# Supplementary material for: Transcriptomic Events Involved in Melon Mature-Fruit Abscission Comprise the Sequential Induction of Cell-Wall Degrading Genes Coupled to a Stimulation of Endo and Exocytosis
Source: PLoS One. 2013 Mar 6;8(3):e58363. doi: 10.1371/journal.pone.0058363 (PMC3590154; doi:10.1371/journal.pone.0058363)
Supplement: Table S1 — Genes up-regulated during early induction of MFA in the first experiment. (XLS) [file pone.0058363.s012.xls]

## Sheet: Hoja1
Supplemental Table 1. Genes up-regulated during early induction of mature-fruit abscission in the first experiment
ProteinID	36 Expression Level (abs)	36 Expression level (norm) RPKM	38 Expression Level (abs)	38 Expression level (norm) RPKM	logConc	logFC	p.value	Protein names	Gene names	Organism	Gene Ontology ID	Gene Ontology	Keywords	InterPro	EC numbers	Domains	Protein family	Mapped PubMed ID	PubMed ID	Length
A5C4I3	607	0.80291	7329	9.69444	-6.28195	2.18145	0	Putative uncharacterized protein	VITISV_012740	Vitis vinifera (Grape)	GO:0016020	membrane		IPR000620;						252
A5BKB8	78	0.074928	4345	4.17387	-8.13916	4.38734	0	Putative uncharacterized protein	VITISV_001840	Vitis vinifera (Grape)										347
B9S7U9	18	0.0372671	9146	18.9358	-8.66	7.5766	0	STS14 protein, putative	RCOM_1381930	Ricinus communis (Castor bean)	GO:0005576	extracellular region		IPR001283; IPR018244; IPR014044; IPR002413;						161
E0CU96	7	0.00302637	4819	2.08344	-9.80349	8.01477	0	Whole genome shotgun sequence of line PN40024, scaffold_36.assembly12x (Fragment)	VIT_00023471001	Vitis vinifera (Grape)			Cytoplasm	IPR000626; IPR019954; IPR019956; IPR019955;					17721507;	771
B9RMD4	0	0	3068	2.17589	-28.2318	43.5685	0	Putative uncharacterized protein	RCOM_1079860	Ricinus communis (Castor bean)				IPR017451; IPR001810; IPR022364; IPR011043; IPR015916;		F-box domain (1)				470
D7SHE0	0	0	3211	2.65591	-28.1989	43.6342	0	Whole genome shotgun sequence of line PN40024, scaffold_0.assembly12x (Fragment)	VIT_00007582001	Vitis vinifera (Grape)				IPR002022; IPR018082; IPR006626; IPR012334; IPR011050;					17721507;	403
O80432	0	0	4148	6.58413	-28.0142	44.0036	0	Mitochondrial small heat shock protein	LEMTSHP	Solanum lycopersicum (Tomato) (Lycopersicon esculentum)	GO:0006950	response to stress	Stress response	IPR002068; IPR008978;			Small heat shock protein (HSP20) family		10682350	210
O81245	0	0	4200	3.30969	-28.0053	44.0216	0	Polygalacturonase	MPG2	Cucumis melo (Muskmelon)	GO:0005975; GO:0007047; GO:0004650	carbohydrate metabolic process; cellular cell wall organization; polygalacturonase activity	Cell wall biogenesis/degradation; Glycosidase; Hydrolase; Signal	IPR000743; IPR006626; IPR012334; IPR011050;			Glycosyl hydrolase 28 family		9625689;	423
B2ZP02	32	0.0309179	2296	2.21836	-9.24197	4.75251	1.33617e-253	Beta-1,3-glucanase		Vitis vinifera (Grape)	GO:0005975; GO:0043169; GO:0004553	carbohydrate metabolic process; cation binding; hydrolase activity, hydrolyzing O-glycosyl compounds	Glycosidase; Hydrolase	IPR000490; IPR017853; IPR013781;			Glycosyl hydrolase 17 family			345
D7TIT4	0	0	1562	1.21085	-28.7188	42.5946	8.87955e-216	Whole genome shotgun sequence of line PN40024, scaffold_7.assembly12x (Fragment)	VIT_00033671001	Vitis vinifera (Grape)				IPR002022; IPR012334; IPR011050;					17721507;	430
B9SIQ2	0	0	1524	2.61856	-28.7365	42.5591	9.6084e-211	Alpha-amylase/subtilisin inhibitor, putative	RCOM_0538680	Ricinus communis (Castor bean)	GO:0004866	endopeptidase inhibitor activity		IPR011065; IPR002160;						194
Q0WLP3	0	0	1491	2.97605	-28.7523	42.5275	1.60491e-206	Putative uncharacterized protein		Arabidopsis thaliana (Mouse-ear cress)										167
B9T5B7	0	0	1467	0.917448	-28.764	42.5041	4.66949e-203	Glycosyltransferase, putative	RCOM_0769470	Ricinus communis (Castor bean)	GO:0016757	transferase activity, transferring glycosyl groups	Transferase	IPR007657;						533
Q40345	41	0.0315627	1905	1.46651	-9.19786	4.12563	2.00938e-193	Isocitrate dehydrogenase [NADP], chloroplastic (IDH) (EC 1.1.1.42) (IDP) (NADP(+)-specific ICDH) (Oxalosuccinate decarboxylase) (Fragment)		Medicago sativa (Alfalfa)	GO:0051287; GO:0009507; GO:0006097; GO:0004450; GO:0006102; GO:0000287; GO:0055114; GO:0006099	NAD or NADH binding; chloroplast; glyoxylate cycle; isocitrate dehydrogenase (NADP+) activity; isocitrate metabolic process; magnesium ion binding; oxidation reduction; tricarboxylic acid cycle	Chloroplast; Glyoxylate bypass; Magnesium; Manganese; Metal-binding; NADP; Oxidoreductase; Plastid; Transit peptide; Tricarboxylic acid cycle	IPR019818; IPR001804; IPR004790;	1.1.1.42		Isocitrate and isopropylmalate dehydrogenases family		1281435	433
D8VD38	0	0	1386	1.68	-28.805	42.4221	3.54431e-192	Ethylene response factor 11	ERF11	Actinidia deliciosa (Kiwi)	GO:0003677; GO:0006355; GO:0003700	DNA binding; regulation of transcription, DNA-dependent; sequence-specific DNA binding transcription factor activity	DNA-binding; Nucleus; Transcription; Transcription regulation	IPR016177; IPR001471;					20457803;	275
P22503	0	0	1200	0.806452	-28.9089	42.2142	1.11536e-166	Endoglucanase (EC 3.2.1.4) (Abscission cellulase) (Endo-1,4-beta-glucanase)		Phaseolus vulgaris (Kidney bean) (French bean)	GO:0008810; GO:0030245; GO:0009835	cellulase activity; cellulose catabolic process; ripening	Carbohydrate metabolism; Cellulose degradation; Fruit ripening; Glycosidase; Hydrolase; Polysaccharide degradation; Signal	IPR008928; IPR012341; IPR001701; IPR018221;	3.2.1.4		Glycosyl hydrolase 9 (cellulase E) family		16668074; 16666452	496
P52408	0	0	1190	1.13333	-28.915	42.2022	1.62404e-164	Glucan endo-1,3-beta-glucosidase, basic isoform (EC 3.2.1.39) ((1->3)-beta-glucan endohydrolase) ((1->3)-beta-glucanase) (Beta-1,3-endoglucanase) (PpGns1)	GNS1	Prunus persica (Peach)	GO:0005975; GO:0043169; GO:0006952; GO:0042973; GO:0009607	carbohydrate metabolic process; cation binding; defense response; glucan endo-1,3-beta-D-glucosidase activity; response to biotic stimulus	Glycosidase; Hydrolase; Pathogenesis-related protein; Plant defense; Signal	IPR000490; IPR017853; IPR013781;	3.2.1.39		Glycosyl hydrolase 17 family		11405630	350
B9S561	0	0	1095	0.827664	-28.975	42.0821	4.63385e-152	Pectate lyase, putative (EC 4.2.2.2)	RCOM_1721620	Ricinus communis (Castor bean)	GO:0030570	pectate lyase activity	Lyase	IPR002022; IPR018082; IPR012334; IPR011050;	4.2.2.2					441
Q8H159	933	0.680525	5855	4.27061	-6.13383	1.23732	8.53393e-151	Polyubiquitin 10 [Cleaved into: Ubiquitin]	UBQ10 At4g05320 C17L7.240	Arabidopsis thaliana (Mouse-ear cress)	GO:0005737; GO:0005634	cytoplasm; nucleus	Alternative splicing; Complete proteome; Cytoplasm; Isopeptide bond; Nucleus; Repeat; Ubl conjugation; Ubl conjugation pathway	IPR000626; IPR019954; IPR019956; IPR019955;		Ubiquitin-like domains (6)	Ubiquitin family		7713442; 10617198; 14593172; 17272265	457
B9S0K2	0	0	1040	0.485528	-29.0122	42.0078	6.52207e-145	Phenylalanine ammonia-lyase (EC 4.3.1.24)	RCOM_1355480	Ricinus communis (Castor bean)	GO:0006559; GO:0016841; GO:0009058; GO:0005737; GO:0009698	L-phenylalanine catabolic process; ammonia-lyase activity; biosynthetic process; cytoplasm; phenylpropanoid metabolic process	Cytoplasm; Lyase; Phenylpropanoid metabolism	IPR008948; IPR001106; IPR022313; IPR005922;	4.3.1.24		PAL/histidase family			714
B9NAX4	0	0	867	4.5873	-29.1434	41.7453	1.05324e-120	Predicted protein (Fragment)	POPTRDRAFT_934716 POPTRDRAFT_946514 POPTRDRAFT_947394 POPTRDRAFT_947473 POPTRDRAFT_947662 POPTRDRAFT_948736 POPTRDRAFT_948764	Populus trichocarpa (Western balsam poplar) (Populus balsamifera subsp. trichocarpa)									16973872;	63
D0ESA0	0	0	863	1.15995	-29.1467	41.7386	6.8201e-120	Thaumatin-like protein (Fragment)	TLP	Pyrus x bretschneideri				IPR001938;						248
D7THE8	0	0	831	0.717617	-29.174	41.6841	6.17107e-116	Whole genome shotgun sequence of line PN40024, scaffold_7.assembly12x (Fragment)	VIT_00034054001	Vitis vinifera (Grape)									17721507;	386
B9RVM8	17	0.0155251	1045	0.954338	-10.2661	4.52943	9.8925e-114	Putative uncharacterized protein	RCOM_0965260	Ricinus communis (Castor bean)				IPR006946;						365
P27492	71	0.0889724	1379	1.72807	-9.03485	2.86726	1.08057e-104	Chlorophyll a-b binding protein 16, chloroplastic (LHCII type I CAB-16) (LHCP)	CAB16	Nicotiana tabacum (Common tobacco)	GO:0016168; GO:0009535; GO:0016021; GO:0046872; GO:0009765; GO:0009522; GO:0009523; GO:0018298	chlorophyll binding; chloroplast thylakoid membrane; integral to membrane; metal ion binding; photosynthesis, light harvesting; photosystem I; photosystem II; protein-chromophore linkage	Acetylation; Chlorophyll; Chloroplast; Chromophore; Magnesium; Membrane; Metal-binding; Phosphoprotein; Photosynthesis; Photosystem I; Photosystem II; Plastid; Thylakoid; Transit peptide; Transmembrane; Transmembrane helix	IPR001344; IPR022796;			Light-harvesting chlorophyll a/b-binding (LHC) protein family			266
B9S4U0	0	0	696	0.760656	-29.3019	41.4284	9.26854e-97	Histone h1/h5, putative	RCOM_0992600	Ricinus communis (Castor bean)	GO:0003677; GO:0000786; GO:0006334; GO:0005634	DNA binding; nucleosome; nucleosome assembly; nucleus	Chromosome; DNA-binding; Nucleus	IPR005818; IPR005819; IPR011991;			Histone H1/H5 family			305
Q6V596	0	0	684	0.458753	-29.3144	41.4033	1.00025e-95	Endo-1,4-beta-glucanase		Malus domestica (Apple) (Pyrus malus)	GO:0005975; GO:0004553	carbohydrate metabolic process; hydrolase activity, hydrolyzing O-glycosyl compounds		IPR008928; IPR012341; IPR001701;						497
P52427	0	0	628	0.837333	-29.376	41.2801	2.66801e-88	Proteasome subunit alpha type-4 (EC 3.4.25.1) (20S proteasome alpha subunit C) (20S proteasome subunit alpha-3) (Proteasome 27 kDa subunit)	PAC1	Spinacia oleracea (Spinach)	GO:0005737; GO:0005634; GO:0019773; GO:0004298; GO:0006511	cytoplasm; nucleus; proteasome core complex, alpha-subunit complex; threonine-type endopeptidase activity; ubiquitin-dependent protein catabolic process	Cytoplasm; Hydrolase; Nucleus; Protease; Proteasome; Threonine protease	IPR000426; IPR016050; IPR001353;	3.4.25.1		Peptidase T1A family			250
D7T7E8	0	0	580	0.421206	-29.4334	41.1653	2.31253e-81	Whole genome shotgun sequence of line PN40024, scaffold_39.assembly12x (Fragment)	VIT_00024259001	Vitis vinifera (Grape)	GO:0016747	transferase activity, transferring acyl groups other than amino-acyl groups		IPR003480;					17721507;	459
B9R6Q2	0	0	576	0.339823	-29.4384	41.1554	1.4988e-80	Glutamyl-tRNA reductase (EC 1.2.1.70)	RCOM_1583670	Ricinus communis (Castor bean)	GO:0050661; GO:0005737; GO:0008883; GO:0055114; GO:0006779; GO:0004764	NADP or NADPH binding; cytoplasm; glutamyl-tRNA reductase activity; oxidation reduction; porphyrin biosynthetic process; shikimate 5-dehydrogenase activity	NADP; Oxidoreductase; Porphyrin biosynthesis	IPR000343; IPR015896; IPR015895; IPR016040; IPR018214; IPR006151;	1.2.1.70		Glutamyl-tRNA reductase family			565
P25818	0	0	574	0.762284	-29.4409	41.1503	5.20551e-80	Aquaporin TIP1-1 (Aquaporin TIP) (Gamma-tonoplast intrinsic protein) (Gamma-TIP) (Tonoplast intrinsic protein 1-1) (AtTIP1;1) (Tonoplast intrinsic protein, root-specific RB7)	TIP1-1 AQP.1 At2g36830 T1J8.1	Arabidopsis thaliana (Mouse-ear cress)	GO:0042807; GO:0009941; GO:0016021; GO:0009705; GO:0005886; GO:0000326; GO:0015204; GO:0015250	central vacuole; chloroplast envelope; integral to membrane; plant-type vacuole membrane; plasma membrane; protein storage vacuole; urea transmembrane transporter activity; water channel activity	Complete proteome; Membrane; Repeat; Transmembrane; Transmembrane helix; Transport; Vacuole	IPR012269; IPR000425; IPR022357;			MIP/aquaporin family, TIP (TC 1.A.8.10) subfamily		2129561; 16668923; 8155880; 10617197; 14593172; 8281187; 8580968; 8508761; 8624437; 11806824; 14576283; 15584951; 17030879; 17105724	251
D7SP26	0	0	571	1.03442	-29.4447	41.1428	1.80664e-79	Whole genome shotgun sequence of line PN40024, scaffold_23.assembly12x (Fragment)	VIT_00018818001	Vitis vinifera (Grape)	GO:0005622; GO:0008270	intracellular; zinc ion binding		IPR000315;					17721507;	184
B9R9Q8	0	0	541	0.875405	-29.4836	41.0649	4.76765e-76	21 kDa protein, putative	RCOM_1500020	Ricinus communis (Castor bean)	GO:0004857; GO:0030599	enzyme inhibitor activity; pectinesterase activity		IPR006501;						206
A1X8W4	0	0	496	0.599034	-29.5462	40.9396	1.19301e-69	Beta expansin 1	EXPB1	Solanum tuberosum (Potato)	GO:0005576; GO:0019953	extracellular region; sexual reproduction	Signal	IPR014733; IPR009009; IPR007118; IPR007117; IPR007112; IPR005795; IPR005132;		Expansin-like CBD domain (1); Expansin-like EG45 domain (1)	Expansin family			276
B9RJM4	5	0.00525762	551	0.57939	-11.6105	5.37158	4.48273e-66	Putative uncharacterized protein	RCOM_1036560	Ricinus communis (Castor bean)				IPR006766;						317
B9S0M0	93	0.107639	1120	1.2963	-8.9902	2.17773	8.10469e-64	Aquaporin PIP2.2, putative	RCOM_1356060	Ricinus communis (Castor bean)	GO:0016021; GO:0055085; GO:0005215	integral to membrane; transmembrane transport; transporter activity	Membrane; Transmembrane; Transport	IPR012269; IPR000425; IPR022357;			MIP/aquaporin family			288
D7T7B8	0	0	449	0.182076	-29.6181	40.796	5.57507e-63	Whole genome shotgun sequence of line PN40024, scaffold_20.assembly12x (Fragment)	VIT_00018143001	Vitis vinifera (Grape)	GO:0007047; GO:0030244; GO:0016760; GO:0016021	cellular cell wall organization; cellulose biosynthetic process; cellulose synthase (UDP-forming) activity; integral to membrane	Cell wall biogenesis/degradation; Glycosyltransferase; Membrane; Transferase; Transmembrane; Transmembrane helix	IPR005150;					17721507;	822
A5BBI8	4	0.00387597	470	0.455426	-11.8862	5.46412	1.89045e-56	Putative uncharacterized protein (Fragment)	VITISV_030353	Vitis vinifera (Grape)										344
P08474	114	0.201058	1140	2.01058	-8.83057	1.90953	2.26606e-55	Ribulose bisphosphate carboxylase small chain, chloroplastic (RuBisCO small subunit) (EC 4.1.1.39)	RBCS	Cucumis sativus (Cucumber)	GO:0009507; GO:0004497; GO:0055114; GO:0009853; GO:0019253; GO:0016984	chloroplast; monooxygenase activity; oxidation reduction; photorespiration; reductive pentose-phosphate cycle; ribulose-bisphosphate carboxylase activity	Calvin cycle; Carbon dioxide fixation; Chloroplast; Lyase; Monooxygenase; Oxidoreductase; Photorespiration; Photosynthesis; Plastid; Transit peptide	IPR000894;	4.1.1.39		RuBisCO small chain family			189
D7U0M1	0	0	358	0.127903	-29.7814	40.4692	4.9385e-51	Whole genome shotgun sequence of line PN40024, scaffold_2.assembly12x (Fragment)	VIT_00017121001	Vitis vinifera (Grape)	GO:0006886; GO:0030117; GO:0005515; GO:0005198; GO:0016192	intracellular protein transport; membrane coat; protein binding; structural molecule activity; vesicle-mediated transport	Repeat; WD repeat	IPR016453; IPR006692; IPR020472; IPR011990; IPR015943; IPR001680; IPR011046; IPR019782; IPR017986; IPR019781;					17721507;	933
D7TKA1	0	0	356	0.318996	-29.7855	40.4612	9.22147e-51	Whole genome shotgun sequence of line PN40024, scaffold_3.assembly12x (Fragment)	VIT_00021520001	Vitis vinifera (Grape)	GO:0010181; GO:0055114; GO:0016491	FMN binding; oxidation reduction; oxidoreductase activity		IPR012133; IPR013785; IPR000262; IPR008259;					17721507;	372
Q9C827	0	0	357	0.12851	-29.7834	40.4652	9.22147e-51	Coatomer subunit beta'-2 (Beta'-coat protein 2) (Beta'-COP 2)	At1g52360 F19K6.16	Arabidopsis thaliana (Mouse-ear cress)	GO:0030663; GO:0006886; GO:0030117; GO:0005515; GO:0005198; GO:0016192	COPI coated vesicle membrane; intracellular protein transport; membrane coat; protein binding; structural molecule activity; vesicle-mediated transport	Complete proteome; Cytoplasm; Cytoplasmic vesicle; ER-Golgi transport; Golgi apparatus; Membrane; Protein transport; Repeat; Transport; WD repeat	IPR016453; IPR006692; IPR020472; IPR011990; IPR015943; IPR001680; IPR011046; IPR019782; IPR017986; IPR019781;		WD repeats (9)	WD repeat COPB2 family		11130712; 11910074; 14593172	926
Q9FE06	0	0	343	0.374863	-29.8123	40.4075	4.6777e-48	AT5g64260/MSJ1_10 (Phi-1-like protein) (Putative phi-1 protein)	At5g64260	Arabidopsis thaliana (Mouse-ear cress)	GO:0009505	plant-type cell wall	Complete proteome	IPR006766;					11130714; 12093376; 9501997	305
P43286	8	0.00929152	440	0.511034	-11.4337	4.36896	1.4046e-47	Aquaporin PIP2-1 (Plasma membrane intrinsic protein 2-1) (AtPIP2;1) (Plasma membrane intrinsic protein 2a) (PIP2a)	PIP2-1 PIP2A At3g53420 F4P12.120	Arabidopsis thaliana (Mouse-ear cress)	GO:0009507; GO:0016021; GO:0005886; GO:0009414; GO:0005773; GO:0015250	chloroplast; integral to membrane; plasma membrane; response to water deprivation; vacuole; water channel activity	Cell membrane; Complete proteome; Membrane; Methylation; Phosphoprotein; Repeat; Transmembrane; Transmembrane helix; Transport; Ubl conjugation	IPR012269; IPR000425; IPR022357;			MIP/aquaporin family, PIP (TC 1.A.8.11) subfamily		7920711; 11130713; 14593172; 12566588; 10737809; 11806824; 15308754; 16839310; 19234086	287
B9SSX1	0	0	331	0.280746	-29.838	40.3561	5.13523e-47	Polygalacturonase, putative (EC 3.2.1.67)	RCOM_1267820	Ricinus communis (Castor bean)	GO:0005975; GO:0007047; GO:0047911; GO:0004650	carbohydrate metabolic process; cellular cell wall organization; galacturan 1,4-alpha-galacturonidase activity; polygalacturonase activity	Cell wall biogenesis/degradation; Glycosidase; Hydrolase	IPR000743; IPR006626; IPR012334; IPR011050;	3.2.1.67		Glycosyl hydrolase 28 family			393
D7TN67	30	0.03663	574	0.700855	-10.2885	2.84562	7.39006e-44	Whole genome shotgun sequence of line PN40024, scaffold_26.assembly12x (Fragment)	VIT_00019957001	Vitis vinifera (Grape)				IPR006760;					17721507;	273
D7T858	5	0.00503525	360	0.362538	-11.9175	4.75753	1.32147e-41	Whole genome shotgun sequence of line PN40024, scaffold_90.assembly12x (Fragment)	VIT_00037751001	Vitis vinifera (Grape)				IPR014876; IPR019835; IPR003121;					17721507;	331
P45732	0	0	287	0.1338	-29.9409	40.1503	1.31835e-40	Phenylalanine ammonia-lyase (EC 4.3.1.24)	PAL17.1	Stylosanthes humilis (Townsville stylo)	GO:0006559; GO:0016841; GO:0009058; GO:0005737; GO:0009698	L-phenylalanine catabolic process; ammonia-lyase activity; biosynthetic process; cytoplasm; phenylpropanoid metabolic process	Cytoplasm; Lyase; Phenylpropanoid metabolism	IPR008948; IPR001106; IPR022313; IPR005922;	4.3.1.24		PAL/histidase family		7630950	715
B9T694	0	0	285	0.235149	-29.9459	40.1402	2.45676e-40	Putative uncharacterized protein	RCOM_0412670	Ricinus communis (Castor bean)	GO:0005488; GO:0003824	binding; catalytic activity		IPR016040; IPR008030;						404
B9T789	0	0	284	0.287741	-29.9485	40.1352	4.57656e-40	Putative uncharacterized protein	RCOM_0229620	Ricinus communis (Castor bean)				IPR008942; IPR013809; IPR001026;		ENTH (epsin N-terminal homology) domain (1)				329
Q9LHA8	59	0.0302564	694	0.355897	-9.66371	2.14375	2.95897e-39	Heat shock cognate 70 kDa protein 4 (Hsc70.4)	HSC70-4 At3g12580 T16H11.7 T2E22.11	Arabidopsis thaliana (Mouse-ear cress)	GO:0005524; GO:0005618; GO:0005739; GO:0005886; GO:0016567; GO:0009617; GO:0046686; GO:0009408; GO:0009644; GO:0042542; GO:0009615; GO:0031625	ATP binding; cell wall; mitochondrion; plasma membrane; protein ubiquitination; response to bacterium; response to cadmium ion; response to heat; response to high light intensity; response to hydrogen peroxide; response to virus; ubiquitin protein ligase binding	ATP-binding; Complete proteome; Cytoplasm; Nucleotide-binding; Stress response; Ubl conjugation; Ubl conjugation pathway	IPR018181; IPR001023; IPR013126;			Heat shock protein 70 family		10907853; 11130713; 14593172; 20028838; 19292762	650
B9SVQ9	48	0.0441989	630	0.58011	-9.88234	2.30185	1.28104e-38	Putative uncharacterized protein	RCOM_0009800	Ricinus communis (Castor bean)	GO:0003677; GO:0006354; GO:0003702; GO:0005634; GO:0005515; GO:0006355; GO:0003746	DNA binding; RNA elongation; RNA polymerase II transcription factor activity; nucleus; protein binding; regulation of transcription, DNA-dependent; translation elongation factor activity		IPR010990; IPR017923; IPR014754;						362
C9WSP9	4	0.00529101	328	0.433862	-12.1456	4.94516	4.79345e-38	Tonoplast intrinsic protein	TIP1;1	Hevea brasiliensis (Para rubber tree) (Siphonia brasiliensis)	GO:0016021; GO:0055085; GO:0005215	integral to membrane; transmembrane transport; transporter activity	Membrane; Transmembrane; Transport	IPR012269; IPR000425; IPR022357;			MIP/aquaporin family		19656906	252
B9SPD4	0	0	267	0.353175	-29.993	40.0461	6.09863e-38	Short-chain dehydrogenase, putative (EC 1.1.1.100)	RCOM_0497310	Ricinus communis (Castor bean)	GO:0004316; GO:0005488; GO:0055114	3-oxoacyl-[acyl-carrier-protein] reductase activity; binding; oxidation reduction	Oxidoreductase	IPR002198; IPR002347; IPR016040; IPR020904;	1.1.1.100		Short-chain dehydrogenases/reductases (SDR) family			252
E0CS95	97	0.0888278	861	0.788462	-9.14954	1.73756	1.69309e-37	Whole genome shotgun sequence of line PN40024, scaffold_14.assembly12x (Fragment)	VIT_00014205001	Vitis vinifera (Grape)				IPR001480; IPR013227;					17721507;	364
D7THF5	0	0	258	0.540881	-30.0177	39.9967	1.90927e-37	Whole genome shotgun sequence of line PN40024, scaffold_7.assembly12x (Fragment)	VIT_00034066001	Vitis vinifera (Grape)									17721507;	159
B9RID3	0	0	260	0.515873	-30.0122	40.0078	1.36694e-36	Putative uncharacterized protein	RCOM_1578080	Ricinus communis (Castor bean)				IPR003435;						168
B9T1N1	0	0	253	0.501984	-30.0318	39.9684	2.33123e-36	Putative uncharacterized protein	RCOM_1158800	Ricinus communis (Castor bean)										168
Q7M1K0	0	0	249	0.275748	-30.0433	39.9454	1.51654e-35	Chitinase (EC 3.2.1.14)		Lagenaria siceraria (Bottle gourd) (Lagenaria leucantha)	GO:0005975; GO:0043169; GO:0004568	carbohydrate metabolic process; cation binding; chitinase activity	Glycosidase; Hydrolase	IPR001223; IPR001579; IPR017853; IPR013781;	3.2.1.14		Glycosyl hydrolase 18 family		11330660	301
A5BPT8	0	0	247	0.11483	-30.0492	39.9338	2.82876e-35	Phenylalanine ammonia-lyase (EC 4.3.1.24)	VITISV_000789	Vitis vinifera (Grape)	GO:0006559; GO:0016841; GO:0009058; GO:0005737; GO:0009698	L-phenylalanine catabolic process; ammonia-lyase activity; biosynthetic process; cytoplasm; phenylpropanoid metabolic process	Cytoplasm; Lyase; Phenylpropanoid metabolism	IPR008948; IPR001106; IPR022313; IPR005922;	4.3.1.24		PAL/histidase family			717
B9RIW3	5	0.00669344	304	0.406961	-12.0395	4.5136	4.5628e-34	Putative uncharacterized protein	RCOM_1583120	Ricinus communis (Castor bean)										249
B9S5F6	0	0	239	0.455238	-30.0729	39.8863	1.18104e-33	Putative uncharacterized protein	RCOM_1571370	Ricinus communis (Castor bean)										175
D6QST4	0	0	229	0.383585	-30.1037	39.8246	7.0536e-33	Chloroplast ELIP early light-induced protein		Vitis vinifera (Grape)				IPR022796;						199
B9RT82	0	0	225	0.14881	-30.1164	39.7992	4.57664e-32	Lipoamide acyltransferase component of branched-chain alpha-keto acid dehydrogenase, putative (EC 2.3.1.168)	RCOM_0681970	Ricinus communis (Castor bean)	GO:0008415; GO:0048037; GO:0043754; GO:0046949; GO:0005515	acyltransferase activity; cofactor binding; dihydrolipoyllysine-residue (2-methylpropanoyl)transferase activity; fatty-acyl-CoA biosynthetic process; protein binding	Acyltransferase; Lipoyl; Transferase	IPR003016; IPR001078; IPR000089; IPR004167; IPR015761; IPR011053;	2.3.1.168	Lipoyl-binding domain (1)	2-oxoacid dehydrogenase family			504
E0CR86	28	0.0723514	443	1.1447	-10.5252	2.57141	1.53832e-31	Whole genome shotgun sequence of line PN40024, scaffold_1.assembly12x (Fragment)	VIT_00008891001	Vitis vinifera (Grape)				IPR008554; IPR012336; IPR012335;					17721507;	129
A5CB45	12	0.0125786	333	0.349057	-11.3423	3.38202	8.65859e-31	Putative uncharacterized protein	VITISV_017171	Vitis vinifera (Grape)				IPR006766;						318
B9RB14	0	0	212	0.0984215	-30.1594	39.7134	9.43481e-31	Boron transporter, putative	RCOM_1510470	Ricinus communis (Castor bean)	GO:0005452; GO:0016021	inorganic anion exchanger activity; integral to membrane		IPR011531; IPR003020;						718
D7SQ37	0	0	218	0.13815	-30.1392	39.7536	1.02365e-30	Xylose isomerase (EC 5.3.1.5) (Fragment)	VIT_00029114001	Vitis vinifera (Grape)	GO:0042732; GO:0046872; GO:0006098; GO:0009045	D-xylose metabolic process; metal ion binding; pentose-phosphate shunt; xylose isomerase activity	Carbohydrate metabolism; Isomerase; Metal-binding; Pentose shunt; Xylose metabolism	IPR013022; IPR012307; IPR013452; IPR001998;	5.3.1.5		Xylose isomerase family		17721507;	526
A5YMH3	0	0	211	0.0979573	-30.1628	39.7065	1.76293e-30	Phenylalanine ammonia-lyase (EC 4.3.1.24)	PAL	Astragalus penduliflorus (Mountain lentil)	GO:0006559; GO:0016841; GO:0009058; GO:0005737; GO:0009698	L-phenylalanine catabolic process; ammonia-lyase activity; biosynthetic process; cytoplasm; phenylpropanoid metabolic process	Cytoplasm; Lyase; Phenylpropanoid metabolism	IPR008948; IPR001106; IPR022313; IPR005922;	4.3.1.24		PAL/histidase family			718
B9SI71	0	0	209	0.108346	-30.1697	39.6928	3.29256e-30	Cationic amino acid transporter, putative	RCOM_1321230	Ricinus communis (Castor bean)	GO:0015171; GO:0016021	amino acid transmembrane transporter activity; integral to membrane	Membrane; Transmembrane	IPR004841; IPR002293; IPR015606;						643
Q1L4E2	0	0	209	0.251504	-30.1697	39.6928	3.29256e-30	Ferritin		Malus domestica (Apple) (Pyrus malus)	GO:0006879; GO:0008199; GO:0006826; GO:0055114; GO:0016491	cellular iron ion homeostasis; ferric iron binding; iron ion transport; oxidation reduction; oxidoreductase activity	Iron; Iron storage; Metal-binding	IPR009040; IPR009078; IPR014034; IPR008331; IPR001519; IPR012347;		Ferritin-like diiron domain (1)	Ferritin family			277
B9IA25	0	0	208	0.101365	-30.1731	39.6859	6.14651e-30	Predicted protein (Fragment)	POPTRDRAFT_246151	Populus trichocarpa (Western balsam poplar) (Populus balsamifera subsp. trichocarpa)	GO:0005524; GO:0016020; GO:0004222; GO:0017111; GO:0030163; GO:0006508	ATP binding; membrane; metalloendopeptidase activity; nucleoside-triphosphatase activity; protein catabolic process; proteolysis	ATP-binding; Nucleotide-binding	IPR003593; IPR003959; IPR003960; IPR005936; IPR000642;					16973872;	684
Q9ZV90	0	0	205	0.14386	-30.1836	39.6649	2.13891e-29	F9K20.24 protein	At1g78720 F9K20.24	Arabidopsis thaliana (Mouse-ear cress)	GO:0015450; GO:0016020	P-P-bond-hydrolysis-driven protein transmembrane transporter activity; membrane	Complete proteome	IPR002208; IPR019561;			SecY/SEC61-alpha family		11130712	475
B9SXF4	13	0.0298851	324	0.744828	-11.3043	3.22701	6.06394e-29	Ferredoxin-2, chloroplast, putative	RCOM_0321060	Ricinus communis (Castor bean)	GO:0051537; GO:0009055; GO:0022900; GO:0046872	2 iron, 2 sulfur cluster binding; electron carrier activity; electron transport chain; metal ion binding	2Fe-2S; Iron; Iron-sulfur; Metal-binding	IPR006058; IPR012675; IPR010241; IPR001041;		2Fe-2S ferredoxin-type domain (1)				145
B9GPM7	0	0	195	0.159705	-30.2197	39.5928	1.2619e-28	Predicted protein	POPTRDRAFT_753848	Populus trichocarpa (Western balsam poplar) (Populus balsamifera subsp. trichocarpa)	GO:0016021; GO:0055085	integral to membrane; transmembrane transport		IPR004776;					16973872;	407
B9T530	0	0	193	0.116335	-30.2271	39.5779	2.3617e-28	Poly(ADP-ribose) glycohydrolase, putative (EC 3.2.1.143)	RCOM_0211520	Ricinus communis (Castor bean)	GO:0005975; GO:0004649	carbohydrate metabolic process; poly(ADP-ribose) glycohydrolase activity	Glycosidase; Hydrolase	IPR007724;	3.2.1.143					553
D7SNU5	0	0	193	0.459524	-30.2271	39.5779	2.3617e-28	Whole genome shotgun sequence of line PN40024, scaffold_29.assembly12x (Fragment)	VIT_00021080001	Vitis vinifera (Grape)	GO:0015934; GO:0003735; GO:0006412	large ribosomal subunit; structural constituent of ribosome; translation	Ribonucleoprotein; Ribosomal protein	IPR005822; IPR005755;			Ribosomal protein L13P family		17721507;	140
B9SIY7	38	0.0352832	471	0.437326	-10.2607	2.21926	3.86197e-28	S-adenosylmethionine decarboxylase proenzyme (EC 4.1.1.50)	RCOM_0596710	Ricinus communis (Castor bean)	GO:0004014; GO:0008295; GO:0006597	adenosylmethionine decarboxylase activity; spermidine biosynthetic process; spermine biosynthetic process	Decarboxylase; Lyase; Polyamine biosynthesis; Pyruvate; S-adenosyl-L-methionine; Schiff base; Spermidine biosynthesis	IPR001985; IPR018167; IPR016067; IPR018166;	4.1.1.50		Eukaryotic AdoMetDC family			359
Q9SHH7	0	0	198	0.298643	-30.2087	39.6148	4.78973e-28	Putative glutathione transferase	At1g17180/F20D23_12 At1g17180 F20D23.12	Arabidopsis thaliana (Mouse-ear cress)	GO:0005737; GO:0009407; GO:0016740	cytoplasm; toxin catabolic process; transferase activity	Complete proteome; Transferase	IPR010987; IPR004045; IPR017933; IPR004046; IPR012336; IPR012335;		GST C-terminal domain (1); GST N-terminal domain (1)	GST superfamily		11130712;	221
A5BUB1	0	0	190	0.123217	-30.2384	39.5553	8.26001e-28	Putative uncharacterized protein	VITISV_026088	Vitis vinifera (Grape)	GO:0006281; GO:0003904	DNA repair; deoxyribodipyrimidine photo-lyase activity		IPR008148; IPR006050; IPR005101; IPR014729;						514
Q41360	18	0.0428571	346	0.82381	-11.0221	2.85231	3.05993e-27	Pathogenesis-related protein PR-4 type (Fragment)		Sambucus nigra (European elder)	GO:0016998; GO:0006032; GO:0004568; GO:0042742; GO:0050832	cell wall macromolecule catabolic process; chitin catabolic process; chitinase activity; defense response to bacterium; defense response to fungus		IPR001153; IPR014733; IPR009009; IPR018226; IPR000726;						140
E0CT50	0	0	187	0.26301	-30.2499	39.5323	5.38209e-27	Whole genome shotgun sequence of line PN40024, scaffold_14.assembly12x (Fragment)	VIT_00014589001	Vitis vinifera (Grape)				IPR011598; IPR001092;		Basic helix-loop-helix (bHLH) domain (1)			17721507;	237
B9STK4	18	0.0105263	342	0.2	-11.0305	2.83553	1.3203e-26	Transferase, putative (EC 2.4.1.12)	RCOM_0492710	Ricinus communis (Castor bean)	GO:0007047; GO:0030244; GO:0016760; GO:0016021	cellular cell wall organization; cellulose biosynthetic process; cellulose synthase (UDP-forming) activity; integral to membrane	Cell wall biogenesis/degradation; Glycosyltransferase; Membrane; Transferase; Transmembrane; Transmembrane helix	IPR005150;	2.4.1.12					570
O64963	0	0	184	0.0855416	-30.2616	39.509	1.87262e-26	Phenylalanine ammonia-lyase 1 (EC 4.3.1.24)	PAL1	Prunus avium (Cherry)	GO:0006559; GO:0016841; GO:0009058; GO:0005737; GO:0009698	L-phenylalanine catabolic process; ammonia-lyase activity; biosynthetic process; cytoplasm; phenylpropanoid metabolic process	Cytoplasm; Lyase; Phenylpropanoid metabolism	IPR008948; IPR001106; IPR022313; IPR005922;	4.3.1.24		PAL/histidase family			717
B9RE18	4	0.00548697	238	0.326475	-12.377	4.48242	2.56364e-26	Putative uncharacterized protein	RCOM_1617350	Ricinus communis (Castor bean)				IPR004864;						243
Q6AWV1	0	0	182	0.401766	-30.2694	39.4932	3.49015e-26	Probable ribonuclease P/MRP protein subunit POP5 (EC 3.1.26.5) (Protein EMBRYO DEFECTIVE 1687)	EMB1687 At1g04635 T1G11.24	Arabidopsis thaliana (Mouse-ear cress)	GO:0005730; GO:0004526; GO:0008033; GO:0005773	nucleolus; ribonuclease P activity; tRNA processing; vacuole	Complete proteome; Hydrolase; Nucleus; tRNA processing	IPR002759;	3.1.26.5		Eukaryotic/archaeal RNase P protein component 2 family		11130712; 14593172	151
O23755	340	0.13444	1652	0.653223	-7.77473	0.868211	1.83158e-25	Elongation factor 2 (EF-2)		Beta vulgaris (Sugar beet)	GO:0005525; GO:0003924; GO:0005737; GO:0003746	GTP binding; GTPase activity; cytoplasm; translation elongation factor activity	Cytoplasm; Elongation factor; GTP-binding; Nucleotide-binding; Phosphoprotein; Protein biosynthesis	IPR009022; IPR000795; IPR020568; IPR014721; IPR000640; IPR005517; IPR004161; IPR009000;			GTP-binding elongation factor family, EF-G/EF-2 subfamily			843
D7SHQ8	0	0	173	0.0800926	-30.306	39.4201	2.07898e-25	Whole genome shotgun sequence of line PN40024, scaffold_0.assembly12x (Fragment)	VIT_00007733001	Vitis vinifera (Grape)	GO:0005452; GO:0016021	inorganic anion exchanger activity; integral to membrane		IPR011531; IPR003020;					17721507;	720
Q39102	0	0	171	0.0796089	-30.3144	39.4033	3.88997e-25	ATP-dependent zinc metalloprotease FTSH 1, chloroplastic (AtFTSH1) (EC 3.4.24.-)	FTSH1 AAA FTSH At1g50250 F14I3.14	Arabidopsis thaliana (Mouse-ear cress)	GO:0005524; GO:0010304; GO:0009535; GO:0016021; GO:0046872; GO:0004222; GO:0007275; GO:0017111; GO:0010206; GO:0005515; GO:0006508; GO:0031977	ATP binding; PSII associated light-harvesting complex II catabolic process; chloroplast thylakoid membrane; integral to membrane; metal ion binding; metalloendopeptidase activity; multicellular organismal development; nucleoside-triphosphatase activity; photosystem II repair; protein binding; proteolysis; thylakoid lumen	ATP-binding; Chloroplast; Complete proteome; Developmental protein; Hydrolase; Membrane; Metal-binding; Metalloprotease; Nucleotide-binding; Plastid; Protease; Thylakoid; Transit peptide; Transmembrane; Transmembrane helix; Ubl conjugation; Zinc	IPR003593; IPR003959; IPR003960; IPR005936; IPR000642;	3.4.24.-		AAA ATPase family; Peptidase M41 family		8910594; 11130712; 14593172; 10715327; 11299370; 14630971; 15266057; 14996218; 16040665; 15918877; 16126834; 17714429; 18431481	716
P27518	129	0.162264	849	1.06792	-8.954	1.306	4.98237e-25	Chlorophyll a-b binding protein 151, chloroplastic (LHCII type II CAB-151) (LHCP)	CAB-151	Gossypium hirsutum (Upland cotton) (Gossypium mexicanum)	GO:0016168; GO:0009535; GO:0016021; GO:0046872; GO:0009765; GO:0009522; GO:0009523; GO:0018298	chlorophyll binding; chloroplast thylakoid membrane; integral to membrane; metal ion binding; photosynthesis, light harvesting; photosystem I; photosystem II; protein-chromophore linkage	Acetylation; Chlorophyll; Chloroplast; Chromophore; Magnesium; Membrane; Metal-binding; Phosphoprotein; Photosynthesis; Photosystem I; Photosystem II; Plastid; Thylakoid; Transit peptide; Transmembrane; Transmembrane helix	IPR001344; IPR022796;			Light-harvesting chlorophyll a/b-binding (LHC) protein family		1558959	265
B9DI67	0	0	165	0.0961538	-30.3402	39.3518	4.74093e-24	AT4G39640 protein	AT4G39640	Arabidopsis thaliana (Mouse-ear cress)	GO:0003840	gamma-glutamyltransferase activity		IPR000101;						572
B9RYP3	84	0.10728	643	0.821201	-9.46393	1.52396	6.40287e-24	Putative uncharacterized protein	RCOM_1312250	Ricinus communis (Castor bean)	GO:0016021	integral to membrane		IPR018179; IPR004316;						261
B9RBZ6	8	0.00976801	246	0.300366	-11.8532	3.53012	1.31574e-23	Putative uncharacterized protein	RCOM_1682530	Ricinus communis (Castor bean)										273
D7SU51	0	0	163	0.312261	-30.349	39.3342	1.64923e-23	Whole genome shotgun sequence of line PN40024, scaffold_8.assembly12x (Fragment)	VIT_00035566001	Vitis vinifera (Grape)				IPR009288; IPR013024;					17721507;	174
A5BGU8	0	0	161	0.205619	-30.3579	39.3163	3.07318e-23	Putative uncharacterized protein	VITISV_008157	Vitis vinifera (Grape)	GO:0005634; GO:0006355; GO:0043565; GO:0003700; GO:0006350; GO:0030528	nucleus; regulation of transcription, DNA-dependent; sequence-specific DNA binding; sequence-specific DNA binding transcription factor activity; transcription; transcription regulator activity	DNA-binding; Homeobox; Nucleus; Transcription; Transcription regulation	IPR001356; IPR017970; IPR009057; IPR012287; IPR000047; IPR003106;		Homeobox DNA-binding domain (1)				261
B9R7L2	0	0	161	0.101258	-30.3579	39.3163	3.07318e-23	Cytochrome P450, putative (EC 1.14.13.88)	RCOM_1592830	Ricinus communis (Castor bean)	GO:0009055; GO:0033772; GO:0020037; GO:0055114	electron carrier activity; flavonoid 3',5'-hydroxylase activity; heme binding; oxidation reduction	Heme; Iron; Metal-binding; Monooxygenase; Oxidoreductase	IPR001128; IPR017972; IPR002401;	1.14.13.88		Cytochrome P450 family			530
A5BPA3	0	0	160	0.129765	-30.3624	39.3074	5.72297e-23	Aspartate aminotransferase (EC 2.6.1.1)	VITISV_020521	Vitis vinifera (Grape)	GO:0004069; GO:0009058; GO:0006520; GO:0030170	L-aspartate:2-oxoglutarate aminotransferase activity; biosynthetic process; cellular amino acid metabolic process; pyridoxal phosphate binding	Aminotransferase; Pyridoxal phosphate; Transferase	IPR004839; IPR000796; IPR004838; IPR015424; IPR015421;	2.6.1.1		Class-I pyridoxal-phosphate-dependent aminotransferase family			411
A5BC26	0	0	159	0.329193	-30.3669	39.2983	1.06506e-22	Putative uncharacterized protein	VITISV_042545	Vitis vinifera (Grape)	GO:0005576	extracellular region		IPR001283; IPR018244; IPR014044;						161
D7T750	0	0	159	0.148045	-30.3669	39.2983	1.06506e-22	Whole genome shotgun sequence of line PN40024, scaffold_20.assembly12x (Fragment)	VIT_00018057001	Vitis vinifera (Grape)	GO:0004781; GO:0000103	sulfate adenylyltransferase (ATP) activity; sulfate assimilation		IPR015947; IPR014729; IPR002650;					17721507;	358
D7TTG7	0	0	151	0.0903651	-30.4041	39.2238	1.84358e-22	Whole genome shotgun sequence of line PN40024, scaffold_12.assembly12x (Fragment)	VIT_00013234001	Vitis vinifera (Grape)	GO:0003677; GO:0005634; GO:0006355; GO:0000156; GO:0000160	DNA binding; nucleus; regulation of transcription, DNA-dependent; two-component response regulator activity; two-component signal transduction system (phosphorelay)	Nucleus	IPR011006; IPR009057; IPR012287; IPR017930; IPR006447; IPR014778; IPR001789;					17721507;	557
D7SNS7	0	0	157	0.534014	-30.376	39.2801	1.98083e-22	Whole genome shotgun sequence of line PN40024, scaffold_29.assembly12x (Fragment)	VIT_00021052001	Vitis vinifera (Grape)				IPR007513;					17721507;	98
P55737	234	0.111588	1198	0.571292	-8.27604	0.943651	1.81152e-21	Heat shock protein 81-2 (HSP81-2)	HSP81-2 At5g56030 MDA7.7	Arabidopsis thaliana (Mouse-ear cress)	GO:0005524; GO:0005618; GO:0005829; GO:0006952; GO:0009908; GO:0010286; GO:0048366; GO:0005739; GO:0005634; GO:0006457; GO:0050821; GO:0009651; GO:0009414; GO:0051082	ATP binding; cell wall; cytosol; defense response; flower development; heat acclimation; leaf development; mitochondrion; nucleus; protein folding; protein stabilization; response to salt stress; response to water deprivation; unfolded protein binding	ATP-binding; Chaperone; Complete proteome; Cytoplasm; Nucleotide-binding; Stress response; Ubl conjugation	IPR003594; IPR001404; IPR019805; IPR020576; IPR020575; IPR020568;			Heat shock protein 90 family		16668895; 9679202; 14593172; 19292762	699
B9R7I8	0	0	145	0.123615	-30.4334	39.1653	2.25392e-21	Protein Z, putative (EC 2.7.11.1)	RCOM_1591990	Ricinus communis (Castor bean)	GO:0004867; GO:0016740	serine-type endopeptidase inhibitor activity; transferase activity	Transferase	IPR000215; IPR015554;	2.7.11.1		Serpin family			391
D7TR78	0	0	145	0.27619	-30.4334	39.1653	2.25392e-21	Whole genome shotgun sequence of line PN40024, scaffold_235.assembly12x (Fragment)	VIT_00004816001	Vitis vinifera (Grape)									17721507;	175
D7SQM2	0	0	146	0.216296	-30.4284	39.1753	2.25392e-21	Whole genome shotgun sequence of line PN40024, scaffold_141.assembly12x (Fragment)	VIT_00000755001	Vitis vinifera (Grape)	GO:0003677; GO:0000786; GO:0006334; GO:0005634	DNA binding; nucleosome; nucleosome assembly; nucleus	Chromosome; DNA-binding; Nucleus	IPR005818; IPR005819; IPR011991;			Histone H1/H5 family		17721507;	225
B9SVE1	0	0	144	0.173285	-30.4384	39.1554	4.20768e-21	Homeobox protein, putative	RCOM_0129900	Ricinus communis (Castor bean)	GO:0005634; GO:0006355; GO:0043565; GO:0003700; GO:0006350; GO:0030528	nucleus; regulation of transcription, DNA-dependent; sequence-specific DNA binding; sequence-specific DNA binding transcription factor activity; transcription; transcription regulator activity	DNA-binding; Homeobox; Nucleus; Transcription; Transcription regulation	IPR001356; IPR017970; IPR009057; IPR012287; IPR000047; IPR003106;		Homeobox DNA-binding domain (1)				277
P93784	0	0	143	0.184755	-30.4434	39.1453	7.84965e-21	14-3-3-like protein 16R		Solanum tuberosum (Potato)	GO:0019904	protein domain specific binding		IPR000308;			14-3-3 family			258
B9RZB4	0	0	134	0.0828695	-30.4903	39.0515	2.50326e-20	Sugar transporter, putative (EC 1.3.1.74)	RCOM_0937520	Ricinus communis (Castor bean)	GO:0032440; GO:0008643; GO:0016021; GO:0055114; GO:0022891	2-alkenal reductase activity; carbohydrate transport; integral to membrane; oxidation reduction; substrate-specific transmembrane transporter activity	Membrane; Oxidoreductase; Sugar transport; Transmembrane; Transmembrane helix; Transport	IPR020846; IPR016196; IPR005828; IPR003663; IPR005829;	1.3.1.74		Major facilitator superfamily, Sugar transporter (TC 2.A.1.1) family			539
D7TQ45	0	0	134	0.137014	-30.4903	39.0515	2.50326e-20	Whole genome shotgun sequence of line PN40024, scaffold_40.assembly12x (Fragment)	VIT_00025829001	Vitis vinifera (Grape)	GO:0004197; GO:0006508	cysteine-type endopeptidase activity; proteolysis		IPR011600;					17721507;	326
P55217	0	0	138	0.0817052	-30.4691	39.094	5.0749e-20	Cystathionine gamma-synthase, chloroplastic (CGS) (EC 2.5.1.48) (O-succinylhomoserine (thiol)-lyase)	CGS1 CYS1 At3g01120 T4P13.19	Arabidopsis thaliana (Mouse-ear cress)	GO:0009507; GO:0003962; GO:0009086; GO:0030170	chloroplast; cystathionine gamma-synthase activity; methionine biosynthetic process; pyridoxal phosphate binding	Amino-acid biosynthesis; Chloroplast; Complete proteome; Methionine biosynthesis; Plastid; Polymorphism; Pyridoxal phosphate; Transferase; Transit peptide	IPR000277; IPR015424; IPR015421; IPR015422;	2.5.1.48		Trans-sulfuration enzymes family		9002610; 11130713; 14593172; 7816049	563
C4P7Y8	0	0	139	0.217527	-30.4639	39.1044	5.0749e-20	Calcineurin B-like protein 01 (Whole genome shotgun sequence of line PN40024, scaffold_236.assembly12x)	CBL01 VIT_00004840001 VIT_00004842001	Vitis vinifera (Grape)	GO:0005509	calcium ion binding	Calcium; Repeat	IPR015757; IPR011992; IPR018247; IPR018249; IPR002048; IPR001125;					17721507;	213
P27322	0	0	139	0.0719462	-30.4639	39.1044	5.0749e-20	Heat shock cognate 70 kDa protein 2	HSC-2	Solanum lycopersicum (Tomato) (Lycopersicon esculentum)	GO:0005524; GO:0006950	ATP binding; response to stress	ATP-binding; Nucleotide-binding; Stress response	IPR018181; IPR001023; IPR013126;			Heat shock protein 70 family		1893113	644
B9S2N9	0	0	131	0.117069	-30.5066	39.0189	8.80794e-20	F-box/LRR-repeat protein, putative	RCOM_0559620	Ricinus communis (Castor bean)				IPR001810; IPR006553;						373
B9SLV5	0	0	131	0.0947216	-30.5066	39.0189	8.80794e-20	Copine, putative	RCOM_0532660	Ricinus communis (Castor bean)	GO:0005515; GO:0008270	protein binding; zinc ion binding	Metal-binding; Zinc; Zinc-finger	IPR010734; IPR002035; IPR001841;						461
D5KXY0	0	0	131	0.0316196	-30.5066	39.0189	8.80794e-20	Magnesium chelatase H subunit	CHLH	Vitis vinifera (Grape)	GO:0005488; GO:0015995; GO:0016851	binding; chlorophyll biosynthetic process; magnesium chelatase activity		IPR011771; IPR003672; IPR022571; IPR016040;						1381
B9RYQ6	0	0	136	0.079953	-30.4796	39.0729	1.75474e-19	Alpha,alpha-trehalase, putative (EC 3.2.1.28)	RCOM_1312580	Ricinus communis (Castor bean)	GO:0004555; GO:0005991	alpha,alpha-trehalase activity; trehalose metabolic process	Glycosidase; Hydrolase	IPR008928; IPR001661; IPR018232;	3.2.1.28					567
D7TQS4	0	0	129	0.0949227	-30.5177	38.9967	3.0905e-19	Whole genome shotgun sequence of line PN40024, scaffold_40.assembly12x (Fragment)	VIT_00025760001	Vitis vinifera (Grape)	GO:0006508; GO:0004185	proteolysis; serine-type carboxypeptidase activity		IPR001563; IPR018202;					17721507;	453
B9SUG2	0	0	135	0.11194	-30.4849	39.0622	3.25915e-19	Guanylate kinase, putative (EC 2.7.4.8)	RCOM_0751830	Ricinus communis (Castor bean)	GO:0004385; GO:0006163	guanylate kinase activity; purine nucleotide metabolic process	Kinase; Transferase	IPR008144; IPR008145; IPR020590; IPR017665;	2.7.4.8	Guanylate kinase-like domain (1)				402
B9R777	45	0.0319829	411	0.292111	-10.237	1.77875	4.76433e-19	Cysteine protease, putative (EC 1.3.1.74)	RCOM_1589470	Ricinus communis (Castor bean)	GO:0032440; GO:0004197; GO:0055114; GO:0006508	2-alkenal reductase activity; cysteine-type endopeptidase activity; oxidation reduction; proteolysis	Hydrolase; Oxidoreductase; Protease; Thiol protease	IPR000118; IPR000169; IPR013128; IPR000668; IPR013201;	1.3.1.74		Peptidase C1 family			469
B9SCQ9	0	0	127	0.102254	-30.529	38.9741	5.78272e-19	Oxidoreductase, putative	RCOM_1279620	Ricinus communis (Castor bean)	GO:0005488; GO:0003824	binding; catalytic activity		IPR013120; IPR004262; IPR016040;						414
A5B629	0	0	128	0.0812698	-30.5233	38.9854	5.78272e-19	Putative uncharacterized protein	VITISV_031127	Vitis vinifera (Grape)	GO:0009055; GO:0020037; GO:0004497; GO:0055114	electron carrier activity; heme binding; monooxygenase activity; oxidation reduction	Heme; Iron; Metal-binding; Monooxygenase; Oxidoreductase	IPR001128; IPR017972; IPR002401;			Cytochrome P450 family			525
A5BNK4	0	0	128	0.0992248	-30.5233	38.9854	5.78272e-19	Putative uncharacterized protein	VITISV_014976	Vitis vinifera (Grape)				IPR010410;						430
D7SX57	0	0	128	0.107473	-30.5233	38.9854	5.78272e-19	Whole genome shotgun sequence of line PN40024, scaffold_241.assembly12x (Fragment)	VIT_00004916001	Vitis vinifera (Grape)				IPR000073;					17721507;	397
Q8VYW6	0	0	128	0.0745921	-30.5233	38.9854	5.78272e-19	AT4g39640/T19P19_30 (At4g39640/T19P19_30)	At4g39640	Arabidopsis thaliana (Mouse-ear cress)	GO:0048046; GO:0003840; GO:0006751; GO:0016756; GO:0009505; GO:0006979	apoplast; gamma-glutamyltransferase activity; glutathione catabolic process; glutathione gamma-glutamylcysteinyltransferase activity; plant-type cell wall; response to oxidative stress	Complete proteome	IPR000101;					10617198;	572
D7U423	80	0.0653595	562	0.45915	-9.59625	1.4001	8.25201e-19	Whole genome shotgun sequence of line PN40024, scaffold_44.assembly12x (Fragment)	VIT_00026580001	Vitis vinifera (Grape)	GO:0005524; GO:0005737; GO:0005856; GO:0005515	ATP binding; cytoplasm; cytoskeleton; protein binding	ATP-binding; Cytoplasm; Cytoskeleton; Nucleotide-binding	IPR004000; IPR020902; IPR004001;			Actin family		17721507;	408
D7MMC2	0	0	126	0.0867769	-30.5347	38.9627	1.08122e-18	Calmodulin-binding protein	ARALYDRAFT_332487	Arabidopsis lyrata subsp. lyrata				IPR012416;						484
B9S2Y3	0	0	124	0.0835017	-30.5462	38.9396	2.02005e-18	Aldehyde dehydrogenase, putative (EC 1.2.1.5)	RCOM_0563960	Ricinus communis (Castor bean)	GO:0004030; GO:0006081; GO:0055114	aldehyde dehydrogenase [NAD(P)+] activity; cellular aldehyde metabolic process; oxidation reduction	Oxidoreductase	IPR016161; IPR016163; IPR016160; IPR016162; IPR015590; IPR012394;	1.2.1.5		Aldehyde dehydrogenase family			495
A9PIK1	0	0	125	0.293427	-30.5404	38.9512	2.02005e-18	Predicted protein (Putative uncharacterized protein)	POPTRDRAFT_746459	Populus trichocarpa (Western balsam poplar) (Populus balsamifera subsp. trichocarpa)	GO:0043565	sequence-specific DNA binding		IPR001387; IPR010982; IPR013729;					18230180; 16973872;	142
D7TI52	0	0	125	0.222816	-30.5404	38.9512	2.02005e-18	Whole genome shotgun sequence of line PN40024, scaffold_7.assembly12x (Fragment)	VIT_00033386001	Vitis vinifera (Grape)	GO:0004519; GO:0003676	endonuclease activity; nucleic acid binding		IPR002711; IPR003615;					17721507;	187
A5BII4	28	0.0400572	319	0.456366	-10.762	2.09766	2.6842e-18	Putative uncharacterized protein	VITISV_013327	Vitis vinifera (Grape)	GO:0005622; GO:0003676; GO:0008270	intracellular; nucleic acid binding; zinc ion binding		IPR007087; IPR015880; IPR013087;						233
A9PFE8	0	0	123	0.142857	-30.5521	38.9279	3.77112e-18	Aquaporin, MIP family, PIP subfamily (Putative uncharacterized protein)	POPTRDRAFT_724520	Populus trichocarpa (Western balsam poplar) (Populus balsamifera subsp. trichocarpa)	GO:0016021; GO:0055085; GO:0005215	integral to membrane; transmembrane transport; transporter activity	Membrane; Transmembrane; Transport	IPR012269; IPR000425; IPR022357;			MIP/aquaporin family		18230180; 16973872;	287
B9R8T9	0	0	123	0.0711806	-30.5521	38.9279	3.77112e-18	Hmg-CoA reductase, putative (EC 1.1.1.34)	RCOM_1602200	Ricinus communis (Castor bean)	GO:0050661; GO:0015936; GO:0004420; GO:0016021; GO:0008299; GO:0055114	NADP or NADPH binding; coenzyme A metabolic process; hydroxymethylglutaryl-CoA reductase (NADPH) activity; integral to membrane; isoprenoid biosynthetic process; oxidation reduction	Oxidoreductase	IPR002202; IPR004554; IPR009023; IPR009029;	1.1.1.34		HMG-CoA reductase family			576
B9RN78	0	0	122	0.140715	-30.558	38.9162	7.03449e-18	Protein phosphatase 2c, putative (EC 3.1.3.16)	RCOM_1344790	Ricinus communis (Castor bean)	GO:0004721	phosphoprotein phosphatase activity	Hydrolase	IPR015655; IPR001932; IPR014045;	3.1.3.16	PP2C-like domain (1)				289
B9RYC1	0	0	121	0.0856334	-30.5639	38.9043	1.31111e-17	Cysteine protease, putative (EC 1.3.1.74)	RCOM_0812150	Ricinus communis (Castor bean)	GO:0032440; GO:0004197; GO:0055114; GO:0006508	2-alkenal reductase activity; cysteine-type endopeptidase activity; oxidation reduction; proteolysis	Hydrolase; Oxidoreductase; Protease; Thiol protease	IPR000118; IPR000169; IPR013128; IPR000668; IPR013201;	1.3.1.74		Peptidase C1 family			471
D7SSH2	0	0	121	0.149383	-30.5639	38.9043	1.31111e-17	Whole genome shotgun sequence of line PN40024, scaffold_301.assembly12x (Fragment)	VIT_00005848001	Vitis vinifera (Grape)	GO:0055114; GO:0016491; GO:0008270	oxidation reduction; oxidoreductase activity; zinc ion binding		IPR013149; IPR002085; IPR011032; IPR016040; IPR014189;					17721507;	270
D7TU54	0	0	121	0.0477318	-30.5639	38.9043	1.31111e-17	Whole genome shotgun sequence of line PN40024, scaffold_17.assembly12x (Fragment)	VIT_00015676001	Vitis vinifera (Grape)	GO:0008686; GO:0003935; GO:0009231	3,4-dihydroxy-2-butanone-4-phosphate synthase activity; GTP cyclohydrolase II activity; riboflavin biosynthetic process		IPR014733; IPR009009; IPR017945; IPR000422; IPR007112; IPR000926; IPR016299; IPR005132;		Expansin-like EG45 domain (1)			17721507;	845
E0CVF3	0	0	121	0.261905	-30.5639	38.9043	1.31111e-17	Whole genome shotgun sequence of line PN40024, scaffold_98.assembly12x (Fragment)	VIT_00038676001	Vitis vinifera (Grape)				IPR002759;					17721507;	154
B9R726	0	0	113	0.0489814	-30.6133	38.8056	2.26432e-17	Xylem serine proteinase 1, putative (EC 3.4.21.25)	RCOM_1588040	Ricinus communis (Castor bean)	GO:0042802; GO:0043086; GO:0006508; GO:0004252	identical protein binding; negative regulation of catalytic activity; proteolysis; serine-type endopeptidase activity	Hydrolase; Protease; Serine protease	IPR000209; IPR022398; IPR015500; IPR009020; IPR010259; IPR003137;	3.4.21.25					769
D7UDC9	35	0.0257542	343	0.252391	-10.5488	1.88039	2.44047e-17	Whole genome shotgun sequence of line PN40024, scaffold_122.assembly12x (Fragment)	VIT_00013403001	Vitis vinifera (Grape)	GO:0051287; GO:0006006; GO:0004365; GO:0055114	NAD or NADH binding; glucose metabolic process; glyceraldehyde-3-phosphate dehydrogenase (phosphorylating) activity; oxidation reduction	Oxidoreductase	IPR020831; IPR020830; IPR020829; IPR020828; IPR006424; IPR016040; IPR003823;			Glyceraldehyde-3-phosphate dehydrogenase family		17721507;	453
B9RMD0	13	0.0232975	226	0.405018	-11.5641	2.70734	2.51187e-17	Putative uncharacterized protein	RCOM_1079710	Ricinus communis (Castor bean)										186
B9SVD1	0	0	118	0.0938743	-30.582	38.8681	4.5431e-17	ATP binding protein, putative (EC 2.7.10.2)	RCOM_0565090	Ricinus communis (Castor bean)	GO:0005524; GO:0004715; GO:0006468; GO:0004674	ATP binding; non-membrane spanning protein tyrosine kinase activity; protein amino acid phosphorylation; protein serine/threonine kinase activity	ATP-binding; Kinase; Nucleotide-binding; Serine/threonine-protein kinase; Transferase	IPR011009; IPR000719; IPR017441; IPR017442; IPR008271;	2.7.10.2		Protein kinase superfamily			419
P92557	0	0	111	0.25	-30.6261	38.7798	7.98139e-17	Ribosomal protein S7, mitochondrial	RPS7 AtMg01270	Arabidopsis thaliana (Mouse-ear cress)	GO:0005739; GO:0019843; GO:0015935; GO:0003735; GO:0006412	mitochondrion; rRNA binding; small ribosomal subunit; structural constituent of ribosome; translation	Complete proteome; Mitochondrion; RNA-binding; Ribonucleoprotein; Ribosomal protein; rRNA-binding	IPR000235; IPR005717;			Ribosomal protein S7P family		8988169; 10617197;	148
O65773	104	0.106667	632	0.648205	-9.32232	1.19094	8.39391e-17	Peroxidase (EC 1.11.1.7)	aprx	Cucurbita pepo (Vegetable marrow) (Summer squash)	GO:0020037; GO:0055114; GO:0004601; GO:0006979	heme binding; oxidation reduction; peroxidase activity; response to oxidative stress	Heme; Iron; Metal-binding; Oxidoreductase; Peroxidase; Signal	IPR010255; IPR002016; IPR000823;	1.11.1.7				10398715	325
A5BPZ1	0	0	116	0.0451186	-30.5943	38.8434	8.44581e-17	Putative uncharacterized protein	VITISV_012722	Vitis vinifera (Grape)	GO:0003677; GO:0005634; GO:0045449	DNA binding; nucleus; regulation of transcription	Nucleus	IPR009057; IPR012287; IPR017930; IPR006447; IPR014778; IPR001005;						857
Q6U7H9	0	0	116	0.092504	-30.5943	38.8434	8.44581e-17	Pectate lyase		Malus domestica (Apple) (Pyrus malus)	GO:0016829	lyase activity	Lyase	IPR002022; IPR018082; IPR006626; IPR012334; IPR011050;						418
B9R767	15	0.0152905	230	0.234455	-11.4482	2.5262	9.39573e-17	L-asparaginase, putative (EC 3.5.1.1)	RCOM_1589270	Ricinus communis (Castor bean)	GO:0004067	asparaginase activity	Hydrolase	IPR000246;	3.5.1.1					327
E0CV24	13	0.0232975	222	0.397849	-11.577	2.68158	1.04821e-16	Whole genome shotgun sequence of line PN40024, scaffold_50.assembly12x (Fragment)	VIT_00028938001	Vitis vinifera (Grape)				IPR009489;					17721507;	186
B9RXH6	29	0.0189172	305	0.198956	-10.7691	1.98229	1.12513e-16	Aspartic proteinase, putative (EC 3.4.23.40)	RCOM_0903730	Ricinus communis (Castor bean)	GO:0004190; GO:0006629; GO:0006508	aspartic-type endopeptidase activity; lipid metabolic process; proteolysis	Aspartyl protease; Hydrolase; Protease	IPR001461; IPR021109; IPR001969; IPR009007; IPR007856; IPR008138; IPR011001; IPR008139;	3.4.23.40		Peptidase A1 family			511
B9SMC5	0	0	109	0.0839107	-30.6392	38.7536	1.49665e-16	Amino acid transporter, putative	RCOM_0600380	Ricinus communis (Castor bean)	GO:0016021	integral to membrane	Membrane; Transmembrane; Transmembrane helix	IPR013057;						433
C0LQ97	0	0	109	0.0814649	-30.6392	38.7536	1.49665e-16	VTC2-like protein		Malus domestica (Apple) (Pyrus malus)									20159657	446
D7TE52	0	0	109	0.091061	-30.6392	38.7536	1.49665e-16	Whole genome shotgun sequence of line PN40024, scaffold_59.assembly12x (Fragment)	VIT_00030386001	Vitis vinifera (Grape)	GO:0005488; GO:0055114; GO:0016630	binding; oxidation reduction; protochlorophyllide reductase activity		IPR002198; IPR002347; IPR016040; IPR005979;					17721507;	399
B9SQ34	0	0	115	0.13789	-30.6006	38.8309	1.5687e-16	Protein binding protein, putative	RCOM_0644140	Ricinus communis (Castor bean)	GO:0005515; GO:0008270	protein binding; zinc ion binding	Metal-binding; Zinc; Zinc-finger	IPR018957; IPR001841; IPR017907;						278
B9GL66	0	0	114	0.0610932	-30.6069	38.8183	2.91097e-16	Predicted protein	POPTRDRAFT_751215	Populus trichocarpa (Western balsam poplar) (Populus balsamifera subsp. trichocarpa)	GO:0030246; GO:0005975; GO:0005576; GO:0004553	carbohydrate binding; carbohydrate metabolic process; extracellular region; hydrolase activity, hydrolyzing O-glycosyl compounds		IPR008928; IPR012341; IPR019028; IPR001701; IPR018221;					16973872;	622
D7SHG7	3	0.00229885	144	0.110345	-12.947	4.17257	3.30063e-16	Whole genome shotgun sequence of line PN40024, scaffold_0.assembly12x (Fragment)	VIT_00007619001	Vitis vinifera (Grape)	GO:0005524; GO:0006468; GO:0004674	ATP binding; protein amino acid phosphorylation; protein serine/threonine kinase activity		IPR011009; IPR000719; IPR017442; IPR008271; IPR002290;					17721507;	435
B9T649	142	0.237856	770	1.28978	-8.95519	1.02657	3.37445e-16	Putative uncharacterized protein	RCOM_0215280	Ricinus communis (Castor bean)	GO:0006629	lipid metabolic process		IPR007856; IPR008138; IPR011001; IPR008139;						199
B9S551	51	0.0440415	402	0.34715	-10.1627	1.56623	4.66109e-16	Putative uncharacterized protein	RCOM_1721320	Ricinus communis (Castor bean)				IPR012866;						386
D7TH79	0	0	106	0.146006	-30.6594	38.7134	5.24923e-16	Whole genome shotgun sequence of line PN40024, scaffold_7.assembly12x (Fragment)	VIT_00033965001	Vitis vinifera (Grape)	GO:0005515; GO:0008270	protein binding; zinc ion binding	Metal-binding; Zinc; Zinc-finger	IPR018957; IPR001841; IPR017907;					17721507;	242
E0CSS8	0	0	106	0.152958	-30.6594	38.7134	5.24923e-16	Whole genome shotgun sequence of line PN40024, scaffold_14.assembly12x (Fragment)	VIT_00014439001	Vitis vinifera (Grape)			Chloroplast; Photosynthesis; Plastid	IPR001344; IPR022796;					17721507;	231
B9N515	0	0	105	0.047043	-30.6662	38.6997	9.81776e-16	Predicted protein	POPTRDRAFT_828007	Populus trichocarpa (Western balsam poplar) (Populus balsamifera subsp. trichocarpa)	GO:0031461; GO:0031625; GO:0006511	cullin-RING ubiquitin ligase complex; ubiquitin protein ligase binding; ubiquitin-dependent protein catabolic process		IPR016157; IPR016158; IPR001373; IPR019559; IPR016159; IPR011991;			Cullin family		16973872;	744
A7NW79	0	0	103	0.165064	-30.6801	38.6719	1.83457e-15	UPF0497 membrane protein 15	GSVIVT00019814001 LOC100246027	Vitis vinifera (Grape)	GO:0016021	integral to membrane	Membrane; Transmembrane; Transmembrane helix	IPR006702; IPR006459;			UPF0497 family		17721507;	208
B9S0A1	0	0	103	0.149927	-30.6801	38.6719	1.83457e-15	UDP-glucosyltransferase, putative (EC 2.4.1.115)	RCOM_1351960	Ricinus communis (Castor bean)	GO:0047213	anthocyanidin 3-O-glucosyltransferase activity	Glycosyltransferase; Transferase	IPR002213;	2.4.1.115		UDP-glycosyltransferase family			229
B9SUX4	0	0	103	0.0811663	-30.6801	38.6719	1.83457e-15	Dimethylaniline monooxygenase, putative (EC 1.14.13.8)	RCOM_0251310	Ricinus communis (Castor bean)	GO:0050660; GO:0050661; GO:0004499; GO:0055114	FAD or FADH2 binding; NADP or NADPH binding; flavin-containing monooxygenase activity; oxidation reduction	Monooxygenase; Oxidoreductase	IPR000960; IPR020946;	1.14.13.8					423
D7TN20	0	0	103	0.0761271	-30.6801	38.6719	1.83457e-15	Whole genome shotgun sequence of line PN40024, scaffold_154.assembly12x (Fragment)	VIT_00001281001	Vitis vinifera (Grape)	GO:0050660; GO:0050661; GO:0004499; GO:0055114	FAD or FADH2 binding; NADP or NADPH binding; flavin-containing monooxygenase activity; oxidation reduction		IPR000960; IPR020946;					17721507;	451
D7UDF6	0	0	103	0.106295	-30.6801	38.6719	1.83457e-15	Whole genome shotgun sequence of line PN40024, scaffold_122.assembly12x (Fragment)	VIT_00013433001	Vitis vinifera (Grape)	GO:0003824; GO:0044237; GO:0050662	catalytic activity; cellular metabolic process; coenzyme binding		IPR001509; IPR016040;					17721507;	323
D7T9Z2	0	0	104	0.128872	-30.6731	38.6859	1.83457e-15	Whole genome shotgun sequence of line PN40024, scaffold_11.assembly12x (Fragment)	VIT_00012244001	Vitis vinifera (Grape)	GO:0005794; GO:0030054; GO:0007047; GO:0030244; GO:0008466; GO:0009505	Golgi apparatus; cell junction; cellular cell wall organization; cellulose biosynthetic process; glycogenin glucosyltransferase activity; plant-type cell wall		IPR004901;					17721507;	269
D7TTG6	0	0	104	0.0681074	-30.6731	38.6859	1.83457e-15	Whole genome shotgun sequence of line PN40024, scaffold_12.assembly12x (Fragment)	VIT_00013233001	Vitis vinifera (Grape)				IPR004159;					17721507;	509
B9HSW9	12	0.00847458	197	0.139124	-11.7209	2.62469	3.25877e-15	Beta-amylase (EC 3.2.1.2) (Fragment)	POPTRDRAFT_229995	Populus trichocarpa (Western balsam poplar) (Populus balsamifera subsp. trichocarpa)	GO:0016161; GO:0043169; GO:0000272	beta-amylase activity; cation binding; polysaccharide catabolic process	Carbohydrate metabolism; Glycosidase; Hydrolase; Polysaccharide degradation	IPR001554; IPR018238; IPR001371; IPR017853; IPR013781;	3.2.1.2		Glycosyl hydrolase 14 family		16973872;	472
B9S9H3	0	0	102	0.288136	-30.6871	38.6579	3.42491e-15	Putative uncharacterized protein	RCOM_0885310	Ricinus communis (Castor bean)										118
Q8W5A6	0	0	102	0.189944	-30.6871	38.6579	3.42491e-15	Alpha-expansin 7 (Fragment)		Cucumis sativus (Cucumber)	GO:0005576; GO:0016020; GO:0009664	extracellular region; membrane; plant-type cell wall organization	Membrane	IPR014733; IPR009009; IPR007118; IPR007117; IPR002963; IPR007112; IPR005132;		Expansin-like CBD domain (1); Expansin-like EG45 domain (1)	Expansin family		11710397	179
A5C4J4	21	0.018617	250	0.221631	-11.1454	2.16107	3.59762e-15	Putative uncharacterized protein	VITISV_018075	Vitis vinifera (Grape)	GO:0006629; GO:0055114; GO:0016491	lipid metabolic process; oxidation reduction; oxidoreductase activity		IPR021863; IPR005804;						376
B9SA77	0	0	100	0.2849	-30.7014	38.6293	6.38773e-15	Putative uncharacterized protein	RCOM_0863040	Ricinus communis (Castor bean)										117
B9UD35	0	0	100	0.0430663	-30.7014	38.6293	6.38773e-15	Seed imbibition protein 1	SIP1	Vitis vinifera (Grape)	GO:0003824	catalytic activity		IPR013785; IPR017853; IPR008811;						774
Q9FUF0	0	0	100	0.137741	-30.7014	38.6293	6.38773e-15	Elongation factor 2 (Fragment)		Solanum lycopersicum (Tomato) (Lycopersicon esculentum)	GO:0005525; GO:0003746	GTP binding; translation elongation factor activity	Elongation factor; Protein biosynthesis	IPR009022; IPR004161; IPR009000;						242
B9RS65	0	0	101	0.0462454	-30.6942	38.6436	6.38773e-15	Putative uncharacterized protein	RCOM_0803380	Ricinus communis (Castor bean)				IPR006868; IPR006867;						728
B9SFH0	0	0	101	0.0758258	-30.6942	38.6436	6.38773e-15	Protein kinase atmrk1, putative (EC 2.7.10.2)	RCOM_0646260	Ricinus communis (Castor bean)	GO:0005524; GO:0004715; GO:0006468; GO:0004674	ATP binding; non-membrane spanning protein tyrosine kinase activity; protein amino acid phosphorylation; protein serine/threonine kinase activity	Kinase; Transferase	IPR011009; IPR000719; IPR001245; IPR015783; IPR008271;	2.7.10.2					444
B9SVH0	0	0	101	0.108954	-30.6942	38.6436	6.38773e-15	40S ribosomal protein sa, putative	RCOM_1264680	Ricinus communis (Castor bean)	GO:0015935; GO:0003735; GO:0006412	small ribosomal subunit; structural constituent of ribosome; translation	Ribonucleoprotein; Ribosomal protein	IPR001865; IPR018130; IPR005707;			Ribosomal protein S2P family			309
E0CRR3	0	0	101	0.0646193	-30.6942	38.6436	6.38773e-15	Whole genome shotgun sequence of line PN40024, scaffold_1.assembly12x (Fragment)	VIT_00009104001	Vitis vinifera (Grape)				IPR002528;					17721507;	521
B9RD90	0	0	93	0.0603113	-30.7538	38.5246	1.10679e-14	Pectinesterase (EC 3.1.1.11)	RCOM_1611040	Ricinus communis (Castor bean)	GO:0045330; GO:0005618; GO:0042545; GO:0004857; GO:0030599	aspartyl esterase activity; cell wall; cell wall modification; enzyme inhibitor activity; pectinesterase activity	Aspartyl esterase; Hydrolase	IPR012334; IPR011050; IPR018040; IPR000070; IPR006501;	3.1.1.11		Pectinesterase family			514
B9RPQ5	0	0	93	0.236641	-30.7538	38.5246	1.10679e-14	DNA binding protein, putative	RCOM_1549750	Ricinus communis (Castor bean)	GO:0005622; GO:0008270	intracellular; zinc ion binding		IPR000315;						131
D7SY97	0	0	93	0.125	-30.7538	38.5246	1.10679e-14	Whole genome shotgun sequence of line PN40024, scaffold_77.assembly12x (Fragment)	VIT_00035092001	Vitis vinifera (Grape)									17721507;	248
Q1WIQ6	0	0	93	0.0625	-30.7538	38.5246	1.10679e-14	NADP-dependent glyceraldehyde-3-phosphate dehydrogenase (EC 1.2.1.9) (Aldehyde dehydrogenase family 11 member A3) (Glyceraldehyde-3-phosphate dehydrogenase [NADP+]) (Non-phosphorylating glyceraldehyde 3-phosphate dehydrogenase) (Triosephosphate dehydrogenase)	ALDH11A3 GAPN At2g24270 F27D4.18	Arabidopsis thaliana (Mouse-ear cress)	GO:0005737; GO:0008886; GO:0055114; GO:0005515	cytoplasm; glyceraldehyde-3-phosphate dehydrogenase (NADP+) activity; oxidation reduction; protein binding	Complete proteome; Cytoplasm; NADP; Oxidoreductase; Phosphoprotein	IPR016161; IPR016163; IPR016160; IPR016162; IPR015590;	1.2.1.9		Aldehyde dehydrogenase family		10617197; 14593172; 15358267; 19376835	496
A5ASW8	0	0	99	0.128405	-30.7087	38.6148	1.19019e-14	Putative uncharacterized protein	VITISV_015544	Vitis vinifera (Grape)	GO:0009507; GO:0016020; GO:0009765	chloroplast; membrane; photosynthesis, light harvesting	Chloroplast; Photosynthesis; Plastid	IPR001344; IPR022796;						257
D7T237	0	0	99	0.0500759	-30.7087	38.6148	1.19019e-14	Whole genome shotgun sequence of line PN40024, scaffold_22.assembly12x (Fragment)	VIT_00018536001	Vitis vinifera (Grape)	GO:0005524; GO:0006468; GO:0005515; GO:0004672	ATP binding; protein amino acid phosphorylation; protein binding; protein kinase activity		IPR011009; IPR001611; IPR000719; IPR001245;					17721507;	659
D7TZ55	0	0	99	0.0426908	-30.7087	38.6148	1.19019e-14	Whole genome shotgun sequence of line PN40024, scaffold_172.assembly12x (Fragment)	VIT_00001859001	Vitis vinifera (Grape)			Repeat; WD repeat	IPR015943; IPR001680; IPR011046; IPR019782; IPR019775; IPR017986; IPR019781;					17721507;	773
Q9LJI5	0	0	99	0.0940171	-30.7087	38.6148	1.19019e-14	V-type proton ATPase subunit d1 (V-ATPase subunit d1) (Vacuolar H(+)-ATPase subunit d isoform 1) (Vacuolar proton pump subunit d1)	VHA-D1 At3g28710 MZN14.21	Arabidopsis thaliana (Mouse-ear cress)	GO:0015986; GO:0015078; GO:0000325; GO:0005886; GO:0033179; GO:0005774	ATP synthesis coupled proton transport; hydrogen ion transmembrane transporter activity; plant-type vacuole; plasma membrane; proton-transporting V-type ATPase, V0 domain; vacuolar membrane	Complete proteome; Hydrogen ion transport; Ion transport; Membrane; Transport; Vacuole	IPR016727; IPR002843;			V-ATPase V0D/AC39 subunit family		10819329; 14593172; 11950611	351
Q01516	7	0.00655431	162	0.151685	-12.2508	3.1201	1.32713e-14	Fructose-bisphosphate aldolase 1, chloroplastic (EC 4.1.2.13) (Fragment)		Pisum sativum (Garden pea)	GO:0009507; GO:0004332; GO:0006096	chloroplast; fructose-bisphosphate aldolase activity; glycolysis	Chloroplast; Direct protein sequencing; Glycolysis; Lyase; Plastid; Schiff base; Transit peptide	IPR000741; IPR013785;	4.1.2.13		Class I fructose-bisphosphate aldolase family		1524427	356
Q4JFW8	0	0	92	0.112745	-30.7616	38.509	2.08354e-14	Green flesh protein (Senescence-inducible chloroplast stay-green protein 1)	SGR1	Solanum lycopersicum (Tomato) (Lycopersicon esculentum)									18359841;	272
B9RFP0	0	0	98	0.149163	-30.716	38.6001	2.21535e-14	Pyroglutamyl-peptidase I, putative (EC 3.4.19.3)	RCOM_1436150	Ricinus communis (Castor bean)	GO:0016787; GO:0006508	hydrolase activity; proteolysis	Hydrolase	IPR000816; IPR016125;	3.4.19.3					219
A5BB92	4	0.00149813	139	0.0520599	-12.765	3.70654	3.77738e-14	Putative uncharacterized protein	VITISV_010724	Vitis vinifera (Grape)	GO:0005524; GO:0003677; GO:0004518; GO:0017111; GO:0006289; GO:0005515; GO:0019538	ATP binding; DNA binding; nuclease activity; nucleoside-triphosphatase activity; nucleotide-excision repair; protein binding; protein metabolic process	ATP-binding; Chaperone; Nucleotide-binding	IPR003593; IPR013093; IPR003959; IPR018368; IPR001270; IPR019489; IPR004176; IPR001943;			ClpA/clpB family			890
A5BKL3	0	0	91	0.0879227	-30.7694	38.4932	3.91866e-14	Putative uncharacterized protein	VITISV_043825	Vitis vinifera (Grape)	GO:0055114; GO:0016491; GO:0008270	oxidation reduction; oxidoreductase activity; zinc ion binding		IPR013149; IPR002085; IPR011032; IPR016040;						345
A5C039	0	0	91	0.210648	-30.7694	38.4932	3.91866e-14	Putative uncharacterized protein	VITISV_034625	Vitis vinifera (Grape)	GO:0043565	sequence-specific DNA binding		IPR001387; IPR010982; IPR013729;						144
B9RNS0	0	0	91	0.0421296	-30.7694	38.4932	3.91866e-14	Eukaryotic translation initiation factor 3 subunit, putative	RCOM_0920330	Ricinus communis (Castor bean)	GO:0003723; GO:0005737; GO:0000166; GO:0003743	RNA binding; cytoplasm; nucleotide binding; translation initiation factor activity	Cytoplasm; Initiation factor; Protein biosynthesis; RNA-binding	IPR011042; IPR012677; IPR013979; IPR011400; IPR000504; IPR015943;		RRM (RNA recognition motif) domain (1)				720
C6KI43	0	0	91	0.0601852	-30.7694	38.4932	3.91866e-14	UDP-glucosyltransferase family 1 protein	UGT2	Citrus sinensis (Sweet orange)	GO:0016758	transferase activity, transferring hexosyl groups	Glycosyltransferase; Transferase	IPR002213;			UDP-glycosyltransferase family			504
D7SV75	0	0	91	0.042247	-30.7694	38.4932	3.91866e-14	Whole genome shotgun sequence of line PN40024, scaffold_8.assembly12x (Fragment)	VIT_00036012001	Vitis vinifera (Grape)	GO:0003723; GO:0005737; GO:0000166; GO:0003743	RNA binding; cytoplasm; nucleotide binding; translation initiation factor activity	Cytoplasm; Initiation factor; Protein biosynthesis; RNA-binding	IPR011042; IPR012677; IPR013979; IPR011400; IPR000504; IPR015943;		RRM (RNA recognition motif) domain (1)			17721507;	718
B9RII2	0	0	96	0.048048	-30.7309	38.5704	4.11923e-14	ATP binding protein, putative	RCOM_1579380	Ricinus communis (Castor bean)	GO:0005524; GO:0006468; GO:0004672	ATP binding; protein amino acid phosphorylation; protein kinase activity		IPR011009; IPR006843; IPR000719; IPR017442;						666
B9S7L8	0	0	96	0.0484115	-30.7309	38.5704	4.11923e-14	Protein binding protein, putative	RCOM_0609590	Ricinus communis (Castor bean)			ANK repeat; Repeat	IPR002110; IPR020683; IPR021832;						661
D7TAW6	0	0	96	0.0558464	-30.7309	38.5704	4.11923e-14	Whole genome shotgun sequence of line PN40024, scaffold_10.assembly12x (Fragment)	VIT_00010463001	Vitis vinifera (Grape)	GO:0008171; GO:0016020	O-methyltransferase activity; membrane		IPR000620; IPR018247; IPR002935;					17721507;	573
D7SZM8	10	0.0260417	177	0.460938	-11.9297	2.73328	6.29903e-14	Whole genome shotgun sequence of line PN40024, scaffold_49.assembly12x (Fragment)	VIT_00027902001	Vitis vinifera (Grape)									17721507;	128
B9SDI4	0	0	89	0.0436917	-30.7855	38.4612	7.36305e-14	Bel1 homeotic protein, putative	RCOM_0418780	Ricinus communis (Castor bean)	GO:0005634; GO:0006355; GO:0043565; GO:0003700	nucleus; regulation of transcription, DNA-dependent; sequence-specific DNA binding; sequence-specific DNA binding transcription factor activity	DNA-binding; Homeobox; Nucleus	IPR001356; IPR009057; IPR012287; IPR006563;						679
B9S368	0	0	90	0.075188	-30.7774	38.4773	7.36305e-14	FUS-interacting serine-arginine-rich protein 1, putative	RCOM_0730610	Ricinus communis (Castor bean)	GO:0003676; GO:0000166	nucleic acid binding; nucleotide binding		IPR012677; IPR000504;						399
B9SET4	0	0	90	0.204082	-30.7774	38.4773	7.36305e-14	Putative uncharacterized protein	RCOM_0224230	Ricinus communis (Castor bean)										147
B9SWC2	0	0	90	0.0797872	-30.7774	38.4773	7.36305e-14	Ubiquitin-protein ligase, putative	RCOM_0154720	Ricinus communis (Castor bean)	GO:0016874	ligase activity	Kelch repeat; Ligase; Repeat	IPR015916; IPR006652; IPR013089;						376
D7UCP2	0	0	90	0.0815217	-30.7774	38.4773	7.36305e-14	Whole genome shotgun sequence of line PN40024, scaffold_46.assembly12x (Fragment)	VIT_00027086001	Vitis vinifera (Grape)				IPR006476;					17721507;	368
Q84LB7	0	0	90	0.121951	-30.7774	38.4773	7.36305e-14	Cysteine protease inhibitor cystatin (Fragment)		Malus domestica (Apple) (Pyrus malus)	GO:0004869; GO:0008233	cysteine-type endopeptidase inhibitor activity; peptidase activity	Hydrolase; Protease; Protease inhibitor; Thiol protease inhibitor	IPR000010; IPR020381; IPR018073;					12944368;	246
B9RCT6	0	0	94	0.147799	-30.746	38.54	1.41953e-13	Putative uncharacterized protein	RCOM_1692120	Ricinus communis (Castor bean)										212
B9SHH8	5	0.00606061	137	0.166061	-12.6144	3.36371	2.07537e-13	Endonuclease, putative	RCOM_1121850	Ricinus communis (Castor bean)	GO:0004519; GO:0003676	endonuclease activity; nucleic acid binding	Endonuclease; Hydrolase; Nuclease	IPR002711; IPR003615;						275
B9T6H6	0	0	86	0.240896	-30.8102	38.4117	2.59176e-13	Putative uncharacterized protein	RCOM_0424520	Ricinus communis (Castor bean)										119
D7U3B8	0	0	86	0.104623	-30.8102	38.4117	2.59176e-13	Whole genome shotgun sequence of line PN40024, scaffold_5.assembly12x (Fragment)	VIT_00028484001	Vitis vinifera (Grape)	GO:0016021	integral to membrane		IPR018499;					17721507;	274
Q45RS3	0	0	86	0.0592287	-30.8102	38.4117	2.59176e-13	AlaT1		Vitis vinifera (Grape)	GO:0016847; GO:0030170; GO:0016769	1-aminocyclopropane-1-carboxylate synthase activity; pyridoxal phosphate binding; transferase activity, transferring nitrogenous groups		IPR001176; IPR004839; IPR015424; IPR015421; IPR015422;						484
B5TGQ1	0	0	87	0.0358025	-30.8019	38.4284	2.59176e-13	Phospholipase D alpha	PLD	Prunus persica (Peach)	GO:0005509; GO:0016020; GO:0046470; GO:0004630	calcium ion binding; membrane; phosphatidylcholine metabolic process; phospholipase D activity		IPR000008; IPR008973; IPR015679; IPR011402; IPR001736;						810
B9RIE7	0	0	87	0.0545113	-30.8019	38.4284	2.59176e-13	Poly(P)/ATP NAD kinase, putative (EC 2.7.1.86)	RCOM_1578630	Ricinus communis (Castor bean)	GO:0003951; GO:0042736	NAD+ kinase activity; NADH kinase activity	Kinase; Transferase	IPR016064; IPR017438; IPR017437; IPR002504;	2.7.1.86					532
B9SV11	0	0	87	0.0682353	-30.8019	38.4284	2.59176e-13	Succinyl-CoA synthetase beta chain, putative (EC 6.2.1.4)	RCOM_0258610	Ricinus communis (Castor bean)	GO:0005524; GO:0004776	ATP binding; succinate-CoA ligase (GDP-forming) activity	Ligase	IPR013650; IPR013815; IPR013816; IPR005811; IPR017866; IPR005809; IPR016102;	6.2.1.4		Succinate/malate CoA ligase beta subunit family			425
D7SZS9	0	0	87	0.0241265	-30.8019	38.4284	2.59176e-13	Whole genome shotgun sequence of line PN40024, scaffold_34.assembly12x (Fragment)	VIT_00022838001	Vitis vinifera (Grape)				IPR008862;					17721507;	1202
B9T5B6	0	0	85	0.090812	-30.8186	38.3948	4.85494e-13	Cinnamoyl-CoA reductase, putative (EC 1.1.1.219)	RCOM_0048650	Ricinus communis (Castor bean)	GO:0044237; GO:0050662; GO:0045552; GO:0055114	cellular metabolic process; coenzyme binding; dihydrokaempferol 4-reductase activity; oxidation reduction	Oxidoreductase	IPR001509; IPR016040;	1.1.1.219					312
D7T6M9	0	0	85	0.0171926	-30.8186	38.3948	4.85494e-13	Whole genome shotgun sequence of line PN40024, scaffold_20.assembly12x (Fragment)	VIT_00017850001	Vitis vinifera (Grape)	GO:0005524; GO:0016301; GO:0050242	ATP binding; kinase activity; pyruvate, phosphate dikinase activity		IPR013815; IPR013816; IPR008279; IPR018274; IPR000121; IPR002192; IPR010121; IPR015813;					17721507;	1648
Q08112	0	0	85	0.186404	-30.8186	38.3948	4.85494e-13	40S ribosomal protein S15-1	RPS15A RIG RPS15 At1g04270 F19P19.29	Arabidopsis thaliana (Mouse-ear cress)	GO:0003723; GO:0022627; GO:0005886; GO:0003735; GO:0006412	RNA binding; cytosolic small ribosomal subunit; plasma membrane; structural constituent of ribosome; translation	Alternative splicing; Complete proteome; Cytoplasm; Ribonucleoprotein; Ribosomal protein	IPR005713; IPR002222; IPR020934;			Ribosomal protein S19P family		7916644; 11130712; 14593172; 8281187; 11598216	152
D7TBK4	10	0.0101317	166	0.168186	-11.9759	2.64072	7.04882e-13	Whole genome shotgun sequence of line PN40024, scaffold_16.assembly12x (Fragment)	VIT_00015354001	Vitis vinifera (Grape)	GO:0003824; GO:0009116	catalytic activity; nucleoside metabolic process		IPR018017; IPR000845;					17721507;	329
B3Y023	83	0.0381609	494	0.227126	-9.66272	1.16093	7.58605e-13	Arginine decarboxylase (EC 4.1.1.19)	PpADC	Prunus persica (Peach)	GO:0006527; GO:0008792; GO:0008295	arginine catabolic process; arginine decarboxylase activity; spermidine biosynthetic process	Decarboxylase; Lyase; Spermidine biosynthesis	IPR002985; IPR022643; IPR022657; IPR022644; IPR022653; IPR000183;	4.1.1.19		Orn/Lys/Arg decarboxylase class-II family		18996450	725
D7TCU9	0	0	84	0.173913	-30.8272	38.3777	9.0845e-13	Whole genome shotgun sequence of line PN40024, scaffold_80.assembly12x (Fragment)	VIT_00036128001	Vitis vinifera (Grape)	GO:0003723; GO:0006396; GO:0005840; GO:0003735; GO:0006412	RNA binding; RNA processing; ribosome; structural constituent of ribosome; translation		IPR002143; IPR016094; IPR016095;					17721507;	161
B9R9D3	0	0	82	0.112948	-30.8446	38.343	1.69797e-12	Steroid binding protein, putative (EC 1.3.1.74)	RCOM_1496460	Ricinus communis (Castor bean)	GO:0032440; GO:0020037; GO:0055114	2-alkenal reductase activity; heme binding; oxidation reduction	Oxidoreductase	IPR001199;	1.3.1.74					242
D7T6K1	0	0	82	0.208651	-30.8446	38.343	1.69797e-12	Acyl carrier protein (Fragment)	VIT_00017817001	Vitis vinifera (Grape)	GO:0000036; GO:0048037; GO:0006633; GO:0031177	acyl carrier activity; cofactor binding; fatty acid biosynthetic process; phosphopantetheine binding	Fatty acid biosynthesis; Lipid synthesis; Phosphopantetheine	IPR003231; IPR009081; IPR006163; IPR006162;		Acyl carrier domain (1)			17721507;	131
D7T9S4	0	0	82	0.126543	-30.8446	38.343	1.69797e-12	Whole genome shotgun sequence of line PN40024, scaffold_11.assembly12x (Fragment)	VIT_00012171001	Vitis vinifera (Grape)	GO:0003755; GO:0006457	peptidyl-prolyl cis-trans isomerase activity; protein folding	Isomerase; Rotamase	IPR001179;			FKBP-type PPIase family		17721507;	216
E0CVM3	0	0	82	0.0695505	-30.8446	38.343	1.69797e-12	Whole genome shotgun sequence of line PN40024, scaffold_116.assembly12x (Fragment)	VIT_00012648001	Vitis vinifera (Grape)			Membrane; Transmembrane; Transmembrane helix	IPR000620; IPR004853; IPR004696;					17721507;	393
A5BE87	0	0	81	0.0594714	-30.8534	38.3253	3.16995e-12	Putative uncharacterized protein	VITISV_002607	Vitis vinifera (Grape)	GO:0003676; GO:0000166	nucleic acid binding; nucleotide binding		IPR012677; IPR000504; IPR010264;						454
B9RLU0	0	0	81	0.0245678	-30.8534	38.3253	3.16995e-12	Brassinosteroid LRR receptor kinase, putative (EC 2.7.12.2) (EC 3.1.3.16)	RCOM_1470870	Ricinus communis (Castor bean)	GO:0005524; GO:0016021; GO:0004721; GO:0006468; GO:0005515; GO:0004674; GO:0004872	ATP binding; integral to membrane; phosphoprotein phosphatase activity; protein amino acid phosphorylation; protein binding; protein serine/threonine kinase activity; receptor activity	ATP-binding; Hydrolase; Kinase; Leucine-rich repeat; Membrane; Nucleotide-binding; Receptor; Repeat; Serine/threonine-protein kinase; Transferase; Transmembrane; Transmembrane helix	IPR011009; IPR001611; IPR013210; IPR000719; IPR017441; IPR017442; IPR008271;	2.7.12.2; 3.1.3.16	Protein kinase domain (1)	Protein kinase superfamily			1099
B9SUE9	0	0	81	0.0378151	-30.8534	38.3253	3.16995e-12	Hydrolase, hydrolyzing O-glycosyl compounds, putative (EC 2.4.1.67)	RCOM_0750500	Ricinus communis (Castor bean)	GO:0047268; GO:0016787	galactinol-raffinose galactosyltransferase activity; hydrolase activity	Glycosyltransferase; Hydrolase; Transferase	IPR013785; IPR017853; IPR008811;	2.4.1.67					714
B9SNV2	46	0.0687593	331	0.494768	-10.3773	1.43473	3.943e-12	Putative uncharacterized protein	RCOM_1279050	Ricinus communis (Castor bean)				IPR006734;						223
A5B1X8	0	0	79	0.112536	-30.8714	38.2892	5.91088e-12	Putative uncharacterized protein (Whole genome shotgun sequence of line PN40024, scaffold_78.assembly12x)	VITISV_023571 VIT_00035163001	Vitis vinifera (Grape)									17721507;	234
D7TEL4	0	0	79	0.048496	-30.8714	38.2892	5.91088e-12	Whole genome shotgun sequence of line PN40024, scaffold_59.assembly12x (Fragment)	VIT_00030590001	Vitis vinifera (Grape)	GO:0015297; GO:0015238; GO:0016020	antiporter activity; drug transmembrane transporter activity; membrane		IPR002528;					17721507;	543
D7TPX2	0	0	79	0.0692982	-30.8714	38.2892	5.91088e-12	Whole genome shotgun sequence of line PN40024, scaffold_63.assembly12x (Fragment)	VIT_00031908001	Vitis vinifera (Grape)	GO:0019288; GO:0055114	isopentenyl diphosphate biosynthetic process, mevalonate-independent pathway; oxidation reduction		IPR003451;					17721507;	380
D7U2Y4	0	0	79	0.0772239	-30.8714	38.2892	5.91088e-12	Whole genome shotgun sequence of line PN40024, scaffold_5.assembly12x (Fragment)	VIT_00028309001	Vitis vinifera (Grape)	GO:0055114; GO:0016491	oxidation reduction; oxidoreductase activity	Iron; Oxidoreductase	IPR005123;			Iron/ascorbate-dependent oxidoreductase family		17721507;	341
D7U321	0	0	79	0.0904926	-30.8714	38.2892	5.91088e-12	Whole genome shotgun sequence of line PN40024, scaffold_5.assembly12x (Fragment)	VIT_00028360001	Vitis vinifera (Grape)	GO:0005524; GO:0016887	ATP binding; ATPase activity	ATP-binding; Nucleotide-binding	IPR003439; IPR003593;					17721507;	291
B9STU2	0	0	80	0.0288913	-30.8624	38.3074	5.91088e-12	Neutral alpha-glucosidase ab, putative (EC 3.2.1.84)	RCOM_0624110	Ricinus communis (Castor bean)	GO:0030246; GO:0005975; GO:0033919	carbohydrate binding; carbohydrate metabolic process; glucan 1,3-alpha-glucosidase activity	Glycosidase; Hydrolase	IPR011013; IPR000322; IPR017853;	3.2.1.84					923
Q9AVB3	0	0	80	0.0929152	-30.8624	38.3074	5.91088e-12	Plasma membrane intrinsic protein 2-2	Py-PIP2-2	Pyrus communis (Pear)	GO:0016021; GO:0055085; GO:0005215	integral to membrane; transmembrane transport; transporter activity	Membrane; Transmembrane; Transport	IPR012269; IPR000425; IPR022357;			MIP/aquaporin family			287
D7SJ60	24	0.0142096	230	0.136175	-11.1092	1.84813	6.33498e-12	Whole genome shotgun sequence of line PN40024, scaffold_0.assembly12x (Fragment)	VIT_00008370001	Vitis vinifera (Grape)	GO:0015297; GO:0015238; GO:0016020	antiporter activity; drug transmembrane transporter activity; membrane		IPR002528; IPR015521;					17721507;	563
D7TDM8	31	0.0197201	264	0.167939	-10.8251	1.6778	6.43184e-12	Whole genome shotgun sequence of line PN40024, scaffold_158.assembly12x (Fragment)	VIT_00001445001	Vitis vinifera (Grape)				IPR000073;					17721507;	524
P29685	26	0.0154211	240	0.142349	-11.0208	1.79405	7.88508e-12	ATP synthase subunit beta, mitochondrial (EC 3.6.3.14)	ATPB	Hevea brasiliensis (Para rubber tree) (Siphonia brasiliensis)	GO:0005524; GO:0015986; GO:0046933; GO:0008553; GO:0000275; GO:0046961	ATP binding; ATP synthesis coupled proton transport; hydrogen ion transporting ATP synthase activity, rotational mechanism; hydrogen-exporting ATPase activity, phosphorylative mechanism; mitochondrial proton-transporting ATP synthase complex, catalytic core F(1); proton-transporting ATPase activity, rotational mechanism	ATP synthesis; ATP-binding; CF(1); Hydrogen ion transport; Hydrolase; Ion transport; Membrane; Mitochondrion; Mitochondrion inner membrane; Nucleotide-binding; Transit peptide; Transport	IPR020971; IPR020003; IPR000194; IPR003593; IPR005722; IPR018118; IPR000793; IPR004100;	3.6.3.14		ATPase alpha/beta chains family		1371409	562
B9RYK8	0	0	72	0.0572792	-30.9384	38.1554	1.04268e-11	Caspase, putative	RCOM_1129630	Ricinus communis (Castor bean)	GO:0004197; GO:0006508	cysteine-type endopeptidase activity; proteolysis		IPR011600;						419
B9T1F2	0	0	72	0.0643432	-30.9384	38.1554	1.04268e-11	Putative uncharacterized protein	RCOM_0373210	Ricinus communis (Castor bean)				IPR006946;						373
D7UBV6	0	0	72	0.0757098	-30.9384	38.1554	1.04268e-11	Whole genome shotgun sequence of line PN40024, scaffold_74.assembly12x (Fragment)	VIT_00034716001	Vitis vinifera (Grape)				IPR003323;		OTU domain (1)			17721507;	317
O49134	43	0.157509	313	1.14652	-10.4663	1.45136	1.07494e-11	GAST-like gene product		Fragaria ananassa (Strawberry)				IPR003854;						91
B9R8K6	0	0	78	0.0375723	-30.8806	38.2708	1.10081e-11	Cell division protease ftsH, putative (EC 3.6.4.3)	RCOM_1600540	Ricinus communis (Castor bean)	GO:0005524; GO:0051301; GO:0016020; GO:0004222; GO:0008568; GO:0030163; GO:0006508	ATP binding; cell division; membrane; metalloendopeptidase activity; microtubule-severing ATPase activity; protein catabolic process; proteolysis	ATP-binding; Cell cycle; Cell division; Hydrolase; Nucleotide-binding; Protease	IPR003593; IPR003959; IPR003960; IPR005936; IPR000642;	3.6.4.3					692
D7T4Z7	0	0	78	0.0758017	-30.8806	38.2708	1.10081e-11	Whole genome shotgun sequence of line PN40024, scaffold_118.assembly12x (Fragment)	VIT_00012871001	Vitis vinifera (Grape)	GO:0008168	methyltransferase activity		IPR013216;					17721507;	343
D7U131	0	0	78	0.0416667	-30.8806	38.2708	1.10081e-11	Whole genome shotgun sequence of line PN40024, scaffold_2.assembly12x (Fragment)	VIT_00017332001	Vitis vinifera (Grape)	GO:0005507; GO:0009055	copper ion binding; electron carrier activity		IPR000923; IPR008972; IPR003245;					17721507;	624
Q56WD9	0	0	78	0.0562771	-30.8806	38.2708	1.10081e-11	3-ketoacyl-CoA thiolase 2, peroxisomal (EC 2.3.1.16) (Acetyl-CoA acyltransferase 2) (Beta-ketothiolase 2) (Peroxisomal 3-oxoacyl-CoA thiolase 2) (Peroxisome defective protein 1)	PED1 KAT2 At2g33150 F25I18.11	Arabidopsis thaliana (Mouse-ear cress)	GO:0003988; GO:0009507; GO:0006635; GO:0009514; GO:0010111; GO:0009695; GO:0005739; GO:0005730; GO:0005886; GO:0009611	acetyl-CoA C-acyltransferase activity; chloroplast; fatty acid beta-oxidation; glyoxysome; glyoxysome organization; jasmonic acid biosynthetic process; mitochondrion; nucleolus; plasma membrane; response to wounding	3D-structure; Acyltransferase; Complete proteome; Fatty acid biosynthesis; Fatty acid metabolism; Glyoxysome; Lipid metabolism; Lipid synthesis; Oxylipin biosynthesis; Peroxisome; Transferase; Transit peptide	IPR002155; IPR016039; IPR016038; IPR020615; IPR020610; IPR020617; IPR020613; IPR020616;	2.3.1.16		Thiolase family		9490742; 14630959; 10617197; 14593172; 10212254; 11356168; 11696182; 11891244; 15141068; 15979881; 16630629	462
B9S2S9	8	0.0161616	145	0.292929	-12.2345	2.76751	1.38141e-11	Calcium binding protein/cast, putative	RCOM_0561520	Ricinus communis (Castor bean)	GO:0005509	calcium ion binding	Calcium	IPR018248; IPR011992; IPR018247; IPR018249; IPR002048;						165
B9S0Z5	0	0	71	0.0578647	-30.9485	38.1352	1.96749e-11	Pyruvate dehydrogenase, putative (EC 1.2.4.1)	RCOM_0632150	Ricinus communis (Castor bean)	GO:0055114; GO:0004739	oxidation reduction; pyruvate dehydrogenase (acetyl-transferring) activity	Oxidoreductase; Pyruvate	IPR009014; IPR015941; IPR005475; IPR005476;	1.2.4.1					409
B9SC23	0	0	71	0.0360223	-30.9485	38.1352	1.96749e-11	Endosomal P24A protein, putative	RCOM_0701700	Ricinus communis (Castor bean)	GO:0016021	integral to membrane		IPR004240;						657
D7T8Z1	0	0	71	0.0453384	-30.9485	38.1352	1.96749e-11	Whole genome shotgun sequence of line PN40024, scaffold_11.assembly12x (Fragment)	VIT_00011824001	Vitis vinifera (Grape)	GO:0015171; GO:0016021	amino acid transmembrane transporter activity; integral to membrane	Membrane; Transmembrane	IPR004841; IPR002293; IPR004756; IPR004840;					17721507;	522
E0CNV4	0	0	71	0.0489993	-30.9485	38.1352	1.96749e-11	Whole genome shotgun sequence of line PN40024, scaffold_1.assembly12x (Fragment)	VIT_00009260001	Vitis vinifera (Grape)			Membrane; Transmembrane; Transmembrane helix	IPR013057;					17721507;	483
P93819	0	0	71	0.0712851	-30.9485	38.1352	1.96749e-11	Malate dehydrogenase, cytoplasmic 1 (EC 1.1.1.37)	At1g04410 F19P19.13	Arabidopsis thaliana (Mouse-ear cress)	GO:0030060; GO:0048046; GO:0009570; GO:0006096; GO:0006108; GO:0005634; GO:0055114; GO:0005886; GO:0005515; GO:0046686; GO:0009651; GO:0010043; GO:0006099; GO:0005773	L-malate dehydrogenase activity; apoplast; chloroplast stroma; glycolysis; malate metabolic process; nucleus; oxidation reduction; plasma membrane; protein binding; response to cadmium ion; response to salt stress; response to zinc ion; tricarboxylic acid cycle; vacuole	Complete proteome; Cytoplasm; Isopeptide bond; NAD; Oxidoreductase; Phosphoprotein; Tricarboxylic acid cycle; Ubl conjugation	IPR001557; IPR022383; IPR001236; IPR015955; IPR001252; IPR011274; IPR010945; IPR016040;	1.1.1.37		LDH/MDH superfamily, MDH type 2 family		11130712; 14593172; 19292762; 19376835	332
A5BK99	10	0.0049456	152	0.0751731	-12.0395	2.5136	1.98453e-11	Putative uncharacterized protein	VITISV_014472	Vitis vinifera (Grape)	GO:0003676; GO:0008270	nucleic acid binding; zinc ion binding	ANK repeat; Metal-binding; Repeat; Zinc	IPR002110; IPR020683; IPR000571;						674
D7SK82	0	0	77	0.0653096	-30.8899	38.2522	2.04742e-11	Whole genome shotgun sequence of line PN40024, scaffold_4.assembly12x (Fragment)	VIT_00024875001	Vitis vinifera (Grape)	GO:0046872; GO:0006470; GO:0004722; GO:0008287	metal ion binding; protein amino acid dephosphorylation; protein serine/threonine phosphatase activity; protein serine/threonine phosphatase complex	Hydrolase; Magnesium; Metal-binding; Protein phosphatase	IPR015655; IPR001932; IPR000222; IPR014045;					17721507;	393
D7TQQ5	59	0.0570048	374	0.361353	-10.1097	1.25186	2.16174e-11	Whole genome shotgun sequence of line PN40024, scaffold_40.assembly12x (Fragment)	VIT_00025734001	Vitis vinifera (Grape)	GO:0046872; GO:0030001	metal ion binding; metal ion transport		IPR006121;					17721507;	345
Q6KC47	17	0.0183387	192	0.20712	-11.4882	2.0851	2.1975e-11	S-adenosylmethionine decarboxylase (Fragment)	samdc	Prunus persica (Peach)	GO:0004014; GO:0008295; GO:0006597	adenosylmethionine decarboxylase activity; spermidine biosynthetic process; spermine biosynthetic process		IPR012511; IPR001985; IPR018167; IPR016067; IPR018166;					14593813;	309
B9RNE3	29	0.153439	249	1.31746	-10.9154	1.68962	2.49394e-11	Cytochrome c oxidase polypeptide Vc, putative	RCOM_0557130 RCOM_1347150	Ricinus communis (Castor bean)	GO:0004129; GO:0005746; GO:0055114	cytochrome-c oxidase activity; mitochondrial respiratory chain; oxidation reduction		IPR008432;						63
A5BX00	0	0	69	0.0212177	-30.9691	38.094	3.70832e-11	Putative uncharacterized protein	VITISV_028074	Vitis vinifera (Grape)	GO:0005524; GO:0006457; GO:0006950; GO:0005840; GO:0003735; GO:0006412; GO:0051082	ATP binding; protein folding; response to stress; ribosome; structural constituent of ribosome; translation; unfolded protein binding		IPR003594; IPR001404; IPR015566; IPR019805; IPR020576; IPR020575; IPR001383; IPR020568;						1084
B9RVW9	0	0	69	0.0403509	-30.9691	38.094	3.70832e-11	Protein binding protein, putative	RCOM_1173530	Ricinus communis (Castor bean)	GO:0005515; GO:0008270	protein binding; zinc ion binding	Metal-binding; Zinc; Zinc-finger	IPR018957; IPR001841;						570
B9S690	0	0	69	0.0732484	-30.9691	38.094	3.70832e-11	Folate carrier protein, putative	RCOM_0533450	Ricinus communis (Castor bean)	GO:0005488; GO:0016021; GO:0005743; GO:0055085	binding; integral to membrane; mitochondrial inner membrane; transmembrane transport	Membrane; Repeat; Transmembrane; Transmembrane helix; Transport	IPR002067; IPR001993; IPR018108;			Mitochondrial carrier family			314
D7U7X4	0	0	69	0.0441459	-30.9691	38.094	3.70832e-11	3-phosphoshikimate 1-carboxyvinyltransferase (EC 2.5.1.19) (Fragment)	VIT_00027673001	Vitis vinifera (Grape)	GO:0003866; GO:0009073	3-phosphoshikimate 1-carboxyvinyltransferase activity; aromatic amino acid family biosynthetic process	Amino-acid biosynthesis; Aromatic amino acid biosynthesis; Transferase	IPR006264; IPR001986; IPR013792;	2.5.1.19		EPSP synthase family		17721507;	521
Q9ST36	0	0	69	0.0542453	-30.9691	38.094	3.70832e-11	JPR ORF1 protein	JPR ORF1	Pyrus pyrifolia (Chinese pear) (Pyrus serotina)	GO:0006207; GO:0006222; GO:0005737; GO:0004158; GO:0055114	'de novo' pyrimidine base biosynthetic process; UMP biosynthetic process; cytoplasm; dihydroorotate oxidase activity; oxidation reduction		IPR013785; IPR005720; IPR012135;						424
A5BZY3	0	0	70	0.0428135	-30.9587	38.1147	3.70832e-11	Glutamyl-tRNA reductase (EC 1.2.1.70)	VITISV_007402	Vitis vinifera (Grape)	GO:0050661; GO:0005737; GO:0008883; GO:0055114; GO:0006779; GO:0004764	NADP or NADPH binding; cytoplasm; glutamyl-tRNA reductase activity; oxidation reduction; porphyrin biosynthetic process; shikimate 5-dehydrogenase activity	NADP; Oxidoreductase; Porphyrin biosynthesis	IPR000343; IPR015896; IPR015895; IPR016040; IPR018214; IPR006151;	1.2.1.70		Glutamyl-tRNA reductase family			545
B9MSX7	0	0	70	0.204678	-30.9587	38.1147	3.70832e-11	Predicted protein	POPTRDRAFT_836168	Populus trichocarpa (Western balsam poplar) (Populus balsamifera subsp. trichocarpa)				IPR009741;					16973872;	114
B9RBN1	0	0	70	0.0324977	-30.9587	38.1147	3.70832e-11	Bromodomain-containing protein, putative (EC 2.3.1.48)	RCOM_1679050	Ricinus communis (Castor bean)	GO:0004402	histone acetyltransferase activity	Acyltransferase; Transferase	IPR001487;	2.3.1.48					718
B9RNX5	0	0	70	0.028665	-30.9587	38.1147	3.70832e-11	Dopamine beta-monooxygenase, putative	RCOM_0921790	Ricinus communis (Castor bean)	GO:0004500; GO:0006548; GO:0016020; GO:0008535	dopamine beta-monooxygenase activity; histidine catabolic process; membrane; respiratory chain complex IV assembly	Monooxygenase; Oxidoreductase	IPR006593; IPR002541; IPR013050; IPR005018; IPR019545;						814
B9RZ68	0	0	70	0.0915033	-30.9587	38.1147	3.70832e-11	Stem-specific protein TSJT1, putative	RCOM_0935920	Ricinus communis (Castor bean)										255
B9S1I4	0	0	70	0.0466667	-30.9587	38.1147	3.70832e-11	Transcription factor IWS1, putative	RCOM_0865340	Ricinus communis (Castor bean)				IPR017923;						500
P46644	0	0	70	0.0519673	-30.9587	38.1147	3.70832e-11	Aspartate aminotransferase, chloroplastic (EC 2.6.1.1) (Transaminase A)	ASP3 At5g11520 F15N18_110	Arabidopsis thaliana (Mouse-ear cress)	GO:0006103; GO:0004069; GO:0006531; GO:0009058; GO:0009507; GO:0006536; GO:0010150; GO:0016020; GO:0005777; GO:0030170	2-oxoglutarate metabolic process; L-aspartate:2-oxoglutarate aminotransferase activity; aspartate metabolic process; biosynthetic process; chloroplast; glutamate metabolic process; leaf senescence; membrane; peroxisome; pyridoxal phosphate binding	Aminotransferase; Chloroplast; Complete proteome; Plastid; Pyridoxal phosphate; Transferase; Transit peptide	IPR004839; IPR000796; IPR004838; IPR015424; IPR015421;	2.6.1.1		Class-I pyridoxal-phosphate-dependent aminotransferase family		7894512; 11130714; 14593172	449
A5C2T5	0	0	75	0.0431779	-30.9089	38.2142	3.80297e-11	Putative uncharacterized protein (Fragment)	VITISV_014207	Vitis vinifera (Grape)	GO:0006508; GO:0004252	proteolysis; serine-type endopeptidase activity		IPR000209; IPR022398; IPR015500; IPR003137;						579
B9H3W4	0	0	75	0.0791139	-30.9089	38.2142	3.80297e-11	Pectinesterase (EC 3.1.1.11)	POPTRDRAFT_818003	Populus trichocarpa (Western balsam poplar) (Populus balsamifera subsp. trichocarpa)	GO:0045330; GO:0005618; GO:0042545; GO:0030599	aspartyl esterase activity; cell wall; cell wall modification; pectinesterase activity	Aspartyl esterase; Hydrolase	IPR012334; IPR011050; IPR018040; IPR000070;	3.1.1.11		Pectinesterase family		16973872;	316
B9SAI9	0	0	75	0.0637755	-30.9089	38.2142	3.80297e-11	Glucose-6-phosphate/phosphate translocator 1, chloroplast, putative	RCOM_0587770	Ricinus communis (Castor bean)	GO:0016021; GO:0005215	integral to membrane; transporter activity	Membrane; Transmembrane; Transmembrane helix	IPR000620; IPR004853; IPR004696;						392
E0CNX7	0	0	75	0.0478011	-30.9089	38.2142	3.80297e-11	Whole genome shotgun sequence of line PN40024, scaffold_1.assembly12x (Fragment)	VIT_00009287001	Vitis vinifera (Grape)				IPR003042; IPR013698;					17721507;	523
Q9SSY6	0	0	75	0.0337838	-30.9089	38.2142	3.80297e-11	Ethylene receptor 1 (EC 2.7.13.3) (CS-ETR1)	ETR1	Cucumis sativus (Cucumber)	GO:0005524; GO:0005789; GO:0009873; GO:0016021; GO:0046872; GO:0018106; GO:0004872; GO:0006355; GO:0000156; GO:0000155	ATP binding; endoplasmic reticulum membrane; ethylene mediated signaling pathway; integral to membrane; metal ion binding; peptidyl-histidine phosphorylation; receptor activity; regulation of transcription, DNA-dependent; two-component response regulator activity; two-component sensor activity	ATP-binding; Copper; Disulfide bond; Endoplasmic reticulum; Ethylene signaling pathway; Kinase; Membrane; Metal-binding; Nucleotide-binding; Phosphoprotein; Receptor; Transferase; Transmembrane; Transmembrane helix; Two-component regulatory system	IPR003594; IPR011006; IPR003018; IPR004358; IPR014525; IPR003661; IPR005467; IPR009082; IPR001789;	2.7.13.3	GAF domain (1); Histidine kinase domain (1); Response regulatory domain (1)	Ethylene receptor family		10929944	740
B9H3K0	42	0.0278884	302	0.200531	-10.5091	1.43369	4.13701e-11	Predicted protein	POPTRDRAFT_858606	Populus trichocarpa (Western balsam poplar) (Populus balsamifera subsp. trichocarpa)	GO:0004351; GO:0006536; GO:0030170	glutamate decarboxylase activity; glutamate metabolic process; pyridoxal phosphate binding	Lyase; Pyridoxal phosphate	IPR010107; IPR002129; IPR015424; IPR015421;			Group II decarboxylase family		16973872;	502
B9VU85	18	0.0112782	192	0.120301	-11.447	2.00264	4.49931e-11	3-deoxy-D-arabino-heptulosonate-7-phosphate synthase		Vitis vinifera (Grape)	GO:0003849; GO:0009073	3-deoxy-7-phosphoheptulonate synthase activity; aromatic amino acid family biosynthetic process		IPR002480;						532
B9SBC0	12	0.00963855	160	0.128514	-11.871	2.32457	5.9695e-11	Tyrosine aminotransferase, putative (EC 2.6.1.5)	RCOM_0651460	Ricinus communis (Castor bean)	GO:0016847; GO:0004838; GO:0030170	1-aminocyclopropane-1-carboxylate synthase activity; L-tyrosine:2-oxoglutarate aminotransferase activity; pyridoxal phosphate binding	Aminotransferase; Transferase	IPR001176; IPR004839; IPR015424; IPR015421; IPR015422; IPR005958; IPR021178;	2.6.1.5					415
A5AHT6	0	0	68	0.0655106	-30.9796	38.0729	6.98108e-11	Putative uncharacterized protein (Whole genome shotgun sequence of line PN40024, scaffold_220.assembly12x)	VITISV_015352 VIT_00004005001	Vitis vinifera (Grape)	GO:0055114; GO:0016491; GO:0008270	oxidation reduction; oxidoreductase activity; zinc ion binding		IPR013149; IPR002085; IPR011032; IPR016040;					17721507;	346
B9RPF8	0	0	68	0.0952381	-30.9796	38.0729	6.98108e-11	DNA binding protein, putative	RCOM_1369310	Ricinus communis (Castor bean)	GO:0005634; GO:0046983; GO:0006355; GO:0043565; GO:0003700	nucleus; protein dimerization activity; regulation of transcription, DNA-dependent; sequence-specific DNA binding; sequence-specific DNA binding transcription factor activity	DNA-binding; Nucleus	IPR011616; IPR004827;		BZIP domain (1)	BZIP family			238
B9SMT3	0	0	68	0.0668633	-30.9796	38.0729	6.98108e-11	Cinnamoyl-CoA reductase, putative (EC 1.1.1.219)	RCOM_0470860	Ricinus communis (Castor bean)	GO:0044237; GO:0050662; GO:0045552; GO:0055114	cellular metabolic process; coenzyme binding; dihydrokaempferol 4-reductase activity; oxidation reduction	Oxidoreductase	IPR001509; IPR016040;	1.1.1.219					339
A5ANH8	0	0	74	0.0471638	-30.9186	38.1949	7.05398e-11	Putative uncharacterized protein	VITISV_006460	Vitis vinifera (Grape)	GO:0004222; GO:0006508; GO:0008270	metalloendopeptidase activity; proteolysis; zinc ion binding		IPR011249; IPR011237; IPR011765; IPR001431; IPR007863;			Peptidase M16 family			523
Q56WP7	0	0	74	0.123333	-30.9186	38.1949	7.05398e-11	Thylakoid-bound ascorbate peroxidase	At1g77490	Arabidopsis thaliana (Mouse-ear cress)	GO:0020037; GO:0055114; GO:0004601; GO:0006979	heme binding; oxidation reduction; peroxidase activity; response to oxidative stress	Heme; Iron; Metal-binding; Oxidoreductase; Peroxidase	IPR002207; IPR010255; IPR002016; IPR019793;						200
A5BFY1	6	0.008	123	0.164	-12.5607	2.94516	1.0115e-10	Putative uncharacterized protein	VITISV_017375	Vitis vinifera (Grape)	GO:0016021; GO:0055085; GO:0005215	integral to membrane; transmembrane transport; transporter activity	Membrane; Transmembrane; Transport	IPR012269; IPR000425; IPR022357;			MIP/aquaporin family			250
A5B4Z4	0	0	73	0.0257223	-30.9284	38.1753	1.30653e-10	Putative uncharacterized protein (Whole genome shotgun sequence of line PN40024, scaffold_14.assembly12x)	VITISV_012383 VIT_00014062001	Vitis vinifera (Grape)	GO:0005524; GO:0017111; GO:0005515; GO:0019538	ATP binding; nucleoside-triphosphatase activity; protein binding; protein metabolic process	ATP-binding; Chaperone; Nucleotide-binding	IPR003593; IPR013093; IPR003959; IPR018368; IPR001270; IPR019489; IPR004176;			ClpA/clpB family		17721507;	946
B9RJX7	0	0	73	0.143137	-30.9284	38.1753	1.30653e-10	Putative uncharacterized protein	RCOM_1039590	Ricinus communis (Castor bean)										170
B9RQL5	0	0	73	0.0453135	-30.9284	38.1753	1.30653e-10	Protein disulfide isomerase, putative (EC 2.4.1.119)	RCOM_1493980	Ricinus communis (Castor bean)	GO:0045454; GO:0004579; GO:0016853	cell redox homeostasis; dolichyl-diphosphooligosaccharide-protein glycotransferase activity; isomerase activity	Glycosyltransferase; Isomerase; Transferase	IPR017936; IPR012336; IPR013766; IPR012335;	2.4.1.119					537
B9S0Z6	0	0	73	0.0400879	-30.9284	38.1753	1.30653e-10	9-cis-epoxycarotenoid dioxygenase, putative	RCOM_0632160	Ricinus communis (Castor bean)	GO:0016702	oxidoreductase activity, acting on single donors with incorporation of molecular oxygen, incorporation of two atoms of oxygen	Dioxygenase; Oxidoreductase	IPR004294;						607
B9S6V1	0	0	73	0.126736	-30.9284	38.1753	1.30653e-10	ATP binding protein, putative	RCOM_0874350	Ricinus communis (Castor bean)	GO:0005524; GO:0017111; GO:0016740	ATP binding; nucleoside-triphosphatase activity; transferase activity	ATP-binding; Nucleotide-binding	IPR003593; IPR004948;						192
D7SW65	0	0	73	0.0371501	-30.9284	38.1753	1.30653e-10	Whole genome shotgun sequence of line PN40024, scaffold_31.assembly12x (Fragment)	VIT_00022235001	Vitis vinifera (Grape)	GO:0005524; GO:0016887	ATP binding; ATPase activity	ATP-binding; Nucleotide-binding	IPR003439; IPR017871; IPR003593;			ABC transporter superfamily		17721507;	655
A5B3J3	0	0	67	0.0600358	-30.9903	38.0515	1.31259e-10	Putative uncharacterized protein	VITISV_032100	Vitis vinifera (Grape)	GO:0045454; GO:0009055; GO:0015035	cell redox homeostasis; electron carrier activity; protein disulfide oxidoreductase activity		IPR002109; IPR012336; IPR012335;						372
A5BIG1	0	0	67	0.0514593	-30.9903	38.0515	1.31259e-10	Putative uncharacterized protein	VITISV_001131	Vitis vinifera (Grape)	GO:0005524; GO:0017111	ATP binding; nucleoside-triphosphatase activity	ATP-binding; Nucleotide-binding	IPR003593; IPR003959; IPR003960; IPR007330; IPR015415;			AAA ATPase family			434
B9HDL7	0	0	67	0.0266508	-30.9903	38.0515	1.31259e-10	Beta-galactosidase (EC 3.2.1.23)	POPTRDRAFT_802053	Populus trichocarpa (Western balsam poplar) (Populus balsamifera subsp. trichocarpa)	GO:0004565; GO:0005975; GO:0043169; GO:0005529	beta-galactosidase activity; carbohydrate metabolic process; cation binding; sugar binding	Glycosidase; Hydrolase	IPR008979; IPR019801; IPR017853; IPR013781; IPR001944; IPR000922;	3.2.1.23	SUEL-type lectin domain (1)	Glycosyl hydrolase 35 family		16973872;	838
B9R7Z9	0	0	67	0.0468204	-30.9903	38.0515	1.31259e-10	Glycosyltransferase, putative	RCOM_1595730	Ricinus communis (Castor bean)	GO:0009058; GO:0016740	biosynthetic process; transferase activity	Transferase	IPR001296;						477
B9SHG2	0	0	67	0.0316785	-30.9903	38.0515	1.31259e-10	Casein kinase, putative	RCOM_1121690	Ricinus communis (Castor bean)	GO:0005524; GO:0006468; GO:0004674	ATP binding; protein amino acid phosphorylation; protein serine/threonine kinase activity	ATP-binding; Kinase; Nucleotide-binding; Serine/threonine-protein kinase; Transferase	IPR011009; IPR000719; IPR017441; IPR017442; IPR008271;			Protein kinase superfamily			705
B9T3S5	0	0	67	0.0312354	-30.9903	38.0515	1.31259e-10	Cyclic nucleotide-gated ion channel, putative	RCOM_0169070	Ricinus communis (Castor bean)	GO:0016021; GO:0005216	integral to membrane; ion channel activity	Ion transport; Ionic channel; Membrane; Transmembrane; Transmembrane helix; Transport	IPR000595; IPR018490; IPR005821; IPR014710;		Cyclic nucleotide-binding domain (1)				715
B9T664	0	0	67	0.0516975	-30.9903	38.0515	1.31259e-10	Bacteriochlorophyll synthase, putative	RCOM_0640480	Ricinus communis (Castor bean)	GO:0016021; GO:0004659	integral to membrane; prenyltransferase activity		IPR000537;						432
A9UFY1	0	0	65	0.274262	-31.0122	38.0078	2.46473e-10	Metallothionein (Whole genome shotgun sequence of line PN40024, scaffold_7.assembly12x)	MT VIT_00034174001	Vitis vinifera (Grape)	GO:0046872	metal ion binding		IPR000347;					17721507;	79
B9RVQ4	0	0	65	0.04858	-31.0122	38.0078	2.46473e-10	Polygalacturonase, putative (EC 3.2.1.15)	RCOM_0968450	Ricinus communis (Castor bean)	GO:0005975; GO:0007047; GO:0004650	carbohydrate metabolic process; cellular cell wall organization; polygalacturonase activity	Cell wall biogenesis/degradation; Glycosidase; Hydrolase	IPR000743; IPR006626; IPR012334; IPR011050;	3.2.1.15		Glycosyl hydrolase 28 family			446
B9SUD3	0	0	65	0.034337	-31.0122	38.0078	2.46473e-10	Glycerol-3-phosphate dehydrogenase, putative (EC 1.1.3.21)	RCOM_0722140	Ricinus communis (Castor bean)	GO:0004368; GO:0009331; GO:0006072; GO:0004369; GO:0055114	glycerol-3-phosphate dehydrogenase activity; glycerol-3-phosphate dehydrogenase complex; glycerol-3-phosphate metabolic process; glycerol-3-phosphate oxidase activity; oxidation reduction	Oxidoreductase	IPR006076; IPR000447;	1.1.3.21		FAD-dependent glycerol-3-phosphate dehydrogenase family			631
D7TCD6	0	0	65	0.0426509	-31.0122	38.0078	2.46473e-10	Whole genome shotgun sequence of line PN40024, scaffold_16.assembly12x (Fragment)	VIT_00015062001	Vitis vinifera (Grape)	GO:0055114; GO:0016491	oxidation reduction; oxidoreductase activity	Oxidoreductase	IPR016161; IPR016163; IPR016160; IPR016162; IPR015590;					17721507;	508
O04951	0	0	65	0.0705755	-31.0122	38.0078	2.46473e-10	Serine/threonine-protein phosphatase PP2A-5 catalytic subunit (EC 3.1.3.16) (Protein phosphatase 2A isoform 5)	PP2A5 At1g69960 F20P5.30 T17F3.1	Arabidopsis thaliana (Mouse-ear cress)	GO:0005737; GO:0046872; GO:0004721; GO:2000012	cytoplasm; metal ion binding; phosphoprotein phosphatase activity; regulation of auxin polar transport	Complete proteome; Cytoplasm; Hydrolase; Iron; Manganese; Metal-binding; Protein phosphatase; Ubl conjugation	IPR004843; IPR006186;	3.1.3.16		PPP phosphatase family, PP-2A subfamily		11130712; 10091592; 16640601; 17368080	307
B9S255	0	0	66	0.0876494	-31.0011	38.0298	2.46473e-10	Putative uncharacterized protein	RCOM_1327780	Ricinus communis (Castor bean)				IPR006734;						251
B9SP61	0	0	66	0.105769	-31.0011	38.0298	2.46473e-10	21 kDa protein, putative	RCOM_0628770	Ricinus communis (Castor bean)	GO:0004857; GO:0030599	enzyme inhibitor activity; pectinesterase activity		IPR006501;						208
E0CR83	0	0	66	0.056266	-31.0011	38.0298	2.46473e-10	Whole genome shotgun sequence of line PN40024, scaffold_1.assembly12x (Fragment)	VIT_00008888001	Vitis vinifera (Grape)				IPR000620;					17721507;	391
Q2V728	0	0	66	0.201835	-31.0011	38.0298	2.46473e-10	Expansin 5 (Fragment)	Exp5	Cucumis sativus (Cucumber)	GO:0005576; GO:0009664	extracellular region; plant-type cell wall organization		IPR007118; IPR007117; IPR002963;			Expansin family			109
Q9LUD3	0	0	66	0.0429688	-31.0011	38.0298	2.46473e-10	Cytochrome P450	At3g14610/MIE1.11 At3g14610	Arabidopsis thaliana (Mouse-ear cress)	GO:0009055; GO:0005783; GO:0020037; GO:0004497; GO:0055114	electron carrier activity; endoplasmic reticulum; heme binding; monooxygenase activity; oxidation reduction	Complete proteome; Heme; Iron; Metal-binding; Monooxygenase; Oxidoreductase	IPR001128; IPR017972; IPR002401;			Cytochrome P450 family		11130713;	512
P48578	13	0.0138445	157	0.167199	-11.8269	2.18178	3.17954e-10	Serine/threonine-protein phosphatase PP2A-3 catalytic subunit (EC 3.1.3.16) (Protein phosphatase 2A isoform 3)	PP2A3 EP7 PP2A4 At3g58500 F14P22.90	Arabidopsis thaliana (Mouse-ear cress)	GO:0005737; GO:0046872; GO:0005730; GO:0004721; GO:0006470; GO:0000159	cytoplasm; metal ion binding; nucleolus; phosphoprotein phosphatase activity; protein amino acid dephosphorylation; protein phosphatase type 2A complex	Complete proteome; Cytoplasm; Hydrolase; Iron; Manganese; Metal-binding; Protein phosphatase	IPR004843; IPR006186;	3.1.3.16		PPP phosphatase family, PP-2A subfamily		7948902; 9524239; 11130713; 14593172; 17368080	313
A5BYV6	4	0.00178971	107	0.0478747	-12.9537	3.32907	4.06796e-10	Putative uncharacterized protein	VITISV_027794	Vitis vinifera (Grape)	GO:0010181; GO:0005506; GO:0055114; GO:0016491	FMN binding; iron ion binding; oxidation reduction; oxidoreductase activity		IPR003097; IPR017927; IPR001094; IPR008254; IPR001709; IPR015702; IPR001433; IPR017938;						745
B9S8R7	8	0.00798403	127	0.126747	-12.3301	2.57629	4.15705e-10	Oxygen-evolving enhancer protein 1, chloroplast, putative	RCOM_0603960	Ricinus communis (Castor bean)	GO:0005509; GO:0019898; GO:0009654; GO:0015979; GO:0042549	calcium ion binding; extrinsic to membrane; oxygen evolving complex; photosynthesis; photosystem II stabilization		IPR002628;						334
A5C2A6	0	0	64	0.0575022	-31.0233	37.9854	4.62194e-10	Putative uncharacterized protein	VITISV_042386	Vitis vinifera (Grape)	GO:0005515; GO:0008270	protein binding; zinc ion binding	Metal-binding; Zinc; Zinc-finger	IPR018957; IPR001841;						371
B9I8K6	0	0	64	0.0426667	-31.0233	37.9854	4.62194e-10	Predicted protein	POPTRDRAFT_834747	Populus trichocarpa (Western balsam poplar) (Populus balsamifera subsp. trichocarpa)	GO:0008415	acyltransferase activity		IPR002123;					16973872;	500
B9T117	0	0	64	0.0433604	-31.0233	37.9854	4.62194e-10	UDP-glucosyltransferase, putative (EC 2.4.1.115)	RCOM_0458380	Ricinus communis (Castor bean)	GO:0047213	anthocyanidin 3-O-glucosyltransferase activity	Glycosyltransferase; Transferase	IPR002213;	2.4.1.115		UDP-glycosyltransferase family			492
D7SLI2	0	0	64	0.0793061	-31.0233	37.9854	4.62194e-10	Whole genome shotgun sequence of line PN40024, scaffold_4.assembly12x (Fragment)	VIT_00025432001	Vitis vinifera (Grape)	GO:0003676; GO:0000166	nucleic acid binding; nucleotide binding		IPR012677; IPR000504;					17721507;	269
D7T0E2	0	0	64	0.142222	-31.0233	37.9854	4.62194e-10	Whole genome shotgun sequence of line PN40024, scaffold_265.assembly12x (Fragment)	VIT_00005213001	Vitis vinifera (Grape)									17721507;	150
Q01943	0	0	64	0.117864	-31.0233	37.9854	4.62194e-10	Extensin (Class I) (Fragment)		Solanum lycopersicum (Tomato) (Lycopersicon esculentum)									1714316	181
Q9FDV7	0	0	64	0.0444444	-31.0233	37.9854	4.62194e-10	Protein kinase (PK) (Fragment)	pk1	Fagus sylvatica (Beechnut)	GO:0005524; GO:0006468; GO:0004674	ATP binding; protein amino acid phosphorylation; protein serine/threonine kinase activity	Kinase; Transferase	IPR011009; IPR000719; IPR001245; IPR008271;						480
B9SJX1	15	0.00576701	167	0.0642061	-11.6791	2.06442	4.85592e-10	Sucrose synthase, putative (EC 2.4.1.13)	RCOM_0577320	Ricinus communis (Castor bean)	GO:0009058; GO:0005985; GO:0016157	biosynthetic process; sucrose metabolic process; sucrose synthase activity	Glycosyltransferase; Transferase	IPR001296; IPR000368; IPR012820;	2.4.1.13					867
A0MNJ1	7	0.00530303	120	0.0909091	-12.4673	2.68714	7.12739e-10	CBL-interacting protein kinase 3 (Predicted protein) (Putative uncharacterized protein)	CIPK3 POPTRDRAFT_672762	Populus trichocarpa (Western balsam poplar) (Populus balsamifera subsp. trichocarpa)	GO:0005524; GO:0006468; GO:0004674; GO:0007165	ATP binding; protein amino acid phosphorylation; protein serine/threonine kinase activity; signal transduction	ATP-binding; Kinase; Nucleotide-binding; Serine/threonine-protein kinase; Transferase	IPR020636; IPR020660; IPR011009; IPR018451; IPR004041; IPR000719; IPR017441; IPR017442; IPR008271; IPR002290;		NAF domain (1); Protein kinase domain (1)	Protein kinase superfamily		18230180; 16973872;	440
D7SJS7	0	0	62	0.0797941	-31.0462	37.9396	8.65498e-10	Whole genome shotgun sequence of line PN40024, scaffold_4.assembly12x (Fragment)	VIT_00024674001	Vitis vinifera (Grape)				IPR004911;					17721507;	259
D7TZA9	0	0	62	0.0357555	-31.0462	37.9396	8.65498e-10	Whole genome shotgun sequence of line PN40024, scaffold_2.assembly12x (Fragment)	VIT_00017472001	Vitis vinifera (Grape)									17721507;	578
P27323	0	0	62	0.0295238	-31.0462	37.9396	8.65498e-10	Heat shock protein 81-1 (HSP81-1) (Heat shock protein 83)	HSP81-1 HSP83 At5g52640 F6N7.13	Arabidopsis thaliana (Mouse-ear cress)	GO:0005524; GO:0005618; GO:0005829; GO:0042742; GO:0005886; GO:0006457; GO:0051082	ATP binding; cell wall; cytosol; defense response to bacterium; plasma membrane; protein folding; unfolded protein binding	ATP-binding; Chaperone; Complete proteome; Cytoplasm; Nucleotide-binding; Phosphoprotein; Stress response; Ubl conjugation	IPR003594; IPR001404; IPR019805; IPR020576; IPR020575; IPR020568;			Heat shock protein 90 family		16667903; 7697294; 9426614; 14593172; 18433157; 19245862; 19292762; 19376835	700
A5BXA7	0	0	63	0.0658307	-31.0347	37.9627	8.65498e-10	Putative uncharacterized protein	VITISV_023424	Vitis vinifera (Grape)	GO:0005507; GO:0009055	copper ion binding; electron carrier activity		IPR000923; IPR008972; IPR003245;						319
B9RCB5	0	0	63	0.0552632	-31.0347	37.9627	8.65498e-10	2-deoxyglucose-6-phosphate phosphatase, putative	RCOM_1686660	Ricinus communis (Castor bean)	GO:0003824	catalytic activity		IPR005834;						380
B9RCD8	0	0	63	0.0457516	-31.0347	37.9627	8.65498e-10	Putative uncharacterized protein	RCOM_1687100	Ricinus communis (Castor bean)										459
B9SFN4	0	0	63	0.0484988	-31.0347	37.9627	8.65498e-10	Synapse-associated protein, putative	RCOM_0647910	Ricinus communis (Castor bean)				IPR005607;						433
B9SWC3	0	0	63	0.0496454	-31.0347	37.9627	8.65498e-10	Calcium/calmodulin-dependent protein kinase kinase, putative (EC 2.7.11.17)	RCOM_0155030	Ricinus communis (Castor bean)	GO:0005524; GO:0004683; GO:0006468	ATP binding; calmodulin-dependent protein kinase activity; protein amino acid phosphorylation	ATP-binding; Kinase; Nucleotide-binding; Serine/threonine-protein kinase; Transferase	IPR020657; IPR020636; IPR011009; IPR000719; IPR017441; IPR017442; IPR008271; IPR002290;	2.7.11.17		Protein kinase superfamily			423
D7TZX8	0	0	63	0.0243337	-31.0347	37.9627	8.65498e-10	Whole genome shotgun sequence of line PN40024, scaffold_2.assembly12x (Fragment)	VIT_00016821001	Vitis vinifera (Grape)	GO:0008237; GO:0006508; GO:0008270	metallopeptidase activity; proteolysis; zinc ion binding		IPR001930; IPR014782; IPR015568;					17721507;	863
D7TQF7	9	0.00977199	130	0.141151	-12.2283	2.44005	1.51979e-09	Whole genome shotgun sequence of line PN40024, scaffold_40.assembly12x (Fragment)	VIT_00025612001	Vitis vinifera (Grape)	GO:0005737; GO:0008837; GO:0009089	cytoplasm; diaminopimelate epimerase activity; lysine biosynthetic process via diaminopimelate		IPR001653; IPR018510;					17721507;	307
B9S9S6	0	0	61	0.0498366	-31.058	37.9162	1.61833e-09	Putative uncharacterized protein	RCOM_0521900	Ricinus communis (Castor bean)				IPR000782;						408
D3Y3E9	0	0	61	0.05365	-31.058	37.9162	1.61833e-09	DRE transcription factor 1		Vitis pseudoreticulata	GO:0003677; GO:0005634; GO:0006355; GO:0003700; GO:0006350	DNA binding; nucleus; regulation of transcription, DNA-dependent; sequence-specific DNA binding transcription factor activity; transcription	DNA-binding; Nucleus; Transcription; Transcription regulation	IPR016177; IPR001471;						379
D7SPF1	0	0	61	0.0303483	-31.058	37.9162	1.61833e-09	Whole genome shotgun sequence of line PN40024, scaffold_23.assembly12x (Fragment)	VIT_00018976001	Vitis vinifera (Grape)	GO:0050660; GO:0009055; GO:0022900; GO:0016627; GO:0006099	FAD or FADH2 binding; electron carrier activity; electron transport chain; oxidoreductase activity, acting on the CH-CH group of donors; tricarboxylic acid cycle		IPR003953; IPR003952; IPR015939; IPR004112; IPR011281; IPR014006;					17721507;	670
D7T4N5	0	0	61	0.0452858	-31.058	37.9162	1.61833e-09	Whole genome shotgun sequence of line PN40024, scaffold_67.assembly12x (Fragment)	VIT_00032803001	Vitis vinifera (Grape)	GO:0006629; GO:0055114; GO:0016491	lipid metabolic process; oxidation reduction; oxidoreductase activity		IPR021863; IPR005804;					17721507;	449
D7TB77	0	0	61	0.0244098	-31.058	37.9162	1.61833e-09	Beta-galactosidase (EC 3.2.1.23) (Fragment)	VIT_00015203001	Vitis vinifera (Grape)	GO:0005975; GO:0043169; GO:0004553; GO:0005529	carbohydrate metabolic process; cation binding; hydrolase activity, hydrolyzing O-glycosyl compounds; sugar binding	Glycosidase; Hydrolase	IPR008979; IPR019801; IPR017853; IPR013781; IPR001944; IPR000922;	3.2.1.23	SUEL-type lectin domain (1)	Glycosyl hydrolase 35 family		17721507;	833
Q9LEJ0	0	0	61	0.0456929	-31.058	37.9162	1.61833e-09	Enolase 1 (EC 4.2.1.11) (2-phospho-D-glycerate hydro-lyase 1) (2-phosphoglycerate dehydratase 1) (allergen Hev b 9)	ENO1	Hevea brasiliensis (Para rubber tree) (Siphonia brasiliensis)	GO:0006096; GO:0000287; GO:0004634; GO:0000015	glycolysis; magnesium ion binding; phosphopyruvate hydratase activity; phosphopyruvate hydratase complex	Allergen; Cytoplasm; Glycolysis; Lyase; Magnesium; Metal-binding	IPR000941; IPR020810; IPR020809; IPR020811;	4.2.1.11		Enolase family		11106410	445
D7TAI4	674	2.91775	2332	10.0952	-7.03245	0.378351	2.21345e-09	Whole genome shotgun sequence of line PN40024, scaffold_10.assembly12x (Fragment)	VIT_00010274001	Vitis vinifera (Grape)	GO:0006952	defense response		IPR008177; IPR008176; IPR003614;					17721507;	77
B9REV9	0	0	60	0.0350263	-31.0699	37.8923	3.02134e-09	Serine/threonine-protein kinase cdk9, putative (EC 2.7.11.23)	RCOM_1429130	Ricinus communis (Castor bean)	GO:0005524; GO:0008353; GO:0006468	ATP binding; RNA polymerase II carboxy-terminal domain kinase activity; protein amino acid phosphorylation	ATP-binding; Kinase; Nucleotide-binding; Serine/threonine-protein kinase; Transferase	IPR011009; IPR000719; IPR017441; IPR017442; IPR008271; IPR002290;	2.7.11.23		Protein kinase superfamily			571
B9RGF0	0	0	60	0.0239234	-31.0699	37.8923	3.02134e-09	Putative uncharacterized protein	RCOM_1453630	Ricinus communis (Castor bean)				IPR012417;						836
B9SPP7	0	0	60	0.0293686	-31.0699	37.8923	3.02134e-09	Protein ABC1, mitochondrial, putative	RCOM_0204870	Ricinus communis (Castor bean)	GO:0005524; GO:0006468; GO:0004672	ATP binding; protein amino acid phosphorylation; protein kinase activity		IPR004147; IPR011009; IPR000719;						681
D7TBV9	0	0	60	0.0630915	-31.0699	37.8923	3.02134e-09	Whole genome shotgun sequence of line PN40024, scaffold_16.assembly12x (Fragment)	VIT_00015471001	Vitis vinifera (Grape)				IPR018790; IPR011256; IPR006917;					17721507;	317
D7UCK3	0	0	60	0.0465116	-31.0699	37.8923	3.02134e-09	Whole genome shotgun sequence of line PN40024, scaffold_46.assembly12x (Fragment)	VIT_00027040001	Vitis vinifera (Grape)	GO:0005634; GO:0046983; GO:0006355; GO:0043565; GO:0003700; GO:0006351	nucleus; protein dimerization activity; regulation of transcription, DNA-dependent; sequence-specific DNA binding; sequence-specific DNA binding transcription factor activity; transcription, DNA-dependent	DNA-binding; Nucleus	IPR011616; IPR012900; IPR004827;		BZIP domain (1)	BZIP family		17721507;	430
B9RKM6	11	0.0126002	138	0.158076	-12.0404	2.2367	4.16682e-09	Putative uncharacterized protein	RCOM_1051730	Ricinus communis (Castor bean)	GO:0003824; GO:0009116	catalytic activity; nucleoside metabolic process		IPR018017; IPR000845;						291
D7TY83	12	0.0097561	143	0.11626	-11.952	2.16251	5.20861e-09	Whole genome shotgun sequence of line PN40024, scaffold_119.assembly12x (Fragment)	VIT_00012909001	Vitis vinifera (Grape)				IPR008479;					17721507;	410
A5AHZ3	0	0	58	0.0364093	-31.0943	37.8434	5.63159e-09	Putative uncharacterized protein	VITISV_015121	Vitis vinifera (Grape)	GO:0050660; GO:0016491	FAD or FADH2 binding; oxidoreductase activity		IPR012951; IPR016166; IPR016168; IPR006094;						531
A5AJ54	0	0	58	0.0163013	-31.0943	37.8434	5.63159e-09	Putative uncharacterized protein	VITISV_041591	Vitis vinifera (Grape)	GO:0005509	calcium ion binding		IPR011992; IPR018249; IPR002048; IPR000261;						1186
A5BIE7	0	0	58	0.0445469	-31.0943	37.8434	5.63159e-09	Putative uncharacterized protein	VITISV_019599	Vitis vinifera (Grape)	GO:0008964; GO:0006099	phosphoenolpyruvate carboxylase activity; tricarboxylic acid cycle		IPR021135; IPR018129; IPR015813;						434
B9RFK9	0	0	58	0.042963	-31.0943	37.8434	5.63159e-09	Importin alpha, putative	RCOM_1435540	Ricinus communis (Castor bean)	GO:0005488; GO:0005737; GO:0005643; GO:0006606; GO:0008565	binding; cytoplasm; nuclear pore; protein import into nucleus; protein transporter activity		IPR011989; IPR016024; IPR000225; IPR002652;						450
B9RHA6	0	0	58	0.023751	-31.0943	37.8434	5.63159e-09	Vacuolar proton atpase, putative (EC 3.6.3.14)	RCOM_1449140	Ricinus communis (Castor bean)	GO:0015986; GO:0015078; GO:0016787; GO:0033177	ATP synthesis coupled proton transport; hydrogen ion transmembrane transporter activity; hydrolase activity; proton-transporting two-sector ATPase complex, proton-transporting domain	Hydrolase	IPR002490;	3.6.3.14					814
B9RRQ8	0	0	58	0.0270019	-31.0943	37.8434	5.63159e-09	Protein YME1, putative (EC 3.6.4.3)	RCOM_0797270	Ricinus communis (Castor bean)	GO:0005524; GO:0004176; GO:0016020; GO:0004222; GO:0008568; GO:0030163; GO:0006508; GO:0004252	ATP binding; ATP-dependent peptidase activity; membrane; metalloendopeptidase activity; microtubule-severing ATPase activity; protein catabolic process; proteolysis; serine-type endopeptidase activity	ATP-binding; Hydrolase; Nucleotide-binding	IPR003593; IPR003959; IPR003960; IPR005936; IPR000642; IPR001984;	3.6.4.3					716
B9RZI6	0	0	58	0.0558767	-31.0943	37.8434	5.63159e-09	Gibberellin 20 oxidase, putative (EC 1.14.11.11)	RCOM_0939570	Ricinus communis (Castor bean)	GO:0047998; GO:0005506; GO:0055114	hyoscyamine (6S)-dioxygenase activity; iron ion binding; oxidation reduction	Iron; Oxidoreductase	IPR002283; IPR005123;	1.14.11.11		Iron/ascorbate-dependent oxidoreductase family			346
B9SR02	0	0	58	0.0355392	-31.0943	37.8434	5.63159e-09	Multicopper oxidase, putative (EC 1.10.3.3)	RCOM_0615790	Ricinus communis (Castor bean)	GO:0008447; GO:0005507; GO:0055114	L-ascorbate oxidase activity; copper ion binding; oxidation reduction	Oxidoreductase	IPR001117; IPR011706; IPR011707; IPR008972;	1.10.3.3					544
B9T0X8	0	0	58	0.109228	-31.0943	37.8434	5.63159e-09	Ankyrin repeat-containing protein, putative	RCOM_1238810	Ricinus communis (Castor bean)			ANK repeat; Repeat	IPR002110; IPR020683;						177
D7SHS1	0	0	58	0.0410474	-31.0943	37.8434	5.63159e-09	Whole genome shotgun sequence of line PN40024, scaffold_0.assembly12x (Fragment)	VIT_00007752001	Vitis vinifera (Grape)	GO:0030604; GO:0008299; GO:0046872; GO:0055114	1-deoxy-D-xylulose-5-phosphate reductoisomerase activity; isoprenoid biosynthetic process; metal ion binding; oxidation reduction		IPR003821; IPR013644; IPR013512; IPR016040;					17721507;	471
D7SPJ7	0	0	58	0.0552381	-31.0943	37.8434	5.63159e-09	Whole genome shotgun sequence of line PN40024, scaffold_23.assembly12x (Fragment)	VIT_00019030001	Vitis vinifera (Grape)				IPR006769;					17721507;	350
D7THJ7	0	0	58	0.0407876	-31.0943	37.8434	5.63159e-09	Whole genome shotgun sequence of line PN40024, scaffold_7.assembly12x (Fragment)	VIT_00034123001	Vitis vinifera (Grape)	GO:0005524	ATP binding		IPR003959;					17721507;	474
E0CRY6	0	0	58	0.0460317	-31.0943	37.8434	5.63159e-09	Whole genome shotgun sequence of line PN40024, scaffold_14.assembly12x (Fragment)	VIT_00014066001	Vitis vinifera (Grape)			Isoprene biosynthesis; Transferase	IPR000092; IPR017446; IPR014120; IPR008949;			FPP/GGPP synthetase family		17721507;	420
A9PB73	0	0	59	0.0644809	-31.082	37.8681	5.63159e-09	Predicted protein (Putative uncharacterized protein)	POPTRDRAFT_711983	Populus trichocarpa (Western balsam poplar) (Populus balsamifera subsp. trichocarpa)	GO:0007275; GO:0005634; GO:0005515; GO:0006511; GO:0004842; GO:0008270	multicellular organismal development; nucleus; protein binding; ubiquitin-dependent protein catabolic process; ubiquitin-protein ligase activity; zinc ion binding	Metal-binding; Zinc; Zinc-finger	IPR004162; IPR018121; IPR013323; IPR008974; IPR013322; IPR001841; IPR013010;		RING-type zinc finger (1)			18230180; 16973872;	305
B9SE68	0	0	59	0.0489221	-31.082	37.8681	5.63159e-09	Putative uncharacterized protein	RCOM_0959160	Ricinus communis (Castor bean)				IPR008511;						402
B9SRL3	0	0	59	0.043801	-31.082	37.8681	5.63159e-09	Putative uncharacterized protein	RCOM_0840460	Ricinus communis (Castor bean)	GO:0016021	integral to membrane		IPR002781;						449
C6TJM1	0	0	59	0.0549348	-31.082	37.8681	5.63159e-09	Fructose-bisphosphate aldolase (EC 4.1.2.13)		Glycine max (Soybean) (Glycine hispida)	GO:0004332; GO:0006096	fructose-bisphosphate aldolase activity; glycolysis	Glycolysis; Lyase	IPR000741; IPR013785;	4.1.2.13		Class I fructose-bisphosphate aldolase family			358
D7TXX4	0	0	59	0.0363524	-31.082	37.8681	5.63159e-09	Whole genome shotgun sequence of line PN40024, scaffold_71.assembly12x (Fragment)	VIT_00034348001	Vitis vinifera (Grape)			Repeat; WD repeat	IPR006595; IPR020472; IPR006594; IPR015943; IPR001680; IPR011046; IPR019782; IPR019775; IPR017986; IPR019781;		CTLH domain (1); LisH domain (1)			17721507;	541
D7U3E6	0	0	59	0.0441948	-31.082	37.8681	5.63159e-09	Whole genome shotgun sequence of line PN40024, scaffold_5.assembly12x (Fragment)	VIT_00028548001	Vitis vinifera (Grape)				IPR002022; IPR018082; IPR012334; IPR011050;					17721507;	445
Q9M8J3	0	0	59	0.0257417	-31.082	37.8681	5.63159e-09	Protein FAR1-RELATED SEQUENCE 7	FRS7 At3g06250 F28L1.19	Arabidopsis thaliana (Mouse-ear cress)	GO:0005634; GO:0008270	nucleus; zinc ion binding	Complete proteome; Metal-binding; Nucleus; Repeat; Zinc; Zinc-finger	IPR018289; IPR004330; IPR006564; IPR007527;		FAR1 domains (2); MULE domain (1); SWIM-type zinc finger (1)	FHY3/FAR1 family		11130713; 14593172; 15591448	764
O82089	300	0.826446	1160	3.19559	-8.12006	0.538694	6.38593e-09	AT3g56240/F18O21_200 (Copper homeostasis factor)	CCH F18O21_200 At3g56240	Arabidopsis thaliana (Mouse-ear cress)	GO:0006878; GO:0009507; GO:0046872; GO:0030001; GO:0046686; GO:0009651	cellular copper ion homeostasis; chloroplast; metal ion binding; metal ion transport; response to cadmium ion; response to salt stress	Complete proteome	IPR006121;					11130713; 12093376;	121
B9SVA7	15	0.00972763	155	0.100519	-11.7329	1.95684	6.59881e-09	Aspartic proteinase, putative (EC 3.4.23.40)	RCOM_1303660	Ricinus communis (Castor bean)	GO:0004190; GO:0006629; GO:0006508	aspartic-type endopeptidase activity; lipid metabolic process; proteolysis	Aspartyl protease; Hydrolase; Protease	IPR001461; IPR021109; IPR001969; IPR009007; IPR007856; IPR008138; IPR011001; IPR008139;	3.4.23.40		Peptidase A1 family			514
B9SGT5	14	0.0192837	148	0.203857	-11.816	1.9897	8.49888e-09	Glutathione-s-transferase omega, putative	RCOM_0819940	Ricinus communis (Castor bean)	GO:0016740	transferase activity	Transferase	IPR010987; IPR004045; IPR017933; IPR004046; IPR012336; IPR012335;		GST C-terminal domain (1); GST N-terminal domain (1)	GST superfamily			242
B9SPF4	5	0.00891266	100	0.178253	-12.8415	2.90953	8.62561e-09	Nut2, putative	RCOM_0085590	Ricinus communis (Castor bean)	GO:0016455; GO:0016592; GO:0006357	RNA polymerase II transcription mediator activity; mediator complex; regulation of transcription from RNA polymerase II promoter		IPR019145;						187
A5AZ62	0	0	51	0.041769	-31.1871	37.6579	1.02446e-08	Putative uncharacterized protein	VITISV_003953	Vitis vinifera (Grape)				IPR008480;						407
B9S3N8	0	0	51	0.022973	-31.1871	37.6579	1.02446e-08	Sugar transporter, putative (EC 1.3.1.74)	RCOM_1386130	Ricinus communis (Castor bean)	GO:0032440; GO:0008643; GO:0016021; GO:0055114; GO:0022891	2-alkenal reductase activity; carbohydrate transport; integral to membrane; oxidation reduction; substrate-specific transmembrane transporter activity	Membrane; Oxidoreductase; Sugar transport; Transmembrane; Transmembrane helix; Transport	IPR020846; IPR016196; IPR005828; IPR003663; IPR005829;	1.3.1.74		Major facilitator superfamily, Sugar transporter (TC 2.A.1.1) family			740
B9T556	0	0	51	0.024531	-31.1871	37.6579	1.02446e-08	ATP binding protein, putative	RCOM_0253230	Ricinus communis (Castor bean)	GO:0005524; GO:0017111	ATP binding; nucleoside-triphosphatase activity	ATP-binding; Nucleotide-binding	IPR003593; IPR003959;						693
D7SV44	0	0	51	0.0266458	-31.1871	37.6579	1.02446e-08	Whole genome shotgun sequence of line PN40024, scaffold_8.assembly12x (Fragment)	VIT_00035970001	Vitis vinifera (Grape)	GO:0016021	integral to membrane		IPR004240;					17721507;	638
D7U935	0	0	51	0.0492754	-31.1871	37.6579	1.02446e-08	Whole genome shotgun sequence of line PN40024, scaffold_41.assembly12x (Fragment)	VIT_00025948001	Vitis vinifera (Grape)				IPR000073;					17721507;	345
A5AP66	0	0	57	0.014763	-31.1069	37.8183	1.04792e-08	Putative uncharacterized protein	VITISV_042460	Vitis vinifera (Grape)	GO:0003677; GO:0015074	DNA binding; DNA integration		IPR001584; IPR012337; IPR005162; IPR013103;						1287
B9S0G8	0	0	57	0.0349908	-31.1069	37.8183	1.04792e-08	AMP dependent CoA ligase, putative (EC 1.13.12.7)	RCOM_1354540	Ricinus communis (Castor bean)	GO:0047077; GO:0016874; GO:0055114	Photinus-luciferin 4-monooxygenase (ATP-hydrolyzing) activity; ligase activity; oxidation reduction	Ligase; Oxidoreductase	IPR020845; IPR000873;	1.13.12.7					543
B9T573	0	0	57	0.0344203	-31.1069	37.8183	1.04792e-08	Pheophorbide A oxygenase, putative	RCOM_0445980	Ricinus communis (Castor bean)	GO:0051537; GO:0010277; GO:0046872; GO:0055114	2 iron, 2 sulfur cluster binding; chlorophyllide a oxygenase [overall] activity; metal ion binding; oxidation reduction	2Fe-2S; Iron; Iron-sulfur; Metal-binding	IPR013626; IPR017941;		Rieske domain (1)				552
D7T6V7	0	0	57	0.0432802	-31.1069	37.8183	1.04792e-08	Whole genome shotgun sequence of line PN40024, scaffold_20.assembly12x (Fragment)	VIT_00017942001	Vitis vinifera (Grape)				IPR015414;					17721507;	439
D7TM22	0	0	57	0.0339893	-31.1069	37.8183	1.04792e-08	Whole genome shotgun sequence of line PN40024, scaffold_19.assembly12x (Fragment)	VIT_00016175001	Vitis vinifera (Grape)	GO:0003677; GO:0045449	DNA binding; regulation of transcription		IPR003441;					17721507;	559
D9ZJ06	0	0	57	0.058642	-31.1069	37.8183	1.04792e-08	HD domain class transcription factor	HD12	Malus domestica (Apple) (Pyrus malus)			DNA-binding; Homeobox; Nucleus; Transcription; Transcription regulation	IPR001356; IPR017970; IPR009057; IPR012287; IPR000047; IPR003106;		Homeobox DNA-binding domain (1)				324
E0CVE4	0	0	57	0.032872	-31.1069	37.8183	1.04792e-08	Whole genome shotgun sequence of line PN40024, scaffold_98.assembly12x (Fragment)	VIT_00038666001	Vitis vinifera (Grape)				IPR003441;					17721507;	578
O81108	0	0	57	0.0187377	-31.1069	37.8183	1.04792e-08	Calcium-transporting ATPase 2, plasma membrane-type (EC 3.6.3.8) (Ca(2+)-ATPase isoform 2)	ACA2 At4g37640 F19F18.130	Arabidopsis thaliana (Mouse-ear cress)	GO:0005524; GO:0006754; GO:0005388; GO:0005516; GO:0005789; GO:0016021; GO:0046872; GO:0005886	ATP binding; ATP biosynthetic process; calcium-transporting ATPase activity; calmodulin binding; endoplasmic reticulum membrane; integral to membrane; metal ion binding; plasma membrane	ATP-binding; Calcium; Calcium transport; Calmodulin-binding; Complete proteome; Endoplasmic reticulum; Hydrolase; Ion transport; Magnesium; Membrane; Metal-binding; Nucleotide-binding; Phosphoprotein; Transmembrane; Transmembrane helix; Transport	IPR008250; IPR006408; IPR006068; IPR004014; IPR000695; IPR001757; IPR018303; IPR005834;	3.6.3.8		Cation transport ATPase (P-type) (TC 3.A.3) family, Type IIB subfamily		9422775; 10617198; 14593172; 10823962	1014
Q9ZVD1	0	0	57	0.025572	-31.1069	37.8183	1.04792e-08	At2g27090 (Putative uncharacterized protein At2g27090)	At2g27090	Arabidopsis thaliana (Mouse-ear cress)	GO:0005886	plasma membrane	Complete proteome	IPR006868; IPR006867;					15308754; 10617197; 14506206;	743
B9SRK5	7	0.00651769	107	0.0996276	-12.55	2.52172	1.29687e-08	Putative uncharacterized protein	RCOM_1412330	Ricinus communis (Castor bean)	GO:0005622; GO:0003676; GO:0008270	intracellular; nucleic acid binding; zinc ion binding		IPR012866; IPR015880; IPR013087;						358
B9T544	9	0.00909091	123	0.124242	-12.2682	2.36019	1.46225e-08	Fructokinase, putative (EC 2.7.1.4)	RCOM_0452930	Ricinus communis (Castor bean)	GO:0006014; GO:0008865; GO:0004747	D-ribose metabolic process; fructokinase activity; ribokinase activity	Kinase; Transferase	IPR011611; IPR002173; IPR002139;	2.7.1.4		Carbohydrate kinase pfkB family			330
A5BXV4	0	0	50	0.0512821	-31.2014	37.6293	1.94122e-08	Putative uncharacterized protein	VITISV_027546	Vitis vinifera (Grape)	GO:0005975; GO:0043169; GO:0004553	carbohydrate metabolic process; cation binding; hydrolase activity, hydrolyzing O-glycosyl compounds	Glycosidase; Hydrolase	IPR000490; IPR017853; IPR013781; IPR012946;			Glycosyl hydrolase 17 family			325
B9RJ27	0	0	50	0.0385802	-31.2014	37.6293	1.94122e-08	Delta-aminolevulinic acid dehydratase (EC 4.2.1.24)	RCOM_1030560	Ricinus communis (Castor bean)	GO:0046872; GO:0004655; GO:0006779	metal ion binding; porphobilinogen synthase activity; porphyrin biosynthetic process	Lyase; Porphyrin biosynthesis	IPR001731; IPR013785;	4.2.1.24		ALADH family			432
B9RMB8	0	0	50	0.0308071	-31.2014	37.6293	1.94122e-08	Sphingosine phosphate lyase, putative (EC 4.1.2.27)	RCOM_1079290	Ricinus communis (Castor bean)	GO:0016831; GO:0019752; GO:0030170; GO:0008117	carboxy-lyase activity; carboxylic acid metabolic process; pyridoxal phosphate binding; sphinganine-1-phosphate aldolase activity	Lyase; Pyridoxal phosphate	IPR002129; IPR015424; IPR015421;	4.1.2.27		Group II decarboxylase family			541
B9STM3	0	0	50	0.0292398	-31.2014	37.6293	1.94122e-08	Ubiquitin fusion degradaton protein, putative	RCOM_1017010	Ricinus communis (Castor bean)	GO:0005622; GO:0006511; GO:0008270	intracellular; ubiquitin-dependent protein catabolic process; zinc ion binding		IPR004854; IPR015880;						570
B9SXW5	0	0	50	0.0413565	-31.2014	37.6293	1.94122e-08	26S proteasome non-atpase regulatory subunit, putative	RCOM_0974240	Ricinus communis (Castor bean)	GO:0000502	proteasome complex	Proteasome	IPR007198; IPR003903; IPR002035;						403
B9SYG7	0	0	50	0.0234742	-31.2014	37.6293	1.94122e-08	Putative uncharacterized protein	RCOM_0754340	Ricinus communis (Castor bean)				IPR004082; IPR008957; IPR003961; IPR013783;						710
B9T0D0	0	0	50	0.0816993	-31.2014	37.6293	1.94122e-08	Putative uncharacterized protein	RCOM_0483340	Ricinus communis (Castor bean)				IPR000782;						204
B9T2G6	0	0	50	0.0276396	-31.2014	37.6293	1.94122e-08	Putative uncharacterized protein	RCOM_0454010	Ricinus communis (Castor bean)	GO:0005509	calcium ion binding		IPR011992; IPR003903;						603
D7SZI3	0	0	50	0.0359195	-31.2014	37.6293	1.94122e-08	Whole genome shotgun sequence of line PN40024, scaffold_49.assembly12x (Fragment)	VIT_00027835001	Vitis vinifera (Grape)	GO:0005524; GO:0006468; GO:0004674	ATP binding; protein amino acid phosphorylation; protein serine/threonine kinase activity	ATP-binding; Kinase; Nucleotide-binding; Serine/threonine-protein kinase; Transferase	IPR011009; IPR000719; IPR017441; IPR017442; IPR008271;			Protein kinase superfamily		17721507;	464
D7TUC5	0	0	50	0.0180963	-31.2014	37.6293	1.94122e-08	Whole genome shotgun sequence of line PN40024, scaffold_17.assembly12x (Fragment)	VIT_00015817001	Vitis vinifera (Grape)									17721507;	921
D7U3P5	0	0	50	0.039032	-31.2014	37.6293	1.94122e-08	Whole genome shotgun sequence of line PN40024, scaffold_229.assembly12x (Fragment)	VIT_00004724001	Vitis vinifera (Grape)	GO:0004609; GO:0008654	phosphatidylserine decarboxylase activity; phospholipid biosynthetic process		IPR003817; IPR005221;					17721507;	427
B9RIB6	0	0	55	0.0134212	-31.1327	37.7668	1.9465e-08	Xanthine dehydrogenase, putative (EC 1.17.3.2)	RCOM_1577610	Ricinus communis (Castor bean)	GO:0051537; GO:0050660; GO:0009055; GO:0005506; GO:0055114; GO:0004855	2 iron, 2 sulfur cluster binding; FAD or FADH2 binding; electron carrier activity; iron ion binding; oxidation reduction; xanthine oxidase activity	2Fe-2S; Iron; Iron-sulfur; Metal-binding; Oxidoreductase	IPR002888; IPR006058; IPR000674; IPR016208; IPR008274; IPR012675; IPR005107; IPR016169; IPR016166; IPR016167; IPR001041; IPR002346;	1.17.3.2	2Fe-2S ferredoxin-type domain (1)				1366
B9RLG3	0	0	55	0.0283359	-31.1327	37.7668	1.9465e-08	Inositol or phosphatidylinositol kinase, putative	RCOM_1466660	Ricinus communis (Castor bean)	GO:0016301; GO:0016773	kinase activity; phosphotransferase activity, alcohol group as acceptor	Kinase; Transferase	IPR000403;						647
B9RLW7	0	0	55	0.0507849	-31.1327	37.7668	1.9465e-08	NAC domain-containing protein 21/22, putative	RCOM_1471540	Ricinus communis (Castor bean)	GO:0003677; GO:0045449	DNA binding; regulation of transcription		IPR003441;						361
B9RP34	0	0	55	0.101852	-31.1327	37.7668	1.9465e-08	Putative uncharacterized protein	RCOM_0923880	Ricinus communis (Castor bean)				IPR019328;						180
B9STL4	0	0	55	0.0975177	-31.1327	37.7668	1.9465e-08	Putative uncharacterized protein	RCOM_1016720	Ricinus communis (Castor bean)				IPR010471;						188
B9SVQ3	0	0	55	0.0161527	-31.1327	37.7668	1.9465e-08	Leucine-rich repeat-containing protein, putative	RCOM_0009540	Ricinus communis (Castor bean)	GO:0005524; GO:0006915; GO:0045087; GO:0031224; GO:0005515; GO:0004888	ATP binding; apoptosis; innate immune response; intrinsic to membrane; protein binding; transmembrane receptor activity	ATP-binding; Leucine-rich repeat; Nucleotide-binding; Repeat	IPR000767; IPR001611; IPR002182; IPR000157;		TIR domain (1)				1135
D7TTS3	0	0	55	0.0470085	-31.1327	37.7668	1.9465e-08	Whole genome shotgun sequence of line PN40024, scaffold_12.assembly12x (Fragment)	VIT_00013086001	Vitis vinifera (Grape)	GO:0003950	NAD+ ADP-ribosyltransferase activity		IPR012317; IPR022003;		PARP catalytic domain (1)			17721507;	390
D7U469	0	0	55	0.119048	-31.1327	37.7668	1.9465e-08	Whole genome shotgun sequence of line PN40024, scaffold_44.assembly12x (Fragment)	VIT_00026642001	Vitis vinifera (Grape)	GO:0003677; GO:0005634	DNA binding; nucleus		IPR000910; IPR009071;					17721507;	154
Q1KLZ2	0	0	55	0.0487589	-31.1327	37.7668	1.9465e-08	Cysteine synthase (EC 2.5.1.47)		Malus domestica (Apple) (Pyrus malus)	GO:0006535; GO:0004124; GO:0030170; GO:0016740	cysteine biosynthetic process from serine; cysteine synthase activity; pyridoxal phosphate binding; transferase activity	Amino-acid biosynthesis; Cysteine biosynthesis; Transferase	IPR001216; IPR005856; IPR005859; IPR001926;	2.5.1.47		Cysteine synthase/cystathionine beta-synthase family		17333023	376
Q25B23	0	0	55	0.0295699	-31.1327	37.7668	1.9465e-08	Endo-beta-1,4-glucanase (EC 3.2.1.4)	eg4	Prunus persica (Peach)	GO:0030246; GO:0005975; GO:0008810; GO:0005576	carbohydrate binding; carbohydrate metabolic process; cellulase activity; extracellular region	Glycosidase; Hydrolase	IPR008928; IPR012341; IPR019028; IPR001701; IPR018221;	3.2.1.4				16410260	620
Q680K8	0	0	55	0.0557244	-31.1327	37.7668	1.9465e-08	At1g55760 (Putative uncharacterized protein At1g55760)	At1g55760	Arabidopsis thaliana (Mouse-ear cress)	GO:0005515	protein binding	Complete proteome	IPR000210; IPR011333; IPR013069; IPR013089;		BTB (POZ) domain (1)			11130712;	329
A5C9F3	0	0	56	0.0541063	-31.1197	37.7928	1.9465e-08	Putative uncharacterized protein	VITISV_008512	Vitis vinifera (Grape)	GO:0005634; GO:0006355; GO:0043565; GO:0003700; GO:0006350; GO:0030528	nucleus; regulation of transcription, DNA-dependent; sequence-specific DNA binding; sequence-specific DNA binding transcription factor activity; transcription; transcription regulator activity	DNA-binding; Homeobox; Nucleus; Transcription; Transcription regulation	IPR001356; IPR017970; IPR009057; IPR012287; IPR000047; IPR003106;		Homeobox DNA-binding domain (1)				345
B6V3B8	0	0	56	0.0296296	-31.1197	37.7928	1.9465e-08	Invertase 2	INV2	Cucumis melo (Muskmelon)	GO:0005975; GO:0004553	carbohydrate metabolic process; hydrolase activity, hydrolyzing O-glycosyl compounds	Glycosidase; Hydrolase	IPR021792; IPR008985; IPR001362; IPR018053; IPR013189; IPR013148;			Glycosyl hydrolase 32 family			630
B9N052	0	0	56	0.0467836	-31.1197	37.7928	1.9465e-08	Predicted protein	POPTRDRAFT_596420	Populus trichocarpa (Western balsam poplar) (Populus balsamifera subsp. trichocarpa)	GO:0006071; GO:0008889; GO:0006629	glycerol metabolic process; glycerophosphodiester phosphodiesterase activity; lipid metabolic process		IPR004129; IPR017946;					16973872;	399
B9SZI5	0	0	56	0.105461	-31.1197	37.7928	1.9465e-08	Putative uncharacterized protein	RCOM_0394080	Ricinus communis (Castor bean)				IPR019181;						177
D7SXH1	0	0	56	0.0583333	-31.1197	37.7928	1.9465e-08	Whole genome shotgun sequence of line PN40024, scaffold_108.assembly12x (Fragment)	VIT_00011478001	Vitis vinifera (Grape)	GO:0009073; GO:0004106	aromatic amino acid family biosynthetic process; chorismate mutase activity		IPR008238; IPR020822;					17721507;	320
D7TR37	0	0	56	0.0967185	-31.1197	37.7928	1.9465e-08	Whole genome shotgun sequence of line PN40024, scaffold_99.assembly12x (Fragment)	VIT_00038744001	Vitis vinifera (Grape)	GO:0005524; GO:0006754; GO:0015662; GO:0016020; GO:0046872; GO:0030001	ATP binding; ATP biosynthetic process; ATPase activity, coupled to transmembrane movement of ions, phosphorylative mechanism; membrane; metal ion binding; metal ion transport		IPR001757; IPR017969; IPR006121;					17721507;	193
Q9SAU2	0	0	56	0.0664294	-31.1197	37.7928	1.9465e-08	Putative ribulose-5-phosphate-3-epimerase (Ribulose-5-phosphate-3-epimerase) (EC 5.1.3.1)	At5g61410	Arabidopsis thaliana (Mouse-ear cress)	GO:0048046; GO:0005975; GO:0009941; GO:0009570; GO:0005515; GO:0009409; GO:0009624; GO:0004750; GO:0010319; GO:0009579	apoplast; carbohydrate metabolic process; chloroplast envelope; chloroplast stroma; protein binding; response to cold; response to nematode; ribulose-phosphate 3-epimerase activity; stromule; thylakoid	Complete proteome; Isomerase	IPR013785; IPR000056; IPR011060;	5.1.3.1				11130714; 9628582	281
B9RWX6	4	0.000925926	92	0.0212963	-13.0626	3.11117	2.30707e-08	Fkbp-rapamycin associated protein, putative (EC 2.7.11.1)	RCOM_1704650	Ricinus communis (Castor bean)	GO:0005524; GO:0016301; GO:0016773	ATP binding; kinase activity; phosphotransferase activity, alcohol group as acceptor	ATP-binding; Kinase; Nucleotide-binding; Transferase	IPR011989; IPR016024; IPR003152; IPR009076; IPR011009; IPR000403; IPR018936; IPR003151; IPR014009;	2.7.11.1	FAT domain (1); FATC domain (1); PI3K/PI4K domain (1)				1440
Q2Z1Y2	11	0.00724638	128	0.0843215	-12.0947	2.12817	2.61404e-08	Serine carboxypeptidase	Pm69	Prunus mume (Japanese flowering apricot)	GO:0006508; GO:0004185	proteolysis; serine-type carboxypeptidase activity	Carboxypeptidase; Hydrolase; Protease	IPR001563; IPR018202;						506
B9SP16	7	0.00464807	105	0.0697211	-12.5636	2.49449	3.32162e-08	Putative uncharacterized protein	RCOM_1248090	Ricinus communis (Castor bean)				IPR002068; IPR008978;						502
A5CBE5	0	0	54	0.0714286	-31.1459	37.7403	3.60887e-08	Putative uncharacterized protein (Whole genome shotgun sequence of line PN40024, scaffold_25.assembly12x)	VITISV_034705 VIT_00019642001	Vitis vinifera (Grape)									17721507;	252
B3FP52	0	0	54	0.0325497	-31.1459	37.7403	3.60887e-08	Dioxygenase (Fragment)		Fragaria ananassa (Strawberry)	GO:0016702	oxidoreductase activity, acting on single donors with incorporation of molecular oxygen, incorporation of two atoms of oxygen	Dioxygenase; Oxidoreductase	IPR004294;						553
B9N6I9	0	0	54	0.0376569	-31.1459	37.7403	3.60887e-08	Citrate synthase	POPTRDRAFT_837325	Populus trichocarpa (Western balsam poplar) (Populus balsamifera subsp. trichocarpa)	GO:0044262; GO:0004108; GO:0006099	cellular carbohydrate metabolic process; citrate (Si)-synthase activity; tricarboxylic acid cycle	Transferase	IPR016142; IPR002020; IPR016141; IPR019810; IPR010109;			Citrate synthase family		16973872;	478
B9S1K5	0	0	54	0.0395604	-31.1459	37.7403	3.60887e-08	Mak, putative (EC 2.7.11.23)	RCOM_0865750	Ricinus communis (Castor bean)	GO:0005524; GO:0008353; GO:0006468	ATP binding; RNA polymerase II carboxy-terminal domain kinase activity; protein amino acid phosphorylation	ATP-binding; Kinase; Nucleotide-binding; Serine/threonine-protein kinase; Transferase	IPR011009; IPR000719; IPR017441; IPR017442; IPR008271; IPR002290;	2.7.11.23		Protein kinase superfamily			455
B9S1T5	0	0	54	0.0616438	-31.1459	37.7403	3.60887e-08	Chlorophyll A/B binding protein, putative	RCOM_0868050	Ricinus communis (Castor bean)	GO:0009507; GO:0016020; GO:0009765	chloroplast; membrane; photosynthesis, light harvesting	Chloroplast; Photosynthesis; Plastid	IPR001344; IPR022796;						292
D7TEL3	0	0	54	0.0349515	-31.1459	37.7403	3.60887e-08	Whole genome shotgun sequence of line PN40024, scaffold_59.assembly12x (Fragment)	VIT_00030589001	Vitis vinifera (Grape)	GO:0015297; GO:0015238; GO:0016020	antiporter activity; drug transmembrane transporter activity; membrane		IPR002528;					17721507;	515
O24146	0	0	54	0.0332103	-31.1459	37.7403	3.60887e-08	4-coumarate--CoA ligase 2 (4CL 2) (EC 6.2.1.12) (4-coumaroyl-CoA synthase 2)	4CL2	Nicotiana tabacum (Common tobacco)	GO:0016207; GO:0005524; GO:0009698	4-coumarate-CoA ligase activity; ATP binding; phenylpropanoid metabolic process	ATP-binding; Ligase; Nucleotide-binding; Phenylpropanoid metabolism	IPR020845; IPR000873;	6.2.1.12		ATP-dependent AMP-binding enzyme family		8819324	542
P41376	0	0	54	0.0436893	-31.1459	37.7403	3.60887e-08	Eukaryotic initiation factor 4A-1 (eIF-4A-1) (EC 3.6.4.13) (ATP-dependent RNA helicase eIF4A-1) (DEAD-box ATP-dependent RNA helicase 4)	TIF4A-1 RH4 At3g13920 MDC16.4	Arabidopsis thaliana (Mouse-ear cress)	GO:0005524; GO:0008026; GO:0003723; GO:0005618; GO:0005829; GO:0016020; GO:0005730; GO:0005515; GO:0046686; GO:0003743	ATP binding; ATP-dependent helicase activity; RNA binding; cell wall; cytosol; membrane; nucleolus; protein binding; response to cadmium ion; translation initiation factor activity	ATP-binding; Alternative splicing; Complete proteome; Cytoplasm; Helicase; Hydrolase; Initiation factor; Nucleotide-binding; Protein biosynthesis; RNA-binding	IPR014001; IPR011545; IPR001650; IPR014021; IPR000629; IPR014014;	3.6.4.13	Helicase ATP-binding domain (1); Helicase C-terminal domain (1)	DEAD box helicase family, eIF4A subfamily		1398145; 10819329; 14593172; 14706832; 17168887	412
Q9C522	0	0	54	0.0296053	-31.1459	37.7403	3.60887e-08	ATP citrate lyase, putative; 3734-7120 (ATP citrate lyase, putative; 38389-41775) (Putative ATP citrate lyase)	T8E24.7 At3g06650 F5E6.2	Arabidopsis thaliana (Mouse-ear cress)	GO:0003878; GO:0006085; GO:0005488; GO:0044262; GO:0016829; GO:0016020; GO:0004775	ATP citrate synthase activity; acetyl-CoA biosynthetic process; binding; cellular carbohydrate metabolic process; lyase activity; membrane; succinate-CoA ligase (ADP-forming) activity	Complete proteome; Lyase	IPR017440; IPR016142; IPR016143; IPR002020; IPR016141; IPR003781; IPR005810; IPR005811; IPR016040; IPR017866; IPR016102;					11130713;	608
B9S7L3	0	0	48	0.0347826	-31.2309	37.5704	3.6729e-08	Casein kinase, putative	RCOM_0609440	Ricinus communis (Castor bean)	GO:0005524; GO:0006468; GO:0004674	ATP binding; protein amino acid phosphorylation; protein serine/threonine kinase activity	Kinase; Transferase	IPR011009; IPR000719; IPR017442; IPR008271;						460
B9SQ31	0	0	48	0.0356347	-31.2309	37.5704	3.6729e-08	Vacuolar cation/proton exchanger 1a, putative	RCOM_0643910	Ricinus communis (Castor bean)	GO:0008324; GO:0016021	cation transmembrane transporter activity; integral to membrane	Membrane; Transmembrane; Transmembrane helix	IPR004713; IPR004798; IPR004837;						449
B9STR6	0	0	48	0.0217687	-31.2309	37.5704	3.6729e-08	Cyclic nucleotide-gated ion channel, putative	RCOM_0623350	Ricinus communis (Castor bean)	GO:0016021; GO:0005216	integral to membrane; ion channel activity	Ion transport; Ionic channel; Membrane; Transmembrane; Transmembrane helix; Transport	IPR000595; IPR018490; IPR005821; IPR000048; IPR014710;		Cyclic nucleotide-binding domain (1)				735
B9SXF5	0	0	48	0.0265781	-31.2309	37.5704	3.6729e-08	Endomembrane protein emp70, putative	RCOM_0321070	Ricinus communis (Castor bean)	GO:0016021	integral to membrane		IPR004240;						602
D7SPD1	0	0	48	0.0329218	-31.2309	37.5704	3.6729e-08	Whole genome shotgun sequence of line PN40024, scaffold_23.assembly12x (Fragment)	VIT_00018949001	Vitis vinifera (Grape)	GO:0016021; GO:0022891	integral to membrane; substrate-specific transmembrane transporter activity	Membrane; Transmembrane; Transmembrane helix; Transport	IPR020846; IPR016196; IPR005828; IPR003663; IPR005829;			Major facilitator superfamily, Sugar transporter (TC 2.A.1.1) family		17721507;	486
D7T4H0	0	0	48	0.0361174	-31.2309	37.5704	3.6729e-08	Whole genome shotgun sequence of line PN40024, scaffold_67.assembly12x (Fragment)	VIT_00032724001	Vitis vinifera (Grape)	GO:0016021	integral to membrane	Membrane; Transmembrane; Transmembrane helix	IPR013057;					17721507;	443
D7T782	0	0	48	0.0474777	-31.2309	37.5704	3.6729e-08	Whole genome shotgun sequence of line PN40024, scaffold_20.assembly12x (Fragment)	VIT_00018096001	Vitis vinifera (Grape)				IPR019310;					17721507;	337
D7TFR5	0	0	48	0.027972	-31.2309	37.5704	3.6729e-08	Whole genome shotgun sequence of line PN40024, scaffold_126.assembly12x (Fragment)	VIT_00013671001	Vitis vinifera (Grape)	GO:0003677; GO:0045449	DNA binding; regulation of transcription		IPR003441;					17721507;	572
D7TPA6	0	0	48	0.039801	-31.2309	37.5704	3.6729e-08	Whole genome shotgun sequence of line PN40024, scaffold_104.assembly12x (Fragment)	VIT_00011076001	Vitis vinifera (Grape)	GO:0005515	protein binding		IPR000210; IPR011333; IPR013069; IPR013089; IPR002083; IPR008974; IPR013322;		BTB (POZ) domain (1); MATH domain (1)			17721507;	402
D7UCH9	0	0	48	0.0627451	-31.2309	37.5704	3.6729e-08	Whole genome shotgun sequence of line PN40024, scaffold_46.assembly12x (Fragment)	VIT_00027008001	Vitis vinifera (Grape)	GO:0005783	endoplasmic reticulum		IPR003388;					17721507;	255
D7UEC7	0	0	48	0.0467836	-31.2309	37.5704	3.6729e-08	Whole genome shotgun sequence of line PN40024, scaffold_958.assembly12x (Fragment)	VIT_00002899001	Vitis vinifera (Grape)	GO:0005488; GO:0006457	binding; protein folding	Repeat; TPR repeat	IPR001179; IPR001440; IPR013026; IPR011990; IPR019734;					17721507;	342
Q94B55	0	0	48	0.0350877	-31.2309	37.5704	3.6729e-08	Putative E3 ubiquitin-protein ligase XBAT31 (EC 6.3.2.-) (Ankyrin repeat domain and RING finger-containing protein XBAT31) (Protein XB3 homolog 1)	XBAT31 At2g28840 F8N16.13	Arabidopsis thaliana (Mouse-ear cress)	GO:0016874; GO:0005515; GO:0008270	ligase activity; protein binding; zinc ion binding	ANK repeat; Alternative splicing; Complete proteome; Ligase; Metal-binding; Repeat; Ubl conjugation pathway; Zinc; Zinc-finger	IPR002110; IPR020683; IPR001841;	6.3.2.-	ANK repeats (5); RING-type zinc finger (1)			15644464; 10617197; 14593172;	456
B9RWZ4	0	0	49	0.0151938	-31.216	37.6001	3.6729e-08	Cation-transporting atpase plant, putative (EC 3.6.3.8)	RCOM_1707830	Ricinus communis (Castor bean)	GO:0005524; GO:0006754; GO:0005388; GO:0016021	ATP binding; ATP biosynthetic process; calcium-transporting ATPase activity; integral to membrane	ATP-binding; Hydrolase; Ion transport; Membrane; Nucleotide-binding; Phosphoprotein; Transmembrane; Transmembrane helix; Transport	IPR008250; IPR006408; IPR006069; IPR006068; IPR004014; IPR001757; IPR018303; IPR005834;	3.6.3.8		Cation transport ATPase (P-type) family			1075
B9SJ54	0	0	49	0.0324718	-31.216	37.6001	3.6729e-08	Big map kinase/bmk, putative (EC 2.7.11.24)	RCOM_0843380	Ricinus communis (Castor bean)	GO:0005524; GO:0004707; GO:0006468	ATP binding; MAP kinase activity; protein amino acid phosphorylation	ATP-binding; Kinase; Nucleotide-binding; Serine/threonine-protein kinase; Transferase	IPR011009; IPR003527; IPR000719; IPR017441; IPR017442; IPR002290;	2.7.11.24	Protein kinase domain (1)				503
B9SWB5	0	0	49	0.0284058	-31.216	37.6001	3.6729e-08	Protein disulfide isomerase, putative (EC 2.4.1.119)	RCOM_0154150	Ricinus communis (Castor bean)	GO:0045454; GO:0004579; GO:0005783; GO:0016853	cell redox homeostasis; dolichyl-diphosphooligosaccharide-protein glycotransferase activity; endoplasmic reticulum; isomerase activity	Glycosyltransferase; Isomerase; Redox-active center; Repeat; Transferase	IPR005788; IPR005792; IPR017936; IPR012336; IPR017937; IPR013766; IPR012335;	2.4.1.119	Thioredoxin domains (2)	Protein disulfide isomerase family			575
C9EGT8	0	0	49	0.0242694	-31.216	37.6001	3.6729e-08	CRY1		Fragaria vesca (Woodland strawberry)	GO:0003913; GO:0006281	DNA photolyase activity; DNA repair		IPR002081; IPR020978; IPR014134; IPR018394; IPR006050; IPR005101; IPR014729;						673
D7SHG6	0	0	49	0.0357403	-31.216	37.6001	3.6729e-08	Whole genome shotgun sequence of line PN40024, scaffold_0.assembly12x (Fragment)	VIT_00007618001	Vitis vinifera (Grape)	GO:0009055; GO:0020037; GO:0004497; GO:0055114	electron carrier activity; heme binding; monooxygenase activity; oxidation reduction	Heme; Iron; Metal-binding; Monooxygenase; Oxidoreductase	IPR001128; IPR017972; IPR002401;			Cytochrome P450 family		17721507;	457
D7SK27	0	0	49	0.0287053	-31.216	37.6001	3.6729e-08	Whole genome shotgun sequence of line PN40024, scaffold_4.assembly12x (Fragment)	VIT_00024796001	Vitis vinifera (Grape)	GO:0016021; GO:0006857; GO:0005215	integral to membrane; oligopeptide transport; transporter activity	Membrane; Transmembrane; Transport	IPR016196; IPR000109; IPR018456;			PTR2/POT transporter (TC 2.A.17) family		17721507;	569
D7U4W2	0	0	49	0.0713246	-31.216	37.6001	3.6729e-08	Whole genome shotgun sequence of line PN40024, scaffold_38.assembly12x (Fragment)	VIT_00023920001	Vitis vinifera (Grape)				IPR005269;					17721507;	229
P22954	0	0	49	0.0250128	-31.216	37.6001	3.6729e-08	Heat shock cognate 70 kDa protein 2 (Hsc70.2)	HSC70-2 HSP70-2 At5g02490 T22P11_80	Arabidopsis thaliana (Mouse-ear cress)	GO:0005524; GO:0005618; GO:0005737; GO:0005886; GO:0005515; GO:0009617; GO:0046686; GO:0009408	ATP binding; cell wall; cytoplasm; plasma membrane; protein binding; response to bacterium; response to cadmium ion; response to heat	ATP-binding; Complete proteome; Cytoplasm; Isopeptide bond; Nucleotide-binding; Stress response; Ubl conjugation	IPR018181; IPR001023; IPR013126;			Heat shock protein 70 family		11130714; 14593172; 16666375; 19292762	653
Q93XK2	0	0	49	0.0191481	-31.216	37.6001	3.6729e-08	Stachyose synthase (EC 2.4.1.67) (Galactinol--raffinose galactosyltransferase)	STS1	Pisum sativum (Garden pea)	GO:0005737; GO:0047268; GO:0009312	cytoplasm; galactinol-raffinose galactosyltransferase activity; oligosaccharide biosynthetic process	Carbohydrate metabolism; Cytoplasm; Direct protein sequencing; Glycosyltransferase; Transferase	IPR013785; IPR017853; IPR008811;	2.4.1.67		Glycosyl hydrolases 36 family		11675396;	853
A5XB89	0	0	53	0.131841	-31.1594	37.7134	6.67787e-08	30S ribosomal protein S8, chloroplastic	rpS8 rps8	Prunus virginiana	GO:0009507; GO:0005840; GO:0003735; GO:0006412	chloroplast; ribosome; structural constituent of ribosome; translation	Chloroplast; Plastid; RNA-binding; Ribonucleoprotein; Ribosomal protein; rRNA-binding	IPR000630;			Ribosomal protein S8P family			134
B9RP00	0	0	53	0.0861789	-31.1594	37.7134	6.67787e-08	Putative uncharacterized protein	RCOM_0922740	Ricinus communis (Castor bean)										205
B9S5V2	0	0	53	0.0325353	-31.1594	37.7134	6.67787e-08	Dihydrolipoamide acetyltransferase component of pyruvate dehydrogenase, putative (EC 2.3.1.168)	RCOM_0654800	Ricinus communis (Castor bean)	GO:0043754; GO:0004742; GO:0005515; GO:0045254; GO:0006090	dihydrolipoyllysine-residue (2-methylpropanoyl)transferase activity; dihydrolipoyllysine-residue acetyltransferase activity; protein binding; pyruvate dehydrogenase complex; pyruvate metabolic process	Acyltransferase; Lipoyl; Pyruvate; Transferase	IPR003016; IPR001078; IPR006257; IPR000089; IPR004167; IPR011053;	2.3.1.168	Lipoyl-binding domain (1)	2-oxoacid dehydrogenase family			543
B9T5F5	0	0	53	0.0395227	-31.1594	37.7134	6.67787e-08	E3 ubiquitin ligase PUB14, putative	RCOM_0052090	Ricinus communis (Castor bean)	GO:0005488; GO:0000151; GO:0004842	binding; ubiquitin ligase complex; ubiquitin-protein ligase activity	Ligase	IPR011989; IPR016024; IPR003613;						447
E0CRD9	0	0	53	0.0318893	-31.1594	37.7134	6.67787e-08	Whole genome shotgun sequence of line PN40024, scaffold_1.assembly12x (Fragment)	VIT_00008954001	Vitis vinifera (Grape)				IPR015424; IPR015421; IPR001085;			SHMT family		17721507;	554
P49293	0	0	53	0.0418641	-31.1594	37.7134	6.67787e-08	Phytoene synthase, chloroplastic (EC 2.5.1.32) (MEL5)	PSY	Cucumis melo (Muskmelon)	GO:0016117; GO:0009507; GO:0016767	carotenoid biosynthetic process; chloroplast; geranylgeranyl-diphosphate geranylgeranyltransferase activity	Carotenoid biosynthesis; Chloroplast; Isoprene biosynthesis; Multifunctional enzyme; Plastid; Transferase; Transit peptide	IPR002060; IPR019845; IPR008949;	2.5.1.32		Phytoene/squalene synthase family		7766896	422
Q1L7P3	0	0	53	0.0372714	-31.1594	37.7134	6.67787e-08	1-deoxy-D-xylulose 5-phosphate reductoisomerase (EC 1.1.1.267)		Rauvolfia verticillata	GO:0030604; GO:0016853; GO:0046872; GO:0055114; GO:0016114	1-deoxy-D-xylulose-5-phosphate reductoisomerase activity; isomerase activity; metal ion binding; oxidation reduction; terpenoid biosynthetic process	Isomerase; Oxidoreductase	IPR003821; IPR013644; IPR013512; IPR016040;	1.1.1.267				16147862; 17542498	474
A0T2X7	0	0	47	0.0732087	-31.246	37.54	6.93835e-08	Glutathione S-transferase	GST2	Vitis vinifera (Grape)	GO:0016740	transferase activity	Transferase	IPR010987; IPR004045; IPR017933; IPR004046; IPR012336; IPR012335;		GST C-terminal domain (1); GST N-terminal domain (1)	GST superfamily		18836188;	214
A5CA95	0	0	47	0.0619236	-31.246	37.54	6.93835e-08	Putative uncharacterized protein (Whole genome shotgun sequence of line PN40024, scaffold_117.assembly12x)	VITISV_002798 VIT_00012773001	Vitis vinifera (Grape)	GO:0031072	heat shock protein binding		IPR001623; IPR015609;					17721507;	253
A9P855	0	0	47	0.0332626	-31.246	37.54	6.93835e-08	Serine hydroxymethyltransferase (EC 2.1.2.1)	SHMT1 POPTRDRAFT_549786	Populus trichocarpa (Western balsam poplar) (Populus balsamifera subsp. trichocarpa)	GO:0006563; GO:0004372; GO:0006544; GO:0030170	L-serine metabolic process; glycine hydroxymethyltransferase activity; glycine metabolic process; pyridoxal phosphate binding	Methyltransferase; One-carbon metabolism; Pyridoxal phosphate; Transferase	IPR015424; IPR015421; IPR015422; IPR001085; IPR019798;	2.1.2.1		SHMT family		18230180; 16973872;	471
B9R7R0	0	0	47	0.0364341	-31.246	37.54	6.93835e-08	Putative uncharacterized protein	RCOM_1593820	Ricinus communis (Castor bean)	GO:0005783	endoplasmic reticulum		IPR005069; IPR003388;						430
B9RKI6	0	0	47	0.0265087	-31.246	37.54	6.93835e-08	Malic enzyme	RCOM_1049930	Ricinus communis (Castor bean)	GO:0051287; GO:0006108; GO:0004470; GO:0046872; GO:0055114; GO:0016616	NAD or NADH binding; malate metabolic process; malic enzyme activity; metal ion binding; oxidation reduction; oxidoreductase activity, acting on the CH-OH group of donors, NAD or NADP as acceptor	Metal-binding; Oxidoreductase	IPR015884; IPR012301; IPR012302; IPR001891; IPR016040;			Malic enzymes family			591
B9SB02	0	0	47	0.0285888	-31.246	37.54	6.93835e-08	Reticuline oxidase, putative (EC 1.21.3.3)	RCOM_1335910	Ricinus communis (Castor bean)	GO:0050660; GO:0055114; GO:0050468	FAD or FADH2 binding; oxidation reduction; reticuline oxidase activity	Oxidoreductase	IPR012951; IPR016166; IPR016168; IPR006094;	1.21.3.3					548
B9SKU8	0	0	47	0.0141524	-31.246	37.54	6.93835e-08	Ubiquitin-activating enzyme E1	RCOM_1093200	Ricinus communis (Castor bean)	GO:0005524; GO:0016874; GO:0006464; GO:0008641	ATP binding; ligase activity; protein modification process; small protein activating enzyme activity	ATP-binding; Ligase; Nucleotide-binding; Ubl conjugation pathway	IPR009036; IPR016040; IPR000594; IPR018965; IPR000127; IPR019572; IPR018075; IPR018074; IPR000011;			Ubiquitin-activating E1 family			1107
D7SVW4	0	0	47	0.0360983	-31.246	37.54	6.93835e-08	Whole genome shotgun sequence of line PN40024, scaffold_31.assembly12x (Fragment)	VIT_00022114001	Vitis vinifera (Grape)	GO:0005524; GO:0006468; GO:0004674	ATP binding; protein amino acid phosphorylation; protein serine/threonine kinase activity	ATP-binding; Kinase; Nucleotide-binding; Serine/threonine-protein kinase; Transferase	IPR011009; IPR000719; IPR017441; IPR017442; IPR008271;			Protein kinase superfamily		17721507;	434
D7U379	0	0	47	0.0875233	-31.246	37.54	6.93835e-08	Photosystem II reaction center psb28 protein (Fragment)	VIT_00028434001	Vitis vinifera (Grape)	GO:0009654; GO:0015979	oxygen evolving complex; photosynthesis	Photosynthesis; Photosystem II	IPR005610;			Psb28 family		17721507;	179
D7U4R2	0	0	47	0.0508658	-31.246	37.54	6.93835e-08	Whole genome shotgun sequence of line PN40024, scaffold_38.assembly12x (Fragment)	VIT_00023867001	Vitis vinifera (Grape)	GO:0005488; GO:0016021; GO:0055085	binding; integral to membrane; transmembrane transport	Membrane; Repeat; Transmembrane; Transmembrane helix; Transport	IPR001993; IPR018108;			Mitochondrial carrier family		17721507;	308
B9RBD1	13	0.0206349	135	0.214286	-11.9358	1.96398	8.55354e-08	DNA binding protein, putative	RCOM_1674290	Ricinus communis (Castor bean)	GO:0005634; GO:0030528	nucleus; transcription regulator activity		IPR011598; IPR001092;		Basic helix-loop-helix (bHLH) domain (1)				210
A9PEW3	16	0.0149813	148	0.138577	-11.7197	1.79706	9.39532e-08	Glutamine synthetase (EC 6.3.1.2)	POPTRDRAFT_827781	Populus trichocarpa (Western balsam poplar) (Populus balsamifera subsp. trichocarpa)	GO:0005524; GO:0004356; GO:0006542	ATP binding; glutamate-ammonia ligase activity; glutamine biosynthetic process	ATP-binding; Ligase; Nucleotide-binding	IPR008147; IPR014746; IPR008146;	6.3.1.2		Glutamine synthetase family		18230180; 16973872;	356
C6T2L0	21	0.0514706	170	0.416667	-11.4236	1.60468	1.04863e-07	Putative uncharacterized protein		Glycine max (Soybean) (Glycine hispida)				IPR003676;						136
D7T1Q4	21	0.0284553	170	0.230352	-11.4236	1.60468	1.04863e-07	Whole genome shotgun sequence of line PN40024, scaffold_9.assembly12x (Fragment)	VIT_00037590001	Vitis vinifera (Grape)	GO:0031072	heat shock protein binding		IPR001623;					17721507;	246
B9RWL7	37	0.0268116	238	0.172464	-10.7723	1.27297	1.10227e-07	3-ketoacyl-CoA thiolase B, putative (EC 2.3.1.16)	RCOM_1020840	Ricinus communis (Castor bean)	GO:0003988	acetyl-CoA C-acyltransferase activity	Acyltransferase; Transferase	IPR002155; IPR016039; IPR016038; IPR020615; IPR020610; IPR020617; IPR020613; IPR020616;	2.3.1.16		Thiolase family			460
A5BNP3	0	0	52	0.0467206	-31.1731	37.6859	1.23313e-07	Putative uncharacterized protein (Whole genome shotgun sequence of line PN40024, scaffold_50.assembly12x)	VITISV_018735 VIT_00028920001	Vitis vinifera (Grape)	GO:0004190; GO:0016021	aspartic-type endopeptidase activity; integral to membrane		IPR006639; IPR007369;					17721507;	371
B9HDW1	0	0	52	0.0112627	-31.1731	37.6859	1.23313e-07	Predicted protein	POPTRDRAFT_561027	Populus trichocarpa (Western balsam poplar) (Populus balsamifera subsp. trichocarpa)	GO:0005524; GO:0003779; GO:0003774; GO:0016459	ATP binding; actin binding; motor activity; myosin complex	ATP-binding; Actin-binding; Coiled coil; Motor protein; Myosin; Nucleotide-binding	IPR018444; IPR002710; IPR000048; IPR001609; IPR004009;		IQ domain (1); Myosin head-like domain (1)			16973872;	1539
B9R9E1	0	0	52	0.0536636	-31.1731	37.6859	1.23313e-07	Heat shock factor protein, putative	RCOM_1496640	Ricinus communis (Castor bean)	GO:0005634; GO:0006355; GO:0006950; GO:0043565; GO:0003700	nucleus; regulation of transcription, DNA-dependent; response to stress; sequence-specific DNA binding; sequence-specific DNA binding transcription factor activity	DNA-binding; Nucleus; Stress response	IPR000232; IPR011991;			HSF family			323
D7SYX3	0	0	52	0.0458554	-31.1731	37.6859	1.23313e-07	Whole genome shotgun sequence of line PN40024, scaffold_250.assembly12x (Fragment)	VIT_00005023001	Vitis vinifera (Grape)	GO:0006470; GO:0008138	protein amino acid dephosphorylation; protein tyrosine/serine/threonine phosphatase activity		IPR000387; IPR000340; IPR020422;					17721507;	378
D7T382	0	0	52	0.0505345	-31.1731	37.6859	1.23313e-07	Ribosomal protein (Fragment)	VIT_00032196001	Vitis vinifera (Grape)	GO:0003723; GO:0006396; GO:0015934; GO:0003735; GO:0006412	RNA binding; RNA processing; large ribosomal subunit; structural constituent of ribosome; translation	Ribonucleoprotein; Ribosomal protein	IPR005878; IPR002143; IPR016094; IPR016095;			Ribosomal protein L1P family		17721507;	343
D7TEI4	0	0	52	0.0485528	-31.1731	37.6859	1.23313e-07	Whole genome shotgun sequence of line PN40024, scaffold_59.assembly12x (Fragment)	VIT_00030556001	Vitis vinifera (Grape)	GO:0016021	integral to membrane		IPR007248;					17721507;	357
P93051	0	0	52	0.037437	-31.1731	37.6859	1.23313e-07	Sugar transporter ERD6-like 7	At2g48020 T9J23.17	Arabidopsis thaliana (Mouse-ear cress)	GO:0008643; GO:0009507; GO:0016021; GO:0005886; GO:0022891; GO:0005773	carbohydrate transport; chloroplast; integral to membrane; plasma membrane; substrate-specific transmembrane transporter activity; vacuole	Complete proteome; Membrane; Sugar transport; Transmembrane; Transmembrane helix; Transport	IPR020846; IPR016196; IPR005828; IPR003663; IPR005829;			Major facilitator superfamily, Sugar transporter (TC 2.A.1.1) family		10617197; 14593172; 9484433; 16923188	463
Q0ZIW0	15	0.00264131	141	0.0248283	-11.8012	1.82026	1.25604e-07	Putative membrane protein ycf1 (RF1)	ycf1	Vitis vinifera (Grape)	GO:0031969; GO:0016021	chloroplast membrane; integral to membrane	Chloroplast; Membrane; Plastid; Transmembrane; Transmembrane helix	IPR008896;			Ycf1 family		16603088	1893
A5BKN3	0	0	46	0.0150033	-31.2616	37.509	1.30851e-07	Putative uncharacterized protein	VITISV_042276	Vitis vinifera (Grape)	GO:0005515; GO:0008270	protein binding; zinc ion binding	Metal-binding; Zinc; Zinc-finger	IPR013103; IPR018957; IPR001841;						1022
B9HXH9	0	0	46	0.0428305	-31.2616	37.509	1.30851e-07	Predicted protein	POPTRDRAFT_822254	Populus trichocarpa (Western balsam poplar) (Populus balsamifera subsp. trichocarpa)	GO:0005794; GO:0030054; GO:0007047; GO:0030244; GO:0008466; GO:0009505	Golgi apparatus; cell junction; cellular cell wall organization; cellulose biosynthetic process; glycogenin glucosyltransferase activity; plant-type cell wall		IPR004901;					16973872;	358
B9SGI3	0	0	46	0.0236991	-31.2616	37.509	1.30851e-07	Xaa-pro aminopeptidase, putative (EC 3.4.11.9)	RCOM_0553210	Ricinus communis (Castor bean)	GO:0004177; GO:0009987; GO:0046872; GO:0008235; GO:0006508	aminopeptidase activity; cellular process; metal ion binding; metalloexopeptidase activity; proteolysis	Aminopeptidase; Hydrolase; Metal-binding; Protease	IPR000587; IPR000994; IPR001131;	3.4.11.9		Peptidase M24B family			647
C0IRH2	0	0	46	0.0466059	-31.2616	37.509	1.30851e-07	Xyloglucan endotransglucosylase/hydrolase 13		Actinidia deliciosa (Kiwi)	GO:0048046; GO:0005618; GO:0006073; GO:0004553; GO:0016762	apoplast; cell wall; cellular glucan metabolic process; hydrolase activity, hydrolyzing O-glycosyl compounds; xyloglucan:xyloglucosyl transferase activity	Hydrolase	IPR008985; IPR013320; IPR000757; IPR016455; IPR010713;						329
D0VBC7	0	0	46	0.061828	-31.2616	37.509	1.30851e-07	3-phosphoshikimate 1-carboxyvinyltransferase (EC 2.5.1.19)		Vitis vinifera (Grape)	GO:0003866; GO:0009073	3-phosphoshikimate 1-carboxyvinyltransferase activity; aromatic amino acid family biosynthetic process	Amino-acid biosynthesis; Aromatic amino acid biosynthesis; Transferase	IPR001986; IPR013792;	2.5.1.19		EPSP synthase family			248
D2CFT5	0	0	46	0.033406	-31.2616	37.509	1.30851e-07	Hydroxymethylbutenyl diphosphate reductase	HDR	Camptotheca acuminata (Happy tree)	GO:0051745; GO:0019288; GO:0055114; GO:0016114	4-hydroxy-3-methylbut-2-en-1-yl diphosphate reductase activity; isopentenyl diphosphate biosynthetic process, mevalonate-independent pathway; oxidation reduction; terpenoid biosynthetic process		IPR003451;						459
D7TFN3	0	0	46	0.0346908	-31.2616	37.509	1.30851e-07	Whole genome shotgun sequence of line PN40024, scaffold_150.assembly12x (Fragment)	VIT_00001142001	Vitis vinifera (Grape)				IPR010765;					17721507;	442
D7TKQ8	0	0	46	0.0530565	-31.2616	37.509	1.30851e-07	Whole genome shotgun sequence of line PN40024, scaffold_3.assembly12x (Fragment)	VIT_00021747001	Vitis vinifera (Grape)	GO:0030126; GO:0005515; GO:0006890; GO:0005198	COPI vesicle coat; protein binding; retrograde vesicle-mediated transport, Golgi to ER; structural molecule activity		IPR006822; IPR011990;					17721507;	289
D7TZI1	0	0	46	0.066092	-31.2616	37.509	1.30851e-07	Whole genome shotgun sequence of line PN40024, scaffold_2.assembly12x (Fragment)	VIT_00017597001	Vitis vinifera (Grape)				IPR003323;		OTU domain (1)			17721507;	232
E0CQT2	0	0	46	0.0399306	-31.2616	37.509	1.30851e-07	Whole genome shotgun sequence of line PN40024, scaffold_1.assembly12x (Fragment)	VIT_00008701001	Vitis vinifera (Grape)			Metal-binding; Oxidoreductase; Zinc	IPR013149; IPR013154; IPR002085; IPR002328; IPR011032;					17721507;	384
Q93Z70	0	0	46	0.0382377	-31.2616	37.509	1.30851e-07	Probable N-acetyl-gamma-glutamyl-phosphate reductase, chloroplastic (AGPR) (EC 1.2.1.38) (N-acetyl-glutamate semialdehyde dehydrogenase) (NAGSA dehydrogenase)	At2g19940 F6F22.3	Arabidopsis thaliana (Mouse-ear cress)	GO:0003942; GO:0051287; GO:0006526; GO:0009570; GO:0005507; GO:0016020; GO:0005730; GO:0055114; GO:0046983; GO:0046686	N-acetyl-gamma-glutamyl-phosphate reductase activity; NAD or NADH binding; arginine biosynthetic process; chloroplast stroma; copper ion binding; membrane; nucleolus; oxidation reduction; protein dimerization activity; response to cadmium ion	3D-structure; Amino-acid biosynthesis; Arginine biosynthesis; Chloroplast; Complete proteome; NADP; Oxidoreductase; Plastid; Transit peptide	IPR023013; IPR000706; IPR016040; IPR000534; IPR012280;	1.2.1.38		NAGSA dehydrogenase family, Type 1 subfamily		10617197; 14593172;	401
B9T0T1	11	0.0218254	119	0.236111	-12.1473	2.02299	1.60993e-07	Calcium ion binding protein, putative	RCOM_0340110	Ricinus communis (Castor bean)	GO:0005509	calcium ion binding	Calcium; Repeat	IPR018248; IPR011992; IPR018247; IPR018249; IPR002048; IPR001751;						168
Q9LKX1	22	0.0141297	169	0.108542	-11.3943	1.52905	1.832e-07	Cinnamate 4-hydroxylase CYP73	C4H2	Citrus sinensis (Sweet orange)	GO:0009055; GO:0020037; GO:0004497; GO:0055114	electron carrier activity; heme binding; monooxygenase activity; oxidation reduction	Heme; Iron; Metal-binding; Monooxygenase; Oxidoreductase	IPR001128; IPR017972; IPR002401;			Cytochrome P450 family		11575728	519
B9RJ42	6	0.00727273	93	0.112727	-12.7624	2.5418	2.41763e-07	Photosystem II 22 kDa protein, chloroplast, putative	RCOM_1030930	Ricinus communis (Castor bean)				IPR022796;						275
B9GKZ7	0	0	44	0.0246499	-31.2936	37.4449	2.46335e-07	ATP/ADP transporter (Fragment)	PtrAATP1 POPTRDRAFT_180906	Populus trichocarpa (Western balsam poplar) (Populus balsamifera subsp. trichocarpa)	GO:0005524; GO:0005471; GO:0016021	ATP binding; ATP:ADP antiporter activity; integral to membrane		IPR004667; IPR016196;					16973872;	595
B9S965	0	0	44	0.035004	-31.2936	37.4449	2.46335e-07	Magnesium-chelatase subunit chlI, chloroplast, putative (EC 6.6.1.1)	RCOM_1013490	Ricinus communis (Castor bean)	GO:0005524; GO:0015995; GO:0016851; GO:0017111; GO:0015979	ATP binding; chlorophyll biosynthetic process; magnesium chelatase activity; nucleoside-triphosphatase activity; photosynthesis	ATP-binding; Ligase; Nucleotide-binding	IPR003593; IPR011775; IPR000523;	6.6.1.1					419
B9SVK5	0	0	44	0.0287582	-31.2936	37.4449	2.46335e-07	WRKY transcription factor, putative	RCOM_0538580	Ricinus communis (Castor bean)	GO:0005634; GO:0045449; GO:0043565; GO:0003700; GO:0006350	nucleus; regulation of transcription; sequence-specific DNA binding; sequence-specific DNA binding transcription factor activity; transcription	DNA-binding; Nucleus; Transcription; Transcription regulation	IPR003657;						510
B9SZD1	0	0	44	0.0500569	-31.2936	37.4449	2.46335e-07	ER glycerol-phosphate acyltransferase (EC 2.3.1.15)	RCOM_1151840	Ricinus communis (Castor bean)	GO:0004366	glycerol-3-phosphate O-acyltransferase activity	Acyltransferase; Transferase	IPR002123;	2.3.1.15					293
B9T4W3	0	0	44	0.0279365	-31.2936	37.4449	2.46335e-07	Zinc ion binding protein, putative	RCOM_0411700	Ricinus communis (Castor bean)	GO:0008270	zinc ion binding	LIM domain; Metal-binding; Zinc	IPR022087; IPR003903; IPR001781;		LIM zinc-binding domain (1)				525
D7SI12	0	0	44	0.0455487	-31.2936	37.4449	2.46335e-07	ATP synthase gamma chain (Fragment)	VIT_00007868001	Vitis vinifera (Grape)	GO:0015986; GO:0046933; GO:0045261; GO:0046961	ATP synthesis coupled proton transport; hydrogen ion transporting ATP synthase activity, rotational mechanism; proton-transporting ATP synthase complex, catalytic core F(1); proton-transporting ATPase activity, rotational mechanism	ATP synthesis; CF(1); Hydrogen ion transport; Ion transport; Transport	IPR000131;			ATPase gamma chain family		17721507;	322
D7SN11	0	0	44	0.0364842	-31.2936	37.4449	2.46335e-07	Whole genome shotgun sequence of line PN40024, scaffold_89.assembly12x (Fragment)	VIT_00037212001	Vitis vinifera (Grape)	GO:0005975; GO:0043169; GO:0004553	carbohydrate metabolic process; cation binding; hydrolase activity, hydrolyzing O-glycosyl compounds		IPR001547; IPR017853; IPR013781;					17721507;	402
D7TJF7	0	0	44	0.030303	-31.2936	37.4449	2.46335e-07	Whole genome shotgun sequence of line PN40024, scaffold_3.assembly12x (Fragment)	VIT_00021137001	Vitis vinifera (Grape)									17721507;	484
D7TL35	0	0	44	0.0413146	-31.2936	37.4449	2.46335e-07	Whole genome shotgun sequence of line PN40024, scaffold_56.assembly12x (Fragment)	VIT_00029938001	Vitis vinifera (Grape)				IPR000073;					17721507;	355
D7TSB0	0	0	44	0.0382942	-31.2936	37.4449	2.46335e-07	Whole genome shotgun sequence of line PN40024, scaffold_252.assembly12x (Fragment)	VIT_00005045001	Vitis vinifera (Grape)	GO:0005737; GO:0003743	cytoplasm; translation initiation factor activity	Cytoplasm; Initiation factor; Protein biosynthesis	IPR019010; IPR000717; IPR011990; IPR016650; IPR011991;		PCI domain (1)			17721507;	383
E0CTY2	0	0	44	0.0657698	-31.2936	37.4449	2.46335e-07	Whole genome shotgun sequence of line PN40024, scaffold_28.assembly12x (Fragment)	VIT_00020789001	Vitis vinifera (Grape)				IPR010684;					17721507;	223
O24371	0	0	44	0.0160467	-31.2936	37.4449	2.46335e-07	Lipoxygenase (EC 1.13.11.12)		Solanum tuberosum (Potato)	GO:0005506; GO:0016165; GO:0055114; GO:0031408	iron ion binding; lipoxygenase activity; oxidation reduction; oxylipin biosynthetic process	Dioxygenase; Fatty acid biosynthesis; Iron; Lipid synthesis; Metal-binding; Oxidoreductase; Oxylipin biosynthesis	IPR008976; IPR000907; IPR013819; IPR020834; IPR020833; IPR001024; IPR001246;	1.13.11.12	PLAT domain (1); Lipoxygenase domain (1)	Lipoxygenase family		8702864;	914
Q53U40	0	0	44	0.209524	-31.2936	37.4449	2.46335e-07	Similar to ATP synthase subunit H protein		Solanum lycopersicum (Tomato) (Lycopersicon esculentum)	GO:0015991; GO:0015078; GO:0033179	ATP hydrolysis coupled proton transport; hydrogen ion transmembrane transporter activity; proton-transporting V-type ATPase, V0 domain		IPR008389;					20350329	70
A5ARE7	0	0	45	0.0432277	-31.2774	37.4773	2.46335e-07	Putative uncharacterized protein	VITISV_003142	Vitis vinifera (Grape)				IPR012862;						347
A5BA36	0	0	45	0.0141911	-31.2774	37.4773	2.46335e-07	Putative uncharacterized protein	VITISV_017581	Vitis vinifera (Grape)	GO:0009058; GO:0005985; GO:0046524	biosynthetic process; sucrose metabolic process; sucrose-phosphate synthase activity		IPR001296; IPR006380; IPR000368; IPR012819;						1057
B9RJV8	0	0	45	0.0852273	-31.2774	37.4773	2.46335e-07	Putative uncharacterized protein	RCOM_1039200	Ricinus communis (Castor bean)	GO:0006950	response to stress		IPR014729; IPR006015; IPR006016;						176
B9RKQ4	0	0	45	0.0290135	-31.2774	37.4773	2.46335e-07	Short-chain dehydrogenase, putative (EC 1.1.1.47)	RCOM_1052710	Ricinus communis (Castor bean)	GO:0005488; GO:0047936; GO:0055114	binding; glucose 1-dehydrogenase activity; oxidation reduction	Oxidoreductase	IPR002198; IPR002347; IPR016040;	1.1.1.47					517
B9SCS4	0	0	45	0.0429799	-31.2774	37.4773	2.46335e-07	Catalytic, putative	RCOM_1280770	Ricinus communis (Castor bean)				IPR000073;						349
B9SRA7	0	0	45	0.0228659	-31.2774	37.4773	2.46335e-07	Transcription factor, putative	RCOM_0613120	Ricinus communis (Castor bean)	GO:0003677; GO:0005622	DNA binding; intracellular		IPR001606; IPR002068; IPR008978;		ARID domain (1)	Small heat shock protein (HSP20) family			656
B9SRZ2	0	0	45	0.0403226	-31.2774	37.4773	2.46335e-07	Isocitrate dehydrogenase, putative (EC 1.1.1.41)	RCOM_0519460	Ricinus communis (Castor bean)	GO:0051287; GO:0004449; GO:0000287; GO:0005739; GO:0055114; GO:0006099	NAD or NADH binding; isocitrate dehydrogenase (NAD+) activity; magnesium ion binding; mitochondrion; oxidation reduction; tricarboxylic acid cycle	Oxidoreductase	IPR001804; IPR004434;	1.1.1.41		Isocitrate and isopropylmalate dehydrogenases family			372
D0VBC5	0	0	45	0.0273723	-31.2774	37.4773	2.46335e-07	3-deoxy-D-arabino-heptulosonate-7-phosphate synthase 02		Vitis vinifera (Grape)	GO:0003849; GO:0009073	3-deoxy-7-phosphoheptulonate synthase activity; aromatic amino acid family biosynthetic process		IPR002480;						548
D7TVD7	0	0	45	0.032967	-31.2774	37.4773	2.46335e-07	Whole genome shotgun sequence of line PN40024, scaffold_25.assembly12x (Fragment)	VIT_00019506001	Vitis vinifera (Grape)	GO:0016021	integral to membrane	Membrane; Transmembrane; Transmembrane helix	IPR013057;					17721507;	455
D7U323	0	0	45	0.035545	-31.2774	37.4773	2.46335e-07	Whole genome shotgun sequence of line PN40024, scaffold_5.assembly12x (Fragment)	VIT_00028363001	Vitis vinifera (Grape)	GO:0005524; GO:0006468; GO:0004674	ATP binding; protein amino acid phosphorylation; protein serine/threonine kinase activity	ATP-binding; Kinase; Nucleotide-binding; Serine/threonine-protein kinase; Transferase	IPR011009; IPR000719; IPR017441; IPR017442; IPR008271;			Protein kinase superfamily		17721507;	422
B9SBY6	9	0.0160428	109	0.194296	-12.3554	2.18586	3.48248e-07	Apolipoprotein d, putative	RCOM_0700620	Ricinus communis (Castor bean)	GO:0005488; GO:0005215	binding; transporter activity	Lipoprotein	IPR012674; IPR011038; IPR013208; IPR022271; IPR002446; IPR022272;						187
Q940D6	18	0.021978	150	0.18315	-11.6251	1.6465	3.95763e-07	AT4g19390/T5K18_170		Arabidopsis thaliana (Mouse-ear cress)				IPR005134; IPR016804;						273
P51118	26	0.0243446	183	0.171348	-11.2164	1.40286	4.4905e-07	Glutamine synthetase cytosolic isozyme 1 (EC 6.3.1.2) (Glutamate--ammonia ligase)	GS1-1 GS1;1	Vitis vinifera (Grape)	GO:0005524; GO:0005737; GO:0004356; GO:0006542	ATP binding; cytoplasm; glutamate-ammonia ligase activity; glutamine biosynthetic process	ATP-binding; Cytoplasm; Ligase; Nucleotide-binding	IPR008147; IPR014746; IPR008146;	6.3.1.2		Glutamine synthetase family		8843941	356
A5B6E2	0	0	43	0.0119048	-31.3102	37.4117	4.62867e-07	Putative uncharacterized protein	VITISV_017584	Vitis vinifera (Grape)	GO:0005524; GO:0004086; GO:0006807	ATP binding; carbamoyl-phosphate synthase activity; nitrogen compound metabolic process		IPR011761; IPR013815; IPR013816; IPR006275; IPR005479; IPR005483; IPR005481; IPR005480; IPR011607; IPR013817; IPR016185;						1204
B9RLG2	0	0	43	0.020447	-31.3102	37.4117	4.62867e-07	O-linked n-acetylglucosamine transferase, ogt, putative	RCOM_1466650	Ricinus communis (Castor bean)	GO:0005488; GO:0016740	binding; transferase activity	Transferase	IPR013026; IPR011990; IPR019734;						701
B9SEE4	0	0	43	0.0553411	-31.3102	37.4117	4.62867e-07	Transcription factor, putative	RCOM_0703150	Ricinus communis (Castor bean)										259
B9T0T4	0	0	43	0.0609929	-31.3102	37.4117	4.62867e-07	60S ribosomal protein L34, putative	RCOM_0340240	Ricinus communis (Castor bean)	GO:0005840; GO:0003735; GO:0006412	ribosome; structural constituent of ribosome; translation	Ribonucleoprotein; Ribosomal protein	IPR008195;						235
B9VWD5	0	0	43	0.0289562	-31.3102	37.4117	4.62867e-07	6-phosphogluconate dehydrogenase, decarboxylating (EC 1.1.1.44)	6PGDH	Cucumis sativus (Cucumber)	GO:0050661; GO:0055114; GO:0006098; GO:0004616	NADP or NADPH binding; oxidation reduction; pentose-phosphate shunt; phosphogluconate dehydrogenase (decarboxylating) activity	NADP; Oxidoreductase	IPR008927; IPR006183; IPR006114; IPR006113; IPR006115; IPR013328; IPR012284; IPR016040;	1.1.1.44		6-phosphogluconate dehydrogenase family			495
D7SL47	0	0	43	0.0279402	-31.3102	37.4117	4.62867e-07	Whole genome shotgun sequence of line PN40024, scaffold_4.assembly12x (Fragment)	VIT_00025266001	Vitis vinifera (Grape)	GO:0015297; GO:0015238; GO:0016020	antiporter activity; drug transmembrane transporter activity; membrane		IPR002528;					17721507;	513
D7SN25	0	0	43	0.0863454	-31.3102	37.4117	4.62867e-07	Whole genome shotgun sequence of line PN40024, scaffold_89.assembly12x (Fragment)	VIT_00037228001	Vitis vinifera (Grape)				IPR013717; IPR016542;					17721507;	166
E0CRD4	6	0.00503778	90	0.0755668	-12.786	2.49449	6.11416e-07	Whole genome shotgun sequence of line PN40024, scaffold_1.assembly12x (Fragment)	VIT_00008948001	Vitis vinifera (Grape)			Glycosyltransferase; Golgi apparatus; Membrane; Transferase; Transmembrane; Transmembrane helix	IPR002659;					17721507;	397
Q9SFU1	82	0.132686	394	0.63754	-9.83462	0.852104	6.53182e-07	60S ribosomal protein L13a-1	RPL13AA At3g07110 T1B9.24	Arabidopsis thaliana (Mouse-ear cress)	GO:0009507; GO:0022625; GO:0016020; GO:0005730; GO:0003735; GO:0006412	chloroplast; cytosolic large ribosomal subunit; membrane; nucleolus; structural constituent of ribosome; translation	Alternative splicing; Complete proteome; Ribonucleoprotein; Ribosomal protein	IPR005822; IPR005755;			Ribosomal protein L13P family		11130713; 14593172; 11598216	206
D7TKV8	5	0.00379651	80	0.0607441	-13.0025	2.5876	7.23718e-07	Whole genome shotgun sequence of line PN40024, scaffold_56.assembly12x (Fragment)	VIT_00029830001	Vitis vinifera (Grape)				IPR009038;		GOLD domain (1)			17721507;	439
A5CAM1	133	0.12703	565	0.539637	-9.22573	0.674428	7.64664e-07	Putative uncharacterized protein	VITISV_015235	Vitis vinifera (Grape)	GO:0016021	integral to membrane	Membrane; Transmembrane; Transmembrane helix	IPR000620; IPR004853;						349
A1Z1Z6	143	0.0968835	601	0.407182	-9.12888	0.658954	7.65817e-07	Catalase (EC 1.11.1.6)	cat2	Prunus avium (Cherry)	GO:0004096; GO:0020037; GO:0042744; GO:0055114	catalase activity; heme binding; hydrogen peroxide catabolic process; oxidation reduction	Heme; Hydrogen peroxide; Iron; Metal-binding; Oxidoreductase; Peroxidase	IPR002226; IPR020835; IPR010582; IPR011614; IPR018028;	1.11.1.6		Catalase family			492
A9PDI1	0	0	41	0.0312024	-31.3446	37.343	8.67993e-07	Predicted protein (Putative uncharacterized protein)	POPTRDRAFT_836929	Populus trichocarpa (Western balsam poplar) (Populus balsamifera subsp. trichocarpa)	GO:0030131; GO:0030132; GO:0006886; GO:0005515; GO:0016192	clathrin adaptor complex; clathrin coat of coated pit; intracellular protein transport; protein binding; vesicle-mediated transport		IPR015629; IPR001392; IPR008968; IPR018240; IPR011012;		MHD (mu homology) domain (1)			18230180; 16973872;	438
B9R772	0	0	41	0.0254975	-31.3446	37.343	8.67993e-07	Skip-2, putative	RCOM_1589320	Ricinus communis (Castor bean)				IPR001810; IPR006553;		F-box domain (1)				536
B9RMK6	0	0	41	0.0260814	-31.3446	37.343	8.67993e-07	Protein phosphatase 2a, regulatory subunit, putative	RCOM_1081480	Ricinus communis (Castor bean)	GO:0005488; GO:0000159; GO:0008601; GO:0007165	binding; protein phosphatase type 2A complex; protein phosphatase type 2A regulator activity; signal transduction		IPR016024; IPR002554;						524
B9RY20	0	0	41	0.0176572	-31.3446	37.343	8.67993e-07	Zinc metalloprotease, putative	RCOM_0813880	Ricinus communis (Castor bean)	GO:0004222; GO:0006508; GO:0008270	metalloendopeptidase activity; proteolysis; zinc ion binding	Hydrolase; Metalloprotease; Protease	IPR011249; IPR011237; IPR007863; IPR013578;			Peptidase M16 family			774
B9S5U9	0	0	41	0.0254975	-31.3446	37.343	8.67993e-07	Protein phosphatase 2c, putative (EC 3.1.3.16)	RCOM_0654770	Ricinus communis (Castor bean)	GO:0046872; GO:0006470; GO:0004722; GO:0008287	metal ion binding; protein amino acid dephosphorylation; protein serine/threonine phosphatase activity; protein serine/threonine phosphatase complex	Hydrolase; Magnesium; Metal-binding; Protein phosphatase	IPR015655; IPR001932; IPR000222; IPR014045;	3.1.3.16		PP2C family			536
B9SAR6	0	0	41	0.0693739	-31.3446	37.343	8.67993e-07	21 kDa protein, putative	RCOM_1178190	Ricinus communis (Castor bean)	GO:0004857; GO:0030599	enzyme inhibitor activity; pectinesterase activity		IPR006501;						197
D7SU25	0	0	41	0.0206445	-31.3446	37.343	8.67993e-07	Whole genome shotgun sequence of line PN40024, scaffold_8.assembly12x (Fragment)	VIT_00035536001	Vitis vinifera (Grape)	GO:0005524; GO:0006468; GO:0004672	ATP binding; protein amino acid phosphorylation; protein kinase activity		IPR004147; IPR011009; IPR000719;					17721507;	662
O48631	0	0	41	0.039272	-31.3446	37.343	8.67993e-07	Ethylene-forming-enzyme-like dioxygenase		Prunus armeniaca (Apricot)	GO:0055114; GO:0016702	oxidation reduction; oxidoreductase activity, acting on single donors with incorporation of molecular oxygen, incorporation of two atoms of oxygen	Dioxygenase; Iron; Oxidoreductase	IPR005123;			Iron/ascorbate-dependent oxidoreductase family			348
Q42669	0	0	41	0.0178883	-31.3446	37.343	8.67993e-07	Aconitate hydratase (Aconitase) (EC 4.2.1.3) (Citrate hydro-lyase) (Fragment)	ACO	Cucumis melo var. conomon (Oriental pickling melon)	GO:0051539; GO:0003994; GO:0005737; GO:0006097; GO:0046872	4 iron, 4 sulfur cluster binding; aconitate hydratase activity; cytoplasm; glyoxylate cycle; metal ion binding	4Fe-4S; Cytoplasm; Glyoxylate bypass; Iron; Iron-sulfur; Lyase; Metal-binding	IPR015931; IPR015937; IPR001030; IPR015928; IPR006249; IPR015934; IPR015932; IPR018136; IPR000573;	4.2.1.3		Aconitase/IPM isomerase family		7713917	764
Q5CCP8	0	0	41	0.0160031	-31.3446	37.343	8.67993e-07	Beta-galactosidase (EC 3.2.1.23)	PpGAL5	Pyrus pyrifolia (Chinese pear) (Pyrus serotina)	GO:0004565; GO:0005975; GO:0043169; GO:0005529	beta-galactosidase activity; carbohydrate metabolic process; cation binding; sugar binding	Glycosidase; Hydrolase	IPR008979; IPR019801; IPR017853; IPR013781; IPR001944; IPR000922;	3.2.1.23	SUEL-type lectin domain (1)	Glycosyl hydrolase 35 family			854
A2TDC8	0	0	42	0.0277778	-31.3272	37.3777	8.67993e-07	Lycopene beta-cyclase	LCYB	Citrullus lanatus (Watermelon) (Citrullus vulgaris)	GO:0016117; GO:0016705	carotenoid biosynthetic process; oxidoreductase activity, acting on paired donors, with incorporation or reduction of molecular oxygen		IPR010108; IPR008671;						504
A5BV88	0	0	42	0.0208333	-31.3272	37.3777	8.67993e-07	Putative uncharacterized protein	VITISV_021864	Vitis vinifera (Grape)	GO:0003677; GO:0045449	DNA binding; regulation of transcription		IPR009057; IPR012287; IPR017930; IPR001005;						672
A9P7U5	0	0	42	0.0265655	-31.3272	37.3777	8.67993e-07	Pyruvate kinase (EC 2.7.1.40)	POPTRDRAFT_589553	Populus trichocarpa (Western balsam poplar) (Populus balsamifera subsp. trichocarpa)	GO:0006096; GO:0000287; GO:0030955; GO:0004743	glycolysis; magnesium ion binding; potassium ion binding; pyruvate kinase activity	Glycolysis; Kinase; Magnesium; Transferase	IPR001697; IPR015813; IPR015794; IPR015806; IPR011037; IPR015793; IPR015795;	2.7.1.40		Pyruvate kinase family		18230180; 16973872;	527
B9RE23	0	0	42	0.0282828	-31.3272	37.3777	8.67993e-07	Aspartic proteinase nepenthesin-1, putative	RCOM_1617400	Ricinus communis (Castor bean)	GO:0004190; GO:0006508	aspartic-type endopeptidase activity; proteolysis		IPR001461; IPR021109; IPR009007;						495
B9S300	0	0	42	0.031746	-31.3272	37.3777	8.67993e-07	4-hydroxyphenylpyruvate dioxygenase, putative (EC 1.13.11.27)	RCOM_1192240	Ricinus communis (Castor bean)	GO:0003868; GO:0009072; GO:0055114	4-hydroxyphenylpyruvate dioxygenase activity; aromatic amino acid family metabolic process; oxidation reduction	Dioxygenase; Oxidoreductase; Pyruvate	IPR005956; IPR004360;	1.13.11.27					441
B9T8D9	0	0	42	0.04811	-31.3272	37.3777	8.67993e-07	Putative uncharacterized protein	RCOM_0377810	Ricinus communis (Castor bean)	GO:0055114; GO:0016972	oxidation reduction; thiol oxidase activity		IPR017905; IPR006863;						291
D7THM2	0	0	42	0.0345679	-31.3272	37.3777	8.67993e-07	Whole genome shotgun sequence of line PN40024, scaffold_7.assembly12x (Fragment)	VIT_00034151001	Vitis vinifera (Grape)				IPR006402; IPR010237;					17721507;	405
D7U6P8	0	0	42	0.0474576	-31.3272	37.3777	8.67993e-07	Whole genome shotgun sequence of line PN40024, scaffold_210.assembly12x (Fragment)	VIT_00003843001	Vitis vinifera (Grape)				IPR006636; IPR009060; IPR000449; IPR015940; IPR015496;					17721507;	295
D7T8X7	5	0.00391236	83	0.0649452	-12.9759	2.64072	1.10973e-06	Whole genome shotgun sequence of line PN40024, scaffold_11.assembly12x (Fragment)	VIT_00011808001	Vitis vinifera (Grape)	GO:0006659	phosphatidylserine biosynthetic process		IPR004277;					17721507;	426
B9RDW6	48	0.0419948	266	0.232721	-10.5043	1.05792	1.1525e-06	Putative uncharacterized protein	RCOM_1616310	Ricinus communis (Castor bean)				IPR008511;						381
B9RA37	5	0.00546448	78	0.0852459	-13.0208	2.55108	1.16881e-06	Inositol hexaphosphate kinase, putative	RCOM_1503020	Ricinus communis (Castor bean)	GO:0008440	inositol trisphosphate 3-kinase activity	Kinase; Transferase	IPR005522;						305
C0Z2P5	18	0.0257511	146	0.20887	-11.6446	1.6075	1.18615e-06	AT5G16050 protein	AT5G16050	Arabidopsis thaliana (Mouse-ear cress)	GO:0019904	protein domain specific binding		IPR000308;						233
A5AEC9	0	0	40	0.0455063	-31.3624	37.3074	1.62423e-06	Putative uncharacterized protein (Whole genome shotgun sequence of line PN40024, scaffold_40.assembly12x)	VITISV_037693 VIT_00025530001	Vitis vinifera (Grape)									17721507;	293
A5C288	0	0	40	0.0462963	-31.3624	37.3074	1.62423e-06	Putative uncharacterized protein	VITISV_010727	Vitis vinifera (Grape)	GO:0009507; GO:0016020; GO:0009765	chloroplast; membrane; photosynthesis, light harvesting	Chloroplast; Photosynthesis; Plastid	IPR001344; IPR022796;						288
A9P984	0	0	40	0.0391007	-31.3624	37.3074	1.62423e-06	Predicted protein (Putative uncharacterized protein)	POPTRDRAFT_720292	Populus trichocarpa (Western balsam poplar) (Populus balsamifera subsp. trichocarpa)	GO:0004001; GO:0006166	adenosine kinase activity; purine ribonucleoside salvage		IPR001805; IPR011611; IPR002173;					18230180; 16973872;	341
B9R7M0	0	0	40	0.0252525	-31.3624	37.3074	1.62423e-06	Cytochrome P450, putative (EC 1.14.13.88)	RCOM_1593110	Ricinus communis (Castor bean)	GO:0009055; GO:0033772; GO:0020037; GO:0055114	electron carrier activity; flavonoid 3',5'-hydroxylase activity; heme binding; oxidation reduction	Heme; Iron; Metal-binding; Monooxygenase; Oxidoreductase	IPR001128; IPR017972; IPR002401;	1.14.13.88		Cytochrome P450 family			528
B9RAE2	0	0	40	0.0257898	-31.3624	37.3074	1.62423e-06	Phospholipase C 4, putative (EC 3.1.4.3)	RCOM_1505800	Ricinus communis (Castor bean)	GO:0034480	phosphatidylcholine phospholipase C activity	Hydrolase	IPR007312;	3.1.4.3					517
B9RBE7	0	0	40	0.0280702	-31.3624	37.3074	1.62423e-06	Adenylyl cyclase-associated protein	RCOM_1675080	Ricinus communis (Castor bean)	GO:0003779; GO:0007010	actin binding; cytoskeleton organization		IPR001837; IPR013912; IPR013992; IPR017901; IPR016098; IPR018106; IPR006599;			CAP family			475
B9RMC6	0	0	40	0.0995025	-31.3624	37.3074	1.62423e-06	Putative uncharacterized protein	RCOM_1079670	Ricinus communis (Castor bean)										134
B9RP68	0	0	40	0.0788955	-31.3624	37.3074	1.62423e-06	Transcription factor hy5, putative	RCOM_0924540	Ricinus communis (Castor bean)	GO:0005634; GO:0046983; GO:0006355; GO:0043565; GO:0003700	nucleus; protein dimerization activity; regulation of transcription, DNA-dependent; sequence-specific DNA binding; sequence-specific DNA binding transcription factor activity	DNA-binding; Nucleus	IPR011616; IPR001630; IPR004827;		BZIP domain (1)	BZIP family			169
B9RQS8	0	0	40	0.0267738	-31.3624	37.3074	1.62423e-06	Putative uncharacterized protein	RCOM_0706300	Ricinus communis (Castor bean)										498
B9RQY7	0	0	40	0.0966184	-31.3624	37.3074	1.62423e-06	Putative uncharacterized protein	RCOM_0707710	Ricinus communis (Castor bean)				IPR012876;						138
B9RXK8	0	0	40	0.035461	-31.3624	37.3074	1.62423e-06	ATP synthase gamma chain	RCOM_0904560	Ricinus communis (Castor bean)	GO:0015986; GO:0046933; GO:0045261; GO:0046961	ATP synthesis coupled proton transport; hydrogen ion transporting ATP synthase activity, rotational mechanism; proton-transporting ATP synthase complex, catalytic core F(1); proton-transporting ATPase activity, rotational mechanism	ATP synthesis; CF(1); Hydrogen ion transport; Hydrolase; Ion transport; Transport	IPR000131;			ATPase gamma chain family			376
B9S9P8	0	0	40	0.0198118	-31.3624	37.3074	1.62423e-06	Protein phosphatase 1 regulatory subunit, putative	RCOM_0507270	Ricinus communis (Castor bean)	GO:0005515	protein binding		IPR001611;						673
D7SHU9	0	0	40	0.018596	-31.3624	37.3074	1.62423e-06	Whole genome shotgun sequence of line PN40024, scaffold_0.assembly12x (Fragment)	VIT_00007789001	Vitis vinifera (Grape)	GO:0003824; GO:0005992	catalytic activity; trehalose biosynthetic process		IPR001830; IPR006379; IPR003337;					17721507;	717
D7SNX7	0	0	40	0.0330033	-31.3624	37.3074	1.62423e-06	Whole genome shotgun sequence of line PN40024, scaffold_23.assembly12x (Fragment)	VIT_00018756001	Vitis vinifera (Grape)				IPR007198; IPR003903; IPR002035;					17721507;	404
D7T688	0	0	40	0.0361337	-31.3624	37.3074	1.62423e-06	Whole genome shotgun sequence of line PN40024, scaffold_20.assembly12x (Fragment)	VIT_00017684001	Vitis vinifera (Grape)	GO:0005524; GO:0018106; GO:0000155	ATP binding; peptidyl-histidine phosphorylation; two-component sensor activity		IPR003594; IPR018955; IPR004358; IPR005467;					17721507;	369
D7TDT9	0	0	40	0.0135227	-31.3624	37.3074	1.62423e-06	Whole genome shotgun sequence of line PN40024, scaffold_43.assembly12x (Fragment)	VIT_00026359001	Vitis vinifera (Grape)	GO:0005488	binding	Repeat; TPR repeat	IPR006597; IPR001440; IPR013026; IPR011990; IPR019734;					17721507;	986
D7U5G4	0	0	40	0.0431499	-31.3624	37.3074	1.62423e-06	Whole genome shotgun sequence of line PN40024, scaffold_38.assembly12x (Fragment)	VIT_00024168001	Vitis vinifera (Grape)	GO:0006511	ubiquitin-dependent protein catabolic process		IPR004854;					17721507;	309
Q56XP4	0	0	40	0.02442	-31.3624	37.3074	1.62423e-06	Sodium/hydrogen exchanger 2 (Na(+)/H(+) exchanger 2) (NHE-2)	NHX2 At3g05030 T9J14.2	Arabidopsis thaliana (Mouse-ear cress)	GO:0016021; GO:0006885; GO:0006814; GO:0015385; GO:0005774	integral to membrane; regulation of pH; sodium ion transport; sodium:hydrogen antiporter activity; vacuolar membrane	Alternative splicing; Antiport; Complete proteome; Glycoprotein; Ion transport; Membrane; Sodium; Sodium transport; Transmembrane; Transmembrane helix; Transport; Vacuole	IPR006153; IPR018422; IPR018407; IPR004709;			Monovalent cation:proton antiporter 1 (CPA1) transporter (TC 2.A.36) family		12047628; 11130713;	546
Q84LR0	0	0	40	0.0261952	-31.3624	37.3074	1.62423e-06	Metal transporter		Solanum lycopersicum (Tomato) (Lycopersicon esculentum)	GO:0016020; GO:0005215	membrane; transporter activity		IPR001046;					12709425	509
Q9SS36	0	0	40	0.0407747	-31.3624	37.3074	1.62423e-06	F14P13.15 protein	F14P13.15	Arabidopsis thaliana (Mouse-ear cress)				IPR006476;						327
Q9ZSP9	0	0	40	0.0213333	-31.3624	37.3074	1.62423e-06	Endo-beta-1,4-D-glucanase	Cel8	Solanum lycopersicum (Tomato) (Lycopersicon esculentum)	GO:0030246; GO:0005975; GO:0005576; GO:0004553	carbohydrate binding; carbohydrate metabolic process; extracellular region; hydrolase activity, hydrolyzing O-glycosyl compounds		IPR008928; IPR012341; IPR019028; IPR001701; IPR018221;						625
D7TMU6	8	0.00520833	94	0.0611979	-12.5471	2.14219	1.77307e-06	Whole genome shotgun sequence of line PN40024, scaffold_100.assembly12x (Fragment)	VIT_00010599001	Vitis vinifera (Grape)	GO:0005515; GO:0008270	protein binding; zinc ion binding	ANK repeat; Metal-binding; Repeat; Zinc; Zinc-finger	IPR002110; IPR020683; IPR001841; IPR017907;					17721507;	512
E0CR47	8	0.00716846	95	0.0851254	-12.5395	2.15746	1.77307e-06	Whole genome shotgun sequence of line PN40024, scaffold_1.assembly12x (Fragment)	VIT_00008846001	Vitis vinifera (Grape)			Heme; Iron; Metal-binding; Oxidoreductase; Peroxidase	IPR002207; IPR010255; IPR002016; IPR019793;					17721507;	372
B9SNQ3	5	0.00356888	77	0.0549607	-13.0301	2.53246	1.88096e-06	Anthocyanin 5-aromatic acyltransferase, putative (EC 2.3.1.153)	RCOM_1025960	Ricinus communis (Castor bean)	GO:0047183	anthocyanin 5-aromatic acyltransferase activity	Acyltransferase; Transferase	IPR003480;	2.3.1.153					467
E0CVP9	16	0.012432	133	0.103341	-11.7968	1.64289	2.27526e-06	Whole genome shotgun sequence of line PN40024, scaffold_116.assembly12x (Fragment)	VIT_00012684001	Vitis vinifera (Grape)			Aspartyl protease; Hydrolase; Protease	IPR001461; IPR021109; IPR001969; IPR009007; IPR007856; IPR008138; IPR011001; IPR008139;			Peptidase A1 family		17721507;	429
Q9LGZ9	26	0.0333333	176	0.225641	-11.2445	1.3466	2.32821e-06	Genomic DNA, chromosome 3, BAC clone:F1D9		Arabidopsis thaliana (Mouse-ear cress)	GO:0003677; GO:0000786; GO:0006334	DNA binding; nucleosome; nucleosome assembly	Complete proteome	IPR005819;					10617198	260
B9RN00	32	0.0283688	197	0.174645	-11.0134	1.20966	2.60653e-06	Cathepsin B, putative (EC 3.4.22.1)	RCOM_1341910	Ricinus communis (Castor bean)	GO:0004197; GO:0006508; GO:0050790	cysteine-type endopeptidase activity; proteolysis; regulation of catalytic activity	Hydrolase	IPR000169; IPR013128; IPR000668; IPR015643; IPR012599;	3.4.22.1		Peptidase C1 family			376
B9REW3	6	0.00367647	82	0.0502451	-12.8532	2.36019	2.61285e-06	Sodium/hydrogen exchanger	RCOM_1429270	Ricinus communis (Castor bean)	GO:0016021; GO:0006885; GO:0006814; GO:0015385	integral to membrane; regulation of pH; sodium ion transport; sodium:hydrogen antiporter activity	Antiport; Ion transport; Membrane; Sodium; Sodium transport; Transmembrane; Transport	IPR006153; IPR018422; IPR018407; IPR004709;			Monovalent cation:proton antiporter 1 (CPA1) transporter (TC 2.A.36) family			544
A5B418	0	0	39	0.019432	-31.3806	37.2708	3.03239e-06	Putative uncharacterized protein	VITISV_000033	Vitis vinifera (Grape)	GO:0003677; GO:0003723	DNA binding; RNA binding		IPR008395; IPR001025; IPR014002;						669
A5C7C2	0	0	39	0.0344828	-31.3806	37.2708	3.03239e-06	Putative uncharacterized protein	VITISV_041136	Vitis vinifera (Grape)	GO:0003677; GO:0015074; GO:0000785; GO:0006333; GO:0003682; GO:0005634	DNA binding; DNA integration; chromatin; chromatin assembly or disassembly; chromatin binding; nucleus	Nucleus	IPR000953; IPR001584; IPR012337;						377
B9GPE7	0	0	39	0.0174731	-31.3806	37.2708	3.03239e-06	Predicted protein	POPTRDRAFT_552034	Populus trichocarpa (Western balsam poplar) (Populus balsamifera subsp. trichocarpa)	GO:0004802	transketolase activity		IPR009014; IPR015941; IPR005475; IPR005478; IPR020826; IPR005476; IPR005474;					16973872;	744
B9GT84	0	0	39	0.0306604	-31.3806	37.2708	3.03239e-06	Predicted protein	POPTRDRAFT_1071441	Populus trichocarpa (Western balsam poplar) (Populus balsamifera subsp. trichocarpa)	GO:0008270	zinc ion binding	Metal-binding; Zinc	IPR001594;		DHHC-type zinc finger (1)			16973872;	424
B9HFB3	0	0	39	0.0153483	-31.3806	37.2708	3.03239e-06	Beta-galactosidase (EC 3.2.1.23)	POPTRDRAFT_719629	Populus trichocarpa (Western balsam poplar) (Populus balsamifera subsp. trichocarpa)	GO:0004565; GO:0005975; GO:0043169; GO:0005529	beta-galactosidase activity; carbohydrate metabolic process; cation binding; sugar binding	Glycosidase; Hydrolase	IPR008979; IPR019801; IPR017853; IPR013781; IPR001944; IPR000922;	3.2.1.23	SUEL-type lectin domain (1)	Glycosyl hydrolase 35 family		16973872;	847
B9RC98	0	0	39	0.0249042	-31.3806	37.2708	3.03239e-06	AMP dependent CoA ligase, putative (EC 6.2.1.26)	RCOM_1686390	Ricinus communis (Castor bean)	GO:0008756	o-succinylbenzoate-CoA ligase activity	Ligase	IPR020845; IPR000873;	6.2.1.26					522
B9RH74	0	0	39	0.0575221	-31.3806	37.2708	3.03239e-06	Putative uncharacterized protein	RCOM_1447810	Ricinus communis (Castor bean)										226
B9RQZ0	0	0	39	0.00903405	-31.3806	37.2708	3.03239e-06	Pentatricopeptide repeat-containing protein, putative	RCOM_0707840	Ricinus communis (Castor bean)				IPR013899; IPR002885; IPR002625;						1439
B9RX37	0	0	39	0.0613208	-31.3806	37.2708	3.03239e-06	Methionine sulfoxide reductase, putative (EC 1.8.4.11)	RCOM_0816980	Ricinus communis (Castor bean)	GO:0055114; GO:0008113	oxidation reduction; peptide-methionine-(S)-S-oxide reductase activity	Oxidoreductase	IPR002579; IPR011057;	1.8.4.11					212
B9RZD3	0	0	39	0.027897	-31.3806	37.2708	3.03239e-06	4-hydroxy-3-methylbut-2-enyl diphosphate reductase, putative (EC 1.17.1.2)	RCOM_0938310	Ricinus communis (Castor bean)	GO:0051745; GO:0019288; GO:0055114; GO:0016114	4-hydroxy-3-methylbut-2-en-1-yl diphosphate reductase activity; isopentenyl diphosphate biosynthetic process, mevalonate-independent pathway; oxidation reduction; terpenoid biosynthetic process	Oxidoreductase	IPR003451;	1.17.1.2					466
B9S0Q8	0	0	39	0.0585586	-31.3806	37.2708	3.03239e-06	Eukaryotic translation initiation factor 3 subunit, putative	RCOM_1220860	Ricinus communis (Castor bean)	GO:0003743	translation initiation factor activity	Initiation factor; Protein biosynthesis	IPR013906;						222
B9SL96	0	0	39	0.0360111	-31.3806	37.2708	3.03239e-06	Makorin-1, putative	RCOM_1293220	Ricinus communis (Castor bean)	GO:0003676; GO:0005515; GO:0008270	nucleic acid binding; protein binding; zinc ion binding	Metal-binding; Zinc; Zinc-finger	IPR018957; IPR000571; IPR001841; IPR017907;		RING-type zinc finger (1)				361
B9SS56	0	0	39	0.045614	-31.3806	37.2708	3.03239e-06	Structural molecule, putative	RCOM_1168960	Ricinus communis (Castor bean)				IPR006843;						285
B9SZQ1	0	0	39	0.0577778	-31.3806	37.2708	3.03239e-06	Putative uncharacterized protein	RCOM_0006420	Ricinus communis (Castor bean)				IPR008580;						225
B9T2S1	0	0	39	0.0593607	-31.3806	37.2708	3.03239e-06	Syntaxin, plant, putative	RCOM_0437400	Ricinus communis (Castor bean)				IPR004864;						219
D7SQA7	0	0	39	0.019697	-31.3806	37.2708	3.03239e-06	Whole genome shotgun sequence of line PN40024, scaffold_52.assembly12x (Fragment)	VIT_00029213001	Vitis vinifera (Grape)	GO:0010181; GO:0005506; GO:0055114; GO:0016491	FMN binding; iron ion binding; oxidation reduction; oxidoreductase activity		IPR003097; IPR017927; IPR001094; IPR008254; IPR001709; IPR015702; IPR001433; IPR017938;					17721507;	660
D7SXZ2	0	0	39	0.0379009	-31.3806	37.2708	3.03239e-06	Whole genome shotgun sequence of line PN40024, scaffold_157.assembly12x (Fragment)	VIT_00001427001	Vitis vinifera (Grape)	GO:0005488; GO:0055114; GO:0016491	binding; oxidation reduction; oxidoreductase activity		IPR002198; IPR002347; IPR016040;					17721507;	343
D7T187	0	0	39	0.0242537	-31.3806	37.2708	3.03239e-06	Whole genome shotgun sequence of line PN40024, scaffold_9.assembly12x (Fragment)	VIT_00037327001	Vitis vinifera (Grape)	GO:0016810	hydrolase activity, acting on carbon-nitrogen (but not peptide) bonds		IPR006680; IPR011778; IPR011059;					17721507;	536
D7T6K5	0	0	39	0.0262626	-31.3806	37.2708	3.03239e-06	Whole genome shotgun sequence of line PN40024, scaffold_20.assembly12x (Fragment)	VIT_00017822001	Vitis vinifera (Grape)	GO:0003855; GO:0050661; GO:0005737; GO:0055114; GO:0004764	3-dehydroquinate dehydratase activity; NADP or NADPH binding; cytoplasm; oxidation reduction; shikimate 5-dehydrogenase activity		IPR013785; IPR001381; IPR016040; IPR011342; IPR013708; IPR022893; IPR006151;					17721507;	495
D7TJZ2	0	0	39	0.0271399	-31.3806	37.2708	3.03239e-06	Whole genome shotgun sequence of line PN40024, scaffold_3.assembly12x (Fragment)	VIT_00021382001	Vitis vinifera (Grape)	GO:0016791	phosphatase activity		IPR011948; IPR004274;					17721507;	479
D7TVK9	0	0	39	0.0486891	-31.3806	37.2708	3.03239e-06	Whole genome shotgun sequence of line PN40024, scaffold_25.assembly12x (Fragment)	VIT_00019594001	Vitis vinifera (Grape)	GO:0005838; GO:0006508	proteasome regulatory particle; proteolysis		IPR006746; IPR005062;					17721507;	267
D7U090	0	0	39	0.0256917	-31.3806	37.2708	3.03239e-06	Whole genome shotgun sequence of line PN40024, scaffold_2.assembly12x (Fragment)	VIT_00016955001	Vitis vinifera (Grape)	GO:0004222; GO:0006508; GO:0008270	metalloendopeptidase activity; proteolysis; zinc ion binding		IPR011249; IPR011237; IPR011765; IPR001431; IPR007863;			Peptidase M16 family		17721507;	506
D7U7P7	0	0	39	0.032419	-31.3806	37.2708	3.03239e-06	Whole genome shotgun sequence of line PN40024, scaffold_48.assembly12x (Fragment)	VIT_00027580001	Vitis vinifera (Grape)	GO:0008415; GO:0005509	acyltransferase activity; calcium ion binding	Calcium	IPR002123; IPR018248; IPR011992; IPR018247; IPR018249; IPR002048;					17721507;	401
O80988	0	0	39	0.0124521	-31.3806	37.2708	3.03239e-06	Glycine dehydrogenase [decarboxylating] 1, mitochondrial (EC 1.4.4.2) (Glycine cleavage system P protein 1) (Glycine decarboxylase 1)	GDCSP At2g26080 T19L18.11	Arabidopsis thaliana (Mouse-ear cress)	GO:0005524; GO:0009941; GO:0004375; GO:0006544; GO:0005739; GO:0055114; GO:0030170	ATP binding; chloroplast envelope; glycine dehydrogenase (decarboxylating) activity; glycine metabolic process; mitochondrion; oxidation reduction; pyridoxal phosphate binding	Complete proteome; Mitochondrion; Oxidoreductase; Pyridoxal phosphate; Transit peptide	IPR020580; IPR020581; IPR003437; IPR015424; IPR015421;	1.4.4.2		GcvP family		10617197; 14671022	1044
Q9C8W1	0	0	39	0.0336788	-31.3806	37.2708	3.03239e-06	At1g36050 (Putative uncharacterized protein At1g36050) (Putative uncharacterized protein T22A15.3)	At1g36050 T22A15.3	Arabidopsis thaliana (Mouse-ear cress)	GO:0005886	plasma membrane	Complete proteome	IPR012936;					11130712;	386
B9RCY9	3	0.00338983	63	0.0711864	-13.5433	2.97992	3.38883e-06	RNA binding protein, putative	RCOM_1607600	Ricinus communis (Castor bean)				IPR006861; IPR019084;						295
Q93WZ3	16	0.0392157	128	0.313725	-11.8244	1.5876	3.86543e-06	Thioredoxin H		Prunus persica (Peach)	GO:0045454; GO:0009055; GO:0006662; GO:0015035	cell redox homeostasis; electron carrier activity; glycerol ether metabolic process; protein disulfide oxidoreductase activity		IPR005746; IPR017936; IPR012336; IPR017937; IPR013766; IPR012335;		Thioredoxin domain (1)				136
B9S7T9	8	0.0104167	92	0.119792	-12.5626	2.11117	4.19404e-06	Putative uncharacterized protein	RCOM_1381630	Ricinus communis (Castor bean)										256
A5AH21	0	0	37	0.0994624	-31.4186	37.1949	5.64754e-06	Putative uncharacterized protein (Whole genome shotgun sequence of line PN40024, scaffold_1.assembly12x)	VITISV_043499 VIT_00009495001	Vitis vinifera (Grape)	GO:0016491; GO:0032934	oxidoreductase activity; sterol binding		IPR002198; IPR003033;					17721507;	124
A5B4D0	0	0	37	0.072549	-31.4186	37.1949	5.64754e-06	Putative uncharacterized protein (Whole genome shotgun sequence of line PN40024, scaffold_58.assembly12x)	VITISV_043144 VIT_00030288001	Vitis vinifera (Grape)				IPR007493;					17721507;	170
B9R919	0	0	37	0.0244224	-31.4186	37.1949	5.64754e-06	ATP binding protein, putative	RCOM_1513130	Ricinus communis (Castor bean)	GO:0005524; GO:0017111	ATP binding; nucleoside-triphosphatase activity	ATP-binding; Nucleotide-binding	IPR003593; IPR003959; IPR003960;			AAA ATPase family			505
B9RZ56	0	0	37	0.020904	-31.4186	37.1949	5.64754e-06	Splicing factor 3B subunit, putative	RCOM_0935200	Ricinus communis (Castor bean)	GO:0006397; GO:0005634	mRNA processing; nucleus		IPR007180; IPR006568;						590
B9S3J5	0	0	37	0.0292953	-31.4186	37.1949	5.64754e-06	Fumarylacetoacetate hydrolase, putative (EC 3.7.1.2)	RCOM_0670030	Ricinus communis (Castor bean)	GO:0009072; GO:0004334	aromatic amino acid family metabolic process; fumarylacetoacetase activity	Hydrolase	IPR005959; IPR002529; IPR011234; IPR015377;	3.7.1.2					421
B9SG22	0	0	37	0.0245195	-31.4186	37.1949	5.64754e-06	Cytochrome P450, putative (EC 1.14.13.89)	RCOM_1154590	Ricinus communis (Castor bean)	GO:0009055; GO:0020037; GO:0033773; GO:0055114	electron carrier activity; heme binding; isoflavone 2'-hydroxylase activity; oxidation reduction	Heme; Iron; Metal-binding; Monooxygenase; Oxidoreductase	IPR001128; IPR017972; IPR002401;	1.14.13.89		Cytochrome P450 family			503
B9SNE0	0	0	37	0.0194839	-31.4186	37.1949	5.64754e-06	Zinc finger protein, putative	RCOM_0175340	Ricinus communis (Castor bean)	GO:0005509	calcium ion binding	Repeat	IPR006210; IPR013032; IPR018097; IPR003137;						633
B9SWC7	0	0	37	0.0146477	-31.4186	37.1949	5.64754e-06	Beta-galactosidase (EC 3.2.1.23)	RCOM_0155170	Ricinus communis (Castor bean)	GO:0004565; GO:0005975; GO:0043169; GO:0005529	beta-galactosidase activity; carbohydrate metabolic process; cation binding; sugar binding	Glycosidase; Hydrolase	IPR008979; IPR006104; IPR019801; IPR017853; IPR013781; IPR001944; IPR000922;	3.2.1.23	SUEL-type lectin domain (1)	Glycosyl hydrolase 35 family			842
B9T139	0	0	37	0.0153209	-31.4186	37.1949	5.64754e-06	Hydrolase, hydrolyzing O-glycosyl compounds, putative (EC 2.4.1.67)	RCOM_0272270	Ricinus communis (Castor bean)	GO:0047268; GO:0016787	galactinol-raffinose galactosyltransferase activity; hydrolase activity	Glycosyltransferase; Hydrolase; Transferase	IPR013785; IPR017853; IPR008811;	2.4.1.67					805
D3JN88	0	0	37	0.0392781	-31.4186	37.1949	5.64754e-06	Beta-carotene hydroxylase	CrtR-b2	Solanum phureja x Solanum tuberosum	GO:0005783; GO:0006633; GO:0005506; GO:0055114; GO:0016491	endoplasmic reticulum; fatty acid biosynthetic process; iron ion binding; oxidation reduction; oxidoreductase activity	Membrane; Transmembrane; Transmembrane helix	IPR006694;						314
D7SJ83	0	0	37	0.0202518	-31.4186	37.1949	5.64754e-06	Whole genome shotgun sequence of line PN40024, scaffold_0.assembly12x (Fragment)	VIT_00008399001	Vitis vinifera (Grape)			Repeat; WD repeat	IPR015943; IPR001680; IPR011046; IPR019782; IPR019775; IPR017986; IPR019781;					17721507;	609
D7SVY0	0	0	37	0.0431235	-31.4186	37.1949	5.64754e-06	Whole genome shotgun sequence of line PN40024, scaffold_31.assembly12x (Fragment)	VIT_00022134001	Vitis vinifera (Grape)	GO:0005634; GO:0006355; GO:0043565; GO:0003700	nucleus; regulation of transcription, DNA-dependent; sequence-specific DNA binding; sequence-specific DNA binding transcription factor activity	DNA-binding; Nucleus	IPR000232; IPR011991;			HSF family		17721507;	286
D7TQF1	0	0	37	0.028749	-31.4186	37.1949	5.64754e-06	Whole genome shotgun sequence of line PN40024, scaffold_40.assembly12x (Fragment)	VIT_00025605001	Vitis vinifera (Grape)	GO:0005524; GO:0006468; GO:0004674	ATP binding; protein amino acid phosphorylation; protein serine/threonine kinase activity		IPR011009; IPR000719; IPR017442; IPR008271; IPR002290;					17721507;	429
E0CPR3	0	0	37	0.0524823	-31.4186	37.1949	5.64754e-06	Whole genome shotgun sequence of line PN40024, scaffold_1.assembly12x (Fragment)	VIT_00009436001	Vitis vinifera (Grape)				IPR006603; IPR016817;					17721507;	235
Q94EU9	0	0	37	0.02263	-31.4186	37.1949	5.64754e-06	Beta-amylase PCT-BMYI (EC 3.2.1.2)		Solanum tuberosum (Potato)	GO:0016161; GO:0043169; GO:0000272	beta-amylase activity; cation binding; polysaccharide catabolic process	Glycosidase; Hydrolase	IPR001554; IPR018238; IPR001371; IPR017853; IPR013781;	3.2.1.2		Glycosyl hydrolase 14 family		12047632	545
A5BPY8	0	0	38	0.0570571	-31.3994	37.2334	5.64754e-06	Putative uncharacterized protein	VITISV_012719	Vitis vinifera (Grape)	GO:0005737; GO:0004427; GO:0000287; GO:0006796	cytoplasm; inorganic diphosphatase activity; magnesium ion binding; phosphate metabolic process		IPR008162;						222
A5C4A8	0	0	38	0.0108077	-31.3994	37.2334	5.64754e-06	Putative uncharacterized protein	VITISV_032939	Vitis vinifera (Grape)										1172
B6V3C0	0	0	38	0.0254351	-31.3994	37.2334	5.64754e-06	Hexokinase 1		Cucumis melo (Muskmelon)	GO:0005524; GO:0006096; GO:0004396	ATP binding; glycolysis; hexokinase activity	ATP-binding; Glycolysis; Kinase; Nucleotide-binding; Transferase	IPR001312; IPR022673; IPR019807; IPR022672;			Hexokinase family			498
B9RSQ3	0	0	38	0.0608974	-31.3994	37.2334	5.64754e-06	Photosystem I reaction center subunit II, chloroplast, putative	RCOM_0677760	Ricinus communis (Castor bean)	GO:0015979; GO:0009538	photosynthesis; photosystem I reaction center		IPR003685;						208
B9RW89	0	0	38	0.0666667	-31.3994	37.2334	5.64754e-06	Acyl-CoA thioesterase, putative	RCOM_1176760	Ricinus communis (Castor bean)				IPR003736; IPR006683;						190
B9RZ35	0	0	38	0.0237203	-31.3994	37.2334	5.64754e-06	Putative uncharacterized protein	RCOM_1316980	Ricinus communis (Castor bean)	GO:0016020	membrane		IPR007300;						534
B9SPE5	0	0	38	0.0165361	-31.3994	37.2334	5.64754e-06	Carboxyl-tansferase, subunit of Het-ACCase (EC 6.4.1.2)	RCOM_0085190	Ricinus communis (Castor bean)	GO:0003989; GO:0009317; GO:0006633	acetyl-CoA carboxylase activity; acetyl-CoA carboxylase complex; fatty acid biosynthetic process	Ligase	IPR001095; IPR011763;	6.4.1.2					766
B9SSA8	0	0	38	0.105556	-31.3994	37.2334	5.64754e-06	Ccd1, putative	RCOM_1227950	Ricinus communis (Castor bean)	GO:0005509	calcium ion binding	Calcium	IPR011992; IPR018247; IPR018249;						120
C0Z315	0	0	38	0.0477987	-31.3994	37.2334	5.64754e-06	AT4G02600 protein	AT4G02600	Arabidopsis thaliana (Mouse-ear cress)	GO:0008219; GO:0016021	cell death; integral to membrane		IPR004326;						265
D7SHC4	0	0	38	0.0261708	-31.3994	37.2334	5.64754e-06	Whole genome shotgun sequence of line PN40024, scaffold_0.assembly12x (Fragment)	VIT_00007563001	Vitis vinifera (Grape)	GO:0003676; GO:0008270	nucleic acid binding; zinc ion binding	Metal-binding; Zinc	IPR000571;					17721507;	484
D7SJ96	0	0	38	0.0412595	-31.3994	37.2334	5.64754e-06	Whole genome shotgun sequence of line PN40024, scaffold_0.assembly12x (Fragment)	VIT_00008416001	Vitis vinifera (Grape)	GO:0005737; GO:0016021; GO:0006629; GO:0016627	cytoplasm; integral to membrane; lipid metabolic process; oxidoreductase activity, acting on the CH-CH group of donors		IPR001104; IPR010721;					17721507;	307
D7SS21	0	0	38	0.0158333	-31.3994	37.2334	5.64754e-06	Whole genome shotgun sequence of line PN40024, scaffold_54.assembly12x (Fragment)	VIT_00029563001	Vitis vinifera (Grape)	GO:0009678; GO:0004427; GO:0016020; GO:0015992	hydrogen-translocating pyrophosphatase activity; inorganic diphosphatase activity; membrane; proton transport		IPR004131;					17721507;	800
D7SWH1	0	0	38	0.026334	-31.3994	37.2334	5.64754e-06	Whole genome shotgun sequence of line PN40024, scaffold_31.assembly12x (Fragment)	VIT_00022366001	Vitis vinifera (Grape)	GO:0005524; GO:0006468; GO:0004674	ATP binding; protein amino acid phosphorylation; protein serine/threonine kinase activity	ATP-binding; Kinase; Nucleotide-binding; Serine/threonine-protein kinase; Transferase	IPR011009; IPR000719; IPR017441; IPR017442; IPR008271; IPR002290;			Protein kinase superfamily		17721507;	481
D7TQJ4	0	0	38	0.0271235	-31.3994	37.2334	5.64754e-06	Whole genome shotgun sequence of line PN40024, scaffold_40.assembly12x (Fragment)	VIT_00025659001	Vitis vinifera (Grape)	GO:0031072	heat shock protein binding		IPR001623; IPR018253; IPR015609; IPR013026; IPR011990; IPR013105; IPR019734;					17721507;	467
D7TVT7	0	0	38	0.0329861	-31.3994	37.2334	5.64754e-06	Whole genome shotgun sequence of line PN40024, scaffold_25.assembly12x (Fragment)	VIT_00019684001	Vitis vinifera (Grape)				IPR002913;					17721507;	384
E0CS12	0	0	38	0.0432309	-31.3994	37.2334	5.64754e-06	Whole genome shotgun sequence of line PN40024, scaffold_14.assembly12x (Fragment)	VIT_00014097001	Vitis vinifera (Grape)				IPR000315;					17721507;	293
Q9FUM1	0	0	38	0.0300158	-31.3994	37.2334	5.64754e-06	Elongation factor 1-gamma (EF-1-gamma) (eEF-1B gamma)		Prunus avium (Cherry)	GO:0005853; GO:0003746	eukaryotic translation elongation factor 1 complex; translation elongation factor activity	Elongation factor; Protein biosynthesis	IPR010987; IPR004045; IPR017933; IPR004046; IPR012336; IPR012335; IPR001662;		EF-1-gamma C-terminal domain (1); GST C-terminal domain (1); GST N-terminal domain (1)				422
Q9ZVC3	0	0	38	0.047088	-31.3994	37.2334	5.64754e-06	At2g41380 (Putative embryo-abundant protein)	At2g41380	Arabidopsis thaliana (Mouse-ear cress)	GO:0008168; GO:0005739; GO:0046686	methyltransferase activity; mitochondrion; response to cadmium ion	Complete proteome	IPR013216;					10617197;	269
B9RA41	24	0.0147601	160	0.098401	-11.371	1.32457	8.9516e-06	Calnexin, putative	RCOM_1503060	Ricinus communis (Castor bean)	GO:0005509; GO:0005783; GO:0006457; GO:0051082	calcium ion binding; endoplasmic reticulum; protein folding; unfolded protein binding	Chaperone; Endoplasmic reticulum	IPR001580; IPR018124; IPR009033; IPR008985; IPR013320;			Calreticulin family			542
D7SNU6	23	0.0201754	155	0.135965	-11.4246	1.34017	9.23685e-06	Whole genome shotgun sequence of line PN40024, scaffold_29.assembly12x (Fragment)	VIT_00021082001	Vitis vinifera (Grape)									17721507;	380
B9I615	70	0.0305011	332	0.144662	-10.0723	0.83336	9.58873e-06	Vitamin-b12 independent methionine synthase, 5-methyltetrahydropteroyltriglutamate-homocysteine	MS3 POPTRDRAFT_823714	Populus trichocarpa (Western balsam poplar) (Populus balsamifera subsp. trichocarpa)	GO:0003871; GO:0009086; GO:0008270	5-methyltetrahydropteroyltriglutamate-homocysteine S-methyltransferase activity; methionine biosynthetic process; zinc ion binding		IPR013215; IPR006276; IPR002629;					16973872;	765
B9HSF8	6	0.004329	78	0.0562771	-12.8892	2.28804	1.00961e-05	Predicted protein	POPTRDRAFT_725863	Populus trichocarpa (Western balsam poplar) (Populus balsamifera subsp. trichocarpa)	GO:0005524; GO:0006468; GO:0004674	ATP binding; protein amino acid phosphorylation; protein serine/threonine kinase activity	ATP-binding; Kinase; Nucleotide-binding; Serine/threonine-protein kinase; Transferase	IPR011009; IPR000719; IPR017441; IPR017442; IPR008271;			Protein kinase superfamily		16973872;	462
A5BF42	0	0	36	0.0433213	-31.4384	37.1554	1.04904e-05	Putative uncharacterized protein	VITISV_019793	Vitis vinifera (Grape)										277
A5BXN9	0	0	36	0.0195759	-31.4384	37.1554	1.04904e-05	Putative uncharacterized protein	VITISV_013365	Vitis vinifera (Grape)				IPR004993;						613
B9GU86	0	0	36	0.0552995	-31.4384	37.1554	1.04904e-05	Predicted protein	POPTRDRAFT_645125	Populus trichocarpa (Western balsam poplar) (Populus balsamifera subsp. trichocarpa)	GO:0005525; GO:0015031; GO:0007264	GTP binding; protein transport; small GTPase mediated signal transduction	GTP-binding; Nucleotide-binding	IPR003579; IPR015595; IPR013753; IPR001806; IPR005225; IPR020851;			Small GTPase superfamily, Rab family		16973872;	217
B9HWX2	0	0	36	0.015625	-31.4384	37.1554	1.04904e-05	Predicted protein	POPTRDRAFT_833653	Populus trichocarpa (Western balsam poplar) (Populus balsamifera subsp. trichocarpa)	GO:0005975; GO:0004553	carbohydrate metabolic process; hydrolase activity, hydrolyzing O-glycosyl compounds	Glycosidase; Hydrolase	IPR002772; IPR001764; IPR017853;					16973872;	768
B9RDT8	0	0	36	0.0384615	-31.4384	37.1554	1.04904e-05	Putative uncharacterized protein	RCOM_1615820	Ricinus communis (Castor bean)										312
B9RQT2	0	0	36	0.0137931	-31.4384	37.1554	1.04904e-05	Puromycin-sensitive aminopeptidase, putative (EC 3.4.11.2)	RCOM_0706340	Ricinus communis (Castor bean)	GO:0004177; GO:0008237; GO:0006508; GO:0008270	aminopeptidase activity; metallopeptidase activity; proteolysis; zinc ion binding	Aminopeptidase; Hydrolase; Protease	IPR001930; IPR014782; IPR015568;	3.4.11.2					870
B9SRC8	0	0	36	0.0191388	-31.4384	37.1554	1.04904e-05	Big map kinase/bmk, putative (EC 2.7.11.24)	RCOM_0614030	Ricinus communis (Castor bean)	GO:0005524; GO:0004707; GO:0006468	ATP binding; MAP kinase activity; protein amino acid phosphorylation	ATP-binding; Kinase; Nucleotide-binding; Serine/threonine-protein kinase; Transferase	IPR011009; IPR003527; IPR000719; IPR017441; IPR017442; IPR002290;	2.7.11.24	Protein kinase domain (1)				627
D7T2V7	0	0	36	0.0223881	-31.4384	37.1554	1.04904e-05	Whole genome shotgun sequence of line PN40024, scaffold_64.assembly12x (Fragment)	VIT_00032027001	Vitis vinifera (Grape)				IPR019378;					17721507;	536
D7T3P1	0	0	36	0.0555556	-31.4384	37.1554	1.04904e-05	Whole genome shotgun sequence of line PN40024, scaffold_88.assembly12x (Fragment)	VIT_00037044001	Vitis vinifera (Grape)									17721507;	216
D7TH25	0	0	36	0.0131868	-31.4384	37.1554	1.04904e-05	Whole genome shotgun sequence of line PN40024, scaffold_7.assembly12x (Fragment)	VIT_00033899001	Vitis vinifera (Grape)				IPR011685;					17721507;	910
D7TVX4	0	0	36	0.0248963	-31.4384	37.1554	1.04904e-05	Whole genome shotgun sequence of line PN40024, scaffold_25.assembly12x (Fragment)	VIT_00019730001	Vitis vinifera (Grape)	GO:0008237; GO:0006508; GO:0008270	metallopeptidase activity; proteolysis; zinc ion binding		IPR001930; IPR014782; IPR012779;					17721507;	482
D7UAZ7	0	0	36	0.0272727	-31.4384	37.1554	1.04904e-05	Whole genome shotgun sequence of line PN40024, scaffold_15.assembly12x (Fragment)	VIT_00014935001	Vitis vinifera (Grape)	GO:0009055; GO:0020037; GO:0004497; GO:0055114	electron carrier activity; heme binding; monooxygenase activity; oxidation reduction	Heme; Iron; Metal-binding; Monooxygenase; Oxidoreductase	IPR001128; IPR017972; IPR002401;			Cytochrome P450 family		17721507;	440
O65390	0	0	36	0.0237154	-31.4384	37.1554	1.04904e-05	At1g11910/F12F1_24 (F12F1.24 protein) (Putative aspartic proteinase)	At1g11910 F12F1.24	Arabidopsis thaliana (Mouse-ear cress)	GO:0004190; GO:0006629; GO:0006508; GO:0009651; GO:0005773	aspartic-type endopeptidase activity; lipid metabolic process; proteolysis; response to salt stress; vacuole	Aspartyl protease; Complete proteome; Hydrolase; Protease	IPR001461; IPR021109; IPR001969; IPR009007; IPR007856; IPR008138; IPR011001; IPR008139;			Peptidase A1 family		11130712; 12093376;	506
P49608	0	0	36	0.013363	-31.4384	37.1554	1.04904e-05	Aconitate hydratase, cytoplasmic (Aconitase) (EC 4.2.1.3) (Citrate hydro-lyase)		Cucurbita maxima (Pumpkin) (Winter squash)	GO:0051539; GO:0003994; GO:0005737; GO:0006097; GO:0046872	4 iron, 4 sulfur cluster binding; aconitate hydratase activity; cytoplasm; glyoxylate cycle; metal ion binding	4Fe-4S; Cytoplasm; Glyoxylate bypass; Iron; Iron-sulfur; Lyase; Metal-binding	IPR015931; IPR015937; IPR001030; IPR015928; IPR006249; IPR015934; IPR015932; IPR018136; IPR000573;	4.2.1.3		Aconitase/IPM isomerase family		7640891	898
Q2HXL0	0	0	36	0.0127932	-31.4384	37.1554	1.04904e-05	Respiratory burst oxidase homolog protein C (EC 1.11.1.-) (EC 1.6.3.-) (NADPH oxidase RBOHC) (StRBOHC)	RBOHC	Solanum tuberosum (Potato)	GO:0050660; GO:0005509; GO:0009055; GO:0016021; GO:0005506; GO:0055114; GO:0050664; GO:0004601	FAD or FADH2 binding; calcium ion binding; electron carrier activity; integral to membrane; iron ion binding; oxidation reduction; oxidoreductase activity, acting on NADH or NADPH, oxygen as acceptor; peroxidase activity	Calcium; Coiled coil; FAD; Membrane; NADP; Oxidoreductase; Peroxidase; Phosphoprotein; Repeat; Transmembrane; Transmembrane helix	IPR000778; IPR011992; IPR018247; IPR018249; IPR002048; IPR013112; IPR017927; IPR013121; IPR013130; IPR013623; IPR017938;	1.11.1.-; 1.6.3.-	EF-hand domains (2); FAD-binding FR-type domain (1); Ferric oxidoreductase domain (1)	RBOH (TC 5.B.1.3) family		16407438; 17400895	938
Q43463	0	0	36	0.0582524	-31.4384	37.1554	1.04904e-05	Ras-related protein Rab7		Glycine max (Soybean) (Glycine hispida)	GO:0005525; GO:0005886; GO:0015031; GO:0007264	GTP binding; plasma membrane; protein transport; small GTPase mediated signal transduction	Cell membrane; GTP-binding; Lipoprotein; Membrane; Methylation; Nucleotide-binding; Prenylation; Protein transport; Transport	IPR003579; IPR013753; IPR001806; IPR005225; IPR020851;			Small GTPase superfamily, Rab family		8223429	206
A5AYN9	0	0	30	0.0195695	-31.5699	36.8923	1.09673e-05	Putative uncharacterized protein	VITISV_014119	Vitis vinifera (Grape)	GO:0006633; GO:0016020; GO:0016747	fatty acid biosynthetic process; membrane; transferase activity, transferring acyl groups other than amino-acyl groups		IPR012392; IPR013747; IPR013601; IPR016039; IPR016038;						511
A5BIW0	0	0	30	0.0289855	-31.5699	36.8923	1.09673e-05	Putative uncharacterized protein (Whole genome shotgun sequence of line PN40024, scaffold_5.assembly12x)	VITISV_040417 VIT_00028094001	Vitis vinifera (Grape)	GO:0031072; GO:0006457; GO:0051082	heat shock protein binding; protein folding; unfolded protein binding	Chaperone	IPR002939; IPR001623; IPR018253; IPR008971; IPR015609; IPR003095;					17721507;	345
B9RAA1	0	0	30	0.03367	-31.5699	36.8923	1.09673e-05	Putative uncharacterized protein	RCOM_1504890	Ricinus communis (Castor bean)	GO:0016021	integral to membrane		IPR018179; IPR004316;						297
B9RIL3	0	0	30	0.0223714	-31.5699	36.8923	1.09673e-05	Polypyrimidine tract binding protein, putative (EC 1.3.1.74)	RCOM_1580390	Ricinus communis (Castor bean)	GO:0032440; GO:0003676; GO:0000166; GO:0055114	2-alkenal reductase activity; nucleic acid binding; nucleotide binding; oxidation reduction	Oxidoreductase	IPR012677; IPR000504;	1.3.1.74					447
B9RKM4	0	0	30	0.0275482	-31.5699	36.8923	1.09673e-05	Transcription factor, putative	RCOM_1051610	Ricinus communis (Castor bean)	GO:0005634; GO:0030528	nucleus; transcription regulator activity		IPR011598; IPR001092;		Basic helix-loop-helix (bHLH) domain (1)				363
B9RN85	0	0	30	0.013947	-31.5699	36.8923	1.09673e-05	Boron transporter, putative	RCOM_1345360	Ricinus communis (Castor bean)	GO:0005452; GO:0016021	inorganic anion exchanger activity; integral to membrane		IPR011531; IPR003020;						717
B9RSW4	0	0	30	0.03367	-31.5699	36.8923	1.09673e-05	Prolyl 4-hydroxylase alpha subunit, putative (EC 1.14.11.2)	RCOM_0679070	Ricinus communis (Castor bean)	GO:0031418; GO:0005506; GO:0055114; GO:0004656	L-ascorbic acid binding; iron ion binding; oxidation reduction; procollagen-proline 4-dioxygenase activity	Oxidoreductase	IPR005123; IPR006620; IPR003582;	1.14.11.2					297
B9RW20	0	0	30	0.03861	-31.5699	36.8923	1.09673e-05	Beta-expansin 3, putative	RCOM_1175460	Ricinus communis (Castor bean)	GO:0005576; GO:0019953	extracellular region; sexual reproduction		IPR014733; IPR009009; IPR007118; IPR007117; IPR007112; IPR005795; IPR005132;		Expansin-like CBD domain (1); Expansin-like EG45 domain (1)	Expansin family			259
B9S2I9	0	0	30	0.0189753	-31.5699	36.8923	1.09673e-05	Putative uncharacterized protein	RCOM_0699830	Ricinus communis (Castor bean)										527
B9SEC2	0	0	30	0.00861326	-31.5699	36.8923	1.09673e-05	Protein GIGANTEA, putative	RCOM_0961910	Ricinus communis (Castor bean)										1161
B9SH99	0	0	30	0.0180832	-31.5699	36.8923	1.09673e-05	Nucleoredoxin, putative	RCOM_0528050	Ricinus communis (Castor bean)	GO:0016209; GO:0045454; GO:0016491	antioxidant activity; cell redox homeostasis; oxidoreductase activity		IPR000866; IPR011424; IPR017936; IPR012336; IPR017937; IPR012335;						553
B9T037	0	0	30	0.037037	-31.5699	36.8923	1.09673e-05	Myo inositol monophosphatase, putative (EC 3.1.3.25)	RCOM_1144730	Ricinus communis (Castor bean)	GO:0008934	inositol-1(or 4)-monophosphatase activity	Hydrolase	IPR020583; IPR020552; IPR000760; IPR020550;	3.1.3.25					270
B9T610	0	0	30	0.0357143	-31.5699	36.8923	1.09673e-05	Geranylgeranyl transferase type II beta subunit, putative (EC 2.5.1.60)	RCOM_0160830	Ricinus communis (Castor bean)	GO:0004663	Rab geranylgeranyltransferase activity	Transferase	IPR001330; IPR008930;	2.5.1.60					280
B9T786	0	0	30	0.0151057	-31.5699	36.8923	1.09673e-05	Spotted leaf protein, putative	RCOM_0367530	Ricinus communis (Castor bean)	GO:0005488; GO:0000151; GO:0004842	binding; ubiquitin ligase complex; ubiquitin-protein ligase activity		IPR011989; IPR016024; IPR000225; IPR003613;						662
B9T947	0	0	30	0.035461	-31.5699	36.8923	1.09673e-05	Endo-1,4-beta-glucanase, putative (EC 3.2.1.4)	RCOM_0349870	Ricinus communis (Castor bean)	GO:0005975; GO:0008810	carbohydrate metabolic process; cellulase activity	Glycosidase; Hydrolase	IPR008928; IPR012341; IPR001701; IPR018221;	3.2.1.4					282
D6N3G7	0	0	30	0.0325733	-31.5699	36.8923	1.09673e-05	Triosephosphate isomerase (EC 5.3.1.1)		Gossypium hirsutum (Upland cotton) (Gossypium mexicanum)	GO:0004807	triose-phosphate isomerase activity	Isomerase	IPR013785; IPR022896; IPR000652; IPR020861;	5.3.1.1		Triosephosphate isomerase family			307
D7SV02	0	0	30	0.0456621	-31.5699	36.8923	1.09673e-05	Whole genome shotgun sequence of line PN40024, scaffold_8.assembly12x (Fragment)	VIT_00035921001	Vitis vinifera (Grape)	GO:0005634; GO:0006355; GO:0043565; GO:0003700	nucleus; regulation of transcription, DNA-dependent; sequence-specific DNA binding; sequence-specific DNA binding transcription factor activity	DNA-binding; Homeobox; Nucleus	IPR005539; IPR001356; IPR009057; IPR012287; IPR005541;					17721507;	219
D7TNX5	0	0	30	0.0490196	-31.5699	36.8923	1.09673e-05	Whole genome shotgun sequence of line PN40024, scaffold_101.assembly12x (Fragment)	VIT_00010684001	Vitis vinifera (Grape)				IPR002733;					17721507;	204
D7TRH9	0	0	30	0.021645	-31.5699	36.8923	1.09673e-05	Whole genome shotgun sequence of line PN40024, scaffold_187.assembly12x (Fragment)	VIT_00003326001	Vitis vinifera (Grape)	GO:0016020; GO:0006814; GO:0055085; GO:0005215	membrane; sodium ion transport; transmembrane transport; transporter activity		IPR001898;					17721507;	462
D7TX74	0	0	30	0.0192308	-31.5699	36.8923	1.09673e-05	Whole genome shotgun sequence of line PN40024, scaffold_84.assembly12x (Fragment)	VIT_00036640001	Vitis vinifera (Grape)	GO:0004527; GO:0005622; GO:0003676; GO:0008270	exonuclease activity; intracellular; nucleic acid binding; zinc ion binding		IPR006055; IPR013520; IPR012337; IPR010666;					17721507;	520
D7UBG5	0	0	30	0.0226244	-31.5699	36.8923	1.09673e-05	Whole genome shotgun sequence of line PN40024, scaffold_171.assembly12x (Fragment)	VIT_00001839001	Vitis vinifera (Grape)	GO:0016021	integral to membrane	Membrane; Transmembrane; Transmembrane helix	IPR013057;					17721507;	442
Q3L7K6	0	0	30	0.0186567	-31.5699	36.8923	1.09673e-05	Hexose transporter (Whole genome shotgun sequence of line PN40024, scaffold_20.assembly12x)	HT5 VIT_00017937001	Vitis vinifera (Grape)	GO:0016021; GO:0022891	integral to membrane; substrate-specific transmembrane transporter activity	Membrane; Transmembrane; Transmembrane helix; Transport	IPR020846; IPR016196; IPR005828; IPR003663; IPR005829;			Major facilitator superfamily, Sugar transporter (TC 2.A.1.1) family		17452752; 17721507;	536
Q5F2M7	0	0	30	0.0199203	-31.5699	36.8923	1.09673e-05	Pyruvate kinase (EC 2.7.1.40)	pk3	Glycine max (Soybean) (Glycine hispida)	GO:0006096; GO:0000287; GO:0030955; GO:0004743	glycolysis; magnesium ion binding; potassium ion binding; pyruvate kinase activity	Glycolysis; Kinase; Magnesium; Pyruvate; Transferase	IPR001697; IPR015813; IPR015794; IPR018209; IPR015806; IPR011037; IPR015793; IPR015795;	2.7.1.40		Pyruvate kinase family			502
Q6RUF8	0	0	30	0.0192678	-31.5699	36.8923	1.09673e-05	Glycerol kinase (EC 2.7.1.30)		Glycine max (Soybean) (Glycine hispida)	GO:0004370; GO:0006072	glycerol kinase activity; glycerol-3-phosphate metabolic process	Kinase; Transferase	IPR000577; IPR018485; IPR018483; IPR018484; IPR005999;	2.7.1.30		FGGY kinase family			519
Q8S569	0	0	30	0.0294985	-31.5699	36.8923	1.09673e-05	PEP carboxylase (Fragment)	GPEPC	Vitis vinifera (Grape)	GO:0008964; GO:0006099	phosphoenolpyruvate carboxylase activity; tricarboxylic acid cycle		IPR021135; IPR015813;						339
Q8W4F0	0	0	30	0.0179856	-31.5699	36.8923	1.09673e-05	Protein DA1-related 1	DAR1 At4g36860 AP22.33 C7A10.500	Arabidopsis thaliana (Mouse-ear cress)	GO:0005886; GO:0043130; GO:0008270	plasma membrane; ubiquitin binding; zinc ion binding	Complete proteome; LIM domain; Metal-binding; Repeat; Zinc	IPR022087; IPR003903; IPR001781;		LIM zinc-binding domain (1); UIM (ubiquitin-interacting motif) repeats (4)			9461215; 10617198; 14593172; 18483219	556
Q9FS16	0	0	30	0.0234192	-31.5699	36.8923	1.09673e-05	Extensin-3 (AtExt3) (AtExt5)	EXT3 EXT5 At1g21310 F16F4.4	Arabidopsis thaliana (Mouse-ear cress)	GO:0009664; GO:0009530; GO:0005199	plant-type cell wall organization; primary cell wall; structural constituent of cell wall	Cell wall; Cell wall biogenesis/degradation; Complete proteome; Glycoprotein; Hydroxylation; Repeat; Secreted; Signal	IPR006706;			Extensin family		11475326; 11130712	427
A5APG3	0	0	31	0.0321911	-31.5462	36.9396	1.09673e-05	Putative uncharacterized protein	VITISV_012494	Vitis vinifera (Grape)	GO:0031072; GO:0006457; GO:0051082	heat shock protein binding; protein folding; unfolded protein binding	Chaperone	IPR001623; IPR018253; IPR015609; IPR003095;						321
A5ASY2	0	0	31	0.015752	-31.5462	36.9396	1.09673e-05	Putative uncharacterized protein	VITISV_031212	Vitis vinifera (Grape)	GO:0016021	integral to membrane		IPR004240;						656
A5AUF7	0	0	31	0.0297791	-31.5462	36.9396	1.09673e-05	Putative uncharacterized protein	VITISV_027337	Vitis vinifera (Grape)	GO:0005622; GO:0003676; GO:0008270	intracellular; nucleic acid binding; zinc ion binding		IPR007087; IPR015880; IPR013087;						347
A5B440	0	0	31	0.0189602	-31.5462	36.9396	1.09673e-05	Putative uncharacterized protein	VITISV_014605	Vitis vinifera (Grape)				IPR012474;						545
A5BYQ4	0	0	31	0.0377129	-31.5462	36.9396	1.09673e-05	Putative uncharacterized protein (Whole genome shotgun sequence of line PN40024, scaffold_12.assembly12x)	VITISV_018887 VIT_00013100001	Vitis vinifera (Grape)	GO:0005484; GO:0006886; GO:0016020; GO:0016192	SNAP receptor activity; intracellular protein transport; membrane; vesicle-mediated transport	Coiled coil	IPR006012; IPR006011; IPR010989; IPR000727;		T-SNARE coiled-coil homology domain (1)	Syntaxin family		17721507;	274
B9R9N2	0	0	31	0.0175439	-31.5462	36.9396	1.09673e-05	Putative uncharacterized protein	RCOM_1498960	Ricinus communis (Castor bean)				IPR004253;						589
B9RBW9	0	0	31	0.0206254	-31.5462	36.9396	1.09673e-05	Cytochrome P450, putative (EC 1.14.13.71)	RCOM_1682160	Ricinus communis (Castor bean)	GO:0050593; GO:0009055; GO:0020037; GO:0055114	N-methylcoclaurine 3'-monooxygenase activity; electron carrier activity; heme binding; oxidation reduction	Heme; Iron; Metal-binding; Monooxygenase; Oxidoreductase	IPR001128; IPR017972; IPR002401;	1.14.13.71		Cytochrome P450 family			501
B9RM68	0	0	31	0.0207081	-31.5462	36.9396	1.09673e-05	Protein phosphatase-2c, putative (EC 3.1.3.16)	RCOM_1077980	Ricinus communis (Castor bean)	GO:0004721	phosphoprotein phosphatase activity	Hydrolase	IPR015655; IPR001932; IPR014045;	3.1.3.16	PP2C-like domain (1)				499
B9RVC9	0	0	31	0.0281562	-31.5462	36.9396	1.09673e-05	Homoserine kinase, putative (EC 2.7.1.39)	RCOM_0902180	Ricinus communis (Castor bean)	GO:0005524; GO:0004413; GO:0006566	ATP binding; homoserine kinase activity; threonine metabolic process	ATP-binding; Kinase; Nucleotide-binding; Transferase	IPR006204; IPR013750; IPR006203; IPR000870; IPR020568; IPR014721;	2.7.1.39		GHMP kinase family			367
B9RXW2	0	0	31	0.0174845	-31.5462	36.9396	1.09673e-05	Putative uncharacterized protein	RCOM_0906720	Ricinus communis (Castor bean)										591
B9S2Q3	0	0	31	0.0414993	-31.5462	36.9396	1.09673e-05	Putative uncharacterized protein	RCOM_0560060	Ricinus communis (Castor bean)										249
B9S6D0	0	0	31	0.0217544	-31.5462	36.9396	1.09673e-05	Putative uncharacterized protein	RCOM_0535460	Ricinus communis (Castor bean)										475
B9S6X4	0	0	31	0.0185851	-31.5462	36.9396	1.09673e-05	AMP dependent ligase, putative (EC 6.2.1.26)	RCOM_1328840	Ricinus communis (Castor bean)	GO:0008756	o-succinylbenzoate-CoA ligase activity	Ligase	IPR020845; IPR000873;	6.2.1.26					556
B9SGI8	0	0	31	0.0538194	-31.5462	36.9396	1.09673e-05	Receptor expression-enhancing protein, putative	RCOM_0553260	Ricinus communis (Castor bean)	GO:0004872	receptor activity	Receptor	IPR004345;						192
B9SKU6	0	0	31	0.0223665	-31.5462	36.9396	1.09673e-05	Cationic amino acid transporter, putative	RCOM_1093080	Ricinus communis (Castor bean)	GO:0015171; GO:0016021	amino acid transmembrane transporter activity; integral to membrane	Membrane; Transmembrane	IPR004841; IPR002293; IPR015606;						462
B9T4J2	0	0	31	0.0350282	-31.5462	36.9396	1.09673e-05	Casein kinase II, alpha chain, putative (EC 2.7.11.23)	RCOM_0396430	Ricinus communis (Castor bean)	GO:0005524; GO:0008353; GO:0006468	ATP binding; RNA polymerase II carboxy-terminal domain kinase activity; protein amino acid phosphorylation	Kinase; Transferase	IPR011009; IPR000719; IPR017442; IPR008271;	2.7.11.23					295
C7A7X6	0	0	31	0.0238645	-31.5462	36.9396	1.09673e-05	Endo-beta-mannanase	MAN1	Actinidia arguta	GO:0005975; GO:0043169; GO:0004553	carbohydrate metabolic process; cation binding; hydrolase activity, hydrolyzing O-glycosyl compounds		IPR001547; IPR017853; IPR013781;					19454593	433
D7SHQ2	0	0	31	0.0316973	-31.5462	36.9396	1.09673e-05	Whole genome shotgun sequence of line PN40024, scaffold_0.assembly12x (Fragment)	VIT_00007726001	Vitis vinifera (Grape)									17721507;	326
D7SJM9	0	0	31	0.0237003	-31.5462	36.9396	1.09673e-05	Whole genome shotgun sequence of line PN40024, scaffold_4.assembly12x (Fragment)	VIT_00024609001	Vitis vinifera (Grape)	GO:0030170; GO:0008483	pyridoxal phosphate binding; transaminase activity	Pyridoxal phosphate	IPR005814; IPR015424; IPR015421; IPR015422;			Class-III pyridoxal-phosphate-dependent aminotransferase family		17721507;	436
D7SKT3	0	0	31	0.0101706	-31.5462	36.9396	1.09673e-05	Whole genome shotgun sequence of line PN40024, scaffold_4.assembly12x (Fragment)	VIT_00025125001	Vitis vinifera (Grape)	GO:0005524; GO:0004086; GO:0006807	ATP binding; carbamoyl-phosphate synthase activity; nitrogen compound metabolic process		IPR011761; IPR013815; IPR013816; IPR006275; IPR005479; IPR005483; IPR005481; IPR005480; IPR011607; IPR013817; IPR016185;					17721507;	1016
D7SNT1	0	0	31	0.0249597	-31.5462	36.9396	1.09673e-05	ER lumen protein retaining receptor (Fragment)	VIT_00021057001	Vitis vinifera (Grape)	GO:0003677; GO:0046923; GO:0005783; GO:0016021; GO:0006621; GO:0015031; GO:0004872; GO:0008270	DNA binding; ER retention sequence binding; endoplasmic reticulum; integral to membrane; protein retention in ER lumen; protein transport; receptor activity; zinc ion binding	Endoplasmic reticulum; Membrane; Protein transport; Receptor; Transmembrane; Transport	IPR000133; IPR003656; IPR007087; IPR015880;			ERD2 family		17721507;	414
D7SQB2	0	0	31	0.0158487	-31.5462	36.9396	1.09673e-05	Whole genome shotgun sequence of line PN40024, scaffold_52.assembly12x (Fragment)	VIT_00029220001	Vitis vinifera (Grape)				IPR004082; IPR003961; IPR013783;					17721507;	652
D7SS35	0	0	31	0.0423497	-31.5462	36.9396	1.09673e-05	Whole genome shotgun sequence of line PN40024, scaffold_54.assembly12x (Fragment)	VIT_00029593001	Vitis vinifera (Grape)	GO:0006355; GO:0043565; GO:0003700; GO:0008270	regulation of transcription, DNA-dependent; sequence-specific DNA binding; sequence-specific DNA binding transcription factor activity; zinc ion binding	Metal-binding; Zinc	IPR010402; IPR010399; IPR000679; IPR013088;					17721507;	244
D7SWH7	0	0	31	0.0185851	-31.5462	36.9396	1.09673e-05	Whole genome shotgun sequence of line PN40024, scaffold_31.assembly12x (Fragment)	VIT_00022373001	Vitis vinifera (Grape)	GO:0003824	catalytic activity		IPR013785; IPR000644; IPR000270;					17721507;	556
D7SWW0	0	0	31	0.0272647	-31.5462	36.9396	1.09673e-05	Whole genome shotgun sequence of line PN40024, scaffold_27.assembly12x (Fragment)	VIT_00020397001	Vitis vinifera (Grape)				IPR007217;					17721507;	379
D7TRL4	0	0	31	0.030572	-31.5462	36.9396	1.09673e-05	Whole genome shotgun sequence of line PN40024, scaffold_191.assembly12x (Fragment)	VIT_00003419001	Vitis vinifera (Grape)	GO:0005524; GO:0006468; GO:0004674; GO:0006970	ATP binding; protein amino acid phosphorylation; protein serine/threonine kinase activity; response to osmotic stress	ATP-binding; Kinase; Nucleotide-binding; Serine/threonine-protein kinase; Transferase	IPR020636; IPR011009; IPR000719; IPR017441; IPR017442; IPR015740; IPR008271; IPR002290;			Protein kinase superfamily		17721507;	338
D7TTH5	0	0	31	0.00815575	-31.5462	36.9396	1.09673e-05	Whole genome shotgun sequence of line PN40024, scaffold_12.assembly12x (Fragment)	VIT_00013247001	Vitis vinifera (Grape)	GO:0005524; GO:0003677; GO:0005737; GO:0004386; GO:0000184; GO:0008270	ATP binding; DNA binding; cytoplasm; helicase activity; nuclear-transcribed mRNA catabolic process, nonsense-mediated decay; zinc ion binding		IPR014021; IPR006935; IPR018999;					17721507;	1267
O65717	0	0	31	0.014432	-31.5462	36.9396	1.09673e-05	Cyclic nucleotide-gated ion channel 1 (AtCNGC1) (Cyclic nucleotide- and calmodulin-regulated ion channel 1)	CNGC1 At5g53130 MFH8.6	Arabidopsis thaliana (Mouse-ear cress)	GO:0030552; GO:0030553; GO:0006816; GO:0005516; GO:0016021; GO:0005221; GO:0005886; GO:0006813	cAMP binding; cGMP binding; calcium ion transport; calmodulin binding; integral to membrane; intracellular cyclic nucleotide activated cation channel activity; plasma membrane; potassium ion transport	Calmodulin-binding; Cell membrane; Complete proteome; Ion transport; Ionic channel; Ligand-gated ion channel; Membrane; Nucleotide-binding; Transmembrane; Transmembrane helix; Transport; cAMP; cAMP-binding; cGMP; cGMP-binding	IPR000595; IPR018490; IPR005821; IPR014710;		Cyclic nucleotide-binding domain (1); IQ domain (1)	Cyclic nucleotide-gated cation channel (TC 1.A.1.5) family		14593172; 10341447; 10767408; 11115134; 11500563; 11842144	716
Q93VR3	0	0	31	0.0274094	-31.5462	36.9396	1.09673e-05	GDP-mannose 3,5-epimerase (GDP-Man 3,5-epimerase) (EC 5.1.3.18)	At5g28840 F7P1.20	Arabidopsis thaliana (Mouse-ear cress)	GO:0047918; GO:0019853; GO:0051287	GDP-mannose 3,5-epimerase activity; L-ascorbic acid biosynthetic process; NAD or NADH binding	3D-structure; Ascorbate biosynthesis; Complete proteome; Isomerase; NAD; Nucleotide-binding; Phosphoprotein	IPR001509; IPR016040;	5.1.3.18		Sugar epimerase family		11130714; 14593172; 9620799; 11752432; 12954627; 19376835; 16366586	377
Q9FMQ0	0	0	31	0.0166936	-31.5462	36.9396	1.09673e-05	AT5g12120/MXC9_8 (At5g12120) (Genomic DNA, chromosome 5, P1 clone:MXC9) (Putative uncharacterized protein At5g12120)	At5g12120	Arabidopsis thaliana (Mouse-ear cress)	GO:0005886	plasma membrane	Complete proteome	IPR009060; IPR015940;					11130714;	619
B9R9D6	23	0.0375817	154	0.251634	-11.4293	1.33083	1.27505e-05	ADP-ribosylation factor, putative	RCOM_1496490	Ricinus communis (Castor bean)	GO:0005525; GO:0005622; GO:0007264	GTP binding; intracellular; small GTPase mediated signal transduction	GTP-binding; Nucleotide-binding	IPR006688; IPR006689; IPR005225;			Small GTPase superfamily; Small GTPase superfamily, Arf family			204
D7T2M7	3	0.003125	59	0.0614583	-13.5906	2.88528	1.52218e-05	Whole genome shotgun sequence of line PN40024, scaffold_94.assembly12x (Fragment)	VIT_00038253001	Vitis vinifera (Grape)				IPR001910;					17721507;	320
A5ATM2	6	0.00501253	72	0.0601504	-12.947	2.17257	1.74285e-05	Putative uncharacterized protein	VITISV_042179	Vitis vinifera (Grape)				IPR022364;						399
A5B8V5	0	0	34	0.0155678	-31.4796	37.0729	1.94311e-05	Putative uncharacterized protein	VITISV_044047	Vitis vinifera (Grape)				IPR006868; IPR006867;						728
A5BMU1	0	0	34	0.0575296	-31.4796	37.0729	1.94311e-05	Putative uncharacterized protein (Whole genome shotgun sequence of line PN40024, scaffold_67.assembly12x)	VITISV_012580 VIT_00032684001	Vitis vinifera (Grape)	GO:0005515; GO:0008270	protein binding; zinc ion binding	Metal-binding; Zinc; Zinc-finger	IPR018957; IPR001841;					17721507;	197
B9IGS6	0	0	34	0.0366775	-31.4796	37.0729	1.94311e-05	Predicted protein	POPTRDRAFT_808774	Populus trichocarpa (Western balsam poplar) (Populus balsamifera subsp. trichocarpa)	GO:0055114; GO:0016491; GO:0008270	oxidation reduction; oxidoreductase activity; zinc ion binding		IPR013149; IPR013154; IPR002085; IPR011032; IPR016040; IPR002364;					16973872;	309
B9RME8	0	0	34	0.0494905	-31.4796	37.0729	1.94311e-05	Small rubber particle protein, putative	RCOM_1080400	Ricinus communis (Castor bean)				IPR008802;						229
B9SKF9	0	0	34	0.00646511	-31.4796	37.0729	1.94311e-05	Eukaryotic translation initiation factor 4g, putative	RCOM_0658590	Ricinus communis (Castor bean)	GO:0016070; GO:0005515; GO:0003743	RNA metabolic process; protein binding; translation initiation factor activity	Initiation factor; Protein biosynthesis	IPR016024; IPR003891; IPR016021; IPR003890;						1753
B9SM77	0	0	34	0.0936639	-31.4796	37.0729	1.94311e-05	Ubiquitin 1, putative	RCOM_0296730	Ricinus communis (Castor bean)				IPR000626; IPR019954; IPR019956; IPR019955;						121
B9SP78	0	0	34	0.0821256	-31.4796	37.0729	1.94311e-05	Putative uncharacterized protein	RCOM_0629740	Ricinus communis (Castor bean)										138
B9SR69	0	0	34	0.0269841	-31.4796	37.0729	1.94311e-05	Solanesyl diphosphate synthase, putative (EC 2.5.1.30)	RCOM_1182760	Ricinus communis (Castor bean)	GO:0009842; GO:0008299; GO:0015979; GO:0000010	cyanelle; isoprenoid biosynthetic process; photosynthesis; trans-hexaprenyltranstransferase activity	Isoprene biosynthesis; Transferase	IPR000092; IPR017446; IPR014120; IPR008949;	2.5.1.30		FPP/GGPP synthetase family			420
B9SVA1	0	0	34	0.0241649	-31.4796	37.0729	1.94311e-05	Dihydrolipoamide succinyltransferase component of 2-oxoglutarate dehydrogenase, putative (EC 2.3.1.61)	RCOM_1303600	Ricinus communis (Castor bean)	GO:0004149; GO:0045252; GO:0006099	dihydrolipoyllysine-residue succinyltransferase activity; oxoglutarate dehydrogenase complex; tricarboxylic acid cycle	Acyltransferase; Lipoyl; Transferase	IPR003016; IPR001078; IPR000089; IPR011053; IPR006255;	2.3.1.61	Lipoyl-binding domain (1)	2-oxoacid dehydrogenase family			469
D7SH24	0	0	34	0.0201303	-31.4796	37.0729	1.94311e-05	Whole genome shotgun sequence of line PN40024, scaffold_0.assembly12x (Fragment)	VIT_00008584001	Vitis vinifera (Grape)	GO:0003677; GO:0045449	DNA binding; regulation of transcription	Nucleus	IPR009057; IPR012287; IPR014778; IPR001005; IPR017884; IPR007526; IPR011991;					17721507;	563
D7T6C8	0	0	34	0.0139059	-31.4796	37.0729	1.94311e-05	Whole genome shotgun sequence of line PN40024, scaffold_20.assembly12x (Fragment)	VIT_00017727001	Vitis vinifera (Grape)	GO:0005524; GO:0005874; GO:0003777; GO:0007018	ATP binding; microtubule; microtubule motor activity; microtubule-based movement	ATP-binding; Microtubule; Motor protein; Nucleotide-binding	IPR019821; IPR001752;		Kinesin-motor domain (1)	Kinesin-like protein family		17721507;	815
D7TGC8	0	0	34	0.0198482	-31.4796	37.0729	1.94311e-05	Whole genome shotgun sequence of line PN40024, scaffold_769.assembly12x (Fragment)	VIT_00002527001	Vitis vinifera (Grape)	GO:0005488; GO:0006457	binding; protein folding	Repeat; TPR repeat	IPR001179; IPR001440; IPR013026; IPR011990; IPR019734;					17721507;	571
D7TS82	0	0	34	0.0245842	-31.4796	37.0729	1.94311e-05	Whole genome shotgun sequence of line PN40024, scaffold_51.assembly12x (Fragment)	VIT_00029062001	Vitis vinifera (Grape)	GO:0008415	acyltransferase activity	Acyltransferase; Transferase	IPR002155; IPR016039; IPR016038; IPR020615; IPR020610; IPR020617; IPR020613; IPR020616;			Thiolase family		17721507;	461
D7TX81	0	0	34	0.0241649	-31.4796	37.0729	1.94311e-05	Whole genome shotgun sequence of line PN40024, scaffold_84.assembly12x (Fragment)	VIT_00036649001	Vitis vinifera (Grape)	GO:0005634; GO:0046983; GO:0006355; GO:0043565; GO:0003700	nucleus; protein dimerization activity; regulation of transcription, DNA-dependent; sequence-specific DNA binding; sequence-specific DNA binding transcription factor activity	DNA-binding; Nucleus	IPR011616; IPR004827;		BZIP domain (1)	BZIP family		17721507;	469
D7U1A3	0	0	34	0.0341365	-31.4796	37.0729	1.94311e-05	Whole genome shotgun sequence of line PN40024, scaffold_37.assembly12x (Fragment)	VIT_00023592001	Vitis vinifera (Grape)				IPR006735; IPR019955;					17721507;	332
D7U4F8	0	0	34	0.0292851	-31.4796	37.0729	1.94311e-05	Whole genome shotgun sequence of line PN40024, scaffold_44.assembly12x (Fragment)	VIT_00026508001	Vitis vinifera (Grape)	GO:0055114; GO:0016491; GO:0008270	oxidation reduction; oxidoreductase activity; zinc ion binding	Metal-binding; Oxidoreductase; Zinc	IPR013149; IPR013154; IPR002085; IPR002328; IPR011032; IPR016040;					17721507;	387
E0CNX2	0	0	34	0.0156971	-31.4796	37.0729	1.94311e-05	Whole genome shotgun sequence of line PN40024, scaffold_1.assembly12x (Fragment)	VIT_00009282001	Vitis vinifera (Grape)				IPR003864;					17721507;	722
O22969	0	0	34	0.0871795	-31.4796	37.0729	1.94311e-05	Uncharacterized protein At2g34160	At2g34160 T14G11.28	Arabidopsis thaliana (Mouse-ear cress)	GO:0003676	nucleic acid binding	3D-structure; Complete proteome	IPR002775; IPR014560;					10617197; 11910074;	130
Q39236	0	0	34	0.106918	-31.4796	37.0729	1.94311e-05	Transcription initiation factor IIA subunit 2 (General transcription factor IIA subunit 2) (Transcription initiation factor IIA gamma chain) (TFIIA-gamma)	TFIIA-S At4g24440 T22A6.270	Arabidopsis thaliana (Mouse-ear cress)	GO:0003702; GO:0005672; GO:0006367	RNA polymerase II transcription factor activity; transcription factor TFIIA complex; transcription initiation from RNA polymerase II promoter	Complete proteome; Nucleus; Transcription; Transcription regulation	IPR009083; IPR009088; IPR003194; IPR015871; IPR015872;			TFIIA subunit 2 family		10092179; 10617198; 14593172;	106
Q94JT5	0	0	34	0.0416667	-31.4796	37.0729	1.94311e-05	AT4g35220/F23E12_220 (Putative uncharacterized protein)	At4g35220	Arabidopsis thaliana (Mouse-ear cress)			Complete proteome	IPR007325;					10617198; 12093376;	272
Q9FLC0	0	0	34	0.0349794	-31.4796	37.0729	1.94311e-05	Peroxidase 52 (Atperox P52) (EC 1.11.1.7) (ATP49)	PER52 P52 At5g05340 K18I23.14	Arabidopsis thaliana (Mouse-ear cress)	GO:0048046; GO:0005618; GO:0020037; GO:0042744; GO:0055114; GO:0004601; GO:0005515	apoplast; cell wall; heme binding; hydrogen peroxide catabolic process; oxidation reduction; peroxidase activity; protein binding	Calcium; Complete proteome; Disulfide bond; Glycoprotein; Heme; Hydrogen peroxide; Iron; Metal-binding; Oxidoreductase; Peroxidase; Secreted; Signal	IPR010255; IPR002016; IPR000823; IPR019794; IPR019793;	1.11.1.7		Peroxidase family, Classical plant (class III) peroxidase subfamily		9679202; 14593172; 12034502	324
Q9FVL4	0	0	34	0.0231293	-31.4796	37.0729	1.94311e-05	Silverleaf whitefly-induced protein 3	SLW3	Cucurbita pepo (Vegetable marrow) (Summer squash)	GO:0005975; GO:0043169; GO:0004553	carbohydrate metabolic process; cation binding; hydrolase activity, hydrolyzing O-glycosyl compounds		IPR001360; IPR017853; IPR013781;			Glycosyl hydrolase 1 family		10948259	490
Q9SA26	0	0	34	0.00988085	-31.4796	37.0729	1.94311e-05	F3O9.7 protein	At1g16270 F3O9.7	Arabidopsis thaliana (Mouse-ear cress)	GO:0005524; GO:0005829; GO:0005634; GO:0006468; GO:0004674	ATP binding; cytosol; nucleus; protein amino acid phosphorylation; protein serine/threonine kinase activity	ATP-binding; Complete proteome; Kinase; Nucleotide-binding; Serine/threonine-protein kinase; Transferase	IPR011009; IPR000270; IPR000719; IPR017441; IPR001245; IPR008271;			Protein kinase superfamily		11130712; 18433157; 19376835	1147
A5AM50	0	0	35	0.0167384	-31.4587	37.1147	1.94311e-05	Putative uncharacterized protein	VITISV_036418	Vitis vinifera (Grape)	GO:0003824	catalytic activity		IPR001330; IPR008930; IPR006702;						697
A5BBX0	0	0	35	0.0511696	-31.4587	37.1147	1.94311e-05	Putative uncharacterized protein	VITISV_016695	Vitis vinifera (Grape)				IPR007493;						228
A9PFJ3	0	0	35	0.0430504	-31.4587	37.1147	1.94311e-05	Predicted protein (Putative uncharacterized protein)	POPTRDRAFT_830061	Populus trichocarpa (Western balsam poplar) (Populus balsamifera subsp. trichocarpa)	GO:0016740	transferase activity		IPR011004;					18230180; 16973872;	271
B9H4R8	0	0	35	0.0222222	-31.4587	37.1147	1.94311e-05	2-dehydro-3-deoxyphosphoheptonate aldolase/ 3-deoxy-d-arabino-heptulosonate 7-phosphate synthetase (Fragment)	DHS1 POPTRDRAFT_207353	Populus trichocarpa (Western balsam poplar) (Populus balsamifera subsp. trichocarpa)	GO:0003849; GO:0009073	3-deoxy-7-phosphoheptulonate synthase activity; aromatic amino acid family biosynthetic process		IPR002480;					16973872;	525
B9R724	0	0	35	0.0340136	-31.4587	37.1147	1.94311e-05	Acyl-CoA-binding protein, acbp, putative	RCOM_1588020	Ricinus communis (Castor bean)	GO:0000062	acyl-CoA binding		IPR000582; IPR014352;		ACB (acyl-CoA-binding) domain (1)				343
B9R9A2	0	0	35	0.0383772	-31.4587	37.1147	1.94311e-05	Putative uncharacterized protein	RCOM_1515100	Ricinus communis (Castor bean)										304
B9RD54	0	0	35	0.0436954	-31.4587	37.1147	1.94311e-05	Putative uncharacterized protein	RCOM_1609670	Ricinus communis (Castor bean)				IPR016803;						267
B9RG93	0	0	35	0.0323176	-31.4587	37.1147	1.94311e-05	Putative uncharacterized protein	RCOM_1452360	Ricinus communis (Castor bean)										361
B9RLM5	0	0	35	0.0620567	-31.4587	37.1147	1.94311e-05	Putative uncharacterized protein	RCOM_1469500	Ricinus communis (Castor bean)				IPR009500;						188
B9RMV4	0	0	35	0.015191	-31.4587	37.1147	1.94311e-05	Putative uncharacterized protein	RCOM_1340450	Ricinus communis (Castor bean)	GO:0003677; GO:0005634; GO:0045449	DNA binding; nucleus; regulation of transcription	Nucleus	IPR009057; IPR012287; IPR017930; IPR006447; IPR014778; IPR001005;						768
B9SX98	0	0	35	0.0282486	-31.4587	37.1147	1.94311e-05	DNA-damage inducible protein ddi1, putative	RCOM_0267710	Ricinus communis (Castor bean)	GO:0004190; GO:0006508	aspartic-type endopeptidase activity; proteolysis		IPR021109; IPR019103; IPR009060; IPR000449; IPR015940; IPR000626; IPR019955;						413
D7SJR8	0	0	35	0.0715746	-31.4587	37.1147	1.94311e-05	Whole genome shotgun sequence of line PN40024, scaffold_4.assembly12x (Fragment)	VIT_00024662001	Vitis vinifera (Grape)				IPR004883;					17721507;	163
D7SKZ1	0	0	35	0.0440252	-31.4587	37.1147	1.94311e-05	Whole genome shotgun sequence of line PN40024, scaffold_4.assembly12x (Fragment)	VIT_00025194001	Vitis vinifera (Grape)				IPR006702;					17721507;	265
D7SU43	0	0	35	0.0278441	-31.4587	37.1147	1.94311e-05	Whole genome shotgun sequence of line PN40024, scaffold_8.assembly12x (Fragment)	VIT_00035557001	Vitis vinifera (Grape)	GO:0005634; GO:0046983; GO:0006355; GO:0043565; GO:0003700	nucleus; protein dimerization activity; regulation of transcription, DNA-dependent; sequence-specific DNA binding; sequence-specific DNA binding transcription factor activity	DNA-binding; Nucleus	IPR020983; IPR011616; IPR004827;		BZIP domain (1)	BZIP family		17721507;	419
D7T467	0	0	35	0.0279776	-31.4587	37.1147	1.94311e-05	Whole genome shotgun sequence of line PN40024, scaffold_18.assembly12x (Fragment)	VIT_00016156001	Vitis vinifera (Grape)				IPR019378;					17721507;	417
D7T940	0	0	35	0.0279776	-31.4587	37.1147	1.94311e-05	Whole genome shotgun sequence of line PN40024, scaffold_11.assembly12x (Fragment)	VIT_00011888001	Vitis vinifera (Grape)				IPR000073; IPR022742;					17721507;	417
D7TKB0	0	0	35	0.0202195	-31.4587	37.1147	1.94311e-05	Whole genome shotgun sequence of line PN40024, scaffold_3.assembly12x (Fragment)	VIT_00021530001	Vitis vinifera (Grape)	GO:0016021; GO:0022891	integral to membrane; substrate-specific transmembrane transporter activity	Membrane; Transmembrane; Transmembrane helix; Transport	IPR020846; IPR016196; IPR005828; IPR003663; IPR005829;			Major facilitator superfamily, Sugar transporter (TC 2.A.1.1) family		17721507;	577
D7TWH5	0	0	35	0.0331439	-31.4587	37.1147	1.94311e-05	Whole genome shotgun sequence of line PN40024, scaffold_66.assembly12x (Fragment)	VIT_00032389001	Vitis vinifera (Grape)	GO:0005524; GO:0006468; GO:0004674	ATP binding; protein amino acid phosphorylation; protein serine/threonine kinase activity	ATP-binding; Kinase; Nucleotide-binding; Serine/threonine-protein kinase; Transferase	IPR011009; IPR000719; IPR017441; IPR001245; IPR015784; IPR008271;			Protein kinase superfamily		17721507;	352
D7TZ56	0	0	35	0.0204678	-31.4587	37.1147	1.94311e-05	Whole genome shotgun sequence of line PN40024, scaffold_172.assembly12x (Fragment)	VIT_00001863001	Vitis vinifera (Grape)	GO:0016161; GO:0043169; GO:0000272	beta-amylase activity; cation binding; polysaccharide catabolic process		IPR001554; IPR018238; IPR017853; IPR013781; IPR004331;		SPX domain (1)	Glycosyl hydrolase 14 family		17721507;	570
D7U844	0	0	35	0.0535168	-31.4587	37.1147	1.94311e-05	Whole genome shotgun sequence of line PN40024, scaffold_48.assembly12x (Fragment)	VIT_00027456001	Vitis vinifera (Grape)	GO:0003677; GO:0005634; GO:0045449	DNA binding; nucleus; regulation of transcription	Nucleus	IPR009057; IPR012287; IPR017930; IPR006447; IPR014778; IPR001005;					17721507;	218
O23944	0	0	35	0.0214067	-31.4587	37.1147	1.94311e-05	Cystathionine gamma synthase	CGS	Fragaria vesca (Woodland strawberry)	GO:0003824; GO:0006520; GO:0030170	catalytic activity; cellular amino acid metabolic process; pyridoxal phosphate binding	Pyridoxal phosphate	IPR000277; IPR015424; IPR015421; IPR015422;			Trans-sulfuration enzymes family			545
P12471	0	0	35	0.047619	-31.4587	37.1147	1.94311e-05	Chlorophyll a-b binding protein, chloroplastic (LHCII type I CAB) (LHCP) (Fragment)		Glycine max (Soybean) (Glycine hispida)	GO:0016168; GO:0009535; GO:0016021; GO:0046872; GO:0009765; GO:0009522; GO:0009523; GO:0018298	chlorophyll binding; chloroplast thylakoid membrane; integral to membrane; metal ion binding; photosynthesis, light harvesting; photosystem I; photosystem II; protein-chromophore linkage	Acetylation; Chlorophyll; Chloroplast; Chromophore; Magnesium; Membrane; Metal-binding; Phosphoprotein; Photosynthesis; Photosystem I; Photosystem II; Plastid; Thylakoid; Transit peptide; Transmembrane; Transmembrane helix	IPR001344; IPR022796;			Light-harvesting chlorophyll a/b-binding (LHC) protein family			245
P43289	0	0	35	0.0285249	-31.4587	37.1147	1.94311e-05	Shaggy-related protein kinase gamma (EC 2.7.11.1) (ASK-gamma)	ASK3 At3g05840 F10A16.14	Arabidopsis thaliana (Mouse-ear cress)	GO:0005524; GO:0005829; GO:0009933; GO:0006468; GO:0004674	ATP binding; cytosol; meristem structural organization; protein amino acid phosphorylation; protein serine/threonine kinase activity	ATP-binding; Complete proteome; Kinase; Nucleotide-binding; Phosphoprotein; Serine/threonine-protein kinase; Transferase	IPR011009; IPR000719; IPR017441; IPR017442; IPR008271; IPR002290;	2.7.11.1	Protein kinase domain (1)	Protein kinase superfamily, CMGC Ser/Thr protein kinase family, GSK-3 subfamily		7509023; 9611268; 11130713; 14593172;	409
Q0PI14	0	0	35	0.0243563	-31.4587	37.1147	1.94311e-05	Resveratrol/hydroxycinnamic acid O-glucosyltransferase		Vitis labrusca	GO:0016758	transferase activity, transferring hexosyl groups	Glycosyltransferase; Transferase	IPR002213;			UDP-glycosyltransferase family			479
Q9LLT0	0	0	35	0.0136933	-31.4587	37.1147	1.94311e-05	Beta-galactosidase (EC 3.2.1.23)	TBG5	Solanum lycopersicum (Tomato) (Lycopersicon esculentum)	GO:0004565; GO:0005975; GO:0043169; GO:0005529	beta-galactosidase activity; carbohydrate metabolic process; cation binding; sugar binding	Glycosidase; Hydrolase; Signal	IPR008979; IPR006104; IPR019801; IPR017853; IPR013781; IPR001944; IPR000922;	3.2.1.23	SUEL-type lectin domain (1)	Glycosyl hydrolase 35 family		10889266	852
Q9M9V7	0	0	35	0.0198751	-31.4587	37.1147	1.94311e-05	Probable peptide/nitrate transporter At1g18880	At1g18880 F6A14.2	Arabidopsis thaliana (Mouse-ear cress)	GO:0016020; GO:0006857; GO:0005215	membrane; oligopeptide transport; transporter activity	Complete proteome; Membrane; Transmembrane; Transmembrane helix; Transport	IPR016196; IPR000109;			PTR2/POT transporter (TC 2.A.17) family		11130712; 14593172; 17481610; 20501909	587
D7TQ86	408	0.719577	1384	2.44092	-7.7709	0.349807	2.03041e-05	Whole genome shotgun sequence of line PN40024, scaffold_40.assembly12x (Fragment)	VIT_00025525001	Vitis vinifera (Grape)	GO:0003779; GO:0005622	actin binding; intracellular		IPR002108;		ADF-H domain (1)			17721507;	189
B8Y9B4	0	0	29	0.0169889	-31.5943	36.8434	2.09808e-05	Transport inhibitor response protein	TIR1	Poncirus trifoliata (Hardy orange)	GO:0009734; GO:0000822	auxin mediated signaling pathway; inositol hexakisphosphate binding		IPR001810;		F-box domain (1)				569
B9IA45	0	0	29	0.0198087	-31.5943	36.8434	2.09808e-05	Predicted protein	POPTRDRAFT_732039	Populus trichocarpa (Western balsam poplar) (Populus balsamifera subsp. trichocarpa)	GO:0005737; GO:0046872; GO:0005634; GO:0006470; GO:0004722	cytoplasm; metal ion binding; nucleus; protein amino acid dephosphorylation; protein serine/threonine phosphatase activity	Manganese; Metal-binding; Repeat; TPR repeat	IPR004843; IPR013235; IPR011236; IPR006186; IPR001440; IPR013026; IPR011990; IPR019734;			PPP phosphatase family		16973872;	488
B9IBX3	0	0	29	0.0397805	-31.5943	36.8434	2.09808e-05	Predicted protein	POPTRDRAFT_572078	Populus trichocarpa (Western balsam poplar) (Populus balsamifera subsp. trichocarpa)									16973872;	243
B9RF53	0	0	29	0.0303983	-31.5943	36.8434	2.09808e-05	Peroxisomal membrane protein pmp34, putative	RCOM_1431420	Ricinus communis (Castor bean)	GO:0005488; GO:0016021; GO:0005743; GO:0055085	binding; integral to membrane; mitochondrial inner membrane; transmembrane transport	Membrane; Repeat; Transmembrane; Transmembrane helix; Transport	IPR002067; IPR001993; IPR018108;			Mitochondrial carrier family			318
B9RQ36	0	0	29	0.0162465	-31.5943	36.8434	2.09808e-05	Fk506 binding protein, putative	RCOM_0953360	Ricinus communis (Castor bean)	GO:0005488; GO:0006457	binding; protein folding		IPR001179; IPR001440; IPR013026; IPR011990; IPR019734;						595
B9RW43	0	0	29	0.0281008	-31.5943	36.8434	2.09808e-05	Peroxisomal membrane protein, putative	RCOM_1175990	Ricinus communis (Castor bean)	GO:0016021	integral to membrane		IPR007248;						344
B9S1E9	0	0	29	0.0145802	-31.5943	36.8434	2.09808e-05	Transcription factor AtMYC2, putative (EC 1.3.1.74)	RCOM_0864470	Ricinus communis (Castor bean)	GO:0032440; GO:0005634; GO:0055114; GO:0030528	2-alkenal reductase activity; nucleus; oxidation reduction; transcription regulator activity	Oxidoreductase	IPR011598; IPR001092;	1.3.1.74	Basic helix-loop-helix (bHLH) domain (1)				663
B9S502	0	0	29	0.0466989	-31.5943	36.8434	2.09808e-05	Transferase, transferring glycosyl groups, putative	RCOM_1719220	Ricinus communis (Castor bean)	GO:0016740	transferase activity	Transferase	IPR001660; IPR013761; IPR021129; IPR010993;						207
B9SC52	0	0	29	0.00394236	-31.5943	36.8434	2.09808e-05	Putative uncharacterized protein	RCOM_1407450	Ricinus communis (Castor bean)									19376835	2452
B9SF76	0	0	29	0.0341578	-31.5943	36.8434	2.09808e-05	Putative uncharacterized protein	RCOM_1095370	Ricinus communis (Castor bean)				IPR012442;						283
B9SLW5	0	0	29	0.0286845	-31.5943	36.8434	2.09808e-05	Putative uncharacterized protein	RCOM_1308620	Ricinus communis (Castor bean)										337
B9STQ2	0	0	29	0.0303983	-31.5943	36.8434	2.09808e-05	Protein binding protein, putative	RCOM_0826610	Ricinus communis (Castor bean)	GO:0008270	zinc ion binding		IPR018957; IPR011016;						318
B9T1A3	0	0	29	0.0525362	-31.5943	36.8434	2.09808e-05	Putative uncharacterized protein	RCOM_0163950	Ricinus communis (Castor bean)				IPR009606;						184
B9T3V9	0	0	29	0.0134259	-31.5943	36.8434	2.09808e-05	Transporter ATM1, mitochondrial, putative (EC 3.6.3.44)	RCOM_0261010	Ricinus communis (Castor bean)	GO:0005524; GO:0016021; GO:0008559	ATP binding; integral to membrane; xenobiotic-transporting ATPase activity	ATP-binding; Hydrolase; Nucleotide-binding	IPR003439; IPR017871; IPR017940; IPR001140; IPR011527; IPR003593;	3.6.3.44		ABC transporter superfamily			720
B9T8M1	0	0	29	0.0371795	-31.5943	36.8434	2.09808e-05	DNA binding protein, putative (Fragment)	RCOM_0212060	Ricinus communis (Castor bean)	GO:0003677; GO:0005634; GO:0045449	DNA binding; nucleus; regulation of transcription	DNA-binding; Nucleus; Repeat	IPR009057; IPR012287; IPR017930; IPR014778; IPR015495; IPR001005;						260
D7SGV6	0	0	29	0.0229068	-31.5943	36.8434	2.09808e-05	Whole genome shotgun sequence of line PN40024, scaffold_0.assembly12x (Fragment)	VIT_00008510001	Vitis vinifera (Grape)	GO:0005524; GO:0006526; GO:0004055	ATP binding; arginine biosynthetic process; argininosuccinate synthase activity		IPR001518; IPR018223; IPR014729;					17721507;	422
D7SHP1	0	0	29	0.019218	-31.5943	36.8434	2.09808e-05	Whole genome shotgun sequence of line PN40024, scaffold_0.assembly12x (Fragment)	VIT_00007712001	Vitis vinifera (Grape)	GO:0000159; GO:0008601; GO:0007165	protein phosphatase type 2A complex; protein phosphatase type 2A regulator activity; signal transduction		IPR000009; IPR015943; IPR001680; IPR011046; IPR019781;					17721507;	503
D7T9D3	0	0	29	0.0211063	-31.5943	36.8434	2.09808e-05	Whole genome shotgun sequence of line PN40024, scaffold_11.assembly12x (Fragment)	VIT_00012000001	Vitis vinifera (Grape)				IPR013094; IPR002018;					17721507;	458
D7TBN6	0	0	29	0.0217718	-31.5943	36.8434	2.09808e-05	Whole genome shotgun sequence of line PN40024, scaffold_16.assembly12x (Fragment)	VIT_00015386001	Vitis vinifera (Grape)									17721507;	444
D7TPV7	0	0	29	0.0478548	-31.5943	36.8434	2.09808e-05	Whole genome shotgun sequence of line PN40024, scaffold_63.assembly12x (Fragment)	VIT_00031890001	Vitis vinifera (Grape)				IPR008892;					17721507;	202
D9ZJG1	0	0	29	0.0251082	-31.5943	36.8434	2.09808e-05	WRKY domain class transcription factor	WRKY6	Malus domestica (Apple) (Pyrus malus)			DNA-binding; Nucleus; Transcription; Transcription regulation	IPR003657;						385
E0CVR4	0	0	29	0.0270775	-31.5943	36.8434	2.09808e-05	Aminomethyltransferase (EC 2.1.2.10) (Fragment)	VIT_00012702001	Vitis vinifera (Grape)			Aminotransferase; Transferase	IPR013977; IPR006222; IPR006223;	2.1.2.10		GcvT family		17721507;	357
P93276	0	0	29	0.0903427	-31.5943	36.8434	2.09808e-05	Uncharacterized mitochondrial protein AtMg00030 (ORF107a)	AtMg00030	Arabidopsis thaliana (Mouse-ear cress)	GO:0005739	mitochondrion	Complete proteome; Mitochondrion						8988169	107
Q06060	0	0	29	0.0245347	-31.5943	36.8434	2.09808e-05	Mitogen-activated protein kinase homolog D5 (EC 2.7.11.24)		Pisum sativum (Garden pea)	GO:0005524; GO:0004707; GO:0007049; GO:0006468	ATP binding; MAP kinase activity; cell cycle; protein amino acid phosphorylation	ATP-binding; Cell cycle; Kinase; Nucleotide-binding; Phosphoprotein; Serine/threonine-protein kinase; Transferase	IPR008351; IPR011009; IPR003527; IPR000719; IPR017441; IPR017442; IPR008271; IPR002290;	2.7.11.24	Protein kinase domain (1)	Protein kinase superfamily, CMGC Ser/Thr protein kinase family, MAP kinase subfamily		8388749	394
Q8VXF9	0	0	29	0.023406	-31.5943	36.8434	2.09808e-05	Alpha-1,4-fucosyltransferase	FUT13	Solanum lycopersicum (Tomato) (Lycopersicon esculentum)	GO:0032580; GO:0008417; GO:0016021; GO:0006486	Golgi cisterna membrane; fucosyltransferase activity; integral to membrane; protein amino acid glycosylation	Glycosyltransferase; Golgi apparatus; Membrane; Transferase; Transmembrane	IPR017177; IPR001503;			Glycosyltransferase 10 family		12084979	413
Q9CAJ3	0	0	29	0.022533	-31.5943	36.8434	2.09808e-05	Putative aminopeptidase, 3' partial; 76469-79469 (Fragment)	T12P18.21	Arabidopsis thaliana (Mouse-ear cress)	GO:0004177; GO:0008237; GO:0006508; GO:0008270	aminopeptidase activity; metallopeptidase activity; proteolysis; zinc ion binding	Aminopeptidase; Hydrolase; Protease	IPR001930; IPR014782; IPR012779;						429
Q9SF38	0	0	29	0.012425	-31.5943	36.8434	2.09808e-05	Pentatricopeptide repeat-containing protein At3g09650, chloroplastic (Protein HIGH CHLOROPHYLL FLUORESCENCE 152)	HCF152 CRM3 At3g09650 F11F8_24	Arabidopsis thaliana (Mouse-ear cress)	GO:0009570; GO:0003729; GO:0006397; GO:0000166	chloroplast stroma; mRNA binding; mRNA processing; nucleotide binding	Chloroplast; Complete proteome; Nucleotide-binding; Plastid; RNA-binding; Repeat; Transit peptide	IPR002885;		PPR (pentatricopeptide) repeats (10)	PPR family, P subfamily		11130713; 11549768; 12782738; 15269332	778
Q9SGS4	0	0	29	0.0320088	-31.5943	36.8434	2.09808e-05	Thioredoxin-like protein CDSP32, chloroplastic (Chloroplastic drought-induced stress protein of 32 KDa) (AtCDSP32)	CDSP32 At1g76080 T23E18.2	Arabidopsis thaliana (Mouse-ear cress)	GO:0045454; GO:0009941; GO:0009570; GO:0022900; GO:0005515; GO:0006979; GO:0009414; GO:0006810	cell redox homeostasis; chloroplast envelope; chloroplast stroma; electron transport chain; protein binding; response to oxidative stress; response to water deprivation; transport	Chloroplast; Complete proteome; Disulfide bond; Electron transport; Phosphoprotein; Plastid; Redox-active center; Transit peptide; Transport	IPR012336; IPR013766; IPR012335;		Thioredoxin domain (1)	Thioredoxin family		12084836; 11130712; 19825616; 19376835; 19259774; 20236937	302
Q9ZTX4	0	0	29	0.0166667	-31.5943	36.8434	2.09808e-05	LeOPT1	LeOPT1	Solanum lycopersicum (Tomato) (Lycopersicon esculentum)	GO:0016021; GO:0006857; GO:0005215	integral to membrane; oligopeptide transport; transporter activity	Membrane; Transmembrane; Transport	IPR016196; IPR000109; IPR018456;			PTR2/POT transporter (TC 2.A.17) family			580
B9N4C4	7	0.00929615	77	0.102258	-12.7874	2.04704	2.16892e-05	Light-harvesting complex I protein Lhca4	Lhca4 POPTRDRAFT_671325	Populus trichocarpa (Western balsam poplar) (Populus balsamifera subsp. trichocarpa)	GO:0009507; GO:0016020; GO:0009765	chloroplast; membrane; photosynthesis, light harvesting	Chloroplast; Photosynthesis; Plastid	IPR001344; IPR022796;					16973872;	251
D2D319	7	0.00458415	77	0.0504257	-12.7874	2.04704	2.16892e-05	Dihydrolipoyl dehydrogenase (EC 1.8.1.4)		Gossypium hirsutum (Upland cotton) (Gossypium mexicanum)	GO:0050660; GO:0045454; GO:0005737; GO:0004148; GO:0055114	FAD or FADH2 binding; cell redox homeostasis; cytoplasm; dihydrolipoyl dehydrogenase activity; oxidation reduction	FAD; Flavoprotein; NAD; Oxidoreductase; Redox-active center	IPR016156; IPR013027; IPR000815; IPR006258; IPR004099; IPR012999; IPR001327;	1.8.1.4		Class-I pyridine nucleotide-disulfide oxidoreductase family			509
E0CV68	6	0.00210526	75	0.0263158	-12.9175	2.23146	2.43646e-05	Whole genome shotgun sequence of line PN40024, scaffold_98.assembly12x (Fragment)	VIT_00038575001	Vitis vinifera (Grape)				IPR011989; IPR016024; IPR000357; IPR001494;					17721507;	950
B9RYM8	22	0.0185185	147	0.123737	-11.4949	1.32784	2.50363e-05	N-rich protein, putative	RCOM_1311800	Ricinus communis (Castor bean)				IPR013989; IPR013089;						396
B9DHZ8	12	0.0139373	100	0.116144	-12.21	1.6465	2.96645e-05	AT4G20360 protein (Fragment)	AT4G20360	Arabidopsis thaliana (Mouse-ear cress)	GO:0005525; GO:0003924; GO:0005622; GO:0003746	GTP binding; GTPase activity; intracellular; translation elongation factor activity	GTP-binding; Nucleotide-binding	IPR000795; IPR009001; IPR004161; IPR004541; IPR004160; IPR009000;						287
A5BGY6	0	0	33	0.0486726	-31.5011	37.0298	3.5882e-05	Putative uncharacterized protein	VITISV_039255	Vitis vinifera (Grape)	GO:0005525; GO:0015031; GO:0007264	GTP binding; protein transport; small GTPase mediated signal transduction	GTP-binding; Nucleotide-binding	IPR003579; IPR015595; IPR013753; IPR001806; IPR005225; IPR020851;			Small GTPase superfamily, Rab family			226
A9PF64	0	0	33	0.0277778	-31.5011	37.0298	3.5882e-05	Predicted protein (Putative uncharacterized protein)	POPTRDRAFT_819223	Populus trichocarpa (Western balsam poplar) (Populus balsamifera subsp. trichocarpa)	GO:0004177; GO:0009987; GO:0008235; GO:0006508	aminopeptidase activity; cellular process; metalloexopeptidase activity; proteolysis		IPR004545; IPR001714; IPR000994; IPR011991;					18230180; 16973872;	396
B9HX58	0	0	33	0.0180033	-31.5011	37.0298	3.5882e-05	Predicted protein (Fragment)	POPTRDRAFT_225986	Populus trichocarpa (Western balsam poplar) (Populus balsamifera subsp. trichocarpa)	GO:0005975; GO:0043169; GO:0004553	carbohydrate metabolic process; cation binding; hydrolase activity, hydrolyzing O-glycosyl compounds		IPR001360; IPR017853; IPR013781;			Glycosyl hydrolase 1 family		16973872;	611
B9RRV6	0	0	33	0.0366667	-31.5011	37.0298	3.5882e-05	Putative uncharacterized protein	RCOM_0798450	Ricinus communis (Castor bean)				IPR012438;						300
B9RTW0	0	0	33	0.0466102	-31.5011	37.0298	3.5882e-05	Stem-specific protein TSJT1, putative	RCOM_0913370	Ricinus communis (Castor bean)										236
B9S7B3	0	0	33	0.0279188	-31.5011	37.0298	3.5882e-05	Pentatricopeptide repeat-containing protein, putative	RCOM_0775780	Ricinus communis (Castor bean)				IPR005069;						394
B9S8E7	0	0	33	0.015299	-31.5011	37.0298	3.5882e-05	Ubiquitin-protein ligase, putative	RCOM_1251990	Ricinus communis (Castor bean)	GO:0005488; GO:0000151; GO:0004842	binding; ubiquitin ligase complex; ubiquitin-protein ligase activity	Ligase	IPR011989; IPR016024; IPR000225; IPR003613;						719
B9SJ73	0	0	33	0.0112016	-31.5011	37.0298	3.5882e-05	Smg-7, putative	RCOM_1478200	Ricinus communis (Castor bean)	GO:0005488	binding		IPR019458; IPR011990;						982
B9SK25	0	0	33	0.02	-31.5011	37.0298	3.5882e-05	Hydrolase, putative	RCOM_1399300	Ricinus communis (Castor bean)	GO:0016787	hydrolase activity	Hydrolase	IPR000073;						550
B9SM96	0	0	33	0.0733333	-31.5011	37.0298	3.5882e-05	Putative uncharacterized protein	RCOM_0297220	Ricinus communis (Castor bean)										150
B9SY95	0	0	33	0.0207547	-31.5011	37.0298	3.5882e-05	Putative uncharacterized protein	RCOM_0845750	Ricinus communis (Castor bean)										530
B9T066	0	0	33	0.011828	-31.5011	37.0298	3.5882e-05	Alpha-glucosidase, putative (EC 3.2.1.20)	RCOM_0030540	Ricinus communis (Castor bean)	GO:0004558; GO:0030246; GO:0005975	alpha-glucosidase activity; carbohydrate binding; carbohydrate metabolic process	Glycosidase; Hydrolase	IPR011013; IPR000322; IPR017853;	3.2.1.20					930
B9T0C9	0	0	33	0.0187394	-31.5011	37.0298	3.5882e-05	Protein binding protein, putative	RCOM_0483330	Ricinus communis (Castor bean)	GO:0005515; GO:0008270	protein binding; zinc ion binding		IPR004082; IPR001965;						587
B9T1W0	0	0	33	0.0231092	-31.5011	37.0298	3.5882e-05	TRANSPARENT TESTA 12 protein, putative	RCOM_0275340	Ricinus communis (Castor bean)	GO:0015297; GO:0015238; GO:0016020	antiporter activity; drug transmembrane transporter activity; membrane		IPR002528; IPR015521;						476
D4QAK5	0	0	33	0.0286458	-31.5011	37.0298	3.5882e-05	Trehalose 6-phosphate phosphatase	NtTPP	Nicotiana tabacum (Common tobacco)	GO:0003824; GO:0005992	catalytic activity; trehalose biosynthetic process		IPR006379; IPR003337;						384
D7SJW6	0	0	33	0.0334347	-31.5011	37.0298	3.5882e-05	Whole genome shotgun sequence of line PN40024, scaffold_4.assembly12x (Fragment)	VIT_00024725001	Vitis vinifera (Grape)	GO:0006629; GO:0055114; GO:0016491	lipid metabolic process; oxidation reduction; oxidoreductase activity		IPR005804;					17721507;	329
D7T3N9	0	0	33	0.00396682	-31.5011	37.0298	3.5882e-05	Whole genome shotgun sequence of line PN40024, scaffold_88.assembly12x (Fragment)	VIT_00037040001	Vitis vinifera (Grape)	GO:0005524; GO:0016301; GO:0016773	ATP binding; kinase activity; phosphotransferase activity, alcohol group as acceptor	ATP-binding; Kinase; Nucleotide-binding; Transferase	IPR011989; IPR016024; IPR003152; IPR009076; IPR011009; IPR000403; IPR018936; IPR003151; IPR014009;		FAT domain (1); FATC domain (1); PI3K/PI4K domain (1)			17721507;	2773
D7TBD9	0	0	33	0.0217391	-31.5011	37.0298	3.5882e-05	Whole genome shotgun sequence of line PN40024, scaffold_16.assembly12x (Fragment)	VIT_00015273001	Vitis vinifera (Grape)	GO:0004222; GO:0006508; GO:0008270	metalloendopeptidase activity; proteolysis; zinc ion binding		IPR011249; IPR011237; IPR011765; IPR001431; IPR007863;			Peptidase M16 family		17721507;	506
D7THD4	0	0	33	0.0294118	-31.5011	37.0298	3.5882e-05	Whole genome shotgun sequence of line PN40024, scaffold_7.assembly12x (Fragment)	VIT_00034034001	Vitis vinifera (Grape)	GO:0005975; GO:0042578	carbohydrate metabolic process; phosphoric ester hydrolase activity	Carbohydrate metabolism; Hydrolase	IPR000146;			FBPase class 1 family		17721507;	374
D7U0F4	0	0	33	0.0155148	-31.5011	37.0298	3.5882e-05	Whole genome shotgun sequence of line PN40024, scaffold_2.assembly12x (Fragment)	VIT_00017039001	Vitis vinifera (Grape)	GO:0005488; GO:0006886	binding; intracellular protein transport		IPR011989; IPR008942; IPR001026; IPR002014;		VHS domain (1)			17721507;	709
D7UDF0	0	0	33	0.0311615	-31.5011	37.0298	3.5882e-05	Whole genome shotgun sequence of line PN40024, scaffold_122.assembly12x (Fragment)	VIT_00013426001	Vitis vinifera (Grape)	GO:0003677	DNA binding		IPR017956; IPR005175;					17721507;	353
D9ZIU5	0	0	33	0.0208333	-31.5011	37.0298	3.5882e-05	C2H2L domain class transcription factor	C2H2L9	Malus domestica (Apple) (Pyrus malus)				IPR007087; IPR015880;						528
E0CQI6	0	0	33	0.0237581	-31.5011	37.0298	3.5882e-05	Whole genome shotgun sequence of line PN40024, scaffold_1.assembly12x (Fragment)	VIT_00009775001	Vitis vinifera (Grape)				IPR001296;					17721507;	463
E0CV46	0	0	33	0.0145889	-31.5011	37.0298	3.5882e-05	Whole genome shotgun sequence of line PN40024, scaffold_98.assembly12x (Fragment)	VIT_00038548001	Vitis vinifera (Grape)				IPR001375; IPR002469;					17721507;	754
Q2HV87	0	0	33	0.0317003	-31.5011	37.0298	3.5882e-05	Alpha-1,4-glucan-protein synthase (UDP-forming)	MtrDRAFT_AC148994g2v2	Medicago truncatula (Barrel medic)	GO:0005794; GO:0030054; GO:0007047; GO:0030244; GO:0008466; GO:0009505	Golgi apparatus; cell junction; cellular cell wall organization; cellulose biosynthetic process; glycogenin glucosyltransferase activity; plant-type cell wall		IPR004901;						347
Q8W4R3	0	0	33	0.0186125	-31.5011	37.0298	3.5882e-05	DEAD-box ATP-dependent RNA helicase 30 (EC 3.6.4.13)	RH30 At5g63120 MDC12.8	Arabidopsis thaliana (Mouse-ear cress)	GO:0005524; GO:0008026; GO:0003723; GO:0000184; GO:0005634; GO:0006364	ATP binding; ATP-dependent helicase activity; RNA binding; nuclear-transcribed mRNA catabolic process, nonsense-mediated decay; nucleus; rRNA processing	ATP-binding; Alternative splicing; Complete proteome; Helicase; Hydrolase; Nonsense-mediated mRNA decay; Nucleotide-binding; Nucleus; RNA-binding; Ribosome biogenesis; rRNA processing	IPR014001; IPR011545; IPR001650; IPR014021; IPR000629; IPR014014;	3.6.4.13	Helicase ATP-binding domain (1); Helicase C-terminal domain (1)	DEAD box helicase family, DDX5/DBP2 subfamily		9501997; 14593172; 9862990; 17168887	591
Q9FHY7	0	0	33	0.0506912	-31.5011	37.0298	3.5882e-05	At5g41960 (Genomic DNA, chromosome 5, P1 clone:MJC20)	At5g41960	Arabidopsis thaliana (Mouse-ear cress)			Complete proteome						11130714;	217
Q9LRR6	0	0	33	0.0336391	-31.5011	37.0298	3.5882e-05	Similarity to RNA-binding protein	At3g14450	Arabidopsis thaliana (Mouse-ear cress)	GO:0003676; GO:0000166	nucleic acid binding; nucleotide binding	Complete proteome	IPR012677; IPR009818; IPR000504;					11130713	327
Q9M089	0	0	33	0.0564103	-31.5011	37.0298	3.5882e-05	At4g31130 (Putative uncharacterized protein AT4g31130)	At4g31130	Arabidopsis thaliana (Mouse-ear cress)	GO:0005886	plasma membrane	Complete proteome	IPR009606;					10617198; 17869214; 14506206; 19376835;	195
A7Q0V4	27	0.0230179	162	0.138107	-11.2771	1.17257	3.80769e-05	S-adenosylmethionine synthase 5 (AdoMet synthase 5) (EC 2.5.1.6) (Methionine adenosyltransferase 5) (MAT 5)	METK5 GSVIVT00028192001 LOC100243560	Vitis vinifera (Grape)	GO:0005524; GO:0005737; GO:0046872; GO:0004478; GO:0006730	ATP binding; cytoplasm; metal ion binding; methionine adenosyltransferase activity; one-carbon metabolic process	ATP-binding; Cobalt; Cytoplasm; Magnesium; Metal-binding; Nucleotide-binding; One-carbon metabolism; Potassium; Transferase	IPR022631; IPR022630; IPR022629; IPR022628; IPR002133; IPR022636;	2.5.1.6		AdoMet synthase family		17721507	391
A5AF80	0	0	27	0.0245232	-31.6459	36.7403	4.00543e-05	Putative uncharacterized protein	VITISV_000986	Vitis vinifera (Grape)	GO:0055114; GO:0016491	oxidation reduction; oxidoreductase activity	Iron; Oxidoreductase	IPR005123;			Iron/ascorbate-dependent oxidoreductase family			367
A5BXR2	0	0	27	0.0135542	-31.6459	36.7403	4.00543e-05	Putative uncharacterized protein	VITISV_000871	Vitis vinifera (Grape)	GO:0050660; GO:0003995; GO:0003997; GO:0006635; GO:0055114; GO:0005777	FAD or FADH2 binding; acyl-CoA dehydrogenase activity; acyl-CoA oxidase activity; fatty acid beta-oxidation; oxidation reduction; peroxisome		IPR006091; IPR012258; IPR002655; IPR009075; IPR013786; IPR009100;						664
B0LXE5	0	0	27	0.00929752	-31.6459	36.7403	4.00543e-05	Phosphoenolpyruvate carboxylase	PEPC	Arachis hypogaea (Peanut)	GO:0008964; GO:0006099	phosphoenolpyruvate carboxylase activity; tricarboxylic acid cycle	Pyruvate	IPR021135; IPR018129; IPR022805; IPR015813;						968
B9GK69	0	0	27	0.0182186	-31.6459	36.7403	4.00543e-05	Predicted protein	POPTRDRAFT_797268	Populus trichocarpa (Western balsam poplar) (Populus balsamifera subsp. trichocarpa)	GO:0005975; GO:0004553	carbohydrate metabolic process; hydrolase activity, hydrolyzing O-glycosyl compounds		IPR008928; IPR012341; IPR001701; IPR018221;					16973872;	494
B9REE2	0	0	27	0.0221675	-31.6459	36.7403	4.00543e-05	Ureide permease, putative	RCOM_1620850	Ricinus communis (Castor bean)				IPR009834;						406
B9RID8	0	0	27	0.0160428	-31.6459	36.7403	4.00543e-05	2-oxoglutarate/malate translocator, chloroplast, putative	RCOM_1578230	Ricinus communis (Castor bean)	GO:0016020; GO:0006814; GO:0055085; GO:0005215	membrane; sodium ion transport; transmembrane transport; transporter activity		IPR001898;						561
B9RNR9	0	0	27	0.0182186	-31.6459	36.7403	4.00543e-05	Aspartic proteinase nepenthesin-2, putative	RCOM_0920320	Ricinus communis (Castor bean)	GO:0004190; GO:0006508	aspartic-type endopeptidase activity; proteolysis	Aspartyl protease; Hydrolase; Protease	IPR001461; IPR021109; IPR001969; IPR009007;			Peptidase A1 family			494
B9RR02	0	0	27	0.075	-31.6459	36.7403	4.00543e-05	Acyl carrier protein	RCOM_0708160	Ricinus communis (Castor bean)	GO:0000036; GO:0048037; GO:0006633; GO:0055114; GO:0016491	acyl carrier activity; cofactor binding; fatty acid biosynthetic process; oxidation reduction; oxidoreductase activity	Fatty acid biosynthesis; Lipid synthesis; Oxidoreductase; Phosphopantetheine	IPR003231; IPR009081; IPR006163;		Acyl carrier domain (1)				120
B9RUF4	0	0	27	0.00835655	-31.6459	36.7403	4.00543e-05	Peroxidase 31, putative (EC 1.11.1.7)	RCOM_0852470	Ricinus communis (Castor bean)	GO:0020037; GO:0055114; GO:0004601; GO:0006979	heme binding; oxidation reduction; peroxidase activity; response to oxidative stress	Heme; Iron; Metal-binding; Oxidoreductase; Peroxidase	IPR010255; IPR002016; IPR000823; IPR019794; IPR019793; IPR005343;	1.11.1.7					1077
B9RXH5	0	0	27	0.0155172	-31.6459	36.7403	4.00543e-05	WRKY transcription factor, putative	RCOM_0903720	Ricinus communis (Castor bean)	GO:0005634; GO:0045449; GO:0043565; GO:0003700; GO:0006350	nucleus; regulation of transcription; sequence-specific DNA binding; sequence-specific DNA binding transcription factor activity; transcription	DNA-binding; Nucleus; Transcription; Transcription regulation	IPR003657;						580
B9S5B3	0	0	27	0.0420561	-31.6459	36.7403	4.00543e-05	Amino acid binding protein, putative	RCOM_0888830	Ricinus communis (Castor bean)										214
B9SDJ9	0	0	27	0.028481	-31.6459	36.7403	4.00543e-05	Syntaxin, putative	RCOM_0420140	Ricinus communis (Castor bean)	GO:0005484; GO:0006886; GO:0016020; GO:0016192	SNAP receptor activity; intracellular protein transport; membrane; vesicle-mediated transport	Coiled coil	IPR006012; IPR006011; IPR010989; IPR000727;		T-SNARE coiled-coil homology domain (1)	Syntaxin family			316
B9SU10	0	0	27	0.0211765	-31.6459	36.7403	4.00543e-05	Transcription factor RF2a, putative	RCOM_0454610	Ricinus communis (Castor bean)	GO:0005634; GO:0046983; GO:0006355; GO:0043565; GO:0003700	nucleus; protein dimerization activity; regulation of transcription, DNA-dependent; sequence-specific DNA binding; sequence-specific DNA binding transcription factor activity	DNA-binding; Nucleus	IPR011616; IPR004827;		BZIP domain (1)	BZIP family			425
B9T6Z3	0	0	27	0.0268657	-31.6459	36.7403	4.00543e-05	Putative uncharacterized protein	RCOM_0107600	Ricinus communis (Castor bean)	GO:0003677; GO:0045449	DNA binding; regulation of transcription		IPR006455; IPR009057; IPR012287; IPR006456;						335
C4PAW8	0	0	27	0.0231959	-31.6459	36.7403	4.00543e-05	Sedoheptulose-1,7-bisphosphatase	SBPase	Cucumis sativus (Cucumber)	GO:0016051; GO:0005737; GO:0042132	carbohydrate biosynthetic process; cytoplasm; fructose 1,6-bisphosphate 1-phosphatase activity	Carbohydrate metabolism; Hydrolase	IPR000146; IPR020548;			FBPase class 1 family			388
D7KVL5	0	0	27	0.0119048	-31.6459	36.7403	4.00543e-05	Kinase family protein	ARALYDRAFT_338999	Arabidopsis lyrata subsp. lyrata	GO:0005524; GO:0006468; GO:0004674	ATP binding; protein amino acid phosphorylation; protein serine/threonine kinase activity	Kinase; Transferase	IPR011009; IPR000719; IPR017442; IPR008271; IPR002290;						756
D7SWA1	0	0	27	0.0352941	-31.6459	36.7403	4.00543e-05	Whole genome shotgun sequence of line PN40024, scaffold_31.assembly12x (Fragment)	VIT_00022280001	Vitis vinifera (Grape)				IPR007462;					17721507;	255
D7U403	0	0	27	0.0126761	-31.6459	36.7403	4.00543e-05	Whole genome shotgun sequence of line PN40024, scaffold_33.assembly12x (Fragment)	VIT_00022810001	Vitis vinifera (Grape)	GO:0016021; GO:0006814; GO:0055085; GO:0005215	integral to membrane; sodium ion transport; transmembrane transport; transporter activity	Ion transport; Membrane; Sodium; Sodium transport; Transmembrane; Transport	IPR001734; IPR019900;			Sodium:solute symporter (SSF) (TC 2.A.21) family		17721507;	710
D7U5G1	0	0	27	0.0291262	-31.6459	36.7403	4.00543e-05	Whole genome shotgun sequence of line PN40024, scaffold_38.assembly12x (Fragment)	VIT_00024164001	Vitis vinifera (Grape)	GO:0055114; GO:0016491	oxidation reduction; oxidoreductase activity		IPR001395; IPR018170; IPR020471;					17721507;	309
D7U7Z9	0	0	27	0.032967	-31.6459	36.7403	4.00543e-05	Whole genome shotgun sequence of line PN40024, scaffold_48.assembly12x (Fragment)	VIT_00027398001	Vitis vinifera (Grape)									17721507;	273
D7UAG4	0	0	27	0.0175097	-31.6459	36.7403	4.00543e-05	Whole genome shotgun sequence of line PN40024, scaffold_15.assembly12x (Fragment)	VIT_00014672001	Vitis vinifera (Grape)				IPR014876;					17721507;	514
D8V3L7	0	0	27	0.0316901	-31.6459	36.7403	4.00543e-05	Plastid jasmonates ZIM-domain protein		Hevea brasiliensis (Para rubber tree) (Siphonia brasiliensis)				IPR018467; IPR010399;						284
P25819	0	0	27	0.0182927	-31.6459	36.7403	4.00543e-05	Catalase-2 (EC 1.11.1.6)	CAT2 CAT At4g35090 M4E13.140	Arabidopsis thaliana (Mouse-ear cress)	GO:0004096; GO:0008219; GO:0045454; GO:0006995; GO:0016036; GO:0009970; GO:0009507; GO:0050897; GO:0022626; GO:0009514; GO:0020037; GO:0042744; GO:0005739; GO:0055114; GO:0009648; GO:0005515; GO:0009409; GO:0010319	catalase activity; cell death; cell redox homeostasis; cellular response to nitrogen starvation; cellular response to phosphate starvation; cellular response to sulfate starvation; chloroplast; cobalt ion binding; cytosolic ribosome; glyoxysome; heme binding; hydrogen peroxide catabolic process; mitochondrion; oxidation reduction; photoperiodism; protein binding; response to cold; stromule	Alternative splicing; Complete proteome; Glyoxysome; Heme; Hydrogen peroxide; Iron; Metal-binding; Oxidoreductase; Peroxidase; Peroxisome	IPR002226; IPR020835; IPR010582; IPR011614; IPR018028;	1.11.1.6		Catalase family		16669103; 10617198; 14593172	492
Q8L9B9	0	0	27	0.0185567	-31.6459	36.7403	4.00543e-05	Chloroplast nucleoid DNA binding protein, putative		Arabidopsis thaliana (Mouse-ear cress)	GO:0004190; GO:0006508	aspartic-type endopeptidase activity; proteolysis		IPR001461; IPR021109; IPR009007;					12093376;	485
Q9C7A2	0	0	27	0.0152542	-31.6459	36.7403	4.00543e-05	Ankyrin repeat-containing protein At3g12360	At3g12360 MQC3.17 T2E22.31	Arabidopsis thaliana (Mouse-ear cress)	GO:0016021; GO:0005886; GO:0009651	integral to membrane; plasma membrane; response to salt stress	ANK repeat; Complete proteome; Membrane; Repeat; Transmembrane; Transmembrane helix	IPR002110; IPR020683;		ANK repeats (7)			10907853; 11130713;	590
Q9FFZ0	0	0	27	0.0328467	-31.6459	36.7403	4.00543e-05	AT5g13810/MAC12_24 (Putative uncharacterized protein) (Similarity to unknown protein)	At5g13810	Arabidopsis thaliana (Mouse-ear cress)	GO:0045454; GO:0009055; GO:0015035	cell redox homeostasis; electron carrier activity; protein disulfide oxidoreductase activity	Complete proteome	IPR002109; IPR012336; IPR012335;					11130714; 12093376;	274
Q9LPW6	0	0	27	0.0422535	-31.6459	36.7403	4.00543e-05	F13K23.8 protein	At1g12830 F13K23.8	Arabidopsis thaliana (Mouse-ear cress)			Complete proteome						11130712	213
A5BE37	0	0	28	0.0134875	-31.6197	36.7928	4.00543e-05	Putative uncharacterized protein	VITISV_026451	Vitis vinifera (Grape)	GO:0005524; GO:0008026; GO:0003676	ATP binding; ATP-dependent helicase activity; nucleic acid binding	ATP-binding; Helicase; Hydrolase; Nucleotide-binding	IPR014001; IPR011545; IPR001650; IPR014021; IPR000629; IPR014014;			DEAD box helicase family			692
A5BHR1	0	0	28	0.0233918	-31.6197	36.7928	4.00543e-05	Putative uncharacterized protein	VITISV_034794	Vitis vinifera (Grape)				IPR000073; IPR022742;						399
A5BTU0	0	0	28	0.0246914	-31.6197	36.7928	4.00543e-05	Putative uncharacterized protein (Whole genome shotgun sequence of line PN40024, scaffold_68.assembly12x)	VITISV_024281 VIT_00033064001	Vitis vinifera (Grape)	GO:0003677; GO:0005634	DNA binding; nucleus		IPR004333;					17721507;	378
B9GQC3	0	0	28	0.0220126	-31.6197	36.7928	4.00543e-05	Predicted protein	POPTRDRAFT_816606	Populus trichocarpa (Western balsam poplar) (Populus balsamifera subsp. trichocarpa)	GO:0016020; GO:0004222; GO:0006508	membrane; metalloendopeptidase activity; proteolysis	Hydrolase; Metalloprotease; Protease; Zinc	IPR001915;			Peptidase M48B family		16973872;	424
B9RBT7	0	0	28	0.0190866	-31.6197	36.7928	4.00543e-05	DNA photolyase, putative (EC 4.1.99.3)	RCOM_1680910	Ricinus communis (Castor bean)	GO:0006281; GO:0003904	DNA repair; deoxyribodipyrimidine photo-lyase activity	Lyase	IPR008148; IPR006050; IPR005101; IPR014729;	4.1.99.3					489
B9RGY2	0	0	28	0.0125112	-31.6197	36.7928	4.00543e-05	Putative uncharacterized protein	RCOM_1445270	Ricinus communis (Castor bean)	GO:0005515; GO:0008270	protein binding; zinc ion binding	Metal-binding; Zinc; Zinc-finger	IPR001841; IPR017907;						746
B9RX74	0	0	28	0.017252	-31.6197	36.7928	4.00543e-05	Methylmalonate-semialdehyde dehydrogenase, putative (EC 1.2.1.27)	RCOM_0818850	Ricinus communis (Castor bean)	GO:0004491; GO:0055114; GO:0006573	methylmalonate-semialdehyde dehydrogenase (acylating) activity; oxidation reduction; valine metabolic process	Oxidoreductase	IPR016161; IPR016163; IPR016160; IPR016162; IPR015590; IPR010061;	1.2.1.27		Aldehyde dehydrogenase family			541
B9S4M0	0	0	28	0.0106667	-31.6197	36.7928	4.00543e-05	AP-1 complex subunit gamma-2, putative	RCOM_0993500	Ricinus communis (Castor bean)	GO:0044431; GO:0030131; GO:0006886; GO:0005515; GO:0008565; GO:0016192	Golgi apparatus part; clathrin adaptor complex; intracellular protein transport; protein binding; protein transporter activity; vesicle-mediated transport	Membrane	IPR017107; IPR011989; IPR016024; IPR002553; IPR013041; IPR008152; IPR008153;						875
B9S8J6	0	0	28	0.0199857	-31.6197	36.7928	4.00543e-05	Calcium-dependent protein kinase, putative (EC 2.7.11.17)	RCOM_0601720	Ricinus communis (Castor bean)	GO:0005524; GO:0005509; GO:0004683; GO:0006468; GO:0005515	ATP binding; calcium ion binding; calmodulin-dependent protein kinase activity; protein amino acid phosphorylation; protein binding	ATP-binding; Kinase; Nucleotide-binding; Transferase	IPR020642; IPR020636; IPR011992; IPR018249; IPR011009; IPR000719; IPR017441; IPR017442;	2.7.11.17					467
B9SC17	0	0	28	0.0118293	-31.6197	36.7928	4.00543e-05	Lipid binding protein, putative	RCOM_0701540	Ricinus communis (Castor bean)				IPR009769; IPR001849; IPR002913;		START domain (1)				789
B9SF92	0	0	28	0.0444444	-31.6197	36.7928	4.00543e-05	Sirohydrochlorin ferrochelatase, putative (EC 4.99.1.3)	RCOM_1095630	Ricinus communis (Castor bean)	GO:0009236; GO:0046872; GO:0016852	cobalamin biosynthetic process; metal ion binding; sirohydrochlorin cobaltochelatase activity	Lyase	IPR002762;	4.99.1.3					210
D7SYC6	0	0	28	0.0122004	-31.6197	36.7928	4.00543e-05	Whole genome shotgun sequence of line PN40024, scaffold_77.assembly12x (Fragment)	VIT_00035128001	Vitis vinifera (Grape)	GO:0050662; GO:0006631; GO:0016491	coenzyme binding; fatty acid metabolic process; oxidoreductase activity		IPR006180; IPR006176; IPR006108; IPR008927; IPR001753; IPR013328; IPR018376; IPR016040;			Enoyl-CoA hydratase/isomerase family		17721507;	765
D7T313	0	0	28	0.017094	-31.6197	36.7928	4.00543e-05	Whole genome shotgun sequence of line PN40024, scaffold_64.assembly12x (Fragment)	VIT_00032103001	Vitis vinifera (Grape)				IPR004294;					17721507;	546
D7T4M4	0	0	28	0.0201584	-31.6197	36.7928	4.00543e-05	Whole genome shotgun sequence of line PN40024, scaffold_67.assembly12x (Fragment)	VIT_00032791001	Vitis vinifera (Grape)	GO:0009058	biosynthetic process		IPR001296;					17721507;	463
D7TAP7	0	0	28	0.0282828	-31.6197	36.7928	4.00543e-05	Whole genome shotgun sequence of line PN40024, scaffold_10.assembly12x (Fragment)	VIT_00010352001	Vitis vinifera (Grape)	GO:0004316; GO:0051287; GO:0006633; GO:0055114	3-oxoacyl-[acyl-carrier-protein] reductase activity; NAD or NADH binding; fatty acid biosynthetic process; oxidation reduction	Oxidoreductase	IPR011284; IPR002198; IPR002347; IPR016040; IPR020904;			Short-chain dehydrogenases/reductases (SDR) family		17721507;	330
D7TCH9	0	0	28	0.0412979	-31.6197	36.7928	4.00543e-05	Whole genome shotgun sequence of line PN40024, scaffold_16.assembly12x (Fragment)	VIT_00015115001	Vitis vinifera (Grape)	GO:0015031	protein transport		IPR005024;					17721507;	226
D7TDB8	0	0	28	0.00885515	-31.6197	36.7928	4.00543e-05	Whole genome shotgun sequence of line PN40024, scaffold_57.assembly12x (Fragment)	VIT_00030143001	Vitis vinifera (Grape)	GO:0008324; GO:0016021; GO:0003676; GO:0000166	cation transmembrane transporter activity; integral to membrane; nucleic acid binding; nucleotide binding	Membrane; Transmembrane; Transmembrane helix	IPR012677; IPR004713; IPR004798; IPR004837; IPR000504; IPR012921;					17721507;	1054
O23787	0	0	28	0.0262172	-31.6197	36.7928	4.00543e-05	Thiazole biosynthetic enzyme, chloroplastic	THI1	Citrus sinensis (Sweet orange)	GO:0031969; GO:0009228	chloroplast membrane; thiamin biosynthetic process	Chloroplast; FAD; Membrane; NAD; Plastid; Thiamine biosynthesis; Transit peptide	IPR002922;			THI4 family		9349287	356
P93774	0	0	28	0.0336943	-31.6197	36.7928	4.00543e-05	Shaggy-like kinase (Fragment)	sgg	Ricinus communis (Castor bean)	GO:0005524; GO:0006468; GO:0004674	ATP binding; protein amino acid phosphorylation; protein serine/threonine kinase activity	Kinase; Transferase	IPR011009; IPR000719; IPR017442; IPR008271;					9611268	277
Q09ME5	0	0	28	0.0284553	-31.6197	36.7928	4.00543e-05	DNA-directed RNA polymerase subunit alpha (PEP) (EC 2.7.7.6) (Plastid-encoded RNA polymerase subunit alpha) (RNA polymerase subunit alpha)	rpoA	Citrus sinensis (Sweet orange)	GO:0003677; GO:0003899; GO:0009507; GO:0046983; GO:0006351	DNA binding; DNA-directed RNA polymerase activity; chloroplast; protein dimerization activity; transcription, DNA-dependent	Chloroplast; DNA-directed RNA polymerase; Nucleotidyltransferase; Plastid; Transcription; Transferase	IPR011261; IPR011262; IPR009025; IPR011263; IPR011260; IPR011773;	2.7.7.6		RNA polymerase alpha chain family		17010212	328
Q2Z1Y0	0	0	28	0.021309	-31.6197	36.7928	4.00543e-05	Alcohol acyl-transferase	Pm94	Prunus mume (Japanese flowering apricot)	GO:0016747	transferase activity, transferring acyl groups other than amino-acyl groups	Transferase	IPR003480;						438
Q8LC04	0	0	28	0.0691358	-31.6197	36.7928	4.00543e-05	Putative uncharacterized protein	At4g01575	Arabidopsis thaliana (Mouse-ear cress)			Complete proteome	IPR002350;					10617198	135
Q9LNA9	0	0	28	0.0184818	-31.6197	36.7928	4.00543e-05	F5O11.9		Arabidopsis thaliana (Mouse-ear cress)	GO:0006281; GO:0003904	DNA repair; deoxyribodipyrimidine photo-lyase activity		IPR008148; IPR006050; IPR005101; IPR014729;						505
Q9SKT0	0	0	28	0.0311111	-31.6197	36.7928	4.00543e-05	Protein THYLAKOID FORMATION 1, chloroplastic	THF1 At2g20890 F5H14.14	Arabidopsis thaliana (Mouse-ear cress)	GO:0007186; GO:0009707; GO:0009570; GO:0009535; GO:0016021; GO:0010207; GO:0009528; GO:0005515; GO:0045037; GO:0045038; GO:0010319; GO:0010182; GO:0010027	G-protein coupled receptor protein signaling pathway; chloroplast outer membrane; chloroplast stroma; chloroplast thylakoid membrane; integral to membrane; photosystem II assembly; plastid inner membrane; protein binding; protein import into chloroplast stroma; protein import into chloroplast thylakoid membrane; stromule; sugar mediated signaling pathway; thylakoid membrane organization	Chloroplast; Coiled coil; Complete proteome; Membrane; Plastid; Plastid outer membrane; Transit peptide; Transmembrane; Transmembrane helix	IPR017499;			THF1 family		15516501; 10617197; 14593172; 16582010	300
D7TGH5	11	0.0104463	93	0.0883191	-12.3251	1.66733	4.07713e-05	Whole genome shotgun sequence of line PN40024, scaffold_2300.assembly12x (Fragment)	VIT_00006103001	Vitis vinifera (Grape)	GO:0016021	integral to membrane	Membrane; Transmembrane; Transmembrane helix	IPR004299;					17721507;	351
A5BR78	12	0.00829876	98	0.0677732	-12.2246	1.61735	4.32152e-05	Putative uncharacterized protein	VITISV_004870	Vitis vinifera (Grape)	GO:0016758	transferase activity, transferring hexosyl groups	Glycosyltransferase; Transferase	IPR002213;			UDP-glycosyltransferase family			482
B9T4H7	12	0.0106952	98	0.087344	-12.2246	1.61735	4.32152e-05	DNA binding protein, putative	RCOM_0198920	Ricinus communis (Castor bean)	GO:0003677; GO:0005634; GO:0006355; GO:0003700; GO:0006350	DNA binding; nucleus; regulation of transcription, DNA-dependent; sequence-specific DNA binding transcription factor activity; transcription	DNA-binding; Nucleus; Transcription; Transcription regulation	IPR016177; IPR001471;						374
D7SMF8	10	0.0062422	87	0.0543071	-12.442	1.70862	5.57112e-05	Whole genome shotgun sequence of line PN40024, scaffold_137.assembly12x (Fragment)	VIT_00000593001	Vitis vinifera (Grape)			Repeat	IPR000408; IPR009091;					17721507;	534
B9S2N3	6	0.0060241	68	0.0682731	-12.9882	2.0901	6.53063e-05	Putative uncharacterized protein	RCOM_0559550	Ricinus communis (Castor bean)										332
A5C116	0	0	32	0.0189461	-31.5233	36.9854	6.60419e-05	Putative uncharacterized protein	VITISV_029762	Vitis vinifera (Grape)										563
B9R6Y4	0	0	32	0.022792	-31.5233	36.9854	6.60419e-05	Serine carboxypeptidase, putative (EC 3.4.16.5)	RCOM_1586890	Ricinus communis (Castor bean)	GO:0006508; GO:0004185	proteolysis; serine-type carboxypeptidase activity	Carboxypeptidase; Hydrolase; Protease	IPR001563;	3.4.16.5					468
B9RTJ4	0	0	32	0.042838	-31.5233	36.9854	6.60419e-05	Stem-specific protein TSJT1, putative	RCOM_0910970	Ricinus communis (Castor bean)										249
B9RVB3	0	0	32	0.0101491	-31.5233	36.9854	6.60419e-05	Pyrophosphate-energized vacuolar membrane proton pump, putative (EC 1.3.1.74)	RCOM_0901800	Ricinus communis (Castor bean)	GO:0032440; GO:0005488; GO:0009678; GO:0004427; GO:0016020; GO:0055114; GO:0004665; GO:0015992; GO:0006571	2-alkenal reductase activity; binding; hydrogen-translocating pyrophosphatase activity; inorganic diphosphatase activity; membrane; oxidation reduction; prephenate dehydrogenase (NADP+) activity; proton transport; tyrosine biosynthetic process	Oxidoreductase	IPR016040; IPR004131; IPR003099;	1.3.1.74					1051
B9S4N2	0	0	32	0.0125343	-31.5233	36.9854	6.60419e-05	Putative uncharacterized protein	RCOM_0990310	Ricinus communis (Castor bean)	GO:0005515	protein binding		IPR000210; IPR011333; IPR001440; IPR013026; IPR011990; IPR019734;						851
B9S5X9	0	0	32	0.0207523	-31.5233	36.9854	6.60419e-05	Beta-fructofuranosidase, cell wall isozyme, putative (EC 3.2.1.26)	RCOM_0655770	Ricinus communis (Castor bean)	GO:0004564; GO:0005975	beta-fructofuranosidase activity; carbohydrate metabolic process	Glycosidase; Hydrolase	IPR008985; IPR001362; IPR013189; IPR013148;	3.2.1.26		Glycosyl hydrolase 32 family			514
B9S956	0	0	32	0.0192539	-31.5233	36.9854	6.60419e-05	Apoptosis inhibitor, putative	RCOM_1012890	Ricinus communis (Castor bean)	GO:0005488	binding		IPR008383; IPR011989; IPR016024;						554
B9SA57	0	0	32	0.026534	-31.5233	36.9854	6.60419e-05	Acetyl-CoA acetyltransferase, mitochondrial, putative (EC 2.3.1.9)	RCOM_0860740	Ricinus communis (Castor bean)	GO:0003985	acetyl-CoA C-acetyltransferase activity	Acyltransferase; Transferase	IPR002155; IPR016039; IPR016038; IPR020610; IPR020617; IPR020613; IPR020616;	2.3.1.9		Thiolase family			402
B9T6N7	0	0	32	0.017316	-31.5233	36.9854	6.60419e-05	DNA double-strand break repair rad50 ATPase, putative	RCOM_0254030	Ricinus communis (Castor bean)										616
B9T7R6	0	0	32	0.048048	-31.5233	36.9854	6.60419e-05	Putative uncharacterized protein	RCOM_0366590	Ricinus communis (Castor bean)				IPR007263; IPR012336; IPR012335;						222
C6KI45	0	0	32	0.0220386	-31.5233	36.9854	6.60419e-05	UDP-glucosyltransferase family 1 protein	UGT4	Citrus sinensis (Sweet orange)	GO:0016758	transferase activity, transferring hexosyl groups	Glycosyltransferase; Transferase	IPR002213;			UDP-glycosyltransferase family			484
D2D2Z3	0	0	32	0.0355556	-31.5233	36.9854	6.60419e-05	UDP-L-rhamnose synthase		Gossypium hirsutum (Upland cotton) (Gossypium mexicanum)	GO:0003824; GO:0044237; GO:0050662	catalytic activity; cellular metabolic process; coenzyme binding		IPR001509; IPR016040;						300
D4NXR8	0	0	32	0.02397	-31.5233	36.9854	6.60419e-05	Pectase lyase		Prunus persica (Peach)	GO:0016829	lyase activity	Lyase	IPR002022; IPR018082; IPR012334; IPR011050;						445
D7T5B2	0	0	32	0.0247486	-31.5233	36.9854	6.60419e-05	Whole genome shotgun sequence of line PN40024, scaffold_211.assembly12x (Fragment)	VIT_00003846001	Vitis vinifera (Grape)									17721507;	431
D7TDX7	0	0	32	0.0200501	-31.5233	36.9854	6.60419e-05	Whole genome shotgun sequence of line PN40024, scaffold_151.assembly12x (Fragment)	VIT_00001160001	Vitis vinifera (Grape)				IPR022364;					17721507;	532
D7TIS0	0	0	32	0.0207523	-31.5233	36.9854	6.60419e-05	Whole genome shotgun sequence of line PN40024, scaffold_7.assembly12x (Fragment)	VIT_00033653001	Vitis vinifera (Grape)	GO:0006777; GO:0016740	Mo-molybdopterin cofactor biosynthetic process; transferase activity		IPR001453; IPR002500; IPR014729;					17721507;	514
D7TLN2	0	0	32	0.0231381	-31.5233	36.9854	6.60419e-05	Whole genome shotgun sequence of line PN40024, scaffold_19.assembly12x (Fragment)	VIT_00016476001	Vitis vinifera (Grape)			Repeat	IPR000408; IPR009091;					17721507;	461
D7TZE1	0	0	32	0.0245776	-31.5233	36.9854	6.60419e-05	Whole genome shotgun sequence of line PN40024, scaffold_2.assembly12x (Fragment)	VIT_00017521001	Vitis vinifera (Grape)				IPR006553;					17721507;	434
D7U6A4	0	0	32	0.0469897	-31.5233	36.9854	6.60419e-05	Whole genome shotgun sequence of line PN40024, scaffold_313.assembly12x (Fragment)	VIT_00005934001	Vitis vinifera (Grape)	GO:0006310; GO:0006302; GO:0005634; GO:0005515; GO:0006355; GO:0043565; GO:0003700; GO:0006350	DNA recombination; double-strand break repair; nucleus; protein binding; regulation of transcription, DNA-dependent; sequence-specific DNA binding; sequence-specific DNA binding transcription factor activity; transcription	DNA-binding; Nucleus; Transcription; Transcription regulation	IPR002487; IPR002100; IPR014751;		K-box domain (1); MADS-box domain (1); MADS-box domains (3)			17721507;	227
E0CR80	0	0	32	0.039072	-31.5233	36.9854	6.60419e-05	Whole genome shotgun sequence of line PN40024, scaffold_1.assembly12x (Fragment)	VIT_00008885001	Vitis vinifera (Grape)									17721507;	273
E0CT20	0	0	32	0.0379597	-31.5233	36.9854	6.60419e-05	Whole genome shotgun sequence of line PN40024, scaffold_14.assembly12x (Fragment)	VIT_00014549001	Vitis vinifera (Grape)									17721507;	281
O22060	0	0	32	0.0100915	-31.5233	36.9854	6.60419e-05	Sucrose-phosphate synthase 1 (EC 2.4.1.14) (UDP-glucose-fructose-phosphate glucosyltransferase 1)	SPS1	Citrus unshiu (Satsuma mandarin) (Citrus nobilis var. unshiu)	GO:0009058; GO:0005985; GO:0046524	biosynthetic process; sucrose metabolic process; sucrose-phosphate synthase activity	Glycosyltransferase; Phosphoprotein; Transferase	IPR001296; IPR006380; IPR000368; IPR012819;	2.4.1.14		Glycosyltransferase 1 family		8842155	1057
Q00LP6	0	0	32	0.0182962	-31.5233	36.9854	6.60419e-05	GRAS2	GRAS2	Solanum lycopersicum (Tomato) (Lycopersicon esculentum)	GO:0045449; GO:0006350	regulation of transcription; transcription	Transcription; Transcription regulation	IPR005202;						583
Q9LW68	0	0	32	0.0547009	-31.5233	36.9854	6.60419e-05	Gb|AAC63835.1	At3g23290	Arabidopsis thaliana (Mouse-ear cress)			Complete proteome	IPR006936;					11130713	195
Q9S9L9	0	0	32	0.02589	-31.5233	36.9854	6.60419e-05	T24D18.26 protein	At1g16180 T24D18.26	Arabidopsis thaliana (Mouse-ear cress)	GO:0016020	membrane	Complete proteome	IPR005016;					11130712	412
C7U1K1	23	0.0244161	143	0.151805	-11.4827	1.22391	7.30683e-05	ACC oxidase	aco1	Cucumis sativus (Cucumber)	GO:0055114; GO:0016491	oxidation reduction; oxidoreductase activity	Iron; Oxidoreductase	IPR005123;			Iron/ascorbate-dependent oxidoreductase family			314
C5DB50	41	0.0244484	210	0.125224	-10.7885	0.944297	7.60288e-05	Putative 2,3-bisphosphoglycerate-independent phosphoglycerate mutase (Whole genome shotgun sequence of line PN40024, scaffold_56.assembly12x)	26N20_20 VIT_00029842001	Vitis vinifera (Grape)	GO:0005737; GO:0006007; GO:0030145; GO:0004619	cytoplasm; glucose catabolic process; manganese ion binding; phosphoglycerate mutase activity		IPR017849; IPR017850; IPR011258; IPR006124; IPR005995;					17721507;	559
B9R8A7	0	0	26	0.0106209	-31.6731	36.6859	7.62939e-05	Endoplasmin, putative	RCOM_1598250	Ricinus communis (Castor bean)	GO:0005524; GO:0005737; GO:0006457; GO:0006950; GO:0051082	ATP binding; cytoplasm; protein folding; response to stress; unfolded protein binding		IPR003594; IPR001404; IPR015566; IPR019805; IPR020576; IPR020575; IPR020568;						816
B9RB34	0	0	26	0.0283224	-31.6731	36.6859	7.62939e-05	Putative uncharacterized protein	RCOM_1510780	Ricinus communis (Castor bean)				IPR006702;						306
B9RG60	0	0	26	0.014615	-31.6731	36.6859	7.62939e-05	Amidophosphoribosyltransferase (ATase) (EC 2.4.2.14) (Glutamine phosphoribosylpyrophosphate amidotransferase)	RCOM_1451410	Ricinus communis (Castor bean)	GO:0004044; GO:0009116; GO:0009113	amidophosphoribosyltransferase activity; nucleoside metabolic process; purine base biosynthetic process	Glycosyltransferase; Magnesium; Metal-binding; Purine biosynthesis; Transferase	IPR005854; IPR000583; IPR017932; IPR000836;	2.4.2.14		Purine/pyrimidine phosphoribosyltransferase family			593
B9RME0	0	0	26	0.0304094	-31.6731	36.6859	7.62939e-05	Putative uncharacterized protein	RCOM_1079920	Ricinus communis (Castor bean)				IPR006514; IPR021148;						285
B9S1K1	0	0	26	0.0172987	-31.6731	36.6859	7.62939e-05	S-adenosylmethionine-dependent methyltransferase, putative	RCOM_0865610	Ricinus communis (Castor bean)	GO:0008168	methyltransferase activity	Methyltransferase; Transferase	IPR004159;						501
B9S8Z5	0	0	26	0.0433333	-31.6731	36.6859	7.62939e-05	Putative uncharacterized protein	RCOM_0837410	Ricinus communis (Castor bean)				IPR009305;						200
B9SIN8	0	0	26	0.0239411	-31.6731	36.6859	7.62939e-05	Caspase, putative	RCOM_0824500	Ricinus communis (Castor bean)	GO:0004197; GO:0006508	cysteine-type endopeptidase activity; proteolysis		IPR011600;						362
B9SJ20	0	0	26	0.0240074	-31.6731	36.6859	7.62939e-05	Desacetoxyvindoline 4-hydroxylase, putative (EC 1.14.11.20)	RCOM_0597840	Ricinus communis (Castor bean)	GO:0050590; GO:0055114	desacetoxyvindoline 4-hydroxylase activity; oxidation reduction	Iron; Oxidoreductase	IPR005123;	1.14.11.20		Iron/ascorbate-dependent oxidoreductase family			361
B9SP54	0	0	26	0.0261044	-31.6731	36.6859	7.62939e-05	Putative uncharacterized protein	RCOM_0628400	Ricinus communis (Castor bean)	GO:0009055; GO:0051536	electron carrier activity; iron-sulfur cluster binding		IPR017900; IPR001810;		F-box domain (1)				332
B9T3S8	0	0	26	0.00840608	-31.6731	36.6859	7.62939e-05	Ubiquitin-protein ligase, putative	RCOM_0169100	Ricinus communis (Castor bean)	GO:0005515; GO:0000151; GO:0006511; GO:0034450	protein binding; ubiquitin ligase complex; ubiquitin-dependent protein catabolic process; ubiquitin-ubiquitin ligase activity	Ligase	IPR019474; IPR003613;						1031
C6L8F5	0	0	26	0.0734463	-31.6731	36.6859	7.62939e-05	50S ribosomal protein L16, chloroplastic (Fragment)		Vitis vinifera (Grape)	GO:0009507; GO:0019843; GO:0005840; GO:0003735; GO:0006412	chloroplast; rRNA binding; ribosome; structural constituent of ribosome; translation	Chloroplast; Plastid; Ribonucleoprotein; Ribosomal protein	IPR016180; IPR000114; IPR020798;			Ribosomal protein L16P family			118
C6T835	0	0	26	0.0207337	-31.6731	36.6859	7.62939e-05	Putative uncharacterized protein		Glycine max (Soybean) (Glycine hispida)	GO:0005975; GO:0043169; GO:0004553	carbohydrate metabolic process; cation binding; hydrolase activity, hydrolyzing O-glycosyl compounds		IPR001547; IPR017853; IPR013781;						418
D7SGV2	0	0	26	0.0178694	-31.6731	36.6859	7.62939e-05	Whole genome shotgun sequence of line PN40024, scaffold_0.assembly12x (Fragment)	VIT_00008504001	Vitis vinifera (Grape)	GO:0004177; GO:0008237; GO:0006508; GO:0005773; GO:0008270	aminopeptidase activity; metallopeptidase activity; proteolysis; vacuole; zinc ion binding	Aminopeptidase; Hydrolase; Metal-binding; Metalloprotease; Protease; Zinc	IPR001948;			Peptidase M18 family		17721507;	485
D7SQC6	0	0	26	0.00901838	-31.6731	36.6859	7.62939e-05	Whole genome shotgun sequence of line PN40024, scaffold_52.assembly12x (Fragment)	VIT_00029237001	Vitis vinifera (Grape)	GO:0003779; GO:0007010	actin binding; cytoskeleton organization		IPR007122; IPR007123; IPR003128;					17721507;	961
D7SWB3	0	0	26	0.0195195	-31.6731	36.6859	7.62939e-05	Whole genome shotgun sequence of line PN40024, scaffold_31.assembly12x (Fragment)	VIT_00022292001	Vitis vinifera (Grape)	GO:0005524; GO:0006468; GO:0004674	ATP binding; protein amino acid phosphorylation; protein serine/threonine kinase activity	ATP-binding; Kinase; Nucleotide-binding; Serine/threonine-protein kinase; Transferase	IPR011009; IPR000719; IPR017441; IPR017442; IPR008271;			Protein kinase superfamily		17721507;	444
D7T293	0	0	26	0.0146396	-31.6731	36.6859	7.62939e-05	Whole genome shotgun sequence of line PN40024, scaffold_22.assembly12x (Fragment)	VIT_00018624001	Vitis vinifera (Grape)	GO:0005507; GO:0055114; GO:0016491	copper ion binding; oxidation reduction; oxidoreductase activity		IPR001117; IPR011706; IPR011707; IPR008972;					17721507;	592
D7TBS3	0	0	26	0.0221088	-31.6731	36.6859	7.62939e-05	Whole genome shotgun sequence of line PN40024, scaffold_16.assembly12x (Fragment)	VIT_00015429001	Vitis vinifera (Grape)	GO:0016787	hydrolase activity		IPR000086; IPR015797;					17721507;	392
D7TDD3	0	0	26	0.0141381	-31.6731	36.6859	7.62939e-05	Whole genome shotgun sequence of line PN40024, scaffold_323.assembly12x (Fragment)	VIT_00006035001	Vitis vinifera (Grape)	GO:0005525; GO:0003924; GO:0005622; GO:0003746	GTP binding; GTPase activity; intracellular; translation elongation factor activity	GTP-binding; Nucleotide-binding	IPR009022; IPR000795; IPR020568; IPR014721; IPR005225; IPR004540; IPR000640; IPR005517;					17721507;	613
D7TI70	0	0	26	0.0254154	-31.6731	36.6859	7.62939e-05	Whole genome shotgun sequence of line PN40024, scaffold_7.assembly12x (Fragment)	VIT_00033407001	Vitis vinifera (Grape)	GO:0010181	FMN binding		IPR019595; IPR014599; IPR011576; IPR012349; IPR009002;					17721507;	341
D7TPP0	0	0	26	0.0263425	-31.6731	36.6859	7.62939e-05	Whole genome shotgun sequence of line PN40024, scaffold_63.assembly12x (Fragment)	VIT_00031801001	Vitis vinifera (Grape)	GO:0020037; GO:0055114; GO:0004601; GO:0006979	heme binding; oxidation reduction; peroxidase activity; response to oxidative stress	Heme; Iron; Metal-binding; Oxidoreductase; Peroxidase	IPR010255; IPR002016; IPR000823; IPR019794; IPR019793;					17721507;	329
E0CQC7	0	0	26	0.0165394	-31.6731	36.6859	7.62939e-05	Whole genome shotgun sequence of line PN40024, scaffold_1.assembly12x (Fragment)	VIT_00009710001	Vitis vinifera (Grape)				IPR000644; IPR002550;					17721507;	524
O22659	0	0	26	0.018018	-31.6731	36.6859	7.62939e-05	Glucose-1-phosphate adenylyltransferase (EC 2.7.7.27) (Fragment)	wml2	Citrullus lanatus (Watermelon) (Citrullus vulgaris)	GO:0009507; GO:0008878; GO:0005978	chloroplast; glucose-1-phosphate adenylyltransferase activity; glycogen biosynthetic process	Allosteric enzyme; Chloroplast; Nucleotidyltransferase; Plastid; Transferase	IPR005836; IPR011831; IPR005835; IPR011004;	2.7.7.27		Bacterial/plant glucose-1-phosphate adenylyltransferase family		9571786	481
P22337	0	0	26	0.0218855	-31.6731	36.6859	7.62939e-05	Acyl-[acyl-carrier-protein] desaturase, chloroplastic (EC 1.14.19.2) (Delta(9) stearoyl-acyl carrier protein desaturase) (Stearoyl-ACP desaturase)		Ricinus communis (Castor bean)	GO:0045300; GO:0009507; GO:0006633; GO:0055114; GO:0046914	acyl-[acyl-carrier-protein] desaturase activity; chloroplast; fatty acid biosynthetic process; oxidation reduction; transition metal ion binding	3D-structure; Chloroplast; Fatty acid biosynthesis; Lipid synthesis; NADP; Oxidoreductase; Plastid; Transit peptide	IPR005067; IPR009078; IPR012348; IPR005803;	1.14.19.2		Fatty acid desaturase family		2006187; 16668180; 8861937	396
Q2I306	0	0	26	0.0345286	-31.6731	36.6859	7.62939e-05	Cysteine synthase (EC 2.5.1.47)		Vitis pseudoreticulata	GO:0006535; GO:0004124; GO:0030170; GO:0016740	cysteine biosynthetic process from serine; cysteine synthase activity; pyridoxal phosphate binding; transferase activity	Amino-acid biosynthesis; Cysteine biosynthesis; Transferase	IPR001216; IPR005856; IPR005859; IPR001926;	2.5.1.47		Cysteine synthase/cystathionine beta-synthase family			251
Q43111	0	0	26	0.0149168	-31.6731	36.6859	7.62939e-05	Pectinesterase 3 (PE 3) (EC 3.1.1.11) (Pectin methylesterase 3)	MPE3	Phaseolus vulgaris (Kidney bean) (French bean)	GO:0045330; GO:0005618; GO:0042545; GO:0007047; GO:0004857; GO:0005576; GO:0030599	aspartyl esterase activity; cell wall; cell wall modification; cellular cell wall organization; enzyme inhibitor activity; extracellular region; pectinesterase activity	Aspartyl esterase; Cell wall; Cell wall biogenesis/degradation; Disulfide bond; Glycoprotein; Hydrolase; Secreted; Signal	IPR012334; IPR011050; IPR018040; IPR000070; IPR006501;	3.1.1.11		PMEI family; Pectinesterase family		8914530	581
Q6NLA5	0	0	26	0.0383481	-31.6731	36.6859	7.62939e-05	At5g03080 (Putative uncharacterized protein At5g03080)	At5g03080	Arabidopsis thaliana (Mouse-ear cress)	GO:0003824; GO:0016020	catalytic activity; membrane	Complete proteome	IPR016118; IPR000326;					11130714;	226
Q9LRN0	0	0	26	0.010929	-31.6731	36.6859	7.62939e-05	AT3g24190/MUJ8_17 (Genomic DNA, chromosome 3, P1 clone:MUJ8)	At3g24190	Arabidopsis thaliana (Mouse-ear cress)	GO:0005524; GO:0009507; GO:0006468; GO:0004672	ATP binding; chloroplast; protein amino acid phosphorylation; protein kinase activity	Complete proteome	IPR004147; IPR002575; IPR011009; IPR000719;					11130713;	793
B9N7F5	10	0.00782473	85	0.0665102	-12.4588	1.67507	8.21592e-05	Predicted protein	POPTRDRAFT_673211	Populus trichocarpa (Western balsam poplar) (Populus balsamifera subsp. trichocarpa)	GO:0003676; GO:0000166	nucleic acid binding; nucleotide binding		IPR012677; IPR000504;					16973872;	426
Q41321	415	1.41156	1379	4.69048	-7.76124	0.320043	8.6776e-05	Protein induced upon tuberization		Solanum demissum (Wild potato)	GO:0006950	response to stress		IPR004926;					9037168;	98
D7TCN8	19	0.0160745	124	0.104907	-11.7234	1.29387	8.71744e-05	Whole genome shotgun sequence of line PN40024, scaffold_80.assembly12x (Fragment)	VIT_00036049001	Vitis vinifera (Grape)	GO:0005524; GO:0031072; GO:0046872; GO:0006457; GO:0009408; GO:0051082	ATP binding; heat shock protein binding; metal ion binding; protein folding; response to heat; unfolded protein binding	Chaperone; Metal-binding; Repeat; Zinc	IPR012724; IPR002939; IPR001623; IPR018253; IPR008971; IPR015609; IPR003095; IPR001305;					17721507;	394
B9SGP9	23	0.0310391	139	0.187584	-11.5032	1.18298	8.74546e-05	Putative uncharacterized protein	RCOM_0819280	Ricinus communis (Castor bean)				IPR006461;						247
D7TNU6	28	0.0261438	157	0.146592	-11.2734	1.07487	0.000135809	Whole genome shotgun sequence of line PN40024, scaffold_156.assembly12x (Fragment)	VIT_00001366001	Vitis vinifera (Grape)	GO:0005634; GO:0006355; GO:0043565; GO:0003700; GO:0006350; GO:0016563	nucleus; regulation of transcription, DNA-dependent; sequence-specific DNA binding; sequence-specific DNA binding transcription factor activity; transcription; transcription activator activity	DNA-binding; Homeobox; Nucleus; Transcription; Transcription regulation	IPR006712; IPR001356; IPR017970; IPR009057; IPR012287; IPR003106;		Homeobox DNA-binding domain (1)			17721507;	357
A5BJJ8	0	0	24	0.017316	-31.7309	36.5704	0.000144958	CBL-interacting protein kinase 07 (Putative uncharacterized protein)	CIPK07 VITISV_040419	Vitis vinifera (Grape)	GO:0005524; GO:0006468; GO:0004674; GO:0007165	ATP binding; protein amino acid phosphorylation; protein serine/threonine kinase activity; signal transduction	ATP-binding; Kinase; Nucleotide-binding; Serine/threonine-protein kinase; Transferase	IPR020636; IPR020660; IPR011009; IPR018451; IPR004041; IPR000719; IPR017441; IPR017442; IPR008271; IPR002290;		NAF domain (1); Protein kinase domain (1)	Protein kinase superfamily			462
A5BQN4	0	0	24	0.0055788	-31.7309	36.5704	0.000144958	Putative uncharacterized protein	VITISV_029831	Vitis vinifera (Grape)	GO:0016884	carbon-nitrogen ligase activity, with glutamine as amido-N-donor		IPR000120; IPR010433;						1434
A9PCL0	0	0	24	0.0265781	-31.7309	36.5704	0.000144958	Predicted protein (Putative uncharacterized protein)	POPTRDRAFT_819142	Populus trichocarpa (Western balsam poplar) (Populus balsamifera subsp. trichocarpa)	GO:0030904; GO:0007034	retromer complex; vacuolar transport		IPR005377;					18230180; 16973872;	301
B9GXU3	0	0	24	0.0140845	-31.7309	36.5704	0.000144958	Predicted protein	POPTRDRAFT_817432	Populus trichocarpa (Western balsam poplar) (Populus balsamifera subsp. trichocarpa)	GO:0004555; GO:0005991	alpha,alpha-trehalase activity; trehalose metabolic process		IPR008928; IPR001661; IPR018232;					16973872;	568
B9R8M5	0	0	24	0.0145191	-31.7309	36.5704	0.000144958	AMP dependent ligase, putative (EC 6.2.1.26)	RCOM_1600940	Ricinus communis (Castor bean)	GO:0008756	o-succinylbenzoate-CoA ligase activity	Ligase	IPR020845; IPR000873;	6.2.1.26					551
B9R8X1	0	0	24	0.0233236	-31.7309	36.5704	0.000144958	Organic anion transporter, putative	RCOM_1602620	Ricinus communis (Castor bean)	GO:0016021	integral to membrane	Membrane; Transmembrane; Transmembrane helix	IPR004853;						343
B9RF54	0	0	24	0.0137221	-31.7309	36.5704	0.000144958	Rac-GTP binding protein, putative	RCOM_1431430	Ricinus communis (Castor bean)	GO:0005525; GO:0005741; GO:0047497; GO:0007264	GTP binding; mitochondrial outer membrane; mitochondrion transport along microtubule; small GTPase mediated signal transduction	GTP-binding; Nucleotide-binding	IPR018247; IPR013566; IPR013567; IPR020860; IPR013684; IPR021181; IPR001806; IPR005225;						583
B9RG86	0	0	24	0.0229226	-31.7309	36.5704	0.000144958	Putative uncharacterized protein	RCOM_1452080	Ricinus communis (Castor bean)				IPR015425;						349
B9RLR9	0	0	24	0.0169133	-31.7309	36.5704	0.000144958	Putative uncharacterized protein	RCOM_1470460	Ricinus communis (Castor bean)	GO:0003677; GO:0045449	DNA binding; regulation of transcription		IPR012287; IPR001005;						473
B9RP02	0	0	24	0.010989	-31.7309	36.5704	0.000144958	Heat shock protein 70 (HSP70)-interacting protein, putative	RCOM_0922760	Ricinus communis (Castor bean)	GO:0005488; GO:0006950	binding; response to stress	Stress response	IPR000270; IPR013026; IPR011990; IPR019734;						728
B9RS40	0	0	24	0.011994	-31.7309	36.5704	0.000144958	Protein transporter, putative	RCOM_0802800	Ricinus communis (Castor bean)	GO:0005622; GO:0006886	intracellular; intracellular protein transport		IPR008942; IPR004152; IPR002014; IPR018205;		VHS domain (1)				667
B9S000	0	0	24	0.0297398	-31.7309	36.5704	0.000144958	Novel plant snare, putative	RCOM_1003490	Ricinus communis (Castor bean)				IPR005606; IPR000727;						269
B9S201	0	0	24	0.0149254	-31.7309	36.5704	0.000144958	Protein binding protein, putative	RCOM_1324630	Ricinus communis (Castor bean)	GO:0005515; GO:0008270	protein binding; zinc ion binding	Metal-binding; Zinc; Zinc-finger	IPR018957; IPR001841;						536
B9S215	0	0	24	0.0202532	-31.7309	36.5704	0.000144958	Protein transporter, putative	RCOM_1325470	Ricinus communis (Castor bean)	GO:0005622; GO:0006886	intracellular; intracellular protein transport		IPR008942; IPR004152; IPR014645; IPR002014;		VHS domain (1)				395
B9S253	0	0	24	0.0179372	-31.7309	36.5704	0.000144958	Vacuolar ATP synthase subunit h, putative (EC 3.6.3.14)	RCOM_1327460	Ricinus communis (Castor bean)	GO:0015986; GO:0020037; GO:0046961; GO:0000221	ATP synthesis coupled proton transport; heme binding; proton-transporting ATPase activity, rotational mechanism; vacuolar proton-transporting V-type ATPase, V1 domain	Hydrolase	IPR011989; IPR016024; IPR000225; IPR004908; IPR011987; IPR018506;	3.6.3.14					446
B9SDF8	0	0	24	0.015748	-31.7309	36.5704	0.000144958	RNA polymerase sigma factor rpoD, putative	RCOM_1517450	Ricinus communis (Castor bean)	GO:0003677; GO:0006355; GO:0003700; GO:0016987; GO:0006352	DNA binding; regulation of transcription, DNA-dependent; sequence-specific DNA binding transcription factor activity; sigma factor activity; transcription initiation		IPR014284; IPR000943; IPR007627; IPR007624; IPR007630; IPR013325; IPR013324; IPR011991;						508
B9SDG7	0	0	24	0.0152672	-31.7309	36.5704	0.000144958	Cytochrome P450, putative (EC 1.14.14.1)	RCOM_1517640	Ricinus communis (Castor bean)	GO:0070330; GO:0009055; GO:0020037; GO:0055114	aromatase activity; electron carrier activity; heme binding; oxidation reduction	Heme; Iron; Metal-binding; Monooxygenase; Oxidoreductase	IPR001128; IPR017972; IPR002401;	1.14.14.1		Cytochrome P450 family			524
B9SJF9	0	0	24	0.0203562	-31.7309	36.5704	0.000144958	Mitochondrial carrier protein, putative	RCOM_0137000	Ricinus communis (Castor bean)	GO:0005488; GO:0016021; GO:0055085	binding; integral to membrane; transmembrane transport	Membrane; Repeat; Transmembrane; Transmembrane helix; Transport	IPR001993; IPR018108;			Mitochondrial carrier family			393
B9SNB2	0	0	24	0.0330579	-31.7309	36.5704	0.000144958	Putative uncharacterized protein	RCOM_0174360	Ricinus communis (Castor bean)				IPR006527; IPR017451;						242
C3VNE7	0	0	24	0.0124031	-31.7309	36.5704	0.000144958	Blue light photoreceptor	CRY2	Fragaria vesca (Woodland strawberry)	GO:0003913; GO:0006281; GO:0004872	DNA photolyase activity; DNA repair; receptor activity	Receptor	IPR002081; IPR014134; IPR018394; IPR006050; IPR005101; IPR014729;						645
D7SKD9	0	0	24	0.0620155	-31.7309	36.5704	0.000144958	Whole genome shotgun sequence of line PN40024, scaffold_4.assembly12x (Fragment)	VIT_00024938001	Vitis vinifera (Grape)				IPR010742;					17721507;	129
D7SKS4	0	0	24	0.00977995	-31.7309	36.5704	0.000144958	Whole genome shotgun sequence of line PN40024, scaffold_4.assembly12x (Fragment)	VIT_00025116001	Vitis vinifera (Grape)	GO:0015986; GO:0015078; GO:0033177	ATP synthesis coupled proton transport; hydrogen ion transmembrane transporter activity; proton-transporting two-sector ATPase complex, proton-transporting domain		IPR002490;					17721507;	818
D7SRF4	0	0	24	0.027027	-31.7309	36.5704	0.000144958	Whole genome shotgun sequence of line PN40024, scaffold_72.assembly12x (Fragment)	VIT_00034573001	Vitis vinifera (Grape)	GO:0005524; GO:0006468; GO:0004672	ATP binding; protein amino acid phosphorylation; protein kinase activity	ATP-binding; Nucleotide-binding	IPR011009; IPR000719; IPR017441; IPR001245;					17721507;	296
D7SSI3	0	0	24	0.0173913	-31.7309	36.5704	0.000144958	Whole genome shotgun sequence of line PN40024, scaffold_205.assembly12x (Fragment)	VIT_00003708001	Vitis vinifera (Grape)				IPR013256;					17721507;	460
D7TA77	0	0	24	0.0183908	-31.7309	36.5704	0.000144958	Whole genome shotgun sequence of line PN40024, scaffold_10.assembly12x (Fragment)	VIT_00010102001	Vitis vinifera (Grape)									17721507;	435
D7TCX6	0	0	24	0.0212202	-31.7309	36.5704	0.000144958	Whole genome shotgun sequence of line PN40024, scaffold_80.assembly12x (Fragment)	VIT_00036166001	Vitis vinifera (Grape)	GO:0005524; GO:0017111	ATP binding; nucleoside-triphosphatase activity	ATP-binding; Nucleotide-binding	IPR003593; IPR003959; IPR003960; IPR007330; IPR015415;			AAA ATPase family		17721507;	377
D7TD38	0	0	24	0.00962696	-31.7309	36.5704	0.000144958	Whole genome shotgun sequence of line PN40024, scaffold_57.assembly12x (Fragment)	VIT_00030044001	Vitis vinifera (Grape)	GO:0005524; GO:0006468; GO:0004672	ATP binding; protein amino acid phosphorylation; protein kinase activity		IPR011009; IPR019148; IPR000719; IPR017442;					17721507;	831
D7TEC1	0	0	24	0.0128	-31.7309	36.5704	0.000144958	Whole genome shotgun sequence of line PN40024, scaffold_59.assembly12x (Fragment)	VIT_00030482001	Vitis vinifera (Grape)	GO:0005524; GO:0016998; GO:0006468; GO:0004674	ATP binding; cell wall macromolecule catabolic process; protein amino acid phosphorylation; protein serine/threonine kinase activity	ATP-binding; Kinase; Nucleotide-binding; Serine/threonine-protein kinase; Transferase	IPR011009; IPR018392; IPR002482; IPR000719; IPR017441; IPR017442; IPR008271;			Protein kinase superfamily		17721507;	625
D7TGJ5	0	0	24	0.0283688	-31.7309	36.5704	0.000144958	Whole genome shotgun sequence of line PN40024, scaffold_35.assembly12x (Fragment)	VIT_00023121001	Vitis vinifera (Grape)				IPR010298;					17721507;	282
D7TI43	0	0	24	0.02589	-31.7309	36.5704	0.000144958	Whole genome shotgun sequence of line PN40024, scaffold_7.assembly12x (Fragment)	VIT_00033376001	Vitis vinifera (Grape)	GO:0045454	cell redox homeostasis		IPR017936; IPR012336; IPR013766; IPR012335;					17721507;	309
D7TWT8	0	0	24	0.00762631	-31.7309	36.5704	0.000144958	Whole genome shotgun sequence of line PN40024, scaffold_66.assembly12x (Fragment)	VIT_00032521001	Vitis vinifera (Grape)	GO:0003677; GO:0006354; GO:0003702; GO:0005634; GO:0005515; GO:0006355; GO:0003746	DNA binding; RNA elongation; RNA polymerase II transcription factor activity; nucleus; protein binding; regulation of transcription, DNA-dependent; translation elongation factor activity		IPR001025; IPR010990; IPR014754;					17721507;	1049
D7U8X0	0	0	24	0.0197531	-31.7309	36.5704	0.000144958	Whole genome shotgun sequence of line PN40024, scaffold_124.assembly12x (Fragment)	VIT_00013580001	Vitis vinifera (Grape)	GO:0000139; GO:0016021; GO:0005351	Golgi membrane; integral to membrane; sugar:hydrogen symporter activity		IPR007271; IPR021189;					17721507;	405
D7U9V6	0	0	24	0.0248447	-31.7309	36.5704	0.000144958	ATP-dependent Clp protease proteolytic subunit (Fragment)	VIT_00031146001	Vitis vinifera (Grape)	GO:0006508; GO:0004252	proteolysis; serine-type endopeptidase activity		IPR001907;			Peptidase S14 family		17721507;	322
D9ZJ66	0	0	24	0.0250784	-31.7309	36.5704	0.000144958	MYB domain class transcription factor	MYB5	Malus domestica (Apple) (Pyrus malus)			DNA-binding; Nucleus; Repeat	IPR009057; IPR012287; IPR017930; IPR014778; IPR015495; IPR001005;						319
Q944N6	0	0	24	0.016	-31.7309	36.5704	0.000144958	Cytochrome P450 (Fragment)		Citrus sinensis (Sweet orange)	GO:0009055; GO:0020037; GO:0004497; GO:0055114	electron carrier activity; heme binding; monooxygenase activity; oxidation reduction	Heme; Iron; Metal-binding; Monooxygenase; Oxidoreductase	IPR001128; IPR017972; IPR002401;			Cytochrome P450 family			500
Q9SUL8	0	0	24	0.0225352	-31.7309	36.5704	0.000144958	Putative uncharacterized protein AT4g30260 (Putative uncharacterized protein F9N11.110)	F9N11.110 AT4g30260 At4g30260	Arabidopsis thaliana (Mouse-ear cress)	GO:0005886	plasma membrane		IPR006977;						355
A0MNJ4	0	0	25	0.0189825	-31.7014	36.6293	0.000144958	CBL-interacting protein kinase 7 (CBL-interacting protein kinase 8) (Predicted protein)	CIPK7 CIPK8 POPTRDRAFT_669608 POPTRDRAFT_681270	Populus trichocarpa (Western balsam poplar) (Populus balsamifera subsp. trichocarpa)	GO:0005524; GO:0006468; GO:0004674; GO:0007165	ATP binding; protein amino acid phosphorylation; protein serine/threonine kinase activity; signal transduction	ATP-binding; Kinase; Nucleotide-binding; Serine/threonine-protein kinase; Transferase	IPR020636; IPR020660; IPR011009; IPR018451; IPR004041; IPR000719; IPR017441; IPR017442; IPR008271; IPR002290;		NAF domain (1); Protein kinase domain (1)	Protein kinase superfamily		16973872;	439
A5ADW9	0	0	25	0.0373692	-31.7014	36.6293	0.000144958	Putative uncharacterized protein	VITISV_037474	Vitis vinifera (Grape)	GO:0005515; GO:0008270	protein binding; zinc ion binding	Metal-binding; Zinc; Zinc-finger	IPR018957; IPR001841;						223
A5BG30	0	0	25	0.00852079	-31.7014	36.6293	0.000144958	Putative uncharacterized protein	VITISV_021939	Vitis vinifera (Grape)	GO:0005488; GO:0030234; GO:0000502; GO:0042176	binding; enzyme regulator activity; proteasome complex; regulation of protein catabolic process		IPR016642; IPR002015; IPR011989; IPR016024;						978
A8VYM8	0	0	25	0.0244379	-31.7014	36.6293	0.000144958	Cytosolic fructose-1,6-bisphosphatase		Fragaria ananassa (Strawberry)	GO:0016051; GO:0005737; GO:0042132	carbohydrate biosynthetic process; cytoplasm; fructose 1,6-bisphosphate 1-phosphatase activity	Carbohydrate metabolism; Hydrolase	IPR000146; IPR020548;			FBPase class 1 family			341
A9PE48	0	0	25	0.0268817	-31.7014	36.6293	0.000144958	Predicted protein (Putative uncharacterized protein)	POPTRDRAFT_827243	Populus trichocarpa (Western balsam poplar) (Populus balsamifera subsp. trichocarpa)	GO:0009055; GO:0020037	electron carrier activity; heme binding		IPR002326; IPR021157; IPR009056;					18230180; 16973872;	310
B9GH21	0	0	25	0.0211506	-31.7014	36.6293	0.000144958	Predicted protein	POPTRDRAFT_829956	Populus trichocarpa (Western balsam poplar) (Populus balsamifera subsp. trichocarpa)	GO:0005525; GO:0005622	GTP binding; intracellular		IPR012675; IPR004396; IPR013029; IPR006073; IPR002917; IPR012676;					16973872;	394
B9I241	0	0	25	0.0319285	-31.7014	36.6293	0.000144958	Predicted protein	POPTRDRAFT_772510	Populus trichocarpa (Western balsam poplar) (Populus balsamifera subsp. trichocarpa)	GO:0017057; GO:0006098	6-phosphogluconolactonase activity; pentose-phosphate shunt		IPR005900; IPR006148;					16973872;	261
B9IJY8	0	0	25	0.0112309	-31.7014	36.6293	0.000144958	Predicted protein	POPTRDRAFT_1105268	Populus trichocarpa (Western balsam poplar) (Populus balsamifera subsp. trichocarpa)	GO:0005978; GO:0009011	glycogen biosynthetic process; starch synthase activity		IPR011835; IPR001296; IPR013534;					16973872;	742
B9N4U7	0	0	25	0.0229568	-31.7014	36.6293	0.000144958	Predicted protein	POPTRDRAFT_827940	Populus trichocarpa (Western balsam poplar) (Populus balsamifera subsp. trichocarpa)	GO:0005524; GO:0006468; GO:0004674; GO:0006970	ATP binding; protein amino acid phosphorylation; protein serine/threonine kinase activity; response to osmotic stress	ATP-binding; Kinase; Nucleotide-binding; Serine/threonine-protein kinase; Transferase	IPR020636; IPR011009; IPR000719; IPR017441; IPR017442; IPR015740; IPR008271; IPR002290;			Protein kinase superfamily		16973872;	363
B9RNR1	0	0	25	0.029656	-31.7014	36.6293	0.000144958	Putative uncharacterized protein	RCOM_0919940	Ricinus communis (Castor bean)	GO:0003824; GO:0044237; GO:0050662	catalytic activity; cellular metabolic process; coenzyme binding		IPR001509; IPR016040;						281
B9RUI5	0	0	25	0.0138427	-31.7014	36.6293	0.000144958	BRASSINOSTEROID INSENSITIVE 1-associated receptor kinase 1, putative	RCOM_0853180	Ricinus communis (Castor bean)	GO:0005524; GO:0016021; GO:0006468; GO:0005515; GO:0004672; GO:0004872	ATP binding; integral to membrane; protein amino acid phosphorylation; protein binding; protein kinase activity; receptor activity	Kinase; Leucine-rich repeat; Membrane; Receptor; Repeat; Transferase; Transmembrane; Transmembrane helix	IPR011009; IPR001611; IPR013210; IPR000719; IPR001245;		Protein kinase domain (1)				602
B9S9W3	0	0	25	0.0127812	-31.7014	36.6293	0.000144958	Paramyosin, putative	RCOM_0522870	Ricinus communis (Castor bean)				IPR008545;						652
B9SFK3	0	0	25	0.0190694	-31.7014	36.6293	0.000144958	LEC14B protein, putative	RCOM_0646990	Ricinus communis (Castor bean)			Repeat; WD repeat	IPR020472; IPR015943; IPR001680; IPR011046; IPR019782; IPR017986; IPR019781;						437
B9SH00	0	0	25	0.00953471	-31.7014	36.6293	0.000144958	Cation-transporting atpase plant, putative (EC 3.6.3.8)	RCOM_0579970	Ricinus communis (Castor bean)	GO:0005524; GO:0006754; GO:0005388; GO:0016021	ATP binding; ATP biosynthetic process; calcium-transporting ATPase activity; integral to membrane	ATP-binding; Hydrolase; Membrane; Nucleotide-binding; Phosphoprotein; Transmembrane; Transmembrane helix	IPR008250; IPR006408; IPR006068; IPR004014; IPR000695; IPR001757; IPR018303; IPR005834;	3.6.3.8		Cation transport ATPase (P-type) family			874
B9SIA7	0	0	25	0.0274123	-31.7014	36.6293	0.000144958	Syntaxin, putative	RCOM_1322390	Ricinus communis (Castor bean)	GO:0005484; GO:0006886; GO:0016020; GO:0016192	SNAP receptor activity; intracellular protein transport; membrane; vesicle-mediated transport	Coiled coil	IPR006012; IPR006011; IPR010989; IPR000727;		T-SNARE coiled-coil homology domain (1)	Syntaxin family			304
B9SJ16	0	0	25	0.0420875	-31.7014	36.6293	0.000144958	Calcium ion binding protein, putative	RCOM_0597600	Ricinus communis (Castor bean)				IPR007736;						198
B9SK46	0	0	25	0.00951294	-31.7014	36.6293	0.000144958	Sumo ligase, putative	RCOM_1400310	Ricinus communis (Castor bean)	GO:0016874; GO:0003676; GO:0005515; GO:0008270	ligase activity; nucleic acid binding; protein binding; zinc ion binding	Ligase; Metal-binding; Zinc	IPR003034; IPR019786; IPR011011; IPR004181; IPR001965;		SAP domain (1)				876
B9SNC0	0	0	25	0.0393082	-31.7014	36.6293	0.000144958	Serine-threonine protein kinase, plant-type, putative	RCOM_0174740	Ricinus communis (Castor bean)	GO:0016301; GO:0005515	kinase activity; protein binding	Kinase; Leucine-rich repeat; Repeat; Transferase	IPR001611; IPR013210;						212
B9SPE2	0	0	25	0.0139353	-31.7014	36.6293	0.000144958	mRNA capping enzyme, putative (EC 3.1.3.33)	RCOM_0085060	Ricinus communis (Castor bean)	GO:0006370; GO:0004484; GO:0005634; GO:0004651; GO:0006470; GO:0004725; GO:0008138	mRNA capping; mRNA guanylyltransferase activity; nucleus; polynucleotide 5'-phosphatase activity; protein amino acid dephosphorylation; protein tyrosine phosphatase activity; protein tyrosine/serine/threonine phosphatase activity	Hydrolase	IPR000387; IPR000340; IPR017074; IPR001339; IPR013846; IPR012340; IPR016027; IPR016130;	3.1.3.33					598
B9SRQ0	0	0	25	0.016835	-31.7014	36.6293	0.000144958	Set domain protein, putative (EC 2.1.1.43)	RCOM_0666040	Ricinus communis (Castor bean)	GO:0018024; GO:0005634	histone-lysine N-methyltransferase activity; nucleus	Methyltransferase; Nucleus; Transferase	IPR006560; IPR003616; IPR001214;	2.1.1.43	SET domain (1); Post-SET domain (1)				495
B9SS59	0	0	25	0.0408497	-31.7014	36.6293	0.000144958	Glycolipid transfer protein, putative	RCOM_1168990	Ricinus communis (Castor bean)	GO:0005737; GO:0051861; GO:0017089	cytoplasm; glycolipid binding; glycolipid transporter activity		IPR014830;						204
B9SSD6	0	0	25	0.0252525	-31.7014	36.6293	0.000144958	tRNA-dihydrouridine synthase, putative	RCOM_0188130	Ricinus communis (Castor bean)	GO:0050660; GO:0055114; GO:0017150; GO:0008033	FAD or FADH2 binding; oxidation reduction; tRNA dihydrouridine synthase activity; tRNA processing		IPR013785; IPR001269; IPR018517;						330
B9STQ6	0	0	25	0.0235405	-31.7014	36.6293	0.000144958	Purine transporter, putative	RCOM_0622750	Ricinus communis (Castor bean)	GO:0016021	integral to membrane	Membrane; Transmembrane; Transmembrane helix	IPR000620; IPR004853;						354
B9SY27	0	0	25	0.0197006	-31.7014	36.6293	0.000144958	Amino acid transporter, putative	RCOM_0436830	Ricinus communis (Castor bean)	GO:0016021	integral to membrane	Membrane; Transmembrane; Transmembrane helix	IPR013057;						423
B9SYC0	0	0	25	0.010004	-31.7014	36.6293	0.000144958	Mitochondrial respiratory chain complexes assembly protein AFG3, putative (EC 3.6.4.3)	RCOM_0761610	Ricinus communis (Castor bean)	GO:0005524; GO:0016021; GO:0004222; GO:0008568; GO:0030163; GO:0006508; GO:0008270	ATP binding; integral to membrane; metalloendopeptidase activity; microtubule-severing ATPase activity; protein catabolic process; proteolysis; zinc ion binding	ATP-binding; Hydrolase; Nucleotide-binding	IPR003593; IPR003959; IPR003960; IPR005936; IPR011546; IPR000642;	3.6.4.3					833
B9SYL9	0	0	25	0.045045	-31.7014	36.6293	0.000144958	G1/s-specific cyclin C, putative	RCOM_1416940	Ricinus communis (Castor bean)			Cyclin	IPR006670; IPR011028; IPR006671; IPR013763; IPR015429;			Cyclin family			185
B9T2I7	0	0	25	0.0377074	-31.7014	36.6293	0.000144958	RNA binding protein, putative	RCOM_0101820	Ricinus communis (Castor bean)										221
B9T3T4	0	0	25	0.0274123	-31.7014	36.6293	0.000144958	Putative uncharacterized protein	RCOM_0169160	Ricinus communis (Castor bean)				IPR003774;						304
B9T4B6	0	0	25	0.0295508	-31.7014	36.6293	0.000144958	Protein phosphatase 2c, putative (EC 3.1.3.16)	RCOM_0201140	Ricinus communis (Castor bean)	GO:0004721	phosphoprotein phosphatase activity	Hydrolase	IPR015655; IPR001932; IPR014045;	3.1.3.16	PP2C-like domain (1)				282
B9T8C4	0	0	25	0.0145688	-31.7014	36.6293	0.000144958	ATP-binding cassette transporter, putative (EC 3.6.3.29)	RCOM_0357780	Ricinus communis (Castor bean)	GO:0005524; GO:0016020; GO:0015412	ATP binding; membrane; molybdate transmembrane-transporting ATPase activity	ATP-binding; Hydrolase; Nucleotide-binding	IPR013525; IPR003439; IPR003593;	3.6.3.29					572
D7SPW9	0	0	25	0.0203749	-31.7014	36.6293	0.000144958	Whole genome shotgun sequence of line PN40024, scaffold_219.assembly12x (Fragment)	VIT_00003967001	Vitis vinifera (Grape)	GO:0005622; GO:0008270	intracellular; zinc ion binding		IPR007087; IPR015880;					17721507;	409
D7SVJ4	0	0	25	0.0170416	-31.7014	36.6293	0.000144958	Whole genome shotgun sequence of line PN40024, scaffold_68.assembly12x (Fragment)	VIT_00033008001	Vitis vinifera (Grape)	GO:0009058; GO:0030170; GO:0016769	biosynthetic process; pyridoxal phosphate binding; transferase activity, transferring nitrogenous groups	Pyridoxal phosphate; Transferase	IPR001917; IPR004839; IPR015424; IPR015421; IPR015422;			Class-II pyridoxal-phosphate-dependent aminotransferase family		17721507;	489
D7SXM5	0	0	25	0.0191571	-31.7014	36.6293	0.000144958	Whole genome shotgun sequence of line PN40024, scaffold_91.assembly12x (Fragment)	VIT_00037798001	Vitis vinifera (Grape)									17721507;	435
D7TNE5	0	0	25	0.0223414	-31.7014	36.6293	0.000144958	Whole genome shotgun sequence of line PN40024, scaffold_26.assembly12x (Fragment)	VIT_00020071001	Vitis vinifera (Grape)				IPR001107; IPR001972;					17721507;	373
D7TPH5	0	0	25	0.0144676	-31.7014	36.6293	0.000144958	Whole genome shotgun sequence of line PN40024, scaffold_63.assembly12x (Fragment)	VIT_00031728001	Vitis vinifera (Grape)	GO:0016874	ligase activity		IPR000022; IPR011763; IPR011762;					17721507;	576
D7TSN5	0	0	25	0.0184775	-31.7014	36.6293	0.000144958	Whole genome shotgun sequence of line PN40024, scaffold_6.assembly12x (Fragment)	VIT_00030779001	Vitis vinifera (Grape)	GO:0005488	binding		IPR011989;					17721507;	451
D7TW07	0	0	25	0.00438135	-31.7014	36.6293	0.000144958	Whole genome shotgun sequence of line PN40024, scaffold_25.assembly12x (Fragment)	VIT_00019769001	Vitis vinifera (Grape)	GO:0005524; GO:0006754; GO:0005507; GO:0004008; GO:0016021	ATP binding; ATP biosynthetic process; copper ion binding; copper-exporting ATPase activity; integral to membrane	ATP-binding; Hydrolase; Membrane; Nucleotide-binding; Phosphoprotein; Transmembrane	IPR008250; IPR006403; IPR000695; IPR006416; IPR001757; IPR018303; IPR006122; IPR005834; IPR017969; IPR006121;			Cation transport ATPase (P-type) family		17721507;	1902
D7U0G6	0	0	25	0.0309789	-31.7014	36.6293	0.000144958	Whole genome shotgun sequence of line PN40024, scaffold_2.assembly12x (Fragment)	VIT_00017054001	Vitis vinifera (Grape)	GO:0003824	catalytic activity		IPR000868;					17721507;	269
D7U4J3	0	0	25	0.0270563	-31.7014	36.6293	0.000144958	Whole genome shotgun sequence of line PN40024, scaffold_38.assembly12x (Fragment)	VIT_00023790001	Vitis vinifera (Grape)	GO:0005488; GO:0003824	binding; catalytic activity		IPR016040; IPR008030;					17721507;	308
O81355	0	0	25	0.0270563	-31.7014	36.6293	0.000144958	Isoflavone reductase related protein	Pyrc5	Pyrus communis (Pear)	GO:0005488; GO:0003824	binding; catalytic activity		IPR016040; IPR008030;						308
O82333	0	0	25	0.0141243	-31.7014	36.6293	0.000144958	Probable indole-3-acetic acid-amido synthetase GH3.1 (EC 6.3.2.-) (Auxin-responsive GH3-like protein 1) (AtGH3-1)	GH3.1 At2g14960 T26I20.12	Arabidopsis thaliana (Mouse-ear cress)	GO:0016874; GO:0009733	ligase activity; response to auxin stimulus	Complete proteome; Ligase	IPR004993;	6.3.2.-		IAA-amido conjugating enzyme family		10617197; 15659623; 12036261	590
P0C519	0	0	25	0.112613	-31.7014	36.6293	0.000144958	ATP synthase subunit 9, mitochondrial (EC 3.6.3.14) (Lipid-binding protein)	ATP9	Oryza sativa subsp. japonica (Rice)	GO:0005524; GO:0015986; GO:0015078; GO:0016021; GO:0008289; GO:0031966; GO:0045263	ATP binding; ATP synthesis coupled proton transport; hydrogen ion transmembrane transporter activity; integral to membrane; lipid binding; mitochondrial membrane; proton-transporting ATP synthase complex, coupling factor F(o)	ATP-binding; CF(0); Hydrogen ion transport; Ion transport; Lipid-binding; Membrane; Mitochondrion; Nucleotide-binding; RNA editing; Transmembrane; Transmembrane helix; Transport	IPR000454; IPR020537; IPR002379;	3.6.3.14		ATPase C chain family		12471441	74
P21238	0	0	25	0.0142207	-31.7014	36.6293	0.000144958	RuBisCO large subunit-binding protein subunit alpha, chloroplastic (60 kDa chaperonin subunit alpha) (CPN-60 alpha)	At2g28000 T1E2.8	Arabidopsis thaliana (Mouse-ear cress)	GO:0005524; GO:0048046; GO:0009941; GO:0009658; GO:0009570; GO:0022626; GO:0009790; GO:0016020; GO:0005739; GO:0005515; GO:0006457; GO:0009579	ATP binding; apoplast; chloroplast envelope; chloroplast organization; chloroplast stroma; cytosolic ribosome; embryo development; membrane; mitochondrion; protein binding; protein folding; thylakoid	ATP-binding; Chaperone; Chloroplast; Complete proteome; Nucleotide-binding; Phosphoprotein; Plastid; Transit peptide	IPR018370; IPR001844; IPR002423;			Chaperonin (HSP60) family		11402200; 10617197; 14593172; 1979547; 19245862; 19376835	586
P31686	0	0	25	0.0284414	-31.7014	36.6293	0.000144958	4-coumarate--CoA ligase 1 (4CL 1) (EC 6.2.1.12) (4-coumaroyl-CoA synthase 1) (Clone 4CL14) (Fragment)		Glycine max (Soybean) (Glycine hispida)	GO:0016207; GO:0005524; GO:0009698	4-coumarate-CoA ligase activity; ATP binding; phenylpropanoid metabolic process	ATP-binding; Ligase; Nucleotide-binding; Phenylpropanoid metabolism	IPR000873;	6.2.1.12		ATP-dependent AMP-binding enzyme family		8278545	293
P36210	0	0	25	0.04363	-31.7014	36.6293	0.000144958	50S ribosomal protein L12-1, chloroplastic (CL12-A)	RPL12A At3g27830 K16N12.4	Arabidopsis thaliana (Mouse-ear cress)	GO:0009570; GO:0009535; GO:0009295; GO:0005515; GO:0005840; GO:0003735; GO:0006412	chloroplast stroma; chloroplast thylakoid membrane; nucleoid; protein binding; ribosome; structural constituent of ribosome; translation	Chloroplast; Complete proteome; Plastid; Ribonucleoprotein; Ribosomal protein; Transit peptide	IPR015608; IPR000206; IPR014719; IPR013823; IPR008932;			Ribosomal protein L12P family		8125949; 10907853; 14593172; 8281187	191
Q7XAS3	0	0	25	0.0132696	-31.7014	36.6293	0.000144958	Beta-D-glucosidase		Gossypium hirsutum (Upland cotton) (Gossypium mexicanum)	GO:0005975; GO:0004553	carbohydrate metabolic process; hydrolase activity, hydrolyzing O-glycosyl compounds	Glycosidase; Hydrolase	IPR002772; IPR001764; IPR017853;						628
Q9C8F1	0	0	25	0.0189825	-31.7014	36.6293	0.000144958	Probable eukaryotic translation initiation factor 5-1 (eIF-5 1)	At1g36730 T15P17.7	Arabidopsis thaliana (Mouse-ear cress)	GO:0005525; GO:0016070; GO:0005515; GO:0003743	GTP binding; RNA metabolic process; protein binding; translation initiation factor activity	Complete proteome; GTP-binding; Initiation factor; Nucleotide-binding; Protein biosynthesis	IPR016024; IPR003307; IPR016021; IPR002735; IPR016189; IPR016190;		W2 domain (1)	EIF-2-beta/eIF-5 family		11130712; 14593172	439
B9RBD2	8	0.00537634	73	0.0490591	-12.7295	1.77743	0.000152107	Protein-tyrosine kinase, putative (EC 2.7.11.25)	RCOM_1674400	Ricinus communis (Castor bean)	GO:0005524; GO:0004709; GO:0006468; GO:0004713	ATP binding; MAP kinase kinase kinase activity; protein amino acid phosphorylation; protein tyrosine kinase activity	Kinase; Transferase; Tyrosine-protein kinase	IPR011009; IPR000719; IPR001245; IPR008271;	2.7.11.25					496
Q9SSB5	8	0.00625978	75	0.0586854	-12.71	1.81642	0.000194298	26S protease regulatory subunit 7 homolog A (26S proteasome AAA-ATPase subunit RPT1a) (26S proteasome subunit 7 homolog A) (Regulatory particle triple-A ATPase subunit 1a)	RPT1A At1g53750 T18A20.1 F22G10.2	Arabidopsis thaliana (Mouse-ear cress)	GO:0005524; GO:0005737; GO:0017111; GO:0005634; GO:0005886; GO:0000502; GO:0030163	ATP binding; cytoplasm; nucleoside-triphosphatase activity; nucleus; plasma membrane; proteasome complex; protein catabolic process	ATP-binding; Complete proteome; Cytoplasm; Nucleotide-binding; Nucleus; Proteasome	IPR005937; IPR003593; IPR003959; IPR003960;			AAA ATPase family		10417703; 11130712; 14593172	426
D7TIL3	29	0.036478	159	0.2	-11.239	1.04251	0.000218765	Whole genome shotgun sequence of line PN40024, scaffold_7.assembly12x (Fragment)	VIT_00033590001	Vitis vinifera (Grape)	GO:0008168	methyltransferase activity		IPR013216;					17721507;	265
E0CQ26	12	0.00930233	88	0.0682171	-12.3022	1.46207	0.000221964	Whole genome shotgun sequence of line PN40024, scaffold_1.assembly12x (Fragment)	VIT_00009682001	Vitis vinifera (Grape)				IPR005140; IPR005141; IPR005142; IPR004403;					17721507;	430
B9R9S6	8	0.00473653	72	0.0426288	-12.7395	1.75753	0.000226882	Glycerol-3-phosphate transporter, putative	RCOM_1500400	Ricinus communis (Castor bean)	GO:0055085	transmembrane transport		IPR020846; IPR011701; IPR016196;						563
O49499	9	0.011583	76	0.0978121	-12.6155	1.66561	0.000244397	Probable caffeoyl-CoA O-methyltransferase At4g34050 (EC 2.1.1.104) (Trans-caffeoyl-CoA 3-O-methyltransferase) (CCoAMT) (CCoAOMT)	At4g34050 F28A23.190	Arabidopsis thaliana (Mouse-ear cress)	GO:0042409; GO:0009805; GO:0009809; GO:0046872; GO:0046686	caffeoyl-CoA O-methyltransferase activity; coumarin biosynthetic process; lignin biosynthetic process; metal ion binding; response to cadmium ion	Alternative splicing; Complete proteome; Lignin biosynthesis; Metal-binding; Methyltransferase; S-adenosyl-L-methionine; Transferase	IPR002935;	2.1.1.104		Methyltransferase superfamily, Type 3 family, CCoAMT subfamily		10617198; 14593172;	259
D6CH20	7	0.0315315	69	0.310811	-12.8665	1.88877	0.000264279	Whole genome shotgun sequence of line PN40024, scaffold_17.assembly12x (Fragment)	VIT_00015781001 VIT_00015789001	Vitis vinifera (Grape)									17721507;	74
B9RVS3	12	0.0268456	91	0.203579	-12.278	1.51044	0.000266451	Glutaredoxin, grx, putative	RCOM_1171870	Ricinus communis (Castor bean)	GO:0045454; GO:0009055; GO:0015035	cell redox homeostasis; electron carrier activity; protein disulfide oxidoreductase activity		IPR011905; IPR002109; IPR012336; IPR012335;						149
A5ATK4	0	0	23	0.0187908	-31.7616	36.509	0.000274658	Putative uncharacterized protein	VITISV_005029	Vitis vinifera (Grape)	GO:0003824; GO:0044237; GO:0050662	catalytic activity; cellular metabolic process; coenzyme binding		IPR001509; IPR016040;						408
A5AZP2	0	0	23	0.0219675	-31.7616	36.509	0.000274658	Putative uncharacterized protein	VITISV_033720 VITISV_040971	Vitis vinifera (Grape)	GO:0045449; GO:0006350	regulation of transcription; transcription	Transcription; Transcription regulation	IPR005202;						349
A5B0U6	0	0	23	0.00970464	-31.7616	36.509	0.000274658	Putative uncharacterized protein	VITISV_036657	Vitis vinifera (Grape)	GO:0016020; GO:0015079	membrane; potassium ion transmembrane transporter activity		IPR003855; IPR018519;						790
A5B5M8	0	0	23	0.0329041	-31.7616	36.509	0.000274658	Putative uncharacterized protein	VITISV_029948	Vitis vinifera (Grape)				IPR019135;						233
A5BKD6	0	0	23	0.0134977	-31.7616	36.509	0.000274658	Putative uncharacterized protein	VITISV_005001	Vitis vinifera (Grape)				IPR009291;						568
A5BLQ6	0	0	23	0.0243386	-31.7616	36.509	0.000274658	Putative uncharacterized protein	VITISV_006144	Vitis vinifera (Grape)				IPR001660; IPR013761; IPR021129; IPR010993;						315
A5BW05	0	0	23	0.027381	-31.7616	36.509	0.000274658	Putative uncharacterized protein	VITISV_039450	Vitis vinifera (Grape)	GO:0006950	response to stress		IPR014729; IPR006015; IPR006016;						280
A5BWU1	0	0	23	0.01893	-31.7616	36.509	0.000274658	Putative uncharacterized protein	VITISV_005005	Vitis vinifera (Grape)			Kelch repeat	IPR001810; IPR022364; IPR015916; IPR006652; IPR013089;		F-box domain (1)				405
A9PGG2	0	0	23	0.0224829	-31.7616	36.509	0.000274658	Predicted protein (Putative uncharacterized protein)	POPTRDRAFT_833167	Populus trichocarpa (Western balsam poplar) (Populus balsamifera subsp. trichocarpa)	GO:0004190; GO:0016021	aspartic-type endopeptidase activity; integral to membrane		IPR006639; IPR007369;					18230180; 16973872;	341
B9I417	0	0	23	0.0183853	-31.7616	36.509	0.000274658	Predicted protein	POPTRDRAFT_570368 POPTRDRAFT_834376	Populus trichocarpa (Western balsam poplar) (Populus balsamifera subsp. trichocarpa)	GO:0016020	membrane		IPR004263;					16973872;	417
B9II51	0	0	23	0.0242616	-31.7616	36.509	0.000274658	Predicted protein	POPTRDRAFT_667428	Populus trichocarpa (Western balsam poplar) (Populus balsamifera subsp. trichocarpa)			Repeat; WD repeat	IPR020472; IPR015943; IPR001680; IPR011046; IPR019782; IPR019775; IPR017986; IPR019781;					16973872;	316
B9ILA9	0	0	23	0.0262557	-31.7616	36.509	0.000274658	Predicted protein	POPTRDRAFT_825806	Populus trichocarpa (Western balsam poplar) (Populus balsamifera subsp. trichocarpa)	GO:0046872; GO:0006470; GO:0004722; GO:0008287	metal ion binding; protein amino acid dephosphorylation; protein serine/threonine phosphatase activity; protein serine/threonine phosphatase complex	Hydrolase; Magnesium; Metal-binding; Protein phosphatase	IPR015655; IPR001932; IPR000222; IPR014045;			PP2C family		16973872;	292
B9R711	0	0	23	0.0171131	-31.7616	36.509	0.000274658	Putative uncharacterized protein	RCOM_1587580	Ricinus communis (Castor bean)	GO:0005488	binding		IPR011989; IPR016024; IPR006921; IPR007701;						448
B9RD95	0	0	23	0.0182106	-31.7616	36.509	0.000274658	Putative uncharacterized protein	RCOM_1611200	Ricinus communis (Castor bean)				IPR006943;						421
B9RKH9	0	0	23	0.0145202	-31.7616	36.509	0.000274658	Multidrug resistance pump, putative	RCOM_1049660	Ricinus communis (Castor bean)	GO:0015297; GO:0015238; GO:0016020	antiporter activity; drug transmembrane transporter activity; membrane		IPR002528;						528
B9RUR9	0	0	23	0.0176651	-31.7616	36.509	0.000274658	Placental protein 11, putative	RCOM_0856150	Ricinus communis (Castor bean)				IPR018998;						434
B9RV37	0	0	23	0.0445736	-31.7616	36.509	0.000274658	Lactoylglutathione lyase, putative	RCOM_0898830	Ricinus communis (Castor bean)	GO:0016829	lyase activity	Lyase	IPR004360;						172
B9RVK1	0	0	23	0.00725323	-31.7616	36.509	0.000274658	Structural maintenance of chromosomes 5 smc5, putative	RCOM_0963890	Ricinus communis (Castor bean)	GO:0005524; GO:0005694	ATP binding; chromosome		IPR003395;						1057
B9RX36	0	0	23	0.0100877	-31.7616	36.509	0.000274658	Glutathione-regulated potassium-efflux system protein kefB, putative	RCOM_0816870	Ricinus communis (Castor bean)	GO:0005488; GO:0003824; GO:0016021; GO:0006813; GO:0015299	binding; catalytic activity; integral to membrane; potassium ion transport; solute:hydrogen antiporter activity	Membrane; Transmembrane; Transport	IPR006153; IPR016040; IPR003148;						760
B9RXB8	0	0	23	0.0167761	-31.7616	36.509	0.000274658	Homogentisate 1,2-dioxygenase, putative (EC 1.13.11.5)	RCOM_1743950	Ricinus communis (Castor bean)	GO:0006559; GO:0004411; GO:0055114; GO:0006570	L-phenylalanine catabolic process; homogentisate 1,2-dioxygenase activity; oxidation reduction; tyrosine metabolic process	Dioxygenase; Oxidoreductase	IPR011051; IPR005708;	1.13.11.5					457
B9RZ05	0	0	23	0.0387205	-31.7616	36.509	0.000274658	Putative uncharacterized protein	RCOM_1315280	Ricinus communis (Castor bean)										198
B9RZ16	0	0	23	0.0143035	-31.7616	36.509	0.000274658	Putative uncharacterized protein	RCOM_1316490	Ricinus communis (Castor bean)	GO:0003950	NAD+ ADP-ribosyltransferase activity		IPR012317; IPR022003; IPR004170;						536
B9S5W8	0	0	23	0.019263	-31.7616	36.509	0.000274658	Acid phosphatase, putative (EC 3.1.3.5)	RCOM_0655460	Ricinus communis (Castor bean)	GO:0008253	5'-nucleotidase activity	Hydrolase	IPR002828;	3.1.3.5					398
B9S7S7	0	0	23	0.0277778	-31.7616	36.509	0.000274658	Phosphate abc transporter, putative (EC 3.6.3.27)	RCOM_1381510	Ricinus communis (Castor bean)	GO:0005524; GO:0005315; GO:0016020; GO:0015415	ATP binding; inorganic phosphate transmembrane transporter activity; membrane; phosphate transmembrane-transporting ATPase activity	ATP-binding; Hydrolase; Nucleotide-binding	IPR003439; IPR017871; IPR003593; IPR005670;	3.6.3.27		ABC transporter superfamily			276
B9SDF7	0	0	23	0.00904088	-31.7616	36.509	0.000274658	ATP binding protein, putative (EC 2.7.12.1)	RCOM_1517440	Ricinus communis (Castor bean)	GO:0005524; GO:0006468; GO:0004674	ATP binding; protein amino acid phosphorylation; protein serine/threonine kinase activity	ATP-binding; Kinase; Nucleotide-binding; Serine/threonine-protein kinase; Transferase	IPR011009; IPR000719; IPR017441; IPR017442; IPR008271; IPR002290;	2.7.12.1		Protein kinase superfamily			848
B9SFF2	0	0	23	0.00903023	-31.7616	36.509	0.000274658	S-locus-specific glycoprotein S6, putative (EC 2.7.11.25)	RCOM_1096940	Ricinus communis (Castor bean)	GO:0005524; GO:0004709; GO:0006468; GO:0048544; GO:0005529	ATP binding; MAP kinase kinase kinase activity; protein amino acid phosphorylation; recognition of pollen; sugar binding	ATP-binding; Kinase; Nucleotide-binding; Serine/threonine-protein kinase; Transferase	IPR001480; IPR000742; IPR011009; IPR013227; IPR003609; IPR000719; IPR017441; IPR000858; IPR001245; IPR008271;	2.7.11.25		Protein kinase superfamily			849
B9SLG6	0	0	23	0.0162086	-31.7616	36.509	0.000274658	Glutamate-1-semialdehyde 2,1-aminomutase, putative (EC 5.4.3.8)	RCOM_0686430	Ricinus communis (Castor bean)	GO:0042286; GO:0030170; GO:0033014; GO:0008483	glutamate-1-semialdehyde 2,1-aminomutase activity; pyridoxal phosphate binding; tetrapyrrole biosynthetic process; transaminase activity	Isomerase; Pyridoxal phosphate	IPR004639; IPR005814; IPR015424; IPR015421; IPR015422;	5.4.3.8		Class-III pyridoxal-phosphate-dependent aminotransferase family			473
B9SPR2	0	0	23	0.0174242	-31.7616	36.509	0.000274658	Putative uncharacterized protein	RCOM_0205120	Ricinus communis (Castor bean)				IPR013326;						440
B9SQN2	0	0	23	0.0176245	-31.7616	36.509	0.000274658	Putative uncharacterized protein	RCOM_0838180	Ricinus communis (Castor bean)										435
B9STA4	0	0	23	0.0125889	-31.7616	36.509	0.000274658	Methylenetetrahydrofolate reductase (EC 1.5.1.20)	RCOM_0364940	Ricinus communis (Castor bean)	GO:0006555; GO:0004489; GO:0055114	methionine metabolic process; methylenetetrahydrofolate reductase (NADPH) activity; oxidation reduction	FAD; Flavoprotein; Oxidoreductase	IPR004621; IPR003171;	1.5.1.20		Methylenetetrahydrofolate reductase family			609
B9T724	0	0	23	0.0213556	-31.7616	36.509	0.000274658	GATA transcription factor, putative	RCOM_0022220	Ricinus communis (Castor bean)	GO:0006355; GO:0043565; GO:0003700; GO:0008270	regulation of transcription, DNA-dependent; sequence-specific DNA binding; sequence-specific DNA binding transcription factor activity; zinc ion binding	Metal-binding; Zinc	IPR016679; IPR000679; IPR013088;						359
B9T780	0	0	23	0.0222868	-31.7616	36.509	0.000274658	Ring finger protein, putative	RCOM_0337900	Ricinus communis (Castor bean)	GO:0005515; GO:0008270	protein binding; zinc ion binding	Metal-binding; Zinc; Zinc-finger	IPR018957; IPR001841;						344
C6F122	0	0	23	0.0106334	-31.7616	36.509	0.000274658	Beta-galactosidase (EC 3.2.1.23)		Glycine max (Soybean) (Glycine hispida)	GO:0004565; GO:0005975; GO:0043169	beta-galactosidase activity; carbohydrate metabolic process; cation binding	Glycosidase; Hydrolase	IPR008979; IPR019801; IPR017853; IPR013781; IPR001944;	3.2.1.23		Glycosyl hydrolase 35 family			721
D7SMP3	0	0	23	0.016523	-31.7616	36.509	0.000274658	Whole genome shotgun sequence of line PN40024, scaffold_83.assembly12x (Fragment)	VIT_00036558001	Vitis vinifera (Grape)	GO:0009055; GO:0020037; GO:0004497	electron carrier activity; heme binding; monooxygenase activity	Heme; Iron; Metal-binding	IPR001128; IPR017972; IPR002403;			Cytochrome P450 family		17721507;	464
D7SRC6	0	0	23	0.0125477	-31.7616	36.509	0.000274658	Whole genome shotgun sequence of line PN40024, scaffold_72.assembly12x (Fragment)	VIT_00034535001	Vitis vinifera (Grape)				IPR008511; IPR015943; IPR001680; IPR011046;					17721507;	611
D7SXI2	0	0	23	0.0169617	-31.7616	36.509	0.000274658	Whole genome shotgun sequence of line PN40024, scaffold_108.assembly12x (Fragment)	VIT_00011490001	Vitis vinifera (Grape)									17721507;	452
D7T0M1	0	0	23	0.0184739	-31.7616	36.509	0.000274658	Whole genome shotgun sequence of line PN40024, scaffold_65.assembly12x (Fragment)	VIT_00032240001	Vitis vinifera (Grape)	GO:0016021	integral to membrane		IPR004282;					17721507;	415
D7T4Q8	0	0	23	0.0381426	-31.7616	36.509	0.000274658	Whole genome shotgun sequence of line PN40024, scaffold_67.assembly12x (Fragment)	VIT_00032833001	Vitis vinifera (Grape)				IPR019498;					17721507;	201
D7T6G4	0	0	23	0.0156144	-31.7616	36.509	0.000274658	Whole genome shotgun sequence of line PN40024, scaffold_20.assembly12x (Fragment)	VIT_00017767001	Vitis vinifera (Grape)	GO:0003824	catalytic activity		IPR013785; IPR000644;					17721507;	491
D7T912	0	0	23	0.0179547	-31.7616	36.509	0.000274658	Whole genome shotgun sequence of line PN40024, scaffold_11.assembly12x (Fragment)	VIT_00011853001	Vitis vinifera (Grape)	GO:0003824	catalytic activity		IPR015655; IPR001932; IPR014045;		PP2C-like domain (1)			17721507;	427
D7TM83	0	0	23	0.0164521	-31.7616	36.509	0.000274658	Whole genome shotgun sequence of line PN40024, scaffold_19.assembly12x (Fragment)	VIT_00016262001	Vitis vinifera (Grape)	GO:0004579; GO:0005783; GO:0016021; GO:0006486	dolichyl-diphosphooligosaccharide-protein glycotransferase activity; endoplasmic reticulum; integral to membrane; protein amino acid glycosylation		IPR007676;					17721507;	466
D7TPC4	0	0	23	0.0243386	-31.7616	36.509	0.000274658	Whole genome shotgun sequence of line PN40024, scaffold_104.assembly12x (Fragment)	VIT_00011095001	Vitis vinifera (Grape)									17721507;	315
D7TQ99	0	0	23	0.0532407	-31.7616	36.509	0.000274658	Whole genome shotgun sequence of line PN40024, scaffold_40.assembly12x (Fragment)	VIT_00025542001	Vitis vinifera (Grape)									17721507;	144
D7U0H4	0	0	23	0.0142768	-31.7616	36.509	0.000274658	Whole genome shotgun sequence of line PN40024, scaffold_2.assembly12x (Fragment)	VIT_00017063001	Vitis vinifera (Grape)	GO:0045454	cell redox homeostasis		IPR017936; IPR012336; IPR013766; IPR012335;					17721507;	537
D7U0J8	0	0	23	0.0912698	-31.7616	36.509	0.000274658	Whole genome shotgun sequence of line PN40024, scaffold_2.assembly12x (Fragment)	VIT_00017090001	Vitis vinifera (Grape)									17721507;	84
E0CRN6	0	0	23	0.00790378	-31.7616	36.509	0.000274658	Whole genome shotgun sequence of line PN40024, scaffold_1.assembly12x (Fragment)	VIT_00009071001	Vitis vinifera (Grape)				IPR001810; IPR022364; IPR011009; IPR013129; IPR003347;		F-box domain (1)			17721507;	970
E0CV55	0	0	23	0.019024	-31.7616	36.509	0.000274658	Whole genome shotgun sequence of line PN40024, scaffold_98.assembly12x (Fragment)	VIT_00038559001	Vitis vinifera (Grape)				IPR007304;					17721507;	403
P54904	0	0	23	0.0277778	-31.7616	36.509	0.000274658	Pyrroline-5-carboxylate reductase (P5C reductase) (P5CR) (EC 1.5.1.2) (Protein EMBRYO DEFECTIVE 2772)	PROC1 EMB2772 At5g14800 T9L3_100	Arabidopsis thaliana (Mouse-ear cress)	GO:0005488; GO:0005618; GO:0005737; GO:0055114; GO:0006561; GO:0004735; GO:0009408; GO:0009651	binding; cell wall; cytoplasm; oxidation reduction; proline biosynthetic process; pyrroline-5-carboxylate reductase activity; response to heat; response to salt stress	Alternative splicing; Amino-acid biosynthesis; Complete proteome; Cytoplasm; NADP; Oxidoreductase; Proline biosynthesis	IPR008927; IPR016040; IPR004455; IPR000304;	1.5.1.2		Pyrroline-5-carboxylate reductase family		8022935; 11130714; 14593172;	276
Q40466	0	0	23	0.0215962	-31.7616	36.509	0.000274658	Eukaryotic initiation factor 4A-13 (eIF-4A-13) (EC 3.6.4.13) (ATP-dependent RNA helicase eIF4A-13) (Fragment)		Nicotiana tabacum (Common tobacco)	GO:0005524; GO:0008026; GO:0003723; GO:0003743	ATP binding; ATP-dependent helicase activity; RNA binding; translation initiation factor activity	ATP-binding; Helicase; Hydrolase; Initiation factor; Nucleotide-binding; Protein biosynthesis; RNA-binding	IPR014001; IPR011545; IPR001650; IPR014021; IPR000629; IPR014014;	3.6.4.13	Helicase ATP-binding domain (1); Helicase C-terminal domain (1)	DEAD box helicase family, eIF4A subfamily		7858215	355
Q94CB5	0	0	23	0.0790378	-31.7616	36.509	0.000274658	Putative uncharacterized protein At5g43260	At5g43260	Arabidopsis thaliana (Mouse-ear cress)	GO:0031072; GO:0006457; GO:0051082	heat shock protein binding; protein folding; unfolded protein binding	Complete proteome	IPR001305;					11130714;	97
Q9C6S3	0	0	23	0.0326241	-31.7616	36.509	0.000274658	30S ribosomal protein S11, putative	F5M6.25	Arabidopsis thaliana (Mouse-ear cress)	GO:0005840; GO:0003735; GO:0006412	ribosome; structural constituent of ribosome; translation	Ribonucleoprotein; Ribosomal protein	IPR001971;						235
P42066	7	0.00348259	65	0.0323383	-12.9096	1.80262	0.000306947	Phosphoenolpyruvate carboxykinase [ATP] (PEP carboxykinase) (PEPCK) (EC 4.1.1.49) (Phosphoenolpyruvate carboxylase)	PCK	Cucumis sativus (Cucumber)	GO:0005524; GO:0005737; GO:0006094; GO:0004612	ATP binding; cytoplasm; gluconeogenesis; phosphoenolpyruvate carboxykinase (ATP) activity	ATP-binding; Cytoplasm; Decarboxylase; Gluconeogenesis; Lyase; Nucleotide-binding	IPR001272; IPR013035; IPR008210; IPR015994;	4.1.1.49		Phosphoenolpyruvate carboxykinase [ATP] family		7948888	670
Q43497	14	0.0107775	97	0.0746728	-12.1208	1.38016	0.000312839	Monodehydroascorbate reductase (MDAR) (EC 1.6.5.4) (Ascorbate free radical reductase) (AFR reductase)	AFRR	Solanum lycopersicum (Tomato) (Lycopersicon esculentum)	GO:0050660; GO:0045454; GO:0005737; GO:0016656; GO:0055114	FAD or FADH2 binding; cell redox homeostasis; cytoplasm; monodehydroascorbate reductase (NADH) activity; oxidation reduction	Cytoplasm; FAD; Flavoprotein; NAD; Oxidoreductase; Redox-active center	IPR016156; IPR013027; IPR004099; IPR001327;	1.6.5.4		FAD-dependent oxidoreductase family		7784511	433
Q8H0X6	40	0.0569801	197	0.280627	-10.8524	0.887727	0.000368082	Cysteine proteinase inhibitor 6 (AtCYS-6) (PIP-M) (PRLI-interacting factor M)	CYS6 At3g12490 MQC3.31 T2E22.19	Arabidopsis thaliana (Mouse-ear cress)	GO:0050897; GO:0004869; GO:0006952; GO:0005576; GO:0009628	cobalt ion binding; cysteine-type endopeptidase inhibitor activity; defense response; extracellular region; response to abiotic stimulus	Alternative splicing; Complete proteome; Plant defense; Protease inhibitor; Repeat; Secreted; Signal; Thiol protease inhibitor	IPR000010; IPR020381; IPR018073;		Cystatin domains (2)	Cystatin family, Phytocystatin subfamily		10907853; 11130713; 14593172; 9765207; 15887031	234
D7SQD1	56	0.0195667	247	0.0863033	-10.4466	0.728616	0.000454734	Whole genome shotgun sequence of line PN40024, scaffold_52.assembly12x (Fragment)	VIT_00029244001	Vitis vinifera (Grape)	GO:0005524; GO:0006754; GO:0015662; GO:0006812; GO:0016021	ATP binding; ATP biosynthetic process; ATPase activity, coupled to transmembrane movement of ions, phosphorylative mechanism; cation transport; integral to membrane	ATP-binding; Hydrolase; Membrane; Nucleotide-binding; Phosphoprotein; Transmembrane; Transmembrane helix	IPR008250; IPR004014; IPR000695; IPR001757; IPR018303; IPR006534; IPR005834;			Cation transport ATPase (P-type) family		17721507;	954
B9T181	8	0.00692641	69	0.0597403	-12.7702	1.69613	0.000497092	Auxin-induced in root cultures protein 12, putative	RCOM_0495210	Ricinus communis (Castor bean)				IPR006593; IPR004877; IPR005018; IPR007613; IPR017214;						385
A5B1Z9	0	0	22	0.0215686	-31.7936	36.4449	0.000518799	Putative uncharacterized protein (Whole genome shotgun sequence of line PN40024, scaffold_1.assembly12x)	VITISV_006650 VIT_00008878001	Vitis vinifera (Grape)	GO:0016021	integral to membrane	Membrane; Transmembrane; Transmembrane helix	IPR000620; IPR004853;					17721507;	340
A5BMT8	0	0	22	0.031746	-31.7936	36.4449	0.000518799	Putative uncharacterized protein	VITISV_012577	Vitis vinifera (Grape)				IPR002589; IPR022942;						231
A5BXC8	0	0	22	0.053528	-31.7936	36.4449	0.000518799	Putative uncharacterized protein	VITISV_003840	Vitis vinifera (Grape)	GO:0045454; GO:0009055; GO:0015035	cell redox homeostasis; electron carrier activity; protein disulfide oxidoreductase activity		IPR011905; IPR002109; IPR014025; IPR012336; IPR012335;						137
A9PGT2	0	0	22	0.0274657	-31.7936	36.4449	0.000518799	Phosphoribulokinase (EC 2.7.1.19)		Populus trichocarpa (Western balsam poplar) (Populus balsamifera subsp. trichocarpa)	GO:0005524; GO:0005975; GO:0008974	ATP binding; carbohydrate metabolic process; phosphoribulokinase activity	ATP-binding; Kinase; Nucleotide-binding; Transferase	IPR006082; IPR006083;	2.7.1.19		Phosphoribulokinase family		18230180	267
B9R7T7	0	0	22	0.0236559	-31.7936	36.4449	0.000518799	2-hydroxyacid dehydrogenase, putative	RCOM_1594190	Ricinus communis (Castor bean)										310
B9R9L4	0	0	22	0.0152144	-31.7936	36.4449	0.000518799	Peptidase, putative	RCOM_1498580	Ricinus communis (Castor bean)	GO:0016020; GO:0004222; GO:0006508	membrane; metalloendopeptidase activity; proteolysis		IPR001915;						482
B9RHA9	0	0	22	0.0381944	-31.7936	36.4449	0.000518799	Putative uncharacterized protein	RCOM_1449170	Ricinus communis (Castor bean)										192
B9RJ38	0	0	22	0.0137072	-31.7936	36.4449	0.000518799	Chlorophyll synthase, putative	RCOM_1030770	Ricinus communis (Castor bean)	GO:0051537; GO:0010277; GO:0005506; GO:0055114; GO:0016705	2 iron, 2 sulfur cluster binding; chlorophyllide a oxygenase [overall] activity; iron ion binding; oxidation reduction; oxidoreductase activity, acting on paired donors, with incorporation or reduction of molecular oxygen	2Fe-2S; Iron; Iron-sulfur; Metal-binding	IPR013626; IPR017941; IPR015881;		Rieske domain (1)				535
B9RJK3	0	0	22	0.0111111	-31.7936	36.4449	0.000518799	DNA photolyase, putative (EC 4.1.99.3)	RCOM_1035330	Ricinus communis (Castor bean)	GO:0006281; GO:0003904	DNA repair; deoxyribodipyrimidine photo-lyase activity	Lyase	IPR002081; IPR020978; IPR014134; IPR018394; IPR006050; IPR005101; IPR014729;	4.1.99.3					660
B9RJL1	0	0	22	0.0224949	-31.7936	36.4449	0.000518799	Putative uncharacterized protein	RCOM_1035810	Ricinus communis (Castor bean)	GO:0045454	cell redox homeostasis		IPR017936; IPR012336; IPR013766; IPR012335;						326
B9RK75	0	0	22	0.0138626	-31.7936	36.4449	0.000518799	Gulonolactone oxidase, putative (EC 1.5.99.12)	RCOM_1047010	Ricinus communis (Castor bean)	GO:0050660; GO:0019139; GO:0009690; GO:0055114	FAD or FADH2 binding; cytokinin dehydrogenase activity; cytokinin metabolic process; oxidation reduction	Oxidoreductase	IPR015345; IPR016166; IPR016167; IPR016164; IPR016168; IPR006094;	1.5.99.12					529
B9RMA3	0	0	22	0.00461216	-31.7936	36.4449	0.000518799	Putative uncharacterized protein	RCOM_1078940	Ricinus communis (Castor bean)				IPR003169;						1590
B9RTR7	0	0	22	0.0141026	-31.7936	36.4449	0.000518799	Protein FRIGIDA, putative	RCOM_0912030	Ricinus communis (Castor bean)				IPR012474;						520
B9RXA6	0	0	22	0.0133576	-31.7936	36.4449	0.000518799	Ring finger protein, putative	RCOM_1743330	Ricinus communis (Castor bean)	GO:0005515; GO:0008270	protein binding; zinc ion binding	Metal-binding; Zinc; Zinc-finger	IPR018957; IPR001841;						549
B9RY29	0	0	22	0.0203704	-31.7936	36.4449	0.000518799	Coiled-coil domain-containing protein, putative	RCOM_0814070	Ricinus communis (Castor bean)				IPR007590;						360
B9RYW5	0	0	22	0.017134	-31.7936	36.4449	0.000518799	Phosphatidylcholine transfer protein, putative	RCOM_1314180	Ricinus communis (Castor bean)				IPR002913;						428
B9RZH6	0	0	22	0.022022	-31.7936	36.4449	0.000518799	DNA binding protein, putative	RCOM_0939270	Ricinus communis (Castor bean)	GO:0003677; GO:0005634; GO:0006355; GO:0006350	DNA binding; nucleus; regulation of transcription, DNA-dependent; transcription	DNA-binding; Nucleus; Transcription; Transcription regulation	IPR015300; IPR003340;						333
B9S0Z4	0	0	22	0.0233546	-31.7936	36.4449	0.000518799	Putative uncharacterized protein	RCOM_0632140	Ricinus communis (Castor bean)				IPR010775;						314
B9S1K8	0	0	22	0.0101852	-31.7936	36.4449	0.000518799	Sodium/proline symporter, putative	RCOM_0865980	Ricinus communis (Castor bean)	GO:0016021; GO:0006814; GO:0055085; GO:0005215	integral to membrane; sodium ion transport; transmembrane transport; transporter activity	Ion transport; Membrane; Sodium; Sodium transport; Transmembrane; Transport	IPR001734; IPR019900;			Sodium:solute symporter (SSF) (TC 2.A.21) family			720
B9S2B8	0	0	22	0.0238871	-31.7936	36.4449	0.000518799	Putative uncharacterized protein	RCOM_0698000	Ricinus communis (Castor bean)										307
B9S8F8	0	0	22	0.00797969	-31.7936	36.4449	0.000518799	ATP binding protein, putative (EC 1.3.1.74)	RCOM_1252300	Ricinus communis (Castor bean)	GO:0032440; GO:0005524; GO:0055114; GO:0006468; GO:0005515; GO:0004674	2-alkenal reductase activity; ATP binding; oxidation reduction; protein amino acid phosphorylation; protein binding; protein serine/threonine kinase activity	Oxidoreductase	IPR011009; IPR001611; IPR021720; IPR000719; IPR001245; IPR008271;	1.3.1.74					919
B9SHT8	0	0	22	0.0117146	-31.7936	36.4449	0.000518799	Putative uncharacterized protein	RCOM_0621450	Ricinus communis (Castor bean)				IPR009060; IPR000449; IPR015940;						626
B9SK16	0	0	22	0.0258216	-31.7936	36.4449	0.000518799	Putative uncharacterized protein	RCOM_1398810	Ricinus communis (Castor bean)	GO:0016021	integral to membrane	Membrane; Transmembrane; Transmembrane helix	IPR018499; IPR000301;						284
B9SKH2	0	0	22	0.0416667	-31.7936	36.4449	0.000518799	Pectinesterase inhibitor, putative	RCOM_0658820	Ricinus communis (Castor bean)	GO:0004857; GO:0030599	enzyme inhibitor activity; pectinesterase activity		IPR006501;						176
B9SR58	0	0	22	0.0121012	-31.7936	36.4449	0.000518799	Big map kinase/bmk, putative (EC 2.7.11.24)	RCOM_1181950	Ricinus communis (Castor bean)	GO:0005524; GO:0004707; GO:0006468	ATP binding; MAP kinase activity; protein amino acid phosphorylation	ATP-binding; Kinase; Nucleotide-binding; Serine/threonine-protein kinase; Transferase	IPR011009; IPR003527; IPR000719; IPR017441; IPR017442; IPR002290;	2.7.11.24	Protein kinase domain (1)				606
B9SXZ9	0	0	22	0.0284238	-31.7936	36.4449	0.000518799	Putative uncharacterized protein	RCOM_1455440	Ricinus communis (Castor bean)				IPR006904;						258
B9SY53	0	0	22	0.0167428	-31.7936	36.4449	0.000518799	Cytochrome P450, putative (EC 1.14.13.68)	RCOM_0987600	Ricinus communis (Castor bean)	GO:0050592; GO:0009055; GO:0020037; GO:0055114	4-hydroxyphenylacetaldehyde oxime monooxygenase activity; electron carrier activity; heme binding; oxidation reduction	Heme; Iron; Metal-binding; Monooxygenase; Oxidoreductase	IPR001128; IPR017972; IPR002401;	1.14.13.68		Cytochrome P450 family			438
B9T2G9	0	0	22	0.0166289	-31.7936	36.4449	0.000518799	Transcription factor, putative	RCOM_0454040	Ricinus communis (Castor bean)	GO:0003677	DNA binding		IPR001005;						441
B9T6D7	0	0	22	0.0308123	-31.7936	36.4449	0.000518799	Putative uncharacterized protein	RCOM_0172840	Ricinus communis (Castor bean)				IPR012439;						238
B9T892	0	0	22	0.0505747	-31.7936	36.4449	0.000518799	Putative uncharacterized protein (Fragment)	RCOM_0251910	Ricinus communis (Castor bean)				IPR022796;						145
D7KVF6	0	0	22	0.0211946	-31.7936	36.4449	0.000518799	OST3/OST6 family protein	ARALYDRAFT_893322	Arabidopsis lyrata subsp. lyrata				IPR006844; IPR021149;						346
D7SK53	0	0	22	0.014966	-31.7936	36.4449	0.000518799	Whole genome shotgun sequence of line PN40024, scaffold_4.assembly12x (Fragment)	VIT_00024833001	Vitis vinifera (Grape)	GO:0005524; GO:0006468; GO:0004672	ATP binding; protein amino acid phosphorylation; protein kinase activity		IPR011009; IPR000719; IPR001245; IPR011990;					17721507;	490
D7SKW7	0	0	22	0.013382	-31.7936	36.4449	0.000518799	Whole genome shotgun sequence of line PN40024, scaffold_4.assembly12x (Fragment)	VIT_00025168001	Vitis vinifera (Grape)			Repeat; WD repeat	IPR015943; IPR001680; IPR011046; IPR019782; IPR017986; IPR019781;					17721507;	548
D7SN66	0	0	22	0.00722496	-31.7936	36.4449	0.000518799	Whole genome shotgun sequence of line PN40024, scaffold_61.assembly12x (Fragment)	VIT_00031413001	Vitis vinifera (Grape)	GO:0030131; GO:0006886; GO:0005515; GO:0008565; GO:0016192	clathrin adaptor complex; intracellular protein transport; protein binding; protein transporter activity; vesicle-mediated transport	Membrane	IPR017104; IPR011989; IPR016024; IPR009028; IPR002553; IPR013041; IPR013038; IPR003164; IPR008152; IPR015873;					17721507;	1015
D7SND2	0	0	22	0.0234292	-31.7936	36.4449	0.000518799	Whole genome shotgun sequence of line PN40024, scaffold_61.assembly12x (Fragment)	VIT_00031502001	Vitis vinifera (Grape)	GO:0046872; GO:0030001	metal ion binding; metal ion transport		IPR006121;					17721507;	313
D7SUD5	0	0	22	0.0194004	-31.7936	36.4449	0.000518799	Whole genome shotgun sequence of line PN40024, scaffold_8.assembly12x (Fragment)	VIT_00035660001	Vitis vinifera (Grape)				IPR019382;					17721507;	378
D7SYI9	0	0	22	0.0177994	-31.7936	36.4449	0.000518799	Whole genome shotgun sequence of line PN40024, scaffold_77.assembly12x (Fragment)	VIT_00034965001	Vitis vinifera (Grape)	GO:0005524; GO:0017111	ATP binding; nucleoside-triphosphatase activity	ATP-binding; Nucleotide-binding	IPR003593; IPR004130;					17721507;	412
D7T868	0	0	22	0.0485651	-31.7936	36.4449	0.000518799	Whole genome shotgun sequence of line PN40024, scaffold_90.assembly12x (Fragment)	VIT_00037765001	Vitis vinifera (Grape)	GO:0016021; GO:0005743; GO:0008565	integral to membrane; mitochondrial inner membrane; protein transporter activity	Membrane; Transmembrane; Transmembrane helix	IPR003397;					17721507;	151
D7TAC6	0	0	22	0.027673	-31.7936	36.4449	0.000518799	Whole genome shotgun sequence of line PN40024, scaffold_10.assembly12x (Fragment)	VIT_00010187001	Vitis vinifera (Grape)				IPR021420;					17721507;	265
D7TBU8	0	0	22	0.0175859	-31.7936	36.4449	0.000518799	Whole genome shotgun sequence of line PN40024, scaffold_16.assembly12x (Fragment)	VIT_00015459001	Vitis vinifera (Grape)	GO:0008508; GO:0016021; GO:0015711	bile acid:sodium symporter activity; integral to membrane; organic anion transport		IPR004710; IPR002657;					17721507;	417
D7TKH6	0	0	22	0.0352564	-31.7936	36.4449	0.000518799	Whole genome shotgun sequence of line PN40024, scaffold_3.assembly12x (Fragment)	VIT_00021622001	Vitis vinifera (Grape)	GO:0016602; GO:0003677; GO:0006355; GO:0003700	CCAAT-binding factor complex; DNA binding; regulation of transcription, DNA-dependent; sequence-specific DNA binding transcription factor activity		IPR018362; IPR001289;					17721507;	208
D7TLS4	0	0	22	0.0107685	-31.7936	36.4449	0.000518799	Whole genome shotgun sequence of line PN40024, scaffold_19.assembly12x (Fragment)	VIT_00016524001	Vitis vinifera (Grape)	GO:0003677; GO:0045449	DNA binding; regulation of transcription		IPR009057; IPR012287; IPR017930; IPR001005;					17721507;	681
D7TRB8	0	0	22	0.0150892	-31.7936	36.4449	0.000518799	Whole genome shotgun sequence of line PN40024, scaffold_215.assembly12x (Fragment)	VIT_00003913001	Vitis vinifera (Grape)	GO:0006914; GO:0008234; GO:0005737; GO:0015031	autophagy; cysteine-type peptidase activity; cytoplasm; protein transport	Autophagy; Cytoplasm; Hydrolase; Protease; Protein transport; Thiol protease; Transport	IPR005078;					17721507;	486
D7TVG8	0	0	22	0.0210728	-31.7936	36.4449	0.000518799	Whole genome shotgun sequence of line PN40024, scaffold_25.assembly12x (Fragment)	VIT_00019545001	Vitis vinifera (Grape)	GO:0003978; GO:0050662; GO:0006012	UDP-glucose 4-epimerase activity; coenzyme binding; galactose metabolic process	Isomerase; NAD	IPR001509; IPR005886; IPR016040;			Sugar epimerase family		17721507;	348
D7TWR5	0	0	22	0.0285344	-31.7936	36.4449	0.000518799	Whole genome shotgun sequence of line PN40024, scaffold_66.assembly12x (Fragment)	VIT_00032491001	Vitis vinifera (Grape)	GO:0005634; GO:0006355; GO:0043565; GO:0003700; GO:0006350; GO:0030528	nucleus; regulation of transcription, DNA-dependent; sequence-specific DNA binding; sequence-specific DNA binding transcription factor activity; transcription; transcription regulator activity	DNA-binding; Homeobox; Nucleus; Transcription; Transcription regulation	IPR001356; IPR017970; IPR009057; IPR012287; IPR000047; IPR003106;		Homeobox DNA-binding domain (1)			17721507;	257
D7UCH7	0	0	22	0.027673	-31.7936	36.4449	0.000518799	Whole genome shotgun sequence of line PN40024, scaffold_46.assembly12x (Fragment)	VIT_00027006001	Vitis vinifera (Grape)	GO:0005840; GO:0003735; GO:0006412	ribosome; structural constituent of ribosome; translation	Ribonucleoprotein; Ribosomal protein	IPR002132; IPR020930; IPR020929; IPR022803;			Ribosomal protein L5P family		17721507;	265
E0CNR5	0	0	22	0.00402047	-31.7936	36.4449	0.000518799	Whole genome shotgun sequence of line PN40024, scaffold_1.assembly12x (Fragment)	VIT_00009206001	Vitis vinifera (Grape)			Ubl conjugation pathway	IPR000569;		HECT (E6AP-type E3 ubiquitin-protein ligase) domain (1)			17721507;	1824
E0CQB9	0	0	22	0.0157706	-31.7936	36.4449	0.000518799	Whole genome shotgun sequence of line PN40024, scaffold_1.assembly12x (Fragment)	VIT_00009700001	Vitis vinifera (Grape)			Hydrolase	IPR000490; IPR017853; IPR013781; IPR012946;			Glycosyl hydrolase 17 family		17721507;	465
E0CW24	0	0	22	0.0113344	-31.7936	36.4449	0.000518799	Whole genome shotgun sequence of line PN40024, scaffold_262.assembly12x (Fragment)	VIT_00005168001	Vitis vinifera (Grape)				IPR011009; IPR000719; IPR001245; IPR008271;					17721507;	647
P28769	0	0	22	0.0134557	-31.7936	36.4449	0.000518799	T-complex protein 1 subunit alpha (TCP-1-alpha) (CCT-alpha)	CCT1 At3g20050 MAL21.5	Arabidopsis thaliana (Mouse-ear cress)	GO:0005524; GO:0005737; GO:0006457; GO:0051082	ATP binding; cytoplasm; protein folding; unfolded protein binding	ATP-binding; Chaperone; Complete proteome; Cytoplasm; Nucleotide-binding	IPR012715; IPR017998; IPR002194; IPR002423;			TCP-1 chaperonin family		1487154; 10907853	545
Q7X9C5	0	0	22	0.0378007	-31.7936	36.4449	0.000518799	Synptobrevin-related protein (Fragment)		Pyrus pyrifolia (Chinese pear) (Pyrus serotina)	GO:0016021; GO:0016192	integral to membrane; vesicle-mediated transport	Coiled coil; Membrane	IPR010908; IPR011012; IPR001388;		Longin domain (1); V-SNARE coiled-coil homology domain (1)				194
Q93YQ9	0	0	22	0.0447154	-31.7936	36.4449	0.000518799	NADH-cytochrome b5 reductase	MVA3.13	Arabidopsis thaliana (Mouse-ear cress)	GO:0055114; GO:0016491	oxidation reduction; oxidoreductase activity	FAD; Flavoprotein; NAD; Oxidoreductase	IPR001709; IPR001834; IPR008333; IPR001433;						164
Q9XF95	0	0	22	0.0199275	-31.7936	36.4449	0.000518799	Putative mitogen-activated protein kinase MAPK		Prunus armeniaca (Apricot)	GO:0005524; GO:0004707; GO:0006468	ATP binding; MAP kinase activity; protein amino acid phosphorylation	ATP-binding; Kinase; Nucleotide-binding; Serine/threonine-protein kinase; Transferase	IPR011009; IPR003527; IPR000719; IPR017441; IPR017442; IPR008271; IPR002290;		Protein kinase domain (1)	Protein kinase superfamily			368
B9T719	5	0.00312695	53	0.0331457	-13.2995	1.9936	0.000535585	Aspartic proteinase nepenthesin-1, putative	RCOM_0310740	Ricinus communis (Castor bean)	GO:0004190; GO:0006508	aspartic-type endopeptidase activity; proteolysis	Aspartyl protease; Hydrolase; Protease	IPR001461; IPR021109; IPR001969; IPR009007;			Peptidase A1 family			533
B9S3B4	22	0.0467091	126	0.267516	-11.6061	1.10545	0.000556092	Heat-shock protein, putative	RCOM_0731980	Ricinus communis (Castor bean)				IPR002068; IPR008978;			Small heat shock protein (HSP20) family			157
B9SEJ7	19	0.0575758	115	0.348485	-11.7777	1.18517	0.000570118	60S acidic ribosomal protein P1, putative	RCOM_0969300	Ricinus communis (Castor bean)	GO:0005840; GO:0003735; GO:0006414	ribosome; structural constituent of ribosome; translational elongation	Ribonucleoprotein; Ribosomal protein	IPR001813;						110
B9RF24	4	0.00350877	50	0.0438596	-13.5025	2.23146	0.000606107	Ring finger protein, putative	RCOM_1430830	Ricinus communis (Castor bean)	GO:0005515; GO:0008270	protein binding; zinc ion binding	Metal-binding; Zinc; Zinc-finger	IPR018957; IPR001841;						380
A5BWT7	4	0.00208986	51	0.0266458	-13.4882	2.26003	0.000606107	Putative uncharacterized protein	VITISV_025237	Vitis vinifera (Grape)	GO:0005524; GO:0006468; GO:0004672	ATP binding; protein amino acid phosphorylation; protein kinase activity		IPR011009; IPR000719; IPR017442;						638
B9RK54	14	0.008626	94	0.0579174	-12.1435	1.33484	0.000610259	Putative uncharacterized protein	RCOM_1046590	Ricinus communis (Castor bean)										541
D7U4N2	28	0.0260708	146	0.13594	-11.3258	0.970073	0.000639823	Whole genome shotgun sequence of line PN40024, scaffold_38.assembly12x (Fragment)	VIT_00023835001	Vitis vinifera (Grape)			ANK repeat; Repeat	IPR002110; IPR020683;					17721507;	358
E0CQK6	7	0.00760043	63	0.0684039	-12.9321	1.75753	0.000685564	Whole genome shotgun sequence of line PN40024, scaffold_1.assembly12x (Fragment)	VIT_00009987001	Vitis vinifera (Grape)			GTP-binding; Nucleotide-binding	IPR003579; IPR015598; IPR013753; IPR001806; IPR005225; IPR020851;			Small GTPase superfamily, Rab family		17721507;	307
D7TC54	9	0.0106007	72	0.0848057	-12.6545	1.5876	0.000756107	Whole genome shotgun sequence of line PN40024, scaffold_16.assembly12x (Fragment)	VIT_00015583001	Vitis vinifera (Grape)				IPR003892; IPR009060;					17721507;	283
Q9ZUY4	41	0.0719298	194	0.340351	-10.8457	0.829965	0.000794457	Expressed protein (Putative uncharacterized protein) (Putative uncharacterized protein At2g27830) (Putative uncharacterized protein At2g27830; F15K20.7)	At2g27830/F15K20.7 At2g27830	Arabidopsis thaliana (Mouse-ear cress)			Complete proteome						10617197; 12093376;	190
B9HM58	3	0.000979432	40	0.0130591	-13.871	2.32457	0.000821395	Predicted protein	POPTRDRAFT_820318	Populus trichocarpa (Western balsam poplar) (Populus balsamifera subsp. trichocarpa)	GO:0006096; GO:0004591; GO:0030976	glycolysis; oxoglutarate dehydrogenase (succinyl-transferring) activity; thiamin pyrophosphate binding		IPR011603; IPR001017; IPR005475;					16973872;	1021
D7SSN4	3	0.00063012	40	0.0084016	-13.871	2.32457	0.000821395	Whole genome shotgun sequence of line PN40024, scaffold_320.assembly12x (Fragment)	VIT_00006004001	Vitis vinifera (Grape)	GO:0005524; GO:0003779; GO:0003774; GO:0016459	ATP binding; actin binding; motor activity; myosin complex	ATP-binding; Actin-binding; Coiled coil; Motor protein; Myosin; Nucleotide-binding	IPR018444; IPR002710; IPR000048; IPR001609; IPR004009;		IQ domain (1); Myosin head-like domain (1)			17721507;	1587
D7SV50	12	0.0112045	83	0.0774977	-12.3444	1.37768	0.000901004	Whole genome shotgun sequence of line PN40024, scaffold_8.assembly12x (Fragment)	VIT_00035977001	Vitis vinifera (Grape)	GO:0046872; GO:0006470; GO:0004722; GO:0008287	metal ion binding; protein amino acid dephosphorylation; protein serine/threonine phosphatase activity; protein serine/threonine phosphatase complex	Hydrolase; Magnesium; Metal-binding; Protein phosphatase	IPR015655; IPR001932; IPR000222; IPR014045;					17721507;	357
A5B0N0	0	0	20	0.0441501	-31.8624	36.3074	0.000976562	Putative uncharacterized protein	VITISV_003551	Vitis vinifera (Grape)										151
A5B9C3	0	0	20	0.00905797	-31.8624	36.3074	0.000976562	Putative uncharacterized protein	VITISV_020288	Vitis vinifera (Grape)	GO:0005524; GO:0005737; GO:0004818; GO:0006424	ATP binding; cytoplasm; glutamate-tRNA ligase activity; glutamyl-tRNA aminoacylation	ATP-binding; Aminoacyl-tRNA synthetase; Ligase; Nucleotide-binding; Protein biosynthesis	IPR001412; IPR004526; IPR000924; IPR020061; IPR020058; IPR020059; IPR010987; IPR020056; IPR011035; IPR014729;			Class-I aminoacyl-tRNA synthetase family			736
A5BWV3	0	0	20	0.030722	-31.8624	36.3074	0.000976562	Putative uncharacterized protein (Whole genome shotgun sequence of line PN40024, scaffold_127.assembly12x)	VITISV_032502 VIT_00013773001	Vitis vinifera (Grape)	GO:0006508	proteolysis		IPR000816; IPR016125;					17721507;	217
A5C158	0	0	20	0.00909504	-31.8624	36.3074	0.000976562	Putative uncharacterized protein	VITISV_020617	Vitis vinifera (Grape)	GO:0031461; GO:0031625; GO:0006511	cullin-RING ubiquitin ligase complex; ubiquitin protein ligase binding; ubiquitin-dependent protein catabolic process		IPR016158; IPR001373; IPR019559; IPR016159; IPR011991;			Cullin family			733
A8MQW3	0	0	20	0.0196078	-31.8624	36.3074	0.000976562	AT2G21270 protein (Uncharacterized protein At2g21270.3)	AT2G21270 At2g21270	Arabidopsis thaliana (Mouse-ear cress)	GO:0006511	ubiquitin-dependent protein catabolic process	Complete proteome	IPR004854;					10617197;	340
B9GMX4	0	0	20	0.0152905	-31.8624	36.3074	0.000976562	Predicted protein	POPTRDRAFT_708902	Populus trichocarpa (Western balsam poplar) (Populus balsamifera subsp. trichocarpa)	GO:0005737; GO:0016149	cytoplasm; translation release factor activity, codon specific		IPR005140; IPR005141; IPR005142; IPR004403;					16973872;	436
B9GTR3	0	0	20	0.0167084	-31.8624	36.3074	0.000976562	Predicted protein	POPTRDRAFT_799301	Populus trichocarpa (Western balsam poplar) (Populus balsamifera subsp. trichocarpa)	GO:0005097; GO:0005622; GO:0032313	Rab GTPase activator activity; intracellular; regulation of Rab GTPase activity		IPR000195;					16973872;	399
B9GXZ7	0	0	20	0.0113379	-31.8624	36.3074	0.000976562	Pectinesterase (EC 3.1.1.11)	POPTRDRAFT_799682	Populus trichocarpa (Western balsam poplar) (Populus balsamifera subsp. trichocarpa)	GO:0045330; GO:0005618; GO:0042545; GO:0004857; GO:0030599	aspartyl esterase activity; cell wall; cell wall modification; enzyme inhibitor activity; pectinesterase activity	Aspartyl esterase; Hydrolase	IPR012334; IPR011050; IPR018040; IPR000070; IPR006501;	3.1.1.11		Pectinesterase family		16973872;	588
B9I879	0	0	20	0.015361	-31.8624	36.3074	0.000976562	Predicted protein (Fragment)	POPTRDRAFT_242903	Populus trichocarpa (Western balsam poplar) (Populus balsamifera subsp. trichocarpa)	GO:0005525; GO:0003924	GTP binding; GTPase activity	GTP-binding; Nucleotide-binding	IPR000795; IPR009001; IPR004161; IPR004160; IPR009000;					16973872;	434
B9R849	0	0	20	0.0196657	-31.8624	36.3074	0.000976562	Putative uncharacterized protein	RCOM_1596660	Ricinus communis (Castor bean)				IPR010409;						339
B9R861	0	0	20	0.0144613	-31.8624	36.3074	0.000976562	Nucleic acid binding protein, putative	RCOM_1596980	Ricinus communis (Castor bean)	GO:0003676; GO:0008270	nucleic acid binding; zinc ion binding		IPR000571;						461
B9R9G2	0	0	20	0.00894855	-31.8624	36.3074	0.000976562	Transcriptional corepressor SEUSS, putative	RCOM_1496960	Ricinus communis (Castor bean)										745
B9RAJ6	0	0	20	0.0121433	-31.8624	36.3074	0.000976562	AMP dependent CoA ligase, putative (EC 1.13.12.7)	RCOM_1506860	Ricinus communis (Castor bean)	GO:0047077; GO:0016874; GO:0055114	Photinus-luciferin 4-monooxygenase (ATP-hydrolyzing) activity; ligase activity; oxidation reduction	Ligase; Oxidoreductase	IPR020845; IPR000873;	1.13.12.7					549
B9RAT6	0	0	20	0.0144928	-31.8624	36.3074	0.000976562	Elongation factor Tu	RCOM_1508490	Ricinus communis (Castor bean)	GO:0005525; GO:0003924; GO:0005622; GO:0016779; GO:0003746	GTP binding; GTPase activity; intracellular; nucleotidyltransferase activity; translation elongation factor activity	Elongation factor; GTP-binding; Nucleotide-binding; Nucleotidyltransferase; Protein biosynthesis; Transferase	IPR000795; IPR005225; IPR009001; IPR004161; IPR004541; IPR004160; IPR009000;			GTP-binding elongation factor family, EF-Tu/EF-1A subfamily			460
B9RKX6	0	0	20	0.0109649	-31.8624	36.3074	0.000976562	Putative uncharacterized protein	RCOM_1564050	Ricinus communis (Castor bean)	GO:0006284; GO:0003824	base-excision repair; catalytic activity		IPR011257; IPR003265;						608
B9RLR8	0	0	20	0.0253485	-31.8624	36.3074	0.000976562	Leucine-rich repeat containing protein, putative	RCOM_1470450	Ricinus communis (Castor bean)	GO:0005515	protein binding	Leucine-rich repeat; Repeat	IPR001611; IPR003591;						263
B9RNA8	0	0	20	0.026455	-31.8624	36.3074	0.000976562	Putative uncharacterized protein	RCOM_1346300	Ricinus communis (Castor bean)										252
B9RNG5	0	0	20	0.00917011	-31.8624	36.3074	0.000976562	Triacylglycerol lipase, putative	RCOM_1347470	Ricinus communis (Castor bean)	GO:0006629; GO:0004806	lipid metabolic process; triglyceride lipase activity	Hydrolase	IPR002921;						727
B9RNW5	0	0	20	0.0151172	-31.8624	36.3074	0.000976562	CBL-interacting serine/threonine-protein kinase, putative (EC 2.7.11.17)	RCOM_0921580	Ricinus communis (Castor bean)	GO:0005524; GO:0004683; GO:0006468; GO:0007165	ATP binding; calmodulin-dependent protein kinase activity; protein amino acid phosphorylation; signal transduction	ATP-binding; Kinase; Nucleotide-binding; Serine/threonine-protein kinase; Transferase	IPR020636; IPR020660; IPR011009; IPR018451; IPR004041; IPR000719; IPR017441; IPR017442; IPR008271; IPR002290;	2.7.11.17	NAF domain (1); Protein kinase domain (1)	Protein kinase superfamily			441
B9RR78	0	0	20	0.0209644	-31.8624	36.3074	0.000976562	Ubiquinone biosynthesis protein COQ9, mitochondrial, putative	RCOM_0711020	Ricinus communis (Castor bean)	GO:0016566; GO:0006744	specific transcriptional repressor activity; ubiquinone biosynthetic process	Ubiquinone	IPR013718; IPR015893; IPR012762;						318
B9RSP9	0	0	20	0.0529101	-31.8624	36.3074	0.000976562	Rnase l inhibitor, putative	RCOM_1730590	Ricinus communis (Castor bean)										126
B9RU96	0	0	20	0.0233918	-31.8624	36.3074	0.000976562	2,4-dienoyl-CoA reductase, putative (EC 1.1.1.100)	RCOM_1636080	Ricinus communis (Castor bean)	GO:0004316; GO:0005488; GO:0055114	3-oxoacyl-[acyl-carrier-protein] reductase activity; binding; oxidation reduction	Oxidoreductase	IPR002198; IPR002347; IPR016040; IPR020904;	1.1.1.100		Short-chain dehydrogenases/reductases (SDR) family			285
B9RUC8	0	0	20	0.0188857	-31.8624	36.3074	0.000976562	Auxin-induced protein 5NG4, putative	RCOM_0851810	Ricinus communis (Castor bean)	GO:0016020	membrane		IPR000620;						353
B9RVE0	0	0	20	0.01554	-31.8624	36.3074	0.000976562	CBL-interacting serine/threonine-protein kinase, putative (EC 2.7.11.17)	RCOM_1133420	Ricinus communis (Castor bean)	GO:0005524; GO:0004683; GO:0006468; GO:0007165	ATP binding; calmodulin-dependent protein kinase activity; protein amino acid phosphorylation; signal transduction	ATP-binding; Kinase; Nucleotide-binding; Serine/threonine-protein kinase; Transferase	IPR020636; IPR020660; IPR011009; IPR018451; IPR004041; IPR000719; IPR017441; IPR017442; IPR008271; IPR002290;	2.7.11.17	NAF domain (1); Protein kinase domain (1)	Protein kinase superfamily			429
B9RWP2	0	0	20	0.0280112	-31.8624	36.3074	0.000976562	Putative uncharacterized protein	RCOM_1023130	Ricinus communis (Castor bean)				IPR010264;						238
B9S2B9	0	0	20	0.013468	-31.8624	36.3074	0.000976562	Protein kinase APK1B, chloroplast, putative (EC 2.7.11.25)	RCOM_0698010	Ricinus communis (Castor bean)	GO:0005524; GO:0004709; GO:0006468	ATP binding; MAP kinase kinase kinase activity; protein amino acid phosphorylation	ATP-binding; Kinase; Nucleotide-binding; Serine/threonine-protein kinase; Transferase	IPR011009; IPR000719; IPR017441; IPR017442; IPR008271;	2.7.11.25		Protein kinase superfamily			495
B9S2I6	0	0	20	0.0165017	-31.8624	36.3074	0.000976562	Transferase, transferring glycosyl groups, putative	RCOM_0699800	Ricinus communis (Castor bean)	GO:0016757	transferase activity, transferring glycosyl groups	Transferase	IPR002495;						404
B9S483	0	0	20	0.0134138	-31.8624	36.3074	0.000976562	Putative uncharacterized protein	RCOM_0687710	Ricinus communis (Castor bean)										497
B9S891	0	0	20	0.0118624	-31.8624	36.3074	0.000976562	AMP dependent ligase, putative (EC 6.2.1.26)	RCOM_1732230	Ricinus communis (Castor bean)	GO:0008756	o-succinylbenzoate-CoA ligase activity	Ligase	IPR020845; IPR000873;	6.2.1.26					562
B9S8Q8	0	0	20	0.0374532	-31.8624	36.3074	0.000976562	Putative uncharacterized protein	RCOM_0603660	Ricinus communis (Castor bean)										178
B9SAX0	0	0	20	0.0296296	-31.8624	36.3074	0.000976562	Putative uncharacterized protein	RCOM_1180030	Ricinus communis (Castor bean)	GO:0005622; GO:0008270	intracellular; zinc ion binding		IPR008598; IPR015880;						225
B9SCZ5	0	0	20	0.0343643	-31.8624	36.3074	0.000976562	Putative uncharacterized protein	RCOM_1282490	Ricinus communis (Castor bean)				IPR009688;						194
B9SN95	0	0	20	0.0169205	-31.8624	36.3074	0.000976562	Prephenate dehydratase, putative (EC 4.2.1.51)	RCOM_1187000	Ricinus communis (Castor bean)	GO:0009094; GO:0004664	L-phenylalanine biosynthetic process; prephenate dehydratase activity	Lyase	IPR001086; IPR018528;	4.2.1.51					394
B9SP66	0	0	20	0.0162206	-31.8624	36.3074	0.000976562	Serine/threonine-protein kinase PBS1, putative (EC 2.7.11.25)	RCOM_0628920	Ricinus communis (Castor bean)	GO:0005524; GO:0004709; GO:0006468	ATP binding; MAP kinase kinase kinase activity; protein amino acid phosphorylation	Kinase; Transferase	IPR011009; IPR000719; IPR001245; IPR008271;	2.7.11.25					411
B9SPL8	0	0	20	0.0255428	-31.8624	36.3074	0.000976562	Putative uncharacterized protein	RCOM_1183370	Ricinus communis (Castor bean)				IPR004864;						261
B9SQT1	0	0	20	0.0233918	-31.8624	36.3074	0.000976562	Ribonucleoprotein, chloroplast, putative	RCOM_1217370	Ricinus communis (Castor bean)	GO:0003676; GO:0000166; GO:0030529	nucleic acid binding; nucleotide binding; ribonucleoprotein complex	Ribonucleoprotein; Viral nucleoprotein; Virion	IPR012677; IPR000504;						285
B9SRU5	0	0	20	0.020202	-31.8624	36.3074	0.000976562	Inosine-uridine preferring nucleoside hydrolase, putative (EC 3.2.2.1)	RCOM_0515660	Ricinus communis (Castor bean)	GO:0008477	purine nucleosidase activity	Glycosidase; Hydrolase	IPR001910;	3.2.2.1					330
B9SSJ8	0	0	20	0.0137457	-31.8624	36.3074	0.000976562	Triacylglycerol lipase 2, putative (EC 3.1.1.3)	RCOM_0512200	Ricinus communis (Castor bean)	GO:0006629; GO:0004806	lipid metabolic process; triglyceride lipase activity	Hydrolase	IPR006693;	3.1.1.3					485
B9SWH3	0	0	20	0.0217155	-31.8624	36.3074	0.000976562	Putative uncharacterized protein	RCOM_0293420	Ricinus communis (Castor bean)	GO:0031072; GO:0006457; GO:0051082	heat shock protein binding; protein folding; unfolded protein binding		IPR001305;						307
[truncated: 593 more rows]
