# Supplementary material for: Transcriptomic Events Involved in Melon Mature-Fruit Abscission Comprise the Sequential Induction of Cell-Wall Degrading Genes Coupled to a Stimulation of Endo and Exocytosis
Source: PLoS One. 2013 Mar 6;8(3):e58363. doi: 10.1371/journal.pone.0058363 (PMC3590154; doi:10.1371/journal.pone.0058363)
Supplement: Table S2 — Genes down-regulated during early induction of MFA in the first experiment. (XLS) [file pone.0058363.s013.xls]

## Sheet: Hoja2
Supplemental Table 2. Genes down-regulated during early induction of mature-fruit abscission in the first experiment
ProteinID	36 Expression Level (abs)	36 Expression level (norm) RPKM	38 Expression Level (abs)	38 Expression level (norm) RPKM	logConc	logFC	p.value	Protein names	Gene names	Organism	Gene Ontology ID	Gene Ontology	Keywords	InterPro	EC numbers	Domains	Protein family	Mapped PubMed ID	PubMed ID	Length
Q850K6	1121	3.14006	0	0	-28.2519	-43.5284	0	Non-specific lipid-transfer protein		Vitis vinifera (Grape)	GO:0008289; GO:0006869	lipid binding; lipid transport	Lipid-binding; Transport	IPR016140; IPR013770; IPR003612; IPR000528;			Plant LTP family		12744517	119
B9ILN4	974	1.2298	0	0	-28.3533	-43.3256	0	Predicted protein	POPTRDRAFT_669317	Populus trichocarpa (Western balsam poplar) (Populus balsamifera subsp. trichocarpa)				IPR007462;					16973872;	264
D7UBL2	1122	3.09091	46	0.126722	-9.49672	-6.02069	0	Whole genome shotgun sequence of line PN40024, scaffold_103.assembly12x (Fragment)	VIT_00010910001	Vitis vinifera (Grape)	GO:0005840; GO:0003735; GO:0006414	ribosome; structural constituent of ribosome; translational elongation		IPR001813;					17721507;	121
P49690	7586	18.0619	316	0.752381	-6.72797	-5.99774	0	60S ribosomal protein L23 (Protein EMBRYO DEFECTIVE 2171)	RPL23A At1g04480 F19P19.5; RPL23B At2g33370 F4P9.14; RPL23C EMB2171 At3g04400 T27C4.4	Arabidopsis thaliana (Mouse-ear cress)	GO:0022625; GO:0005730; GO:0003735; GO:0006412	cytosolic large ribosomal subunit; nucleolus; structural constituent of ribosome; translation	Complete proteome; Ribonucleoprotein; Ribosomal protein	IPR019972; IPR000218;			Ribosomal protein L14P family		11130712; 10617197; 11130713; 14593172; 8281187; 11598216	140
D7TBM3	990	1.2406	54	0.0676692	-9.47134	-5.60879	0	Whole genome shotgun sequence of line PN40024, scaffold_16.assembly12x (Fragment)	VIT_00015373001	Vitis vinifera (Grape)				IPR007462;					17721507;	266
D7TD89	856	3.70563	50	0.21645	-9.63176	-5.51001	0	Whole genome shotgun sequence of line PN40024, scaffold_57.assembly12x (Fragment)	VIT_00030113001	Vitis vinifera (Grape)				IPR008700;					17721507;	77
D7SQM1	1762	3.33712	167	0.316288	-8.24108	-4.81169	0	Whole genome shotgun sequence of line PN40024, scaffold_141.assembly12x (Fragment)	VIT_00000754001	Vitis vinifera (Grape)	GO:0003723; GO:0015935; GO:0003735; GO:0006412	RNA binding; small ribosomal subunit; structural constituent of ribosome; translation	Ribonucleoprotein; Ribosomal protein	IPR005713; IPR002222; IPR020934;			Ribosomal protein S19P family		17721507;	176
Q8LAD0	976	1.27582	105	0.137255	-9.00193	-4.62889	0	Pyridoxal biosynthesis protein PDX2 (EC 2.6.-.-) (Probable glutamine amidotransferase) (AtPDX2) (Protein EMBRYO DEFECTIVE 2407)	PDX2 EMB2407 At5g60540 muf9.190	Arabidopsis thaliana (Mouse-ear cress)	GO:0005829; GO:0004359; GO:0006541; GO:0046982; GO:0008615; GO:0016740	cytosol; glutaminase activity; glutamine metabolic process; protein heterodimerization activity; pyridoxine biosynthetic process; transferase activity	Complete proteome; Cytoplasm; Glutamine amidotransferase; Pyridoxine biosynthesis; Transferase	IPR002161; IPR021196;	2.6.-.-		Glutamine amidotransferase pdxT/SNO family		9679202; 11910074; 14593172; 16157873; 16766694	255
A9PAH1	1302	2.9726	169	0.385845	-8.45073	-4.35803	0	Predicted protein (Putative uncharacterized protein)	POPTRDRAFT_830079	Populus trichocarpa (Western balsam poplar) (Populus balsamifera subsp. trichocarpa)	GO:0003779; GO:0005622	actin binding; intracellular		IPR002108;		ADF-H domain (1)			18230180; 16973872;	146
P59220	3723	8.32886	595	1.3311	-6.78493	-4.0579	0	Calmodulin-7 (CaM-7)	CAM7 At3g43810 T28A8_100	Arabidopsis thaliana (Mouse-ear cress)	GO:0005509; GO:0019722; GO:0005515; GO:0010099	calcium ion binding; calcium-mediated signaling; protein binding; regulation of photomorphogenesis	Acetylation; Calcium; Complete proteome; Methylation; Repeat	IPR018248; IPR011992; IPR018247; IPR018249; IPR002048;		EF-hand domains (4)	Calmodulin family		11855649; 11130713;	149
D7U865	1556	2.27485	348	0.508772	-7.80114	-3.57308	0	40S ribosomal protein S12 (Fragment)	VIT_00034219001	Vitis vinifera (Grape)	GO:0005840; GO:0003735; GO:0006412	ribosome; structural constituent of ribosome; translation	Ribonucleoprotein; Ribosomal protein	IPR004038; IPR000530;			Ribosomal protein S12e family		17721507;	228
D7TQG9	2180	3.8448	592	1.04409	-7.17464	-3.29306	0	Whole genome shotgun sequence of line PN40024, scaffold_40.assembly12x (Fragment)	VIT_00025626001	Vitis vinifera (Grape)	GO:0015935; GO:0003735; GO:0006412	small ribosomal subunit; structural constituent of ribosome; translation	Ribonucleoprotein; Ribosomal protein	IPR012340; IPR016027; IPR006032; IPR005680;			Ribosomal protein S12P family		17721507;	189
B9R7X8	1540	6.49789	614	2.59072	-7.39902	-2.73902	0	Low-molecular-weight cysteine-rich protein LCR78, putative	RCOM_1595110	Ricinus communis (Castor bean)	GO:0006952	defense response		IPR008176; IPR003614;						79
D7UB79	2311	4.03316	1220	2.12914	-6.61094	-2.33403	0	Whole genome shotgun sequence of line PN40024, scaffold_24.assembly12x (Fragment)	VIT_00019304001	Vitis vinifera (Grape)									17721507;	191
Q9AVA8	638	0.683816	0	0	-28.6584	-42.7152	1.332e-256	Endochitinase MCHT-2	mcht-2	Cucumis melo (Muskmelon)	GO:0016998; GO:0008061; GO:0006032; GO:0004568	cell wall macromolecule catabolic process; chitin binding; chitin catabolic process; chitinase activity	Chitin-binding	IPR001002; IPR018371; IPR016283; IPR000726;		Chitin-binding type-1 domain (1)				311
A5B6Y9	696	0.462151	180	0.119522	-8.85703	-3.36349	4.91033e-215	Photosystem I P700 chlorophyll a apoprotein	VITISV_033139	Vitis vinifera (Grape)	GO:0051539; GO:0005524; GO:0016168; GO:0022900; GO:0016021; GO:0046872; GO:0015979; GO:0009522; GO:0009536; GO:0018298; GO:0006810	4 iron, 4 sulfur cluster binding; ATP binding; chlorophyll binding; electron transport chain; integral to membrane; metal ion binding; photosynthesis; photosystem I; plastid; protein-chromophore linkage; transport	4Fe-4S; Chlorophyll; Chromophore; Electron transport; Iron; Iron-sulfur; Magnesium; Membrane; Metal-binding; Photosynthesis; Photosystem I; Plastid; Thylakoid; Transmembrane; Transport	IPR003959; IPR001280;			PsaA/psaB family			502
D7U9D2	532	0.55244	0	0	-28.7895	-42.4531	3.71307e-214	Whole genome shotgun sequence of line PN40024, scaffold_41.assembly12x (Fragment)	VIT_00026088001	Vitis vinifera (Grape)	GO:0004176; GO:0006508	ATP-dependent peptidase activity; proteolysis		IPR003111; IPR015947;					17721507;	321
D7T0X0	518	1.427	33	0.0909091	-10.2938	-5.38481	6.08349e-210	Whole genome shotgun sequence of line PN40024, scaffold_85.assembly12x (Fragment)	VIT_00036785001	Vitis vinifera (Grape)				IPR018614;					17721507;	121
D7U796	452	0.248215	0	0	-28.9071	-42.218	6.0248e-182	Whole genome shotgun sequence of line PN40024, scaffold_13.assembly12x (Fragment)	VIT_00013934001	Vitis vinifera (Grape)	GO:0003677; GO:0005634; GO:0006355; GO:0003700; GO:0006350	DNA binding; nucleus; regulation of transcription, DNA-dependent; sequence-specific DNA binding transcription factor activity; transcription	DNA-binding; Nucleus; Transcription; Transcription regulation	IPR016177; IPR001471;					17721507;	607
A5C9I9	586	2.50427	182	0.777778	-8.97315	-3.09936	5.78991e-166	Putative uncharacterized protein (Whole genome shotgun sequence of line PN40024, scaffold_1.assembly12x)	VITISV_021844 VIT_00009367001	Vitis vinifera (Grape)				IPR007513;					17721507;	78
D7UCZ6	480	0.792079	108	0.178218	-9.49354	-3.5644	1.45695e-158	Whole genome shotgun sequence of line PN40024, scaffold_112.assembly12x (Fragment)	VIT_00012395001	Vitis vinifera (Grape)				IPR002715; IPR016641; IPR000449;		NAC-A/B (NAC-alpha/beta) domain (1); UBA domain (1)			17721507;	202
Q8LEH3	444	0.488449	102	0.112211	-9.591	-3.53439	4.86057e-146	Cinnamoyl-CoA reductase-like protein		Arabidopsis thaliana (Mouse-ear cress)	GO:0003824; GO:0044237; GO:0050662	catalytic activity; cellular metabolic process; coenzyme binding		IPR001509; IPR016040;					12093376;	303
B9SZD6	399	0.284188	71	0.0505698	-9.92943	-3.90289	2.32094e-144	Anthocyanin 5-aromatic acyltransferase, putative (EC 2.3.1.144)	RCOM_1152490	Ricinus communis (Castor bean)	GO:0008415; GO:0047672	acyltransferase activity; anthranilate N-benzoyltransferase activity	Acyltransferase; Transferase	IPR003480;	2.3.1.144					468
P59232	544	1.15499	195	0.414013	-8.97703	-2.89253	6.6143e-143	Ubiquitin-40S ribosomal protein S27a-2 [Cleaved into: Ubiquitin; 40S ribosomal protein S27a-2]	RPS27AB UBQ6 At2g47110 F14M4.6	Arabidopsis thaliana (Mouse-ear cress)	GO:0046872; GO:0005634; GO:0005840; GO:0003735; GO:0006412	metal ion binding; nucleus; ribosome; structural constituent of ribosome; translation	Complete proteome; Cytoplasm; Isopeptide bond; Metal-binding; Nucleus; Ribonucleoprotein; Ribosomal protein; Ubl conjugation; Zinc; Zinc-finger	IPR002906; IPR000626; IPR019954; IPR019956; IPR019955;		Ubiquitin-like domain (1)	Ubiquitin family; Ribosomal protein S27Ae family		2165066; 10617197; 14593172; 11598216; 17272265	157
D7T8C6	604	1.79762	258	0.767857	-8.69961	-2.63957	9.14752e-142	Whole genome shotgun sequence of line PN40024, scaffold_90.assembly12x (Fragment)	VIT_00037653001	Vitis vinifera (Grape)	GO:0003743	translation initiation factor activity		IPR005874; IPR001950;					17721507;	112
A5B3D4	332	0.361656	17	0.0185185	-11.0932	-5.69997	1.10066e-134	Putative uncharacterized protein	VITISV_028922	Vitis vinifera (Grape)	GO:0005840; GO:0003735; GO:0006412	ribosome; structural constituent of ribosome; translation		IPR015498; IPR002136; IPR013005;						306
D7T502	304	0.566108	0	0	-29.1932	-41.6458	1.21019e-122	Whole genome shotgun sequence of line PN40024, scaffold_118.assembly12x (Fragment)	VIT_00012876001	Vitis vinifera (Grape)	GO:0005840; GO:0003735; GO:0006412	ribosome; structural constituent of ribosome; translation		IPR002784; IPR014722;					17721507;	179
B9R8J3	698	1.01159	446	0.646377	-8.20043	-2.05858	1.74278e-118	Phosphoprotein ECPP44, putative	RCOM_1600210	Ricinus communis (Castor bean)	GO:0006950; GO:0009415	response to stress; response to water		IPR000167;			Plant dehydrin family			230
B9S715	293	0.312034	0	0	-29.2198	-41.5926	3.96553e-118	ATP-dependent peptidase, putative	RCOM_1331450	Ricinus communis (Castor bean)	GO:0004176; GO:0006508	ATP-dependent peptidase activity; proteolysis		IPR003111; IPR015947;						313
Q5S004	428	0.579946	142	0.192412	-9.37882	-3.00412	2.82852e-117	Ethylene response factor 1	ERF1	Cucumis sativus (Cucumber)	GO:0003677; GO:0005634; GO:0006355; GO:0003700; GO:0006350	DNA binding; nucleus; regulation of transcription, DNA-dependent; sequence-specific DNA binding transcription factor activity; transcription	DNA-binding; Nucleus; Transcription; Transcription regulation	IPR016177; IPR001471;						246
B9SA38	551	1.33092	327	0.789855	-8.5949	-2.16516	3.30708e-100	Translation factor sui1, putative	RCOM_0184440	Ricinus communis (Castor bean)	GO:0003743	translation initiation factor activity		IPR005874; IPR001950;						138
D7TK38	446	0.215772	212	0.102564	-9.06002	-2.48538	9.47341e-98	Whole genome shotgun sequence of line PN40024, scaffold_3.assembly12x (Fragment)	VIT_00021436001	Vitis vinifera (Grape)	GO:0016021; GO:0009252; GO:0008963; GO:0005840; GO:0003735; GO:0006412	integral to membrane; peptidoglycan biosynthetic process; phospho-N-acetylmuramoyl-pentapeptide-transferase activity; ribosome; structural constituent of ribosome; translation	Ribonucleoprotein; Ribosomal protein	IPR000715; IPR003524; IPR018480; IPR001971; IPR018102;			Ribosomal protein S11P family		17721507;	689
D7SMR3	366	0.865248	144	0.340426	-9.48161	-2.75817	1.81841e-91	Whole genome shotgun sequence of line PN40024, scaffold_83.assembly12x (Fragment)	VIT_00036450001	Vitis vinifera (Grape)				IPR008012;					17721507;	141
P0C0Y3	289	0.735369	75	0.19084	-10.1226	-3.3585	7.3462e-90	Profilin (allergen Fra a 4)		Fragaria ananassa (Strawberry)	GO:0003779; GO:0015629; GO:0030036; GO:0005737	actin binding; actin cytoskeleton; actin cytoskeleton organization; cytoplasm	Actin-binding; Allergen; Cytoplasm; Cytoskeleton	IPR002097; IPR005455;			Profilin family			131
D7SZQ9	220	0.215054	0	0	-29.4265	-41.1792	6.28364e-89	Whole genome shotgun sequence of line PN40024, scaffold_49.assembly12x (Fragment)	VIT_00027946001	Vitis vinifera (Grape)				IPR007019;					17721507;	341
D7SIJ6	202	0.251244	0	0	-29.488	-41.056	1.05422e-81	Serine/threonine-protein phosphatase (EC 3.1.3.16) (Fragment)	VIT_00008096001	Vitis vinifera (Grape)	GO:0016787	hydrolase activity	Hydrolase; Iron	IPR004843; IPR006186;	3.1.3.16		PPP phosphatase family		17721507;	268
B9RWJ3	228	0.603175	51	0.134921	-10.5718	-3.57286	1.38325e-76	Putative uncharacterized protein	RCOM_1020190	Ricinus communis (Castor bean)										126
D7SN28	376	0.864368	198	0.455172	-9.23245	-2.33763	2.51851e-76	Whole genome shotgun sequence of line PN40024, scaffold_61.assembly12x (Fragment)	VIT_00031366001	Vitis vinifera (Grape)	GO:0005840; GO:0003735; GO:0006414	ribosome; structural constituent of ribosome; translational elongation		IPR001813;					17721507;	145
Q6L3T8	287	0.759259	114	0.301587	-9.82553	-2.74441	5.58931e-72	60S ribosomal protein L34, putative	SDM1_34t00005	Solanum demissum (Wild potato)	GO:0005840; GO:0003735; GO:0006412	ribosome; structural constituent of ribosome; translation	Ribonucleoprotein; Ribosomal protein	IPR008195; IPR018065;						126
B9S940	401	0.815041	246	0.5	-9.02944	-2.11734	3.06472e-71	28 kDa heat-and acid-stable phosphoprotein, putative	RCOM_1012220	Ricinus communis (Castor bean)				IPR019380;						164
Q08682	166	0.185682	0	0	-29.6296	-40.7729	2.96737e-67	40S ribosomal protein Sa-1 (Laminin receptor homolog) (p40)	RPSaA At1g72370 T10D10.16	Arabidopsis thaliana (Mouse-ear cress)	GO:0009507; GO:0022627; GO:0005634; GO:0005886; GO:0009651; GO:0003735; GO:0006412	chloroplast; cytosolic small ribosomal subunit; nucleus; plasma membrane; response to salt stress; structural constituent of ribosome; translation	Alternative splicing; Complete proteome; Cytoplasm; Phosphoprotein; Ribonucleoprotein; Ribosomal protein	IPR001865; IPR018130; IPR005707;			Ribosomal protein S2P family		8208855; 8051176; 9426609; 11130712; 14593172; 11598216; 19376835	298
Q93VF1	327	0.751724	186	0.427586	-9.37827	-2.22638	1.74821e-62	At2g04520/T1O3.7		Arabidopsis thaliana (Mouse-ear cress)	GO:0003723; GO:0003743	RNA binding; translation initiation factor activity	Initiation factor; Protein biosynthesis	IPR012340; IPR016027; IPR006196; IPR001253; IPR018104;		S1-like domain (1)	EIF-1A family			145
D7TZW2	195	0.698925	50	0.179211	-10.6988	-3.37587	4.51159e-62	Whole genome shotgun sequence of line PN40024, scaffold_2.assembly12x (Fragment)	VIT_00016802001	Vitis vinifera (Grape)									17721507;	93
A9P822	884	0.751701	1059	0.90051	-7.40623	-1.15181	7.26813e-62	S-adenosylmethionine synthase 1 (AdoMet synthase 1) (EC 2.5.1.6) (Methionine adenosyltransferase 1) (MAT 1)	METK1	Populus trichocarpa (Western balsam poplar) (Populus balsamifera subsp. trichocarpa)	GO:0005524; GO:0005737; GO:0046872; GO:0004478; GO:0006730	ATP binding; cytoplasm; metal ion binding; methionine adenosyltransferase activity; one-carbon metabolic process	ATP-binding; Cobalt; Cytoplasm; Magnesium; Metal-binding; Nucleotide-binding; One-carbon metabolism; Potassium; Transferase	IPR022631; IPR022630; IPR022629; IPR022628; IPR002133; IPR022636;	2.5.1.6		AdoMet synthase family			392
D7T9H6	232	0.246285	86	0.0912951	-10.1823	-2.84411	1.96362e-60	Whole genome shotgun sequence of line PN40024, scaffold_11.assembly12x (Fragment)	VIT_00012054001	Vitis vinifera (Grape)	GO:0005840; GO:0003735; GO:0006412	ribosome; structural constituent of ribosome; translation	Ribonucleoprotein; Ribosomal protein	IPR000552; IPR011332;			Ribosomal protein L44e family		17721507;	314
B9SCC9	146	0.247039	0	0	-29.7222	-40.5877	3.98273e-59	Steroid binding protein, putative (EC 1.3.1.74)	RCOM_0892180	Ricinus communis (Castor bean)	GO:0032440; GO:0020037; GO:0055114	2-alkenal reductase activity; heme binding; oxidation reduction	Oxidoreductase	IPR001199;	1.3.1.74					197
A9PBT2	205	0.555556	65	0.176152	-10.4735	-3.06951	6.1467e-59	Predicted protein (Putative uncharacterized protein)	POPTRDRAFT_548036	Populus trichocarpa (Western balsam poplar) (Populus balsamifera subsp. trichocarpa)	GO:0005622; GO:0006810	intracellular; transport		IPR002075; IPR018222;					18230180; 16973872;	123
A9PDV6	336	0.741722	216	0.476821	-9.25082	-2.04983	2.3119e-57	Predicted protein (Putative uncharacterized protein)	POPTRDRAFT_666912	Populus trichocarpa (Western balsam poplar) (Populus balsamifera subsp. trichocarpa)	GO:0005840; GO:0003735; GO:0006412	ribosome; structural constituent of ribosome; translation		IPR012606; IPR000589; IPR023029; IPR009068;					18230180; 16973872;	151
A5AKT0	149	0.117415	25	0.0197006	-11.3929	-3.98771	2.83369e-56	Putative uncharacterized protein	VITISV_021574	Vitis vinifera (Grape)	GO:0005853; GO:0003746	eukaryotic translation elongation factor 1 complex; translation elongation factor activity	Elongation factor; Protein biosynthesis	IPR010987; IPR004045; IPR017933; IPR004046; IPR012336; IPR012335; IPR001662;		EF-1-gamma C-terminal domain (1); GST C-terminal domain (1); GST N-terminal domain (1)				423
P59259	195	0.631068	62	0.200647	-10.5437	-3.06553	5.21411e-56	Histone H4	At1g07660 F24B9.25; At1g07820 F24B9.8; At2g28740 F8N16.2 T11P11.4; At3g45930 F16L2_140; At3g46320 F18L15.40; At3g53730 F5K20_30; At5g59690 MTH12.10; At5g59970 MMN10.22	Arabidopsis thaliana (Mouse-ear cress)	GO:0003677; GO:0009507; GO:0005730; GO:0000786; GO:0006334; GO:0005886; GO:0005515; GO:0009414; GO:0009579; GO:0005773	DNA binding; chloroplast; nucleolus; nucleosome; nucleosome assembly; plasma membrane; protein binding; response to water deprivation; thylakoid; vacuole	Acetylation; Alternative splicing; Chromosome; Complete proteome; DNA-binding; Nucleosome core; Nucleus	IPR009072; IPR007125; IPR001951; IPR019809;			Histone H4 family		11130712; 10617197; 11130713; 9405937; 9872454; 14593172; 17242155	103
Q9LRS0	133	0.120799	0	0	-29.7895	-40.4531	5.22024e-54	Probable peroxisomal (S)-2-hydroxy-acid oxidase 1 (EC 1.1.3.15) (Glycolate oxidase 1) (GOX 1) (Short chain alpha-hydroxy acid oxidase 1)	At3g14415 MLN21.20	Arabidopsis thaliana (Mouse-ear cress)	GO:0003973; GO:0010181; GO:0048046; GO:0009570; GO:0005634; GO:0055114; GO:0009854; GO:0005777; GO:0005773	(S)-2-hydroxy-acid oxidase activity; FMN binding; apoplast; chloroplast stroma; nucleus; oxidation reduction; oxidative photosynthetic carbon pathway; peroxisome; vacuole	Complete proteome; FMN; Flavoprotein; Glycolate pathway; Oxidoreductase; Peroxisome; Photorespiration	IPR012133; IPR013785; IPR000262; IPR008259;	1.1.3.15	FMN hydroxy acid dehydrogenase domain (1)	FMN-dependent alpha-hydroxy acid dehydrogenase family		10819329; 14593172	367
B9RAH5	306	0.439655	191	0.274425	-9.40702	-2.09236	6.91315e-54	Elongation factor 1-beta, putative	RCOM_1506550	Ricinus communis (Castor bean)	GO:0005853; GO:0003746	eukaryotic translation elongation factor 1 complex; translation elongation factor activity	Elongation factor; Protein biosynthesis	IPR014717; IPR001326; IPR014038;			EF-1-beta/EF-1-delta family			232
D7SH25	373	0.414444	286	0.317778	-8.97297	-1.79556	8.18423e-53	Whole genome shotgun sequence of line PN40024, scaffold_0.assembly12x (Fragment)	VIT_00008585001	Vitis vinifera (Grape)	GO:0030529; GO:0042254	ribonucleoprotein complex; ribosome biogenesis	Ribonucleoprotein	IPR001921; IPR004038; IPR018492; IPR004037;					17721507;	300
Q9FLF0	241	0.407783	121	0.204738	-9.90855	-2.40642	2.41847e-51	40S ribosomal protein S9-2	RPS9C At5g39850 MYH19.1 MYH19.10	Arabidopsis thaliana (Mouse-ear cress)	GO:0016020; GO:0019843; GO:0015935; GO:0003735; GO:0006412	membrane; rRNA binding; small ribosomal subunit; structural constituent of ribosome; translation	Complete proteome; RNA-binding; Ribonucleoprotein; Ribosomal protein; rRNA-binding	IPR022801; IPR005710; IPR001912; IPR018079; IPR002942;		S4 RNA-binding domain (1)	Ribosomal protein S4P family		9628582; 11598216	197
Q8VZB9	126	0.194444	0	0	-29.8285	-40.3751	2.67277e-51	60S ribosomal protein L10a-1	RPL10AA At1g08360 T27G7.6	Arabidopsis thaliana (Mouse-ear cress)	GO:0003723; GO:0006396; GO:0022625; GO:0005886; GO:0003735; GO:0006412	RNA binding; RNA processing; cytosolic large ribosomal subunit; plasma membrane; structural constituent of ribosome; translation	Complete proteome; Ribonucleoprotein; Ribosomal protein	IPR002143; IPR016094; IPR016095;			Ribosomal protein L1P family		11130712; 14593172; 11598216	216
B9T025	319	0.503949	220	0.347551	-9.27504	-1.94845	5.26684e-51	40S ribosomal protein S5, putative	RCOM_0037210	Ricinus communis (Castor bean)	GO:0003723; GO:0015935; GO:0003735; GO:0006412	RNA binding; small ribosomal subunit; structural constituent of ribosome; translation	Ribonucleoprotein; Ribosomal protein	IPR000235; IPR020606; IPR005716;			Ribosomal protein S7P family			211
D7TDY3	221	0.0807749	105	0.0383772	-10.0734	-2.48605	5.63267e-49	Whole genome shotgun sequence of line PN40024, scaffold_151.assembly12x (Fragment)	VIT_00001168001	Vitis vinifera (Grape)	GO:0003723; GO:0005515; GO:0005840; GO:0003735; GO:0006412; GO:0008270	RNA binding; protein binding; ribosome; structural constituent of ribosome; translation; zinc ion binding	Metal-binding; Zinc	IPR016181; IPR001892; IPR010979; IPR018269; IPR011011; IPR001965; IPR019787;					17721507;	912
E0CQS3	118	0.183801	16	0.0249221	-11.8831	-4.29504	6.84228e-49	Whole genome shotgun sequence of line PN40024, scaffold_1.assembly12x (Fragment)	VIT_00008688001	Vitis vinifera (Grape)				IPR005269;					17721507;	214
B9RKC5	170	0.393519	58	0.134259	-10.6907	-2.96381	5.97231e-47	60S ribosomal protein L28, putative	RCOM_1048210	Ricinus communis (Castor bean)	GO:0005840; GO:0003735; GO:0006412	ribosome; structural constituent of ribosome; translation	Ribonucleoprotein; Ribosomal protein	IPR002672;						144
A9P8Q7	358	0.469816	295	0.387139	-8.98023	-1.69164	7.13591e-47	Predicted protein (Putative uncharacterized protein)	POPTRDRAFT_818454	Populus trichocarpa (Western balsam poplar) (Populus balsamifera subsp. trichocarpa)	GO:0019904	protein domain specific binding		IPR000308;			14-3-3 family		18230180; 16973872;	254
D3JZ18	154	0.136163	44	0.0389036	-10.9613	-3.21975	1.36857e-46	O-methyltransferase-like protein	OMT1	Prunus mume (Japanese flowering apricot)	GO:0008171; GO:0046983	O-methyltransferase activity; protein dimerization activity	Methyltransferase; Transferase	IPR016461; IPR001077; IPR012967; IPR011991;						377
Q8GY66	153	0.614458	46	0.184739	-10.934	-3.14622	1.94463e-45	At4g10262 (Putative uncharacterized protein)	At4g10265	Arabidopsis thaliana (Mouse-ear cress)			Complete proteome	IPR022251;					10617198;	83
P12333	110	0.137328	0	0	-29.9265	-40.1792	1.12104e-44	Chlorophyll a-b binding protein, chloroplastic (LHCII type I CAB) (LHCP)		Spinacia oleracea (Spinach)	GO:0016168; GO:0009535; GO:0016021; GO:0046872; GO:0009765; GO:0009522; GO:0009523; GO:0018298	chlorophyll binding; chloroplast thylakoid membrane; integral to membrane; metal ion binding; photosynthesis, light harvesting; photosystem I; photosystem II; protein-chromophore linkage	3D-structure; Acetylation; Chlorophyll; Chloroplast; Chromophore; Direct protein sequencing; Magnesium; Membrane; Metal-binding; Phosphoprotein; Photosynthesis; Photosystem I; Photosystem II; Plastid; Thylakoid; Transit peptide; Transmembrane; Transmembrane helix	IPR001344; IPR022796;			Light-harvesting chlorophyll a/b-binding (LHC) protein family		2668882; 1894641; 15029188	267
A5YWM1	109	0.16821	0	0	-29.933	-40.166	2.24208e-44	Glutathione S-transferase (Glutathione transferase Tau1)	GSTU1	Citrus sinensis (Sweet orange)	GO:0016740	transferase activity	Transferase	IPR010987; IPR004045; IPR017933; IPR004046; IPR012336; IPR012335;		GST C-terminal domain (1); GST N-terminal domain (1)	GST superfamily		19954490; 19422890	216
Q9LX88	191	0.489744	88	0.225641	-10.306	-2.53039	1.55973e-43	40S ribosomal protein S15a-4	RPS15AD At3g46040 F12M12_10	Arabidopsis thaliana (Mouse-ear cress)	GO:0022627; GO:0003735; GO:0006412	cytosolic small ribosomal subunit; structural constituent of ribosome; translation	Complete proteome; Ribonucleoprotein; Ribosomal protein	IPR000630;			Ribosomal protein S8P family		11130713; 14593172; 11598216	130
Q6DUX3	116	0.230159	20	0.0396825	-11.7345	-3.94845	4.76005e-43	Translationally-controlled tumor protein homolog (TCTP)	TCTP	Solanum lycopersicum (Tomato) (Lycopersicon esculentum)	GO:0005737	cytoplasm	Calcium; Cytoplasm	IPR011057; IPR011323; IPR018103; IPR018105;			TCTP family			168
B9RWF3	697	0.787571	907	1.02486	-7.68944	-1.03245	2.31973e-41	Elongation factor 1-alpha, putative (EC 2.7.7.4)	RCOM_1018980	Ricinus communis (Castor bean)	GO:0005525; GO:0004781; GO:0003746	GTP binding; sulfate adenylyltransferase (ATP) activity; translation elongation factor activity	Elongation factor; Nucleotidyltransferase; Protein biosynthesis; Transferase	IPR009001; IPR004161; IPR004160; IPR009000;	2.7.7.4					295
A9PCX2	285	0.579268	217	0.441057	-9.36624	-1.80566	6.68512e-41	Predicted protein (Putative uncharacterized protein)	POPTRDRAFT_817491	Populus trichocarpa (Western balsam poplar) (Populus balsamifera subsp. trichocarpa)	GO:0005840; GO:0003735; GO:0006412	ribosome; structural constituent of ribosome; translation		IPR001147; IPR018259; IPR008991;					18230180; 16973872;	164
A8D009	94	0.119593	0	0	-30.0398	-39.9524	2.35099e-38	Ferritin	Fer3	Pyrus pyrifolia (Chinese pear) (Pyrus serotina)	GO:0006879; GO:0008199; GO:0006826; GO:0055114; GO:0016491	cellular iron ion homeostasis; ferric iron binding; iron ion transport; oxidation reduction; oxidoreductase activity	Iron; Iron storage; Metal-binding	IPR009040; IPR009078; IPR014034; IPR008331; IPR001519; IPR012347;		Ferritin-like diiron domain (1)	Ferritin family			262
A5AWP0	93	0.242188	0	0	-30.0476	-39.937	4.70198e-38	Putative uncharacterized protein (Fragment)	VITISV_004511	Vitis vinifera (Grape)										128
B9SWY1	118	0.0647996	31	0.0170236	-11.406	-3.34084	1.96614e-37	Pyruvate decarboxylase, putative (EC 4.1.1.1)	RCOM_0489390	Ricinus communis (Castor bean)	GO:0000287; GO:0004737; GO:0030976	magnesium ion binding; pyruvate decarboxylase activity; thiamin pyrophosphate binding	Lyase; Pyruvate	IPR012110; IPR012000; IPR012001; IPR011766;	4.1.1.1		TPP enzyme family			607
Q9SKZ0	115	0.283951	29	0.0716049	-11.4727	-3.39991	2.71191e-37	At2g32090/F22D22.16 (Expressed protein)	At2g32090	Arabidopsis thaliana (Mouse-ear cress)			Complete proteome	IPR004360;					10617197;	135
B9RKH3	177	0.273148	91	0.140432	-10.3367	-2.37221	2.87863e-37	Mitochondrial import inner membrane translocase subunit tim17, putative	RCOM_1049400	Ricinus communis (Castor bean)	GO:0016021; GO:0005743; GO:0008565	integral to membrane; mitochondrial inner membrane; protein transporter activity	Membrane; Transmembrane; Transmembrane helix	IPR003397;						216
D7SS66	244	0.330623	179	0.242547	-9.61715	-1.85932	4.61798e-37	Whole genome shotgun sequence of line PN40024, scaffold_54.assembly12x (Fragment)	VIT_00029655001	Vitis vinifera (Grape)	GO:0015934; GO:0003735; GO:0030528; GO:0006412	large ribosomal subunit; structural constituent of ribosome; transcription regulator activity; translation	Ribonucleoprotein; Ribosomal protein	IPR018038; IPR016082; IPR012988; IPR005998;			Ribosomal protein L30P family		17721507;	246
Q9LH84	435	0.273585	479	0.301258	-8.49005	-1.27339	9.59182e-37	Putative uncharacterized protein At3g28510 (Similarity to AAA-type ATPase)	At3g28510	Arabidopsis thaliana (Mouse-ear cress)	GO:0005524; GO:0017111	ATP binding; nucleoside-triphosphatase activity	ATP-binding; Complete proteome; Nucleotide-binding	IPR003593; IPR003959;					11130713;	530
Q9LE22	135	0.264706	48	0.0941176	-10.9935	-2.90425	1.27279e-36	Probable calcium-binding protein CML27 (Calmodulin-like protein 27)	CML27 At1g18210 T10F20.22 T10O22.19	Arabidopsis thaliana (Mouse-ear cress)	GO:0005509; GO:0005886; GO:0005773	calcium ion binding; plasma membrane; vacuole	Calcium; Complete proteome; Phosphoprotein; Repeat	IPR018248; IPR011992; IPR018247; IPR018249; IPR002048;		EF-hand domains (4)			11130712; 14593172; 15720654; 19245862; 19376835	170
A8Y7S8	217	0.50939	145	0.340376	-9.8537	-1.99404	1.67055e-36	Z-box binding factor 3	zbf3	Arabidopsis thaliana (Mouse-ear cress)	GO:0005509	calcium ion binding	Calcium	IPR018248; IPR011992; IPR018247; IPR018249; IPR002048;					18621945	142
O23940	89	0.210402	0	0	-30.0793	-39.8736	3.00927e-36	Acyl carrier protein		Fragaria vesca (Woodland strawberry)	GO:0000036; GO:0048037; GO:0006633; GO:0031177	acyl carrier activity; cofactor binding; fatty acid biosynthetic process; phosphopantetheine binding	Fatty acid biosynthesis; Lipid synthesis; Phosphopantetheine	IPR003231; IPR009081; IPR006163; IPR006162;		Acyl carrier domain (1)				141
D7T037	88	0.238482	8	0.0216802	-12.5947	-4.87183	3.00927e-36	Whole genome shotgun sequence of line PN40024, scaffold_34.assembly12x (Fragment)	VIT_00023002001	Vitis vinifera (Grape)	GO:0005507; GO:0009055	copper ion binding; electron carrier activity		IPR000923; IPR008972; IPR003245;					17721507;	123
Q9M5M7	280	0.424242	236	0.357576	-9.31846	-1.65904	6.10548e-36	60S ribosomal protein L10	RPL10	Euphorbia esula (Leafy spurge)	GO:0005840; GO:0003735; GO:0006412	ribosome; structural constituent of ribosome; translation	Ribonucleoprotein; Ribosomal protein	IPR001197; IPR016180; IPR018255;			Ribosomal protein L10e family			220
B6VC54	137	0.312785	54	0.123288	-10.898	-2.75554	1.70833e-35	60S ribosomal protein L27A	RPL27A	Vernicia fordii (Tung) (Aleurites fordii)	GO:0005840; GO:0003735; GO:0006412	ribosome; structural constituent of ribosome; translation	Ribonucleoprotein; Ribosomal protein	IPR001196; IPR021131;			Ribosomal protein L15P family			146
O82659	131	0.258383	47	0.0927022	-11.0304	-2.89123	4.67566e-35	Probable calcium-binding protein CML20 (Calmodulin-like protein 20) (Centrin-2)	CML20 CEN2 At3g50360 F11C1.200	Arabidopsis thaliana (Mouse-ear cress)	GO:0005509; GO:0005886; GO:0005515	calcium ion binding; plasma membrane; protein binding	Calcium; Complete proteome; Repeat	IPR018248; IPR011992; IPR018247; IPR018249; IPR002048;		EF-hand domains (4)			9742960; 11130713;	169
Q01902	687	1.5473	960	2.16216	-7.6589	-0.929672	2.72399e-34	Ribosomal protein S7, mitochondrial	RPS7	Triticum aestivum (Wheat)	GO:0005739; GO:0019843; GO:0015935; GO:0003735; GO:0006412	mitochondrion; rRNA binding; small ribosomal subunit; structural constituent of ribosome; translation	Mitochondrion; RNA-binding; Ribonucleoprotein; Ribosomal protein; rRNA-binding	IPR000235; IPR005717;			Ribosomal protein S7P family		8437584	148
D7SLI3	80	0.18018	11	0.0247748	-12.4337	-4.27489	3.08149e-33	Whole genome shotgun sequence of line PN40024, scaffold_4.assembly12x (Fragment)	VIT_00025433001	Vitis vinifera (Grape)	GO:0016251; GO:0005669; GO:0006367	general RNA polymerase II transcription factor activity; transcription factor TFIID complex; transcription initiation from RNA polymerase II promoter		IPR006751;					17721507;	148
Q8S8M0	146	0.496599	71	0.241497	-10.6546	-2.45247	1.19779e-32	UPF0467 protein At2g41420	At2g41420 T26J13.1	Arabidopsis thaliana (Mouse-ear cress)	GO:0005886	plasma membrane	Complete proteome				UPF0467 family		10617197; 14593172	98
B9MZ79	79	0.0692982	0	0	-30.1653	-39.7016	2.46519e-32	Predicted protein	POPTRDRAFT_827290	Populus trichocarpa (Western balsam poplar) (Populus balsamifera subsp. trichocarpa)	GO:0055114; GO:0016491; GO:0008270	oxidation reduction; oxidoreductase activity; zinc ion binding	Metal-binding; Oxidoreductase; Zinc	IPR013149; IPR013154; IPR002085; IPR002328; IPR011032; IPR016040;					16973872;	380
B9RMM2	79	0.14794	0	0	-30.1653	-39.7016	2.46519e-32	Putative uncharacterized protein	RCOM_1081740	Ricinus communis (Castor bean)	GO:0003824	catalytic activity		IPR003832; IPR016118;						178
Q56Z40	79	0.0820353	0	0	-30.1653	-39.7016	2.46519e-32	RSH3	At1g54130	Arabidopsis thaliana (Mouse-ear cress)	GO:0015969	guanosine tetraphosphate metabolic process		IPR007685;						321
O48845	416	1.03483	480	1.19403	-8.52076	-1.20595	3.27602e-32	Probable cytochrome b5 isoform 2	At2g32720 F24L7.14	Arabidopsis thaliana (Mouse-ear cress)	GO:0022900; GO:0005789; GO:0020037; GO:0016021; GO:0005792; GO:0005515; GO:0006810	electron transport chain; endoplasmic reticulum membrane; heme binding; integral to membrane; microsome; protein binding; transport	Complete proteome; Electron transport; Endoplasmic reticulum; Heme; Iron; Membrane; Metal-binding; Microsome; Transmembrane; Transmembrane helix; Transport; Ubl conjugation	IPR001199; IPR018506;		Cytochrome b5 heme-binding domain (1)	Cytochrome b5 family		10617197; 14593172; 19292762	134
D7SLU5	78	0.0992366	0	0	-30.1744	-39.6832	4.93038e-32	Whole genome shotgun sequence of line PN40024, scaffold_21.assembly12x (Fragment)	VIT_00018215001	Vitis vinifera (Grape)									17721507;	262
Q9M5M6	219	0.651786	168	0.5	-9.74087	-1.79487	1.36025e-31	60S ribosomal protein L30	RPL30	Euphorbia esula (Leafy spurge)	GO:0005840; GO:0003735; GO:0006412	ribosome; structural constituent of ribosome; translation	Ribonucleoprotein; Ribosomal protein	IPR000231; IPR022991; IPR004038;			Ribosomal protein L30e family			112
B9R7F5	77	0.112573	0	0	-30.1837	-39.6646	1.97215e-31	Putative uncharacterized protein	RCOM_1591260	Ricinus communis (Castor bean)										228
A5AYZ1	76	0.0385591	0	0	-30.1932	-39.6458	3.94431e-31	Malic enzyme	VITISV_024155	Vitis vinifera (Grape)	GO:0051287; GO:0006108; GO:0004470; GO:0046872; GO:0055114; GO:0016616	NAD or NADH binding; malate metabolic process; malic enzyme activity; metal ion binding; oxidation reduction; oxidoreductase activity, acting on the CH-OH group of donors, NAD or NADP as acceptor	Metal-binding; Oxidoreductase	IPR015884; IPR012301; IPR012302; IPR001891; IPR016040;			Malic enzymes family			657
B9RDU1	76	0.0713615	0	0	-30.1932	-39.6458	3.94431e-31	Cysteine synthase (EC 2.5.1.47)	RCOM_1615850	Ricinus communis (Castor bean)	GO:0006535; GO:0004124; GO:0030170; GO:0016740	cysteine biosynthetic process from serine; cysteine synthase activity; pyridoxal phosphate binding; transferase activity	Amino-acid biosynthesis; Cysteine biosynthesis; Transferase	IPR001216; IPR005856; IPR005859; IPR001926;	2.5.1.47		Cysteine synthase/cystathionine beta-synthase family			355
D7T6S1	142	0.200565	74	0.10452	-10.6448	-2.35269	2.44915e-30	Whole genome shotgun sequence of line PN40024, scaffold_20.assembly12x (Fragment)	VIT_00017899001	Vitis vinifera (Grape)									17721507;	236
P57106	74	0.0742972	0	0	-30.2124	-39.6073	3.15544e-30	Malate dehydrogenase, cytoplasmic 2 (EC 1.1.1.37)	At5g43330 MWF20.2	Arabidopsis thaliana (Mouse-ear cress)	GO:0030060; GO:0005488; GO:0005737; GO:0006096; GO:0006108; GO:0055114; GO:0005886; GO:0006099	L-malate dehydrogenase activity; binding; cytoplasm; glycolysis; malate metabolic process; oxidation reduction; plasma membrane; tricarboxylic acid cycle	Complete proteome; Cytoplasm; NAD; Oxidoreductase; Tricarboxylic acid cycle	IPR001557; IPR022383; IPR001236; IPR015955; IPR001252; IPR011274; IPR010945; IPR016040;	1.1.1.37		LDH/MDH superfamily, MDH type 2 family		10718197; 14593172	332
P26569	73	0.0891331	0	0	-30.2222	-39.5877	6.31089e-30	Histone H1.2	At2g30620 T06B20.3	Arabidopsis thaliana (Mouse-ear cress)	GO:0003677; GO:0005730; GO:0000786; GO:0006334	DNA binding; nucleolus; nucleosome; nucleosome assembly	Chromosome; Complete proteome; DNA-binding; Isopeptide bond; Nucleus; Phosphoprotein; Ubl conjugation	IPR005818; IPR005819; IPR011991;		H15 (linker histone H1/H5 globular) domain (1)	Histone H1/H5 family		1765064; 10617197; 14593172; 19292762; 19376835	273
D7SZI9	196	0.29697	144	0.218182	-9.93211	-1.85718	1.0565e-29	Whole genome shotgun sequence of line PN40024, scaffold_49.assembly12x (Fragment)	VIT_00027844001	Vitis vinifera (Grape)	GO:0005840; GO:0003735; GO:0006412	ribosome; structural constituent of ribosome; translation		IPR002784; IPR014722;					17721507;	220
D7SMQ9	84	0.111554	18	0.0239044	-12.0433	-3.63479	2.47413e-29	Whole genome shotgun sequence of line PN40024, scaffold_83.assembly12x (Fragment)	VIT_00036445001	Vitis vinifera (Grape)	GO:0009507; GO:0016853	chloroplast; isomerase activity		IPR009410;					17721507;	251
Q9S799	73	0.193122	12	0.031746	-12.437	-4.01726	8.04638e-29	F28J7.7 protein (F4P13.29 protein) (Putative uncharacterized protein) (Putative uncharacterized protein At3g01740)	F4P13.29 At3g01740 F28J7.7	Arabidopsis thaliana (Mouse-ear cress)			Complete proteome	IPR013870;					11130713; 12093376;	126
Q96558	211	0.146528	170	0.118056	-9.75918	-1.7241	9.52375e-29	UDP-glucose 6-dehydrogenase (UDP-Glc dehydrogenase) (UDP-GlcDH) (UDPGDH) (EC 1.1.1.22)		Glycine max (Soybean) (Glycine hispida)	GO:0051287; GO:0003979; GO:0055114	NAD or NADH binding; UDP-glucose 6-dehydrogenase activity; oxidation reduction	NAD; Oxidoreductase	IPR008927; IPR021157; IPR016040; IPR017476; IPR014027; IPR014026; IPR014028; IPR001732;	1.1.1.22		UDP-glucose/GDP-mannose dehydrogenase family		8938413	480
D7U5G7	145	0.42029	85	0.246377	-10.5298	-2.18291	6.80939e-28	Whole genome shotgun sequence of line PN40024, scaffold_38.assembly12x (Fragment)	VIT_00024171001	Vitis vinifera (Grape)									17721507;	115
B9S552	68	0.117444	0	0	-30.2734	-39.4853	8.07794e-28	Putative uncharacterized protein	RCOM_1721330	Ricinus communis (Castor bean)				IPR009606;						193
B9SWT3	66	0.0541872	0	0	-30.2949	-39.4422	3.23117e-27	3-isopropylmalate dehydrogenase (EC 1.1.1.85)	RCOM_0011000	Ricinus communis (Castor bean)	GO:0003862; GO:0051287; GO:0005737; GO:0009098; GO:0000287; GO:0055114	3-isopropylmalate dehydrogenase activity; NAD or NADH binding; cytoplasm; leucine biosynthetic process; magnesium ion binding; oxidation reduction	Amino-acid biosynthesis; Branched-chain amino acid biosynthesis; Leucine biosynthesis; Metal-binding; NAD; Oxidoreductase	IPR019818; IPR001804; IPR004429;	1.1.1.85		Isocitrate and isopropylmalate dehydrogenases family			406
D7U1A2	66	0.124294	0	0	-30.2949	-39.4422	3.23117e-27	40S ribosomal protein S12 (Fragment)	VIT_00023591001	Vitis vinifera (Grape)	GO:0005840; GO:0003735; GO:0006412	ribosome; structural constituent of ribosome; translation	Ribonucleoprotein; Ribosomal protein	IPR004038; IPR000530;			Ribosomal protein S12e family		17721507;	177
B9GUY8	266	0.356091	269	0.360107	-9.26105	-1.39622	1.67206e-26	Predicted protein	POPTRDRAFT_709874	Populus trichocarpa (Western balsam poplar) (Populus balsamifera subsp. trichocarpa)	GO:0005840; GO:0003735; GO:0006412	ribosome; structural constituent of ribosome; translation		IPR014401; IPR001377;					16973872;	249
P60112	63	0.247059	0	0	-30.3285	-39.3751	5.16988e-26	ATP synthase subunit 9, mitochondrial (EC 3.6.3.14) (Lipid-binding protein)	ATP9 AtMg01080	Arabidopsis thaliana (Mouse-ear cress)	GO:0005524; GO:0015986; GO:0015078; GO:0016021; GO:0008289; GO:0031966; GO:0045263	ATP binding; ATP synthesis coupled proton transport; hydrogen ion transmembrane transporter activity; integral to membrane; lipid binding; mitochondrial membrane; proton-transporting ATP synthase complex, coupling factor F(o)	ATP-binding; CF(0); Complete proteome; Hydrogen ion transport; Ion transport; Lipid-binding; Membrane; Mitochondrion; Nucleotide-binding; RNA editing; Transmembrane; Transmembrane helix; Transport	IPR000454; IPR020537; IPR002379;	3.6.3.14		ATPase C chain family		8776901; 8988169; 10617197; 10611383	85
B9RGY8	82	0.140893	22	0.0378007	-11.9159	-3.31052	1.79588e-25	Putative uncharacterized protein	RCOM_1445430	Ricinus communis (Castor bean)										194
O22633	193	0.814346	164	0.691983	-9.84942	-1.6473	1.01439e-24	NOI protein (NOI protein, nitrate-induced) (Putative NOI protein, nitrate-induced) (Putative nitrate-induced NOI protein)	At5g55850	Arabidopsis thaliana (Mouse-ear cress)	GO:0005886	plasma membrane	Complete proteome	IPR008700;					11130714; 19376835; 10718197	79
A9PAU1	99	0.305556	43	0.132716	-11.2966	-2.61549	4.23711e-24	Predicted protein (Putative uncharacterized protein)	POPTRDRAFT_568180	Populus trichocarpa (Western balsam poplar) (Populus balsamifera subsp. trichocarpa)				IPR005336;					18230180; 16973872;	108
D7UDF7	58	0.0607966	0	0	-30.3882	-39.2558	6.61744e-24	Whole genome shotgun sequence of line PN40024, scaffold_122.assembly12x (Fragment)	VIT_00013434001	Vitis vinifera (Grape)	GO:0003824; GO:0044237; GO:0050662	catalytic activity; cellular metabolic process; coenzyme binding		IPR001509; IPR016040;					17721507;	318
O24548	58	0.0558767	0	0	-30.3882	-39.2558	6.61744e-24	Type IIIa membrane protein cp-wap13		Vigna unguiculata (Cowpea)	GO:0005794; GO:0030054; GO:0007047; GO:0030244; GO:0008466; GO:0009505	Golgi apparatus; cell junction; cellular cell wall organization; cellulose biosynthetic process; glycogenin glucosyltransferase activity; plant-type cell wall		IPR004901;						346
A9P8K6	139	0.291405	93	0.194969	-10.4954	-1.99218	1.18433e-23	Predicted protein (Putative uncharacterized protein)	POPTRDRAFT_677637	Populus trichocarpa (Western balsam poplar) (Populus balsamifera subsp. trichocarpa)	GO:0005840; GO:0003735; GO:0006412	ribosome; structural constituent of ribosome; translation	Ribonucleoprotein; Ribosomal protein	IPR012340; IPR016027; IPR000266; IPR019978; IPR019979;			Ribosomal protein S17P family		18230180; 16973872;	159
Q9FMT1	57	0.0464548	0	0	-30.4007	-39.2307	1.32349e-23	3-isopropylmalate dehydrogenase 3, chloroplastic (3-IPM-DH 3) (IMDH 3) (EC 1.1.1.85) (Beta-IPM dehydrogenase 3)	IMDH3 At5g14200 MUA22.20	Arabidopsis thaliana (Mouse-ear cress)	GO:0003862; GO:0051287; GO:0009570; GO:0019761; GO:0009098; GO:0000287; GO:0004471; GO:0055114; GO:0009651	3-isopropylmalate dehydrogenase activity; NAD or NADH binding; chloroplast stroma; glucosinolate biosynthetic process; leucine biosynthetic process; magnesium ion binding; malate dehydrogenase (decarboxylating) activity; oxidation reduction; response to salt stress	Alternative splicing; Amino-acid biosynthesis; Branched-chain amino acid biosynthesis; Chloroplast; Complete proteome; Leucine biosynthesis; Magnesium; Manganese; Metal-binding; NAD; Oxidoreductase; Phosphoprotein; Plastid; Transit peptide	IPR019818; IPR001804; IPR004429;	1.1.1.85		Isocitrate and isopropylmalate dehydrogenases family		9501997; 14593172; 19376835	409
Q3HRX7	114	0.248366	64	0.139434	-10.908	-2.24529	7.16743e-23	Ribosomal protein L25-like protein		Solanum tuberosum (Potato)	GO:0003723; GO:0000166; GO:0005840; GO:0003735; GO:0006412	RNA binding; nucleotide binding; ribosome; structural constituent of ribosome; translation	Ribonucleoprotein; Ribosomal protein	IPR012677; IPR012678; IPR001014; IPR005633; IPR013025;			Ribosomal protein L23P family			153
P42793	60	0.108108	12	0.0216216	-12.5785	-3.73432	1.89011e-22	60S ribosomal protein L5, mitochondrial	RPL5 AtMg00210	Arabidopsis thaliana (Mouse-ear cress)	GO:0005739; GO:0005840; GO:0003735; GO:0006412	mitochondrion; ribosome; structural constituent of ribosome; translation	Complete proteome; Mitochondrion; RNA editing; Ribonucleoprotein; Ribosomal protein	IPR002132; IPR022803;			Ribosomal protein L5P family		7916674; 8988169; 10611383; 10617197; 1463850	185
A5BR24	53	0.0817901	0	0	-30.4532	-39.1257	8.47033e-22	Putative uncharacterized protein (Whole genome shotgun sequence of line PN40024, scaffold_8.assembly12x)	VITISV_026042 VIT_00035334001	Vitis vinifera (Grape)	GO:0015031	protein transport		IPR005024;					17721507;	216
D7SM25	53	0.125296	0	0	-30.4532	-39.1257	8.47033e-22	Whole genome shotgun sequence of line PN40024, scaffold_21.assembly12x (Fragment)	VIT_00018328001	Vitis vinifera (Grape)	GO:0005840; GO:0003735; GO:0006412	ribosome; structural constituent of ribosome; translation		IPR002674; IPR011331; IPR011332;					17721507;	141
D7T043	53	0.0349144	0	0	-30.4532	-39.1257	8.47033e-22	3-isopropylmalate dehydrogenase (EC 1.1.1.85) (Fragment)	VIT_00023010001	Vitis vinifera (Grape)	GO:0003862; GO:0051287; GO:0005737; GO:0009098; GO:0000287; GO:0055114	3-isopropylmalate dehydrogenase activity; NAD or NADH binding; cytoplasm; leucine biosynthetic process; magnesium ion binding; oxidation reduction	Amino-acid biosynthesis; Branched-chain amino acid biosynthesis; Leucine biosynthesis; Metal-binding; NAD; Oxidoreductase	IPR019818; IPR001804; IPR004429;	1.1.1.85		Isocitrate and isopropylmalate dehydrogenases family		17721507;	506
B9RH54	116	0.214815	73	0.135185	-10.8005	-2.08055	2.21398e-21	Putative uncharacterized protein	RCOM_1447400	Ricinus communis (Castor bean)	GO:0006950	response to stress		IPR014729; IPR006016;						180
P92549	51	0.0335306	6	0.00394477	-13.1957	-4.49986	3.38813e-21	ATP synthase subunit alpha, mitochondrial	ATPA ATP1 AtMg01190	Arabidopsis thaliana (Mouse-ear cress)	GO:0005524; GO:0015986; GO:0046933; GO:0005743; GO:0045261; GO:0046961	ATP binding; ATP synthesis coupled proton transport; hydrogen ion transporting ATP synthase activity, rotational mechanism; mitochondrial inner membrane; proton-transporting ATP synthase complex, catalytic core F(1); proton-transporting ATPase activity, rotational mechanism	ATP synthesis; ATP-binding; CF(1); Complete proteome; Direct protein sequencing; Hydrogen ion transport; Ion transport; Membrane; Mitochondrion; Mitochondrion inner membrane; Nucleotide-binding; RNA editing; Transport	IPR020003; IPR000194; IPR005294; IPR018118; IPR000793; IPR004100;			ATPase alpha/beta chains family		8988169; 10617197; 11743114; 10611383; 14671022	507
D7U9X5	115	0.153949	73	0.0977242	-10.8068	-2.06806	3.65885e-21	Whole genome shotgun sequence of line PN40024, scaffold_60.assembly12x (Fragment)	VIT_00031168001	Vitis vinifera (Grape)	GO:0005840; GO:0003735; GO:0006412	ribosome; structural constituent of ribosome; translation		IPR000039; IPR021131;					17721507;	249
B9SVI7	87	0.0775401	38	0.0338681	-11.479	-2.60741	3.9047e-21	Putative uncharacterized protein	RCOM_0537780	Ricinus communis (Castor bean)										374
B9SLP3	206	0.476852	207	0.479167	-9.63443	-1.40541	4.42771e-21	40S ribosomal protein S17, putative	RCOM_0502070	Ricinus communis (Castor bean)	GO:0005840; GO:0003735; GO:0006412	ribosome; structural constituent of ribosome; translation	Ribonucleoprotein; Ribosomal protein	IPR001210; IPR018273;						144
A5AV70	91	0.0649536	44	0.0314061	-11.3408	-2.46076	4.83238e-21	Putative uncharacterized protein	VITISV_002534	Vitis vinifera (Grape)	GO:0004781; GO:0000103	sulfate adenylyltransferase (ATP) activity; sulfate assimilation		IPR015947; IPR014729; IPR002650;						467
Q9SA16	93	0.172222	45	0.0833333	-11.3089	-2.4597	5.99473e-21	Protein PHLOEM PROTEIN 2-LIKE A9 (AtPP2-A9)	PP2A9 At1g31200 F28K20.16	Arabidopsis thaliana (Mouse-ear cress)			Complete proteome						11130712; 12529520	180
B9T828	95	0.149371	49	0.077044	-11.2321	-2.36754	8.70736e-21	Tyrosine-protein phosphatase SIW14, putative	RCOM_0100300	Ricinus communis (Castor bean)	GO:0004725	protein tyrosine phosphatase activity		IPR016130; IPR020428; IPR004861;						212
P46293	141	0.324138	109	0.250575	-10.3706	-1.78376	1.48499e-20	40S ribosomal protein S16	RPS16	Gossypium hirsutum (Upland cotton) (Gossypium mexicanum)	GO:0005840; GO:0003735; GO:0006412	ribosome; structural constituent of ribosome; translation	Cytoplasm; Ribonucleoprotein; Ribosomal protein	IPR020568; IPR014721; IPR000754; IPR020574;			Ribosomal protein S9P family		7824648	145
E0CPL1	61	0.158854	15	0.0390625	-12.4056	-3.43624	1.58039e-20	Whole genome shotgun sequence of line PN40024, scaffold_1.assembly12x (Fragment)	VIT_00009861001	Vitis vinifera (Grape)				IPR019716;					17721507;	128
Q3E902	118	0.462745	77	0.301961	-10.7497	-2.02825	1.7328e-20	40S ribosomal protein S21-2	RPS21C At5g27700 T1G16.30	Arabidopsis thaliana (Mouse-ear cress)	GO:0022627; GO:0003735; GO:0006412	cytosolic small ribosomal subunit; structural constituent of ribosome; translation	Complete proteome; Ribonucleoprotein; Ribosomal protein	IPR001931; IPR018279;			Ribosomal protein S21e family		11130714; 11598216	85
P46286	183	0.236434	173	0.223514	-9.84926	-1.49347	1.94227e-20	60S ribosomal protein L8-1 (60S ribosomal protein L2) (Protein EMBRYO DEFECTIVE 2296)	RPL8A EMB2296 RPL2 At2g18020 T27K22.11	Arabidopsis thaliana (Mouse-ear cress)	GO:0009507; GO:0022625; GO:0005730; GO:0005886; GO:0005515; GO:0003735; GO:0006412; GO:0005773	chloroplast; cytosolic large ribosomal subunit; nucleolus; plasma membrane; protein binding; structural constituent of ribosome; translation; vacuole	Complete proteome; Cytoplasm; Ribonucleoprotein; Ribosomal protein; Ubl conjugation	IPR012340; IPR016027; IPR022666; IPR002171; IPR014726; IPR022669; IPR022671; IPR014722; IPR008991;			Ribosomal protein L2P family		10617197; 14593172; 11598216; 19292762	258
O80774	48	0.0336842	0	0	-30.5247	-38.9828	5.42101e-20	AT2G34250 protein (At2g34250/F13P17.9) (Putative uncharacterized protein) (Putative uncharacterized protein At2g34250)	AT2G34250 At2g34250	Arabidopsis thaliana (Mouse-ear cress)	GO:0015450; GO:0016020	P-P-bond-hydrolysis-driven protein transmembrane transporter activity; membrane	Complete proteome	IPR002208; IPR019561;			SecY/SEC61-alpha family		10617197; 12093376;	475
D7TIZ1	161	0.325253	144	0.290909	-10.074	-1.57339	7.15443e-20	Whole genome shotgun sequence of line PN40024, scaffold_7.assembly12x (Fragment)	VIT_00033743001	Vitis vinifera (Grape)	GO:0005840; GO:0003735; GO:0006412	ribosome; structural constituent of ribosome; translation		IPR000988;					17721507;	165
A9P9U4	115	0.306667	77	0.205333	-10.7683	-1.9911	7.50797e-20	Predicted protein (Putative uncharacterized protein)	POPTRDRAFT_552449	Populus trichocarpa (Western balsam poplar) (Populus balsamifera subsp. trichocarpa)	GO:0005840; GO:0003735; GO:0006412	ribosome; structural constituent of ribosome; translation		IPR002671;					18230180; 16973872;	125
D7UC97	93	0.213793	48	0.110345	-11.2624	-2.36659	7.5799e-20	60S ribosomal protein L36 (Fragment)	VIT_00026914001	Vitis vinifera (Grape)	GO:0005840; GO:0003735; GO:0006412	ribosome; structural constituent of ribosome; translation	Ribonucleoprotein; Ribosomal protein	IPR000509;			Ribosomal protein L36e family		17721507;	145
D7TU83	131	0.389881	98	0.291667	-10.5004	-1.83111	8.40226e-20	Whole genome shotgun sequence of line PN40024, scaffold_17.assembly12x (Fragment)	VIT_00015733001	Vitis vinifera (Grape)	GO:0003755; GO:0006457	peptidyl-prolyl cis-trans isomerase activity; protein folding	Isomerase; Rotamase	IPR001179;			FKBP-type PPIase family		17721507;	112
B9SX10	47	0.12336	6	0.015748	-13.2546	-4.38202	1.0842e-19	RNA binding protein, putative	RCOM_1259230	Ricinus communis (Castor bean)	GO:0003676; GO:0000166	nucleic acid binding; nucleotide binding		IPR012677; IPR000504;						127
D7TZR9	79	0.0492212	34	0.0211838	-11.6288	-2.62871	1.16869e-19	Whole genome shotgun sequence of line PN40024, scaffold_2.assembly12x (Fragment)	VIT_00016749001	Vitis vinifera (Grape)	GO:0003824; GO:0015969	catalytic activity; guanosine tetraphosphate metabolic process		IPR003607; IPR006674; IPR007685;					17721507;	535
A5CA82	66	0.0641399	22	0.02138	-12.0725	-2.99736	5.90964e-19	Putative uncharacterized protein	VITISV_015116	Vitis vinifera (Grape)			Kelch repeat	IPR001810; IPR022364; IPR015916; IPR006652; IPR013089;		F-box domain (1)				343
Q9SL03	56	0.00956774	14	0.00239194	-12.5171	-3.4124	1.44954e-18	Callose synthase 2 (EC 2.4.1.34) (1,3-beta-glucan synthase) (Protein GLUCAN SYNTHASE-LIKE 3)	CALS2 GSL3 At2g31960 F22D22.29	Arabidopsis thaliana (Mouse-ear cress)	GO:0006075; GO:0003843; GO:0000148; GO:0007047; GO:0016021; GO:0008360	1,3-beta-glucan biosynthetic process; 1,3-beta-glucan synthase activity; 1,3-beta-glucan synthase complex; cellular cell wall organization; integral to membrane; regulation of cell shape	Cell membrane; Cell shape; Cell wall biogenesis/degradation; Complete proteome; Glycosyltransferase; Membrane; Transferase; Transmembrane; Transmembrane helix	IPR006745; IPR003440;	2.4.1.34		Glycosyltransferase 48 family		10617197; 11910074; 11283334; 16021399	1951
B9S202	184	0.385744	187	0.392034	-9.7892	-1.38906	1.76213e-18	NADH-ubiquinone oxidoreductase subunit B17.2, putative (EC 1.6.99.3)	RCOM_1324640	Ricinus communis (Castor bean)	GO:0008137; GO:0009055; GO:0016020; GO:0055114	NADH dehydrogenase (ubiquinone) activity; electron carrier activity; membrane; oxidation reduction	Oxidoreductase; Ubiquinone	IPR007763;	1.6.99.3					159
B9RVU7	99	0.235714	63	0.15	-11.0211	-2.06447	2.08233e-18	Putative uncharacterized protein	RCOM_1173010	Ricinus communis (Castor bean)				IPR012340; IPR016027;						140
B9T9Z0	44	0.195556	0	0	-30.5874	-38.8573	3.46945e-18	Putative uncharacterized protein	RCOM_2118740	Ricinus communis (Castor bean)										75
B9SLE5	63	0.162791	22	0.0568475	-12.1061	-2.93024	3.67324e-18	Peptidase, putative	RCOM_0685920	Ricinus communis (Castor bean)	GO:0042802; GO:0043086; GO:0004252	identical protein binding; negative regulation of catalytic activity; serine-type endopeptidase activity		IPR015500; IPR010259;						129
B9RJS5	384	0.359551	557	0.521536	-8.47118	-0.875825	6.36215e-18	Purine transporter, putative	RCOM_1038370	Ricinus communis (Castor bean)	GO:0016021	integral to membrane	Membrane; Transmembrane; Transmembrane helix	IPR000620; IPR004853;						356
D7TIC9	43	0.0573333	0	0	-30.604	-38.8241	6.93889e-18	Whole genome shotgun sequence of line PN40024, scaffold_7.assembly12x (Fragment)	VIT_00033481001	Vitis vinifera (Grape)	GO:0005634; GO:0006355; GO:0043565; GO:0003700; GO:0006350; GO:0030528	nucleus; regulation of transcription, DNA-dependent; sequence-specific DNA binding; sequence-specific DNA binding transcription factor activity; transcription; transcription regulator activity	DNA-binding; Homeobox; Nucleus; Transcription; Transcription regulation	IPR001356; IPR017970; IPR009057; IPR012287; IPR003106;		Homeobox DNA-binding domain (1)			17721507;	250
B9RCY4	151	0.0988867	141	0.0923379	-10.1354	-1.51125	1.08822e-17	Initiation factor 5a, putative	RCOM_1622080	Ricinus communis (Castor bean)	GO:0003723; GO:0008612; GO:0045901; GO:0045905; GO:0043022; GO:0003746; GO:0003743; GO:0006452	RNA binding; peptidyl-lysine modification to hypusine; positive regulation of translational elongation; positive regulation of translational termination; ribosome binding; translation elongation factor activity; translation initiation factor activity; translational frameshifting	Initiation factor; Protein biosynthesis; Repeat; WD repeat	IPR012340; IPR016027; IPR019769; IPR001884; IPR020189; IPR014722; IPR008991; IPR015943; IPR001680; IPR011046; IPR019782; IPR019775; IPR017986; IPR019781;						509
B6VJW6	42	0.116667	0	0	-30.621	-38.7901	1.38778e-17	Ribosomal protein S10	rps10	Vitis vinifera (Grape)	GO:0005739; GO:0015935; GO:0003735; GO:0006412	mitochondrion; small ribosomal subunit; structural constituent of ribosome; translation	Mitochondrion; Ribonucleoprotein; Ribosomal protein	IPR001848; IPR005731;					20385587	120
B9RG74	100	0.252525	67	0.169192	-10.9695	-1.99016	2.59992e-17	NADH dehydrogenase, putative	RCOM_1451960	Ricinus communis (Castor bean)										132
D7SRG7	40	0.0338409	0	0	-30.6562	-38.7198	1.11022e-16	Whole genome shotgun sequence of line PN40024, scaffold_217.assembly12x (Fragment)	VIT_00003934001	Vitis vinifera (Grape)	GO:0004177; GO:0009987; GO:0008235; GO:0006508	aminopeptidase activity; cellular process; metalloexopeptidase activity; proteolysis		IPR004545; IPR001714; IPR000994; IPR011991;					17721507;	394
Q8VXU6	55	0.0818452	17	0.0252976	-12.39	-3.10629	1.5687e-16	Protein DEHYDRATION-INDUCED 19 homolog 4 (AtDi19-4)	DI19-4 At3g06760 F3E22.10	Arabidopsis thaliana (Mouse-ear cress)	GO:0048471	perinuclear region of cytoplasm	Alternative splicing; Complete proteome; Cytoplasm	IPR008598;			Di19 family		11130713; 14593172; 16786289	224
B9RWH2	153	0.515152	150	0.505051	-10.0813	-1.44097	1.69174e-16	Putative uncharacterized protein	RCOM_1019480	Ricinus communis (Castor bean)				IPR007513;						99
B9RHH3	143	0.204578	135	0.193133	-10.2061	-1.49545	1.77535e-16	60S ribosomal protein L6	RCOM_1526800	Ricinus communis (Castor bean)	GO:0005840; GO:0003735; GO:0006412	ribosome; structural constituent of ribosome; translation	Ribonucleoprotein; Ribosomal protein	IPR005568; IPR000915; IPR014722;			Ribosomal protein L6e family			233
Q56WN1	153	0.143258	152	0.142322	-10.0718	-1.42186	2.15842e-16	Glutamine synthetase cytosolic isozyme 1-1 (EC 6.3.1.2) (Glutamate--ammonia ligase GLN1;1) (GLN1;1)	GLN1-1 At5g37600 K12B20.50	Arabidopsis thaliana (Mouse-ear cress)	GO:0005524; GO:0005618; GO:0005507; GO:0005829; GO:0022626; GO:0004356; GO:0006542; GO:0042128; GO:0009399; GO:0005886; GO:0005515	ATP binding; cell wall; copper ion binding; cytosol; cytosolic ribosome; glutamate-ammonia ligase activity; glutamine biosynthetic process; nitrate assimilation; nitrogen fixation; plasma membrane; protein binding	ATP-binding; Complete proteome; Cytoplasm; Ligase; Nitrogen fixation; Nucleotide-binding	IPR008147; IPR014746; IPR008146;	6.3.1.2		Glutamine synthetase family		10470850; 14593172; 10482686; 14757761; 16472779	356
P25069	39	0.0872483	0	0	-30.6744	-38.6832	2.22045e-16	Calmodulin-2/3/5 (CaM-2/3/5)	CAM2 CAL1 At2g41110 T3K9.12; CAM3 At3g56800 T8M16.130; CAM5 TCH1 At2g27030 T20P8.8	Arabidopsis thaliana (Mouse-ear cress)	GO:0005509; GO:0019722; GO:0005886; GO:0005515; GO:0030163; GO:0005773	calcium ion binding; calcium-mediated signaling; plasma membrane; protein binding; protein catabolic process; vacuole	Acetylation; Alternative splicing; Calcium; Complete proteome; Methylation; Repeat	IPR018248; IPR011992; IPR018247; IPR018249; IPR002048;		EF-hand domains (4)	Calmodulin family		16668320; 1627778; 8173593; 8564305; 10617197; 11130713; 14593172; 2302732; 8507825;	149
Q9LHJ8	117	0.24375	97	0.202083	-10.5893	-1.68285	2.67729e-16	Zinc finger A20 and AN1 domain-containing stress-associated protein 5 (AtSAP5)	SAP5 At3g12630 T2E22.6 T2E22.105	Arabidopsis thaliana (Mouse-ear cress)	GO:0003677; GO:0005515; GO:0008270	DNA binding; protein binding; zinc ion binding	Complete proteome; Metal-binding; Zinc; Zinc-finger	IPR002653; IPR000058;		A20-type zinc finger (1); AN1-type zinc finger (1)			11130713; 10907853; 14593172; 17033811	160
E0CUV1	130	0.20155	115	0.178295	-10.3905	-1.58927	3.07063e-16	Whole genome shotgun sequence of line PN40024, scaffold_50.assembly12x (Fragment)	VIT_00028854001	Vitis vinifera (Grape)				IPR005326;					17721507;	215
A5B4M2	65	0.0724638	28	0.0312152	-11.9096	-2.62741	3.46104e-16	Putative uncharacterized protein	VITISV_004310	Vitis vinifera (Grape)	GO:0005622; GO:0008270	intracellular; zinc ion binding		IPR000315;						299
B9SA09	38	0.0539007	5	0.0070922	-13.5395	-4.3384	4.44089e-16	DNA binding protein, putative	RCOM_0181650	Ricinus communis (Castor bean)	GO:0005634; GO:0030528	nucleus; transcription regulator activity		IPR011598; IPR001092;		Basic helix-loop-helix (bHLH) domain (1)				235
B9RA93	38	0.0506667	0	0	-30.6932	-38.6458	8.88178e-16	Proteasome subunit alpha type (EC 3.4.25.1)	RCOM_1504710	Ricinus communis (Castor bean)	GO:0005737; GO:0005634; GO:0019773; GO:0004298; GO:0006511	cytoplasm; nucleus; proteasome core complex, alpha-subunit complex; threonine-type endopeptidase activity; ubiquitin-dependent protein catabolic process	Cytoplasm; Hydrolase; Nucleus; Protease; Proteasome; Threonine protease	IPR000426; IPR001353;	3.4.25.1		Peptidase T1A family			250
Q8LDF2	38	0.0432309	0	0	-30.6932	-38.6458	8.88178e-16	2-nitropropane dioxygenase-like protein	At5g64250	Arabidopsis thaliana (Mouse-ear cress)	GO:0018580; GO:0055114; GO:0016702	nitronate monooxygenase activity; oxidation reduction; oxidoreductase activity, acting on single donors with incorporation of molecular oxygen, incorporation of two atoms of oxygen	Complete proteome; Dioxygenase; Oxidoreductase	IPR004136; IPR013785;					11130714	293
B9T3R0	46	0.0934959	11	0.0223577	-12.8329	-3.47653	1.30028e-15	Cyanate hydratase, putative (EC 4.2.1.104)	RCOM_0038590	Ricinus communis (Castor bean)	GO:0008824; GO:0009439; GO:0016836; GO:0043565	cyanate hydratase activity; cyanate metabolic process; hydro-lyase activity; sequence-specific DNA binding	Lyase	IPR008076; IPR003712; IPR001387; IPR010982;	4.2.1.104					164
A5AMY6	37	0.0217903	0	0	-30.7124	-38.6073	1.77636e-15	Putative uncharacterized protein	VITISV_010210	Vitis vinifera (Grape)	GO:0006508; GO:0004252	proteolysis; serine-type endopeptidase activity		IPR000209; IPR022398; IPR015500; IPR003137;						566
B9HUS2	120	0.153257	106	0.135377	-10.507	-1.59137	2.88048e-15	Predicted protein	POPTRDRAFT_880287	Populus trichocarpa (Western balsam poplar) (Populus balsamifera subsp. trichocarpa)	GO:0005840; GO:0003735; GO:0006412	ribosome; structural constituent of ribosome; translation	Cytoplasm; Ribonucleoprotein; Ribosomal protein	IPR001593; IPR018281;			Ribosomal protein S3Ae family		16973872;	261
A5BVV3	51	0.063197	17	0.0210657	-12.4445	-2.99736	3.41832e-15	Putative uncharacterized protein	VITISV_030561	Vitis vinifera (Grape)										269
D9ZIP0	36	0.0524017	0	0	-30.7322	-38.5678	3.55271e-15	BHLH domain class transcription factor	BHLH16	Malus domestica (Apple) (Pyrus malus)				IPR011598; IPR001092;		Basic helix-loop-helix (bHLH) domain (1)				229
B9RQ45	139	0.313063	139	0.313063	-10.2055	-1.4124	5.87778e-15	Putative uncharacterized protein	RCOM_0954650	Ricinus communis (Castor bean)										148
B9SL82	76	0.22029	46	0.133333	-11.4387	-2.13676	7.96929e-15	Putative uncharacterized protein	RCOM_0092370	Ricinus communis (Castor bean)										115
D7T0P0	40	0.103359	9	0.0232558	-13.0785	-3.5644	2.29539e-14	Whole genome shotgun sequence of line PN40024, scaffold_65.assembly12x (Fragment)	VIT_00032270001	Vitis vinifera (Grape)	GO:0016272; GO:0006457; GO:0051082	prefoldin complex; protein folding; unfolded protein binding		IPR002777; IPR009053;					17721507;	129
A5C0W2	34	0.0228035	0	0	-30.7734	-38.4853	2.84217e-14	Putative uncharacterized protein	VITISV_018406	Vitis vinifera (Grape)	GO:0016758	transferase activity, transferring hexosyl groups	Glycosyltransferase; Transferase	IPR002213;			UDP-glycosyltransferase family			497
B9T6F4	62	0.0970266	31	0.0485133	-11.8702	-2.4124	4.79872e-14	Putative uncharacterized protein	RCOM_0664820	Ricinus communis (Castor bean)				IPR007612; IPR000007;						213
B9SZX0	33	0.0491071	0	0	-30.7949	-38.4422	5.68434e-14	Ethylene-responsive transcription factor 1B, putative	RCOM_1007740	Ricinus communis (Castor bean)	GO:0003677; GO:0005634; GO:0006355; GO:0003700; GO:0006350	DNA binding; nucleus; regulation of transcription, DNA-dependent; sequence-specific DNA binding transcription factor activity; transcription	DNA-binding; Nucleus; Transcription; Transcription regulation	IPR016177; IPR001471;						224
C0LQ98	33	0.0253456	0	0	-30.7949	-38.4422	5.68434e-14	Monodehydroascorbate reductase		Malus domestica (Apple) (Pyrus malus)	GO:0050660; GO:0055114; GO:0016491	FAD or FADH2 binding; oxidation reduction; oxidoreductase activity		IPR016156; IPR013027; IPR001327;					20159657	434
D7TJR3	33	0.0390071	0	0	-30.7949	-38.4422	5.68434e-14	Whole genome shotgun sequence of line PN40024, scaffold_3.assembly12x (Fragment)	VIT_00021274001	Vitis vinifera (Grape)	GO:0016021; GO:0055085; GO:0005215	integral to membrane; transmembrane transport; transporter activity	Membrane; Transmembrane; Transport	IPR012269; IPR000425; IPR022357;			MIP/aquaporin family		17721507;	282
D7TLX4	33	0.0544554	0	0	-30.7949	-38.4422	5.68434e-14	Whole genome shotgun sequence of line PN40024, scaffold_19.assembly12x (Fragment)	VIT_00016593001	Vitis vinifera (Grape)	GO:0003779; GO:0005622	actin binding; intracellular		IPR002108;		ADF-H domain (1)			17721507;	202
D7TCN7	125	0.270563	123	0.266234	-10.3703	-1.43567	6.72095e-14	Whole genome shotgun sequence of line PN40024, scaffold_80.assembly12x (Fragment)	VIT_00036048001	Vitis vinifera (Grape)				IPR014756; IPR003172;					17721507;	154
B9T6G3	43	0.0553411	12	0.015444	-12.8188	-3.2537	1.38213e-13	AP2 domain transcription factor RAP2.3, putative	RCOM_0295580	Ricinus communis (Castor bean)	GO:0003677; GO:0005634; GO:0006355; GO:0003700; GO:0006350	DNA binding; nucleus; regulation of transcription, DNA-dependent; sequence-specific DNA binding transcription factor activity; transcription	DNA-binding; Nucleus; Transcription; Transcription regulation	IPR016177; IPR001471;						259
B9S3A6	94	0.141141	77	0.115616	-10.9137	-1.7002	1.94479e-13	Glutathione s-transferase, putative (EC 4.4.1.5)	RCOM_0731900	Ricinus communis (Castor bean)	GO:0004462; GO:0016740	lactoylglutathione lyase activity; transferase activity	Lyase; Transferase	IPR010987; IPR004045; IPR017933; IPR004046; IPR012336; IPR012335;	4.4.1.5	GST C-terminal domain (1); GST N-terminal domain (1)	GST superfamily			222
A9PBQ6	129	0.182203	130	0.183616	-10.3076	-1.40126	2.20725e-13	Predicted protein (Putative uncharacterized protein)	POPTRDRAFT_832072	Populus trichocarpa (Western balsam poplar) (Populus balsamifera subsp. trichocarpa)	GO:0003723; GO:0015935; GO:0003735; GO:0006412	RNA binding; small ribosomal subunit; structural constituent of ribosome; translation	Ribonucleoprotein; Ribosomal protein	IPR004087; IPR015946; IPR009019; IPR004044; IPR001351; IPR018280; IPR005703;		KH type-2 domain (1)	Ribosomal protein S3P family		18230180; 16973872;	236
D7TFJ1	40	0.0490196	10	0.0122549	-13.0025	-3.4124	2.25986e-13	Ubiquinol-cytochrome c reductase iron-sulfur subunit (EC 1.10.2.2) (Fragment)	VIT_00001093001	Vitis vinifera (Grape)	GO:0051537; GO:0022900; GO:0046872; GO:0005739; GO:0070469; GO:0008121	2 iron, 2 sulfur cluster binding; electron transport chain; metal ion binding; mitochondrion; respiratory chain; ubiquinol-cytochrome-c reductase activity	2Fe-2S; Electron transport; Iron; Iron-sulfur; Metal-binding; Mitochondrion; Oxidoreductase; Respiratory chain; Transport	IPR017941; IPR014349; IPR005805; IPR006317; IPR004192;	1.10.2.2	Rieske domain (1)			17721507;	272
Q5F307	32	0.0150872	0	0	-30.8171	-38.3978	2.27374e-13	Arginine decarboxylase (EC 4.1.1.19)	adc1	Solanum lycopersicum (Tomato) (Lycopersicon esculentum)	GO:0006527; GO:0008792; GO:0008295	arginine catabolic process; arginine decarboxylase activity; spermidine biosynthetic process	Decarboxylase; Lyase; Spermidine biosynthesis	IPR002985; IPR022643; IPR022657; IPR022644; IPR022653; IPR000183;	4.1.1.19		Orn/Lys/Arg decarboxylase class-II family			707
Q9AYR8	42	0.0689655	12	0.0197044	-12.8358	-3.21975	2.59176e-13	Putative MADS-box protein	ERAF17	Cucumis sativus (Cucumber)	GO:0005634; GO:0006355; GO:0043565; GO:0003700; GO:0006350	nucleus; regulation of transcription, DNA-dependent; sequence-specific DNA binding; sequence-specific DNA binding transcription factor activity; transcription	DNA-binding; Nucleus; Transcription; Transcription regulation	IPR002487; IPR002100;		K-box domain (1); MADS-box domain (1); MADS-box domains (3)			11722131	203
B9RK89	70	0.030541	45	0.0196335	-11.5139	-2.04983	4.50886e-13	Dead box ATP-dependent RNA helicase, putative	RCOM_1047550	Ricinus communis (Castor bean)	GO:0005524; GO:0008026; GO:0003676	ATP binding; ATP-dependent helicase activity; nucleic acid binding	ATP-binding; Helicase; Hydrolase; Nucleotide-binding; Repeat; WD repeat	IPR014001; IPR011545; IPR001650; IPR014021; IPR000629; IPR014014; IPR015943; IPR001680; IPR011046; IPR019782; IPR019775; IPR017986; IPR019781;						764
A5BLE6	31	0.0445402	0	0	-30.84	-38.352	4.54747e-13	Putative uncharacterized protein	VITISV_043720	Vitis vinifera (Grape)	GO:0005515; GO:0008270	protein binding; zinc ion binding	Metal-binding; Zinc; Zinc-finger	IPR018957; IPR001841; IPR017907;						232
B9S2A6	31	0.0233258	0	0	-30.84	-38.352	4.54747e-13	AMP-activated protein kinase, gamma regulatory subunit, putative	RCOM_0697780	Ricinus communis (Castor bean)	GO:0016301	kinase activity	Kinase; Transferase	IPR013785; IPR000644;						443
B9SEU2	31	0.0104907	0	0	-30.84	-38.352	4.54747e-13	ATP binding protein, putative (EC 1.3.1.74) (EC 2.7.10.2)	RCOM_0105540	Ricinus communis (Castor bean)	GO:0032440; GO:0005524; GO:0004715; GO:0055114; GO:0006468; GO:0005515; GO:0004674	2-alkenal reductase activity; ATP binding; non-membrane spanning protein tyrosine kinase activity; oxidation reduction; protein amino acid phosphorylation; protein binding; protein serine/threonine kinase activity	ATP-binding; Kinase; Nucleotide-binding; Oxidoreductase; Serine/threonine-protein kinase; Transferase	IPR011009; IPR001611; IPR021720; IPR000719; IPR017441; IPR001245; IPR008271;	1.3.1.74; 2.7.10.2		Protein kinase superfamily			985
D7TLM6	31	0.0408432	0	0	-30.84	-38.352	4.54747e-13	Whole genome shotgun sequence of line PN40024, scaffold_19.assembly12x (Fragment)	VIT_00016468001	Vitis vinifera (Grape)	GO:0005759	mitochondrial matrix		IPR003428;					17721507;	253
Q9ZSP8	31	0.0247802	0	0	-30.84	-38.352	4.54747e-13	Latex-abundant protein	LAR	Hevea brasiliensis (Para rubber tree) (Siphonia brasiliensis)	GO:0004197; GO:0006508	cysteine-type endopeptidase activity; proteolysis		IPR011600;						417
D1MWZ6	154	0.427778	178	0.494444	-9.95317	-1.20345	7.37431e-13	Auxin-repressed protein	CitAuR	Citrullus lanatus subsp. vulgaris (watermelon)				IPR008406;						120
A9PGL4	74	0.172494	50	0.11655	-11.3978	-1.97799	7.38034e-13	Predicted protein (Putative uncharacterized protein)	POPTRDRAFT_814470	Populus trichocarpa (Western balsam poplar) (Populus balsamifera subsp. trichocarpa)	GO:0005840; GO:0003735; GO:0006412	ribosome; structural constituent of ribosome; translation		IPR001266; IPR018277;					18230180; 16973872;	143
B9SHF9	30	0.0515464	0	0	-30.8637	-38.3047	9.09495e-13	H/ACA ribonucleoprotein complex subunit, putative	RCOM_1121660	Ricinus communis (Castor bean)	GO:0031429; GO:0009982; GO:0030515	box H/ACA snoRNP complex; pseudouridine synthase activity; snoRNA binding	Ribonucleoprotein; Viral nucleoprotein; Virion	IPR007504; IPR021154; IPR009000;						194
D5I3F9	30	0.0625	0	0	-30.8637	-38.3047	9.09495e-13	ATPase subunit 8	atp8	Cucurbita pepo (Vegetable marrow) (Summer squash)	GO:0015986; GO:0015078; GO:0016820; GO:0016021; GO:0000276	ATP synthesis coupled proton transport; hydrogen ion transmembrane transporter activity; hydrolase activity, acting on acid anhydrides, catalyzing transmembrane movement of substances; integral to membrane; mitochondrial proton-transporting ATP synthase complex, coupling factor F(o)	Mitochondrion	IPR003319; IPR009455;					20118192	160
D7T407	30	0.107527	0	0	-30.8637	-38.3047	9.09495e-13	Whole genome shotgun sequence of line PN40024, scaffold_18.assembly12x (Fragment)	VIT_00016063001	Vitis vinifera (Grape)									17721507;	93
D7U8U5	30	0.0243902	0	0	-30.8637	-38.3047	9.09495e-13	Whole genome shotgun sequence of line PN40024, scaffold_124.assembly12x (Fragment)	VIT_00013553001	Vitis vinifera (Grape)	GO:0005634; GO:0030528	nucleus; transcription regulator activity		IPR011598; IPR001092;		Basic helix-loop-helix (bHLH) domain (1)			17721507;	410
E0CRS3	30	0.075188	0	0	-30.8637	-38.3047	9.09495e-13	Whole genome shotgun sequence of line PN40024, scaffold_1.assembly12x (Fragment)	VIT_00009122001	Vitis vinifera (Grape)				IPR000727;					17721507;	133
B9SLQ3	48	0.0963855	19	0.0381526	-12.408	-2.74943	1.00986e-12	Glycine-rich RNA-binding protein, putative	RCOM_0530530	Ricinus communis (Castor bean)	GO:0003676; GO:0000166	nucleic acid binding; nucleotide binding		IPR012677; IPR015465; IPR000504;						166
D7SJL0	48	0.134454	20	0.0560224	-12.371	-2.67543	1.00986e-12	Whole genome shotgun sequence of line PN40024, scaffold_4.assembly12x (Fragment)	VIT_00024585001	Vitis vinifera (Grape)									17721507;	119
D7SJF5	66	0.0839695	42	0.0534351	-11.6061	-2.06447	1.16801e-12	Whole genome shotgun sequence of line PN40024, scaffold_4.assembly12x (Fragment)	VIT_00024516001	Vitis vinifera (Grape)	GO:0003824	catalytic activity		IPR013785; IPR000644;					17721507;	262
B9RV68	57	0.092233	31	0.0501618	-11.9309	-2.29109	1.24025e-12	GTP binding protein, putative	RCOM_0900240	Ricinus communis (Castor bean)				IPR007612; IPR000007;						206
P59227	69	0.140244	47	0.0955285	-11.4929	-1.96633	1.9905e-12	V-type proton ATPase 16 kDa proteolipid subunit c1/c3/c5 (V-ATPase 16 kDa proteolipid subunit c1/c3/c5) (Vacuolar H(+)-ATPase subunit c isoform 1/3/5) (Vacuolar proton pump 16 kDa proteolipid subunit c1/c3/c5)	VHA-C1 AVA-P1 AVAP1 At4g34720 T4L20.300; VHA-C3 AVA-P3 AVAP3 At4g38920 F19H22.20; VHA-C5 AVA-P5 AVAP5 At2g16510 F1P15.11	Arabidopsis thaliana (Mouse-ear cress)	GO:0015986; GO:0015078; GO:0016021; GO:0005886; GO:0005515; GO:0033179; GO:0005774	ATP synthesis coupled proton transport; hydrogen ion transmembrane transporter activity; integral to membrane; plasma membrane; protein binding; proton-transporting V-type ATPase, V0 domain; vacuolar membrane	Complete proteome; Hydrogen ion transport; Ion transport; Membrane; Transmembrane; Transmembrane helix; Transport; Vacuole	IPR002379; IPR000245; IPR011555;			V-ATPase proteolipid subunit family		7579175; 10617198; 10617197; 14593172; 11950611	164
B9R9Q7	46	0.0782313	20	0.0340136	-12.4017	-2.61403	3.23098e-12	21 kDa protein, putative	RCOM_1500010	Ricinus communis (Castor bean)	GO:0004857; GO:0030599	enzyme inhibitor activity; pectinesterase activity		IPR006501;						196
Q8S8F7	56	0.174455	30	0.0934579	-11.9673	-2.31286	3.61778e-12	At2g31305 (Expressed protein) (Putative uncharacterized protein)	At2g31305	Arabidopsis thaliana (Mouse-ear cress)	GO:0009790; GO:0032515; GO:0000164	embryo development; negative regulation of phosphoprotein phosphatase activity; protein phosphatase type 1 complex	Complete proteome	IPR011107;					10617197; 12093376;	107
B9SN80	29	0.0311828	0	0	-30.8882	-38.2558	3.63798e-12	Histone deacetylase 2a, putative	RCOM_1186440	Ricinus communis (Castor bean)	GO:0005622; GO:0008270	intracellular; zinc ion binding		IPR007087; IPR015880;						310
B9SV80	29	0.0334487	0	0	-30.8882	-38.2558	3.63798e-12	Coatomer epsilon subunit, putative	RCOM_0771310	Ricinus communis (Castor bean)	GO:0030126; GO:0005515; GO:0006890; GO:0005198	COPI vesicle coat; protein binding; retrograde vesicle-mediated transport, Golgi to ER; structural molecule activity		IPR006822; IPR011990;						289
B9T8V1	29	0.0348977	0	0	-30.8882	-38.2558	3.63798e-12	Derlin-2, putative	RCOM_2090490	Ricinus communis (Castor bean)				IPR007599;						277
D1M6Z5	29	0.0386667	0	0	-30.8882	-38.2558	3.63798e-12	Aquaporin-like protein	AQP	Capsicum annuum (Bell pepper)	GO:0016021; GO:0055085; GO:0005215	integral to membrane; transmembrane transport; transporter activity	Membrane; Transmembrane; Transport	IPR012269; IPR000425; IPR022357;			MIP/aquaporin family			250
D7TDX6	29	0.0473856	0	0	-30.8882	-38.2558	3.63798e-12	Whole genome shotgun sequence of line PN40024, scaffold_151.assembly12x (Fragment)	VIT_00001159001	Vitis vinifera (Grape)	GO:0015979; GO:0009538	photosynthesis; photosystem I reaction center		IPR003685;					17721507;	204
D7U1B5	29	0.0130103	0	0	-30.8882	-38.2558	3.63798e-12	Whole genome shotgun sequence of line PN40024, scaffold_37.assembly12x (Fragment)	VIT_00023608001	Vitis vinifera (Grape)	GO:0016021; GO:0005249	integral to membrane; voltage-gated potassium channel activity	Ion transport; Ionic channel; Membrane; Transmembrane; Transmembrane helix; Transport	IPR000595; IPR018490; IPR005821; IPR000048; IPR003938; IPR014710;		Cyclic nucleotide-binding domain (1)			17721507;	743
E0CVG3	169	0.485632	209	0.600575	-9.77031	-1.10592	3.73358e-12	Whole genome shotgun sequence of line PN40024, scaffold_98.assembly12x (Fragment)	VIT_00038688001	Vitis vinifera (Grape)									17721507;	116
B9RFL3	100	0.198413	94	0.186508	-10.7252	-1.50166	4.26121e-12	Putative uncharacterized protein	RCOM_1435680	Ricinus communis (Castor bean)				IPR007493;						168
A5BV65	104	0.136483	101	0.132546	-10.6451	-1.45462	5.52074e-12	Triosephosphate isomerase (EC 5.3.1.1)	VITISV_041523	Vitis vinifera (Grape)	GO:0004807	triose-phosphate isomerase activity	Isomerase	IPR013785; IPR022896; IPR000652; IPR020861;	5.3.1.1		Triosephosphate isomerase family			254
D7SXE9	28	0.0187793	0	0	-30.9135	-38.2052	7.27596e-12	Whole genome shotgun sequence of line PN40024, scaffold_108.assembly12x (Fragment)	VIT_00011450001	Vitis vinifera (Grape)	GO:0003824; GO:0006520; GO:0030170	catalytic activity; cellular amino acid metabolic process; pyridoxal phosphate binding	Pyridoxal phosphate	IPR000277; IPR015424; IPR015421; IPR015422;			Trans-sulfuration enzymes family		17721507;	497
D7U0V8	67	0.0836454	46	0.0574282	-11.5296	-1.95492	8.53534e-12	Whole genome shotgun sequence of line PN40024, scaffold_2.assembly12x (Fragment)	VIT_00017234001	Vitis vinifera (Grape)	GO:0005525; GO:0003924; GO:0006886; GO:0006913; GO:0005515; GO:0007165	GTP binding; GTPase activity; intracellular protein transport; nucleocytoplasmic transport; protein binding; signal transduction	GTP-binding; Nucleotide-binding	IPR002041; IPR013753; IPR005225;					17721507;	267
D7U9C9	96	0.336842	88	0.308772	-10.8022	-1.53793	9.40036e-12	Whole genome shotgun sequence of line PN40024, scaffold_41.assembly12x (Fragment)	VIT_00026083001	Vitis vinifera (Grape)				IPR007512;					17721507;	95
Q7GC82	38	0.0198849	11	0.00575615	-12.9707	-3.20089	1.10081e-11	Cm-ERS1 protein (Ethylene receptor)	Cm-ERS1 ERS1	Cucumis melo var. reticulatus (Netted muskmelon)	GO:0005524; GO:0016020; GO:0018106; GO:0004872; GO:0000155	ATP binding; membrane; peptidyl-histidine phosphorylation; receptor activity; two-component sensor activity	Receptor	IPR003594; IPR003018; IPR004358; IPR003661; IPR005467; IPR009082;		GAF domain (1); Histidine kinase domain (1)				637
B9RS89	27	0.0463918	0	0	-30.9397	-38.1527	1.45519e-11	Putative uncharacterized protein	RCOM_0804420	Ricinus communis (Castor bean)				IPR003892; IPR009060;						194
B9SU88	27	0.027439	0	0	-30.9397	-38.1527	1.45519e-11	Receptor for activated protein kinase C, putative (EC 2.7.11.7)	RCOM_0571360	Ricinus communis (Castor bean)	GO:0016905; GO:0004872	myosin heavy chain kinase activity; receptor activity	Kinase; Receptor; Repeat; Transferase; WD repeat	IPR020472; IPR015943; IPR001680; IPR011046; IPR019782; IPR019775; IPR017986; IPR019781;	2.7.11.7					328
D7SJ03	27	0.027439	0	0	-30.9397	-38.1527	1.45519e-11	Whole genome shotgun sequence of line PN40024, scaffold_0.assembly12x (Fragment)	VIT_00008303001	Vitis vinifera (Grape)	GO:0003677; GO:0005634; GO:0045449	DNA binding; nucleus; regulation of transcription	DNA-binding; Nucleus; Repeat	IPR009057; IPR012287; IPR017930; IPR014778; IPR015495; IPR001005;					17721507;	328
D7TL61	27	0.0134529	0	0	-30.9397	-38.1527	1.45519e-11	Whole genome shotgun sequence of line PN40024, scaffold_56.assembly12x (Fragment)	VIT_00029971001	Vitis vinifera (Grape)	GO:0003871; GO:0009086; GO:0008270	5-methyltetrahydropteroyltriglutamate-homocysteine S-methyltransferase activity; methionine biosynthetic process; zinc ion binding		IPR013215; IPR006276; IPR002629;					17721507;	669
Q93VD6	27	0.0803571	0	0	-30.9397	-38.1527	1.45519e-11	Abscisic acid response protein	Asr1	Cucumis melo (Muskmelon)	GO:0006950	response to stress		IPR003496;					12379794	112
A5BUU4	114	0.121795	121	0.129274	-10.4485	-1.32642	1.94379e-11	40S ribosomal protein SA	GSVIVT00034021001 LOC100254883 VITISV_015795	Vitis vinifera (Grape)	GO:0015935; GO:0003735; GO:0006412	small ribosomal subunit; structural constituent of ribosome; translation	Cytoplasm; Ribonucleoprotein; Ribosomal protein	IPR001865; IPR018130; IPR005707;			Ribosomal protein S2P family		17721507;	312
D7U9G3	186	0.28972	249	0.38785	-9.57485	-0.991553	2.28097e-11	40S ribosomal protein S8 (Fragment)	VIT_00031566001	Vitis vinifera (Grape)	GO:0005840; GO:0003735; GO:0006412	ribosome; structural constituent of ribosome; translation	Ribonucleoprotein; Ribosomal protein	IPR001047; IPR022309; IPR018283;			Ribosomal protein S8e family		17721507;	214
D7TL03	52	0.134367	28	0.0723514	-12.0705	-2.30548	2.71882e-11	Whole genome shotgun sequence of line PN40024, scaffold_56.assembly12x (Fragment)	VIT_00029893001	Vitis vinifera (Grape)	GO:0003824	catalytic activity		IPR011146; IPR011151; IPR019808; IPR001310;		HIT domain (1)			17721507;	129
Q03666	52	0.0784314	28	0.0422323	-12.0705	-2.30548	2.71882e-11	Probable glutathione S-transferase (EC 2.5.1.18) (Auxin-induced protein PCNT107)		Nicotiana tabacum (Common tobacco)	GO:0009734; GO:0004364	auxin mediated signaling pathway; glutathione transferase activity	Auxin signaling pathway; Transferase	IPR010987; IPR004045; IPR017933; IPR004046; IPR012336; IPR012335;	2.5.1.18	GST C-terminal domain (1); GST N-terminal domain (1)	GST superfamily, HSP26 family		1863770	221
B9SPS7	92	0.137519	86	0.12855	-10.8495	-1.50969	3.59996e-11	Cation transport protein chaC, putative	RCOM_0205370	Ricinus communis (Castor bean)				IPR013024; IPR006840;						223
B9RG41	61	0.207483	40	0.136054	-11.6981	-2.02121	3.79629e-11	NADH dehydrogenase, putative (EC 1.6.99.3)	RCOM_1438980	Ricinus communis (Castor bean)	GO:0003954; GO:0055114	NADH dehydrogenase activity; oxidation reduction	Oxidoreductase	IPR016464; IPR007741; IPR012336;	1.6.99.3					98
A9PGX0	61	0.158854	41	0.106771	-11.6803	-1.98558	3.79629e-11	Predicted protein (Putative uncharacterized protein)	POPTRDRAFT_746752	Populus trichocarpa (Western balsam poplar) (Populus balsamifera subsp. trichocarpa)	GO:0003677	DNA binding		IPR002836;					18230180; 16973872;	128
A5BBT8	49	0.057715	27	0.0318021	-12.1396	-2.27222	4.10791e-11	Putative uncharacterized protein	VITISV_004355	Vitis vinifera (Grape)				IPR004883;						283
D7SU92	43	0.159259	19	0.0703704	-12.4873	-2.59073	5.74776e-11	Whole genome shotgun sequence of line PN40024, scaffold_8.assembly12x (Fragment)	VIT_00035615001	Vitis vinifera (Grape)									17721507;	90
B9T2V0	26	0.0424837	0	0	-30.9669	-38.0983	5.82077e-11	Putative uncharacterized protein	RCOM_0082570	Ricinus communis (Castor bean)				IPR007608;						204
O22683	26	0.0515873	0	0	-30.9669	-38.0983	5.82077e-11	Cyanate hydratase (Cyanase) (EC 4.2.1.104) (Cyanate hydrolase) (Cyanate lyase)	CYN At3g23490 MEE5.3	Arabidopsis thaliana (Mouse-ear cress)	GO:0003677; GO:0008824; GO:0009439; GO:0016836	DNA binding; cyanate hydratase activity; cyanate metabolic process; hydro-lyase activity	Complete proteome; Lyase	IPR008076; IPR003712; IPR010982;	4.2.1.104		Cyanase family		10907853; 14593172	168
B9RBI2	66	0.0723684	50	0.0548246	-11.4803	-1.81293	8.44396e-11	B2 protein, putative	RCOM_1677160	Ricinus communis (Castor bean)				IPR013989; IPR013089;						304
B9SUP9	25	0.0344353	0	0	-30.9952	-38.0417	1.16415e-10	Putative uncharacterized protein	RCOM_0714600	Ricinus communis (Castor bean)				IPR009724;						242
D7SP84	25	0.0110229	0	0	-30.9952	-38.0417	1.16415e-10	Whole genome shotgun sequence of line PN40024, scaffold_23.assembly12x (Fragment)	VIT_00018892001	Vitis vinifera (Grape)	GO:0003824	catalytic activity		IPR013785; IPR009215; IPR008322;					17721507;	756
D7U5N9	36	0.0408163	14	0.015873	-12.8358	-2.77497	1.17029e-10	Whole genome shotgun sequence of line PN40024, scaffold_45.assembly12x (Fragment)	VIT_00026700001	Vitis vinifera (Grape)	GO:0005524; GO:0006468; GO:0004674	ATP binding; protein amino acid phosphorylation; protein serine/threonine kinase activity	ATP-binding; Kinase; Nucleotide-binding; Serine/threonine-protein kinase; Transferase	IPR011009; IPR000719; IPR017441; IPR017442; IPR008271; IPR002290;			Protein kinase superfamily		17721507;	294
Q6V5J8	49	0.079288	28	0.0453074	-12.1134	-2.21975	1.33332e-10	AP2 transcription factor/ethylene response element	Bo_7580	Brassica oleracea (Wild cabbage)	GO:0003677; GO:0005634; GO:0006355; GO:0003700; GO:0006350	DNA binding; nucleus; regulation of transcription, DNA-dependent; sequence-specific DNA binding transcription factor activity; transcription	DNA-binding; Nucleus; Transcription; Transcription regulation	IPR016177; IPR001471;					14970339	206
C5YZT9	46	0.103604	24	0.0540541	-12.2702	-2.351	1.81197e-10	Ubiquitin carrier protein (EC 6.3.2.-)	Sb09g023560 SORBIDRAFT_09g023560	Sorghum bicolor (Sorghum) (Sorghum vulgare)	GO:0043687; GO:0051246; GO:0019787	post-translational protein modification; regulation of protein metabolic process; small conjugating protein ligase activity	Ligase; Ubl conjugation pathway	IPR016135; IPR000608;	6.3.2.-		Ubiquitin-conjugating enzyme family		19189423	148
A9PAW1	78	0.111111	68	0.0968661	-11.138	-1.61034	1.86609e-10	Predicted protein (Putative uncharacterized protein)	POPTRDRAFT_835769	Populus trichocarpa (Western balsam poplar) (Populus balsamifera subsp. trichocarpa)	GO:0003723; GO:0015935; GO:0003735; GO:0006412	RNA binding; small ribosomal subunit; structural constituent of ribosome; translation	Ribonucleoprotein; Ribosomal protein	IPR004087; IPR015946; IPR009019; IPR004044; IPR001351; IPR018280; IPR005703;		KH type-2 domain (1)	Ribosomal protein S3P family		18230180; 16973872;	234
A5APK5	24	0.00670578	0	0	-31.0247	-37.9828	2.32831e-10	Putative uncharacterized protein	VITISV_012000	Vitis vinifera (Grape)	GO:0004222; GO:0006508; GO:0008270	metalloendopeptidase activity; proteolysis; zinc ion binding		IPR011249; IPR011237; IPR011765; IPR007863;			Peptidase M16 family			1193
B9RX05	24	0.0185615	0	0	-31.0247	-37.9828	2.32831e-10	Putative uncharacterized protein	RCOM_0815260	Ricinus communis (Castor bean)										431
B9SEQ3	24	0.0615385	0	0	-31.0247	-37.9828	2.32831e-10	Putative uncharacterized protein	RCOM_0222390	Ricinus communis (Castor bean)	GO:0003676	nucleic acid binding		IPR002775; IPR014560;						130
Q0WLU6	24	0.0457143	0	0	-31.0247	-37.9828	2.32831e-10	NADH dehydrogenase subunit 4	nad4	Arabidopsis thaliana (Mouse-ear cress)										175
B9T167	100	0.330033	105	0.346535	-10.6454	-1.34201	2.37527e-10	Cytochrome-c oxidase, putative	RCOM_0338910	Ricinus communis (Castor bean)	GO:0004129; GO:0005751	cytochrome-c oxidase activity; mitochondrial respiratory chain complex IV		IPR001349;			Cytochrome c oxidase subunit 6A family			101
B9SCV1	61	0.181548	46	0.136905	-11.5973	-1.81957	3.79572e-10	Putative uncharacterized protein	RCOM_1281740	Ricinus communis (Castor bean)										112
Q3KN73	42	0.109375	20	0.0520833	-12.4673	-2.48279	3.91412e-10	Ubiquitin-60S ribosomal L40 fusion protein		Vitis vinifera (Grape)	GO:0005840; GO:0003735; GO:0006412	ribosome; structural constituent of ribosome; translation		IPR001975; IPR000626; IPR019954; IPR019956; IPR019955;					16169968	128
D7SZK1	40	0.0720721	18	0.0324324	-12.5785	-2.5644	5.56267e-10	Whole genome shotgun sequence of line PN40024, scaffold_49.assembly12x (Fragment)	VIT_00027860001	Vitis vinifera (Grape)	GO:0016021	integral to membrane		IPR007248;					17721507;	185
B9SWU1	62	0.0149542	47	0.0113362	-11.57	-1.812	5.68394e-10	Transcription cofactor, putative	RCOM_0011080	Ricinus communis (Castor bean)	GO:0006355; GO:0003712	regulation of transcription, DNA-dependent; transcription cofactor activity		IPR003101;						1382
D5L0Z9	78	0.0948905	71	0.0863747	-11.1069	-1.54805	7.70635e-10	AP2 domain class transcription factor	AP2D15	Malus domestica (Apple) (Pyrus malus)	GO:0003677; GO:0005634; GO:0006355; GO:0003700; GO:0006350	DNA binding; nucleus; regulation of transcription, DNA-dependent; sequence-specific DNA binding transcription factor activity; transcription	DNA-binding; Nucleus; Transcription; Transcription regulation	IPR016177; IPR001471;					20237022	274
A9PI27	32	0.104575	11	0.0359477	-13.0947	-2.95296	8.22546e-10	Predicted protein (Putative uncharacterized protein)	POPTRDRAFT_737394	Populus trichocarpa (Western balsam poplar) (Populus balsamifera subsp. trichocarpa)				IPR000781;					18230180; 16973872;	102
D6CH04	76	0.255892	70	0.23569	-11.1358	-1.53104	8.74661e-10	Whole genome shotgun sequence of line PN40024, scaffold_236.assembly12x (Fragment)	VIT_00004822001 VIT_00004827001	Vitis vinifera (Grape)	GO:0006869	lipid transport		IPR016140; IPR013770;					17721507;	99
A5AGY5	23	0.0229541	0	0	-31.0554	-37.9214	9.31323e-10	Putative uncharacterized protein	VITISV_039918	Vitis vinifera (Grape)	GO:0020037; GO:0055114; GO:0004601; GO:0006979	heme binding; oxidation reduction; peroxidase activity; response to oxidative stress	Heme; Iron; Metal-binding; Oxidoreductase; Peroxidase	IPR010255; IPR002016; IPR000823;						334
A5ANM4	23	0.00473251	0	0	-31.0554	-37.9214	9.31323e-10	Putative uncharacterized protein	VITISV_008013	Vitis vinifera (Grape)	GO:0003676; GO:0006810; GO:0008270	nucleic acid binding; transport; zinc ion binding	Metal-binding; Zinc; Zinc-finger	IPR001022; IPR013084; IPR001878;						1620
B9SY14	23	0.0354938	0	0	-31.0554	-37.9214	9.31323e-10	Poly-A binding protein, putative	RCOM_0436100	Ricinus communis (Castor bean)	GO:0003676; GO:0000166	nucleic acid binding; nucleotide binding		IPR012677; IPR000504;						216
D7T8Q4	23	0.0551559	0	0	-31.0554	-37.9214	9.31323e-10	Whole genome shotgun sequence of line PN40024, scaffold_11.assembly12x (Fragment)	VIT_00011711001	Vitis vinifera (Grape)									17721507;	139
Q06BI5	23	0.0267131	0	0	-31.0554	-37.9214	9.31323e-10	Xyloglucan endotransglucosylase/hydrolase 2	XTH2	Cucumis melo (Muskmelon)	GO:0048046; GO:0005618; GO:0006073; GO:0004553; GO:0016762	apoplast; cell wall; cellular glucan metabolic process; hydrolase activity, hydrolyzing O-glycosyl compounds; xyloglucan:xyloglucosyl transferase activity	Hydrolase	IPR008264; IPR008985; IPR013320; IPR000757; IPR008263; IPR016455; IPR010713;					17308329;	287
D7TS90	53	0.203065	37	0.141762	-11.8557	-1.93086	1.18e-09	Whole genome shotgun sequence of line PN40024, scaffold_51.assembly12x (Fragment)	VIT_00029076001	Vitis vinifera (Grape)				IPR001163; IPR006649; IPR010920;					17721507;	87
O48919	307	0.409333	515	0.686667	-8.68916	-0.666063	1.31072e-09	Cytosolic ascorbate peroxidase (EC 1.11.1.11)	APX-c APX	Fragaria ananassa (Strawberry)	GO:0016688; GO:0020037; GO:0055114; GO:0006979	L-ascorbate peroxidase activity; heme binding; oxidation reduction; response to oxidative stress	Heme; Iron; Metal-binding; Oxidoreductase; Peroxidase	IPR002207; IPR010255; IPR002016; IPR019794; IPR019793;	1.11.1.11				11696974	250
Q94G00	58	0.15978	43	0.118457	-11.6823	-1.84411	1.61795e-09	Peptidyl-prolyl cis-trans isomerase Pin1 (PPIase Pin1) (EC 5.2.1.8) (MdPin1) (Rotamase Pin1)	PIN1	Malus domestica (Apple) (Pyrus malus)	GO:0003755; GO:0006457	peptidyl-prolyl cis-trans isomerase activity; protein folding	Isomerase; Rotamase	IPR000297;	5.2.1.8	PpiC domain (1)	PpiC/parvulin rotamase family		11118438	121
D7TTS9	35	0.0413712	15	0.0177305	-12.8063	-2.63479	1.82283e-09	Whole genome shotgun sequence of line PN40024, scaffold_12.assembly12x (Fragment)	VIT_00013098001	Vitis vinifera (Grape)	GO:0003676; GO:0000166; GO:0055114; GO:0016491	nucleic acid binding; nucleotide binding; oxidation reduction; oxidoreductase activity		IPR012677; IPR001395; IPR000504;					17721507;	282
B9S906	22	0.052381	0	0	-31.0874	-37.8573	1.86265e-09	Putative uncharacterized protein	RCOM_0837620	Ricinus communis (Castor bean)	GO:0015934; GO:0003735; GO:0006412	large ribosomal subunit; structural constituent of ribosome; translation		IPR002677; IPR011332;						140
B9SFV2	22	0.0183793	0	0	-31.0874	-37.8573	1.86265e-09	Hydrolase, putative	RCOM_0723790	Ricinus communis (Castor bean)	GO:0016787	hydrolase activity	Hydrolase	IPR004843;						399
C5IJB4	22	0.0101429	0	0	-31.0874	-37.8573	1.86265e-09	Phenylalanine ammonia-lyase (EC 4.3.1.24)	pal	Litchi chinensis (Lychee)	GO:0006559; GO:0016841; GO:0009058; GO:0005737; GO:0009698	L-phenylalanine catabolic process; ammonia-lyase activity; biosynthetic process; cytoplasm; phenylpropanoid metabolic process	Cytoplasm; Lyase; Phenylpropanoid metabolism	IPR008948; IPR001106; IPR022313; IPR005922;	4.3.1.24		PAL/histidase family			723
D7KJ74	22	0.0189983	0	0	-31.0874	-37.8573	1.86265e-09	Auxin efflux carrier family protein	ARALYDRAFT_313001	Arabidopsis lyrata subsp. lyrata	GO:0016021; GO:0055085	integral to membrane; transmembrane transport		IPR004776;						386
D7SIM0	22	0.00768693	0	0	-31.0874	-37.8573	1.86265e-09	Whole genome shotgun sequence of line PN40024, scaffold_0.assembly12x (Fragment)	VIT_00008129001	Vitis vinifera (Grape)				IPR006918;					17721507;	954
D9ZJF0	22	0.0222222	0	0	-31.0874	-37.8573	1.86265e-09	WRKY domain class transcription factor	WRKY11	Malus domestica (Apple) (Pyrus malus)			DNA-binding; Nucleus; Transcription; Transcription regulation	IPR018872; IPR003657;						330
E0CSI5	22	0.0679012	0	0	-31.0874	-37.8573	1.86265e-09	Whole genome shotgun sequence of line PN40024, scaffold_14.assembly12x (Fragment)	VIT_00014320001	Vitis vinifera (Grape)				IPR000630;					17721507;	108
Q6ISY0	22	0.0349206	0	0	-31.0874	-37.8573	1.86265e-09	F1-ATPase alpha subunit (Fragment)	atpA	Brassica rapa subsp. chinensis (Pak-choi)	GO:0015986; GO:0046933; GO:0005739; GO:0046961; GO:0033178	ATP synthesis coupled proton transport; hydrogen ion transporting ATP synthase activity, rotational mechanism; mitochondrion; proton-transporting ATPase activity, rotational mechanism; proton-transporting two-sector ATPase complex, catalytic domain	Hydrogen ion transport; Ion transport; Mitochondrion; Transport	IPR000194; IPR018118; IPR004100;			ATPase alpha/beta chains family			210
D7U4T7	33	0.0833333	12	0.030303	-13.0097	-2.87183	2.32802e-09	Whole genome shotgun sequence of line PN40024, scaffold_38.assembly12x (Fragment)	VIT_00023894001	Vitis vinifera (Grape)				IPR001163; IPR006649; IPR010920;					17721507;	132
B9GPC9	79	0.215847	76	0.20765	-11.0486	-1.46825	2.56198e-09	Predicted protein	POPTRDRAFT_552018	Populus trichocarpa (Western balsam poplar) (Populus balsamifera subsp. trichocarpa)				IPR004241;			MAP1 LC3 family		16973872;	122
D7TXR6	96	0.2	106	0.220833	-10.668	-1.26944	2.5792e-09	Whole genome shotgun sequence of line PN40024, scaffold_53.assembly12x (Fragment)	VIT_00029373001	Vitis vinifera (Grape)				IPR002715;		NAC-A/B (NAC-alpha/beta) domain (1)			17721507;	160
A5B1R0	78	0.141304	74	0.134058	-11.077	-1.48835	2.94682e-09	Ubiquitin carrier protein (EC 6.3.2.-)	VITISV_024680 VIT_00026953001	Vitis vinifera (Grape)	GO:0051246; GO:0004842	regulation of protein metabolic process; ubiquitin-protein ligase activity	Ligase; Ubl conjugation pathway	IPR016135; IPR000608; IPR015581;	6.3.2.-		Ubiquitin-conjugating enzyme family		17721507;	184
B9RNF7	38	0.0786749	18	0.0372671	-12.6155	-2.4904	2.98644e-09	Putative uncharacterized protein	RCOM_1347390	Ricinus communis (Castor bean)	GO:0006950	response to stress		IPR014729; IPR006015; IPR006016;						161
B9RKD5	84	0.12844	87	0.133028	-10.9068	-1.36177	3.37808e-09	Charged multivesicular body protein 4b, putative	RCOM_1048510	Ricinus communis (Castor bean)	GO:0015031	protein transport		IPR005024;						218
A5BPH1	21	0.0213415	0	0	-31.121	-37.7901	3.72529e-09	Putative uncharacterized protein	VITISV_008457	Vitis vinifera (Grape)				IPR010987; IPR017933; IPR004046; IPR016639; IPR012335;		GST C-terminal domain (1)				328
D7U206	21	0.0315315	0	0	-31.121	-37.7901	3.72529e-09	Whole genome shotgun sequence of line PN40024, scaffold_128.assembly12x (Fragment)	VIT_00000052001	Vitis vinifera (Grape)				IPR013906;					17721507;	222
C0Z342	123	0.208122	155	0.262267	-10.2151	-1.07879	3.77775e-09	AT5G07090 protein	AT5G07090	Arabidopsis thaliana (Mouse-ear cress)	GO:0005840; GO:0003735; GO:0006412	ribosome; structural constituent of ribosome; translation		IPR005824; IPR000876; IPR013845;						197
D7TNZ5	40	0.0883002	22	0.0485651	-12.4337	-2.27489	4.0421e-09	Whole genome shotgun sequence of line PN40024, scaffold_101.assembly12x (Fragment)	VIT_00010721001	Vitis vinifera (Grape)				IPR004977;					17721507;	151
A5BHF8	70	0.0745474	64	0.0681576	-11.2598	-1.54168	4.37914e-09	Putative uncharacterized protein	VITISV_009109	Vitis vinifera (Grape)	GO:0016740	transferase activity	Transferase	IPR001045;			Spermidine/spermine synthase family			313
B9RME7	87	0.329545	91	0.344697	-10.8491	-1.34755	4.48518e-09	Putative uncharacterized protein	RCOM_1080390	Ricinus communis (Castor bean)										88
B9ST81	60	0.0743494	50	0.0619579	-11.5491	-1.67543	7.11717e-09	Putative uncharacterized protein	RCOM_0684970	Ricinus communis (Castor bean)				IPR018467; IPR010399;						269
B9RB11	27	0.0215827	9	0.00719424	-13.362	-2.99736	1.04792e-08	Triose phosphate/phosphate translocator, non-green plastid, chloroplast, putative	RCOM_1510440	Ricinus communis (Castor bean)	GO:0016021; GO:0005215	integral to membrane; transporter activity	Membrane; Transmembrane; Transmembrane helix	IPR000620; IPR004853; IPR004696;						417
P49204	27	0.0343511	9	0.0114504	-13.362	-2.99736	1.04792e-08	40S ribosomal protein S4-2	RPS4B At5g07090 MOJ9.26 T28J14_30	Arabidopsis thaliana (Mouse-ear cress)	GO:0022626; GO:0005886; GO:0005515; GO:0019843; GO:0003735; GO:0006412	cytosolic ribosome; plasma membrane; protein binding; rRNA binding; structural constituent of ribosome; translation	Alternative splicing; Complete proteome; Cytoplasm; RNA-binding; Ribonucleoprotein; Ribosomal protein; rRNA-binding	IPR005824; IPR000876; IPR013845; IPR013843; IPR018199; IPR002942;		S4 RNA-binding domain (1)	Ribosomal protein S4e family		9679202; 11130714; 14593172; 8281187; 8580968; 11598216	262
B9RCJ7	216	0.276923	340	0.435897	-9.24229	-0.757893	1.26046e-08	Putative uncharacterized protein	RCOM_1689400	Ricinus communis (Castor bean)	GO:0005783	endoplasmic reticulum		IPR003388;						260
O80501	48	0.0769231	34	0.0544872	-11.9882	-1.9099	1.34955e-08	Ras-related protein RABH1B	RABH1B RAB6A At2g44610 F16B22.10	Arabidopsis thaliana (Mouse-ear cress)	GO:0005525; GO:0000139; GO:0005624; GO:0005886; GO:0005515; GO:0015031; GO:0032940; GO:0007264; GO:0016192	GTP binding; Golgi membrane; membrane fraction; plasma membrane; protein binding; protein transport; secretion by cell; small GTPase mediated signal transduction; vesicle-mediated transport	Complete proteome; ER-Golgi transport; GTP-binding; Golgi apparatus; Lipoprotein; Membrane; Methylation; Nucleotide-binding; Prenylation; Protein transport; Transport	IPR003579; IPR015600; IPR013753; IPR001806; IPR005225; IPR020851;			Small GTPase superfamily, Rab family		8159788; 10617197; 12644670; 18182439	208
A9PI44	20	0.0396825	0	0	-31.1562	-37.7198	1.49012e-08	Glutathione peroxidase	PtrcGpx3_1 POPTRDRAFT_709364	Populus trichocarpa (Western balsam poplar) (Populus balsamifera subsp. trichocarpa)	GO:0004602; GO:0055114; GO:0006979	glutathione peroxidase activity; oxidation reduction; response to oxidative stress	Oxidoreductase; Peroxidase	IPR000889; IPR012336; IPR012335;			Glutathione peroxidase family		18230180; 16973872;	168
B9RTA3	20	0.0368324	0	0	-31.1562	-37.7198	1.49012e-08	Putative uncharacterized protein	RCOM_0682480	Ricinus communis (Castor bean)										181
B9SKX9	20	0.017138	0	0	-31.1562	-37.7198	1.49012e-08	Enoyl-CoA hydratase, mitochondrial, putative (EC 4.2.1.17)	RCOM_0696050	Ricinus communis (Castor bean)	GO:0004300	enoyl-CoA hydratase activity	Lyase	IPR001753;	4.2.1.17					389
C5DB59	20	0.0347222	0	0	-31.1562	-37.7198	1.49012e-08	Calcium binding	40N03_10	Vitis vinifera (Grape)	GO:0005509	calcium ion binding	Calcium	IPR018248; IPR011992; IPR018247; IPR018249; IPR002048;						192
D7TEB3	20	0.0335008	0	0	-31.1562	-37.7198	1.49012e-08	Whole genome shotgun sequence of line PN40024, scaffold_59.assembly12x (Fragment)	VIT_00030473001	Vitis vinifera (Grape)				IPR010471;					17721507;	199
E0CQI8	20	0.0118835	0	0	-31.1562	-37.7198	1.49012e-08	Whole genome shotgun sequence of line PN40024, scaffold_1.assembly12x (Fragment)	VIT_00009778001	Vitis vinifera (Grape)			GTP-binding; Nucleotide-binding	IPR016496; IPR006073; IPR002917; IPR005225;					17721507;	561
O64733	20	0.014652	0	0	-31.1562	-37.7198	1.49012e-08	At2g30140 (Putative glucosyltransferase)	At2g30140	Arabidopsis thaliana (Mouse-ear cress)	GO:0016758	transferase activity, transferring hexosyl groups	Complete proteome; Transferase	IPR002213;					10617197;	455
Q9LZZ4	20	0.0392157	0	0	-31.1562	-37.7198	1.49012e-08	AT3g60690/T4C21_100 (Putative uncharacterized protein T4C21_100)	T4C21_100 At3g60690	Arabidopsis thaliana (Mouse-ear cress)			Complete proteome	IPR003676;					11130713;	170
A9P8B6	151	0.292636	213	0.412791	-9.83787	-0.916091	1.5618e-08	Peptidyl-prolyl cis-trans isomerase (EC 5.2.1.8)	POPTRDRAFT_821113	Populus trichocarpa (Western balsam poplar) (Populus balsamifera subsp. trichocarpa)	GO:0003755; GO:0006457	peptidyl-prolyl cis-trans isomerase activity; protein folding	Isomerase; Rotamase	IPR015891; IPR020892; IPR002130;	5.2.1.8	PPIase cyclophilin-type domain (1)	Cyclophilin-type PPIase family		18230180; 16973872;	172
B9RKB8	32	0.0874317	14	0.0382514	-12.9207	-2.60504	1.83236e-08	Hydrogen-transporting ATP synthase, rotational mechanism, putative	RCOM_1048140	Ricinus communis (Castor bean)	GO:0015986; GO:0015078; GO:0000276	ATP synthesis coupled proton transport; hydrogen ion transmembrane transporter activity; mitochondrial proton-transporting ATP synthase complex, coupling factor F(o)		IPR006808;						122
D7MET3	24	0.0266667	7	0.00777778	-13.6283	-3.19	1.94122e-08	Vesicle-associated membrane family protein	ARALYDRAFT_492738	Arabidopsis lyrata subsp. lyrata	GO:0005198	structural molecule activity		IPR000535; IPR008962;		MSP domain (1)				300
D7UDB2	86	0.187364	94	0.204793	-10.834	-1.28407	1.99562e-08	Whole genome shotgun sequence of line PN40024, scaffold_122.assembly12x (Fragment)	VIT_00013385001	Vitis vinifera (Grape)	GO:0003677; GO:0005634	DNA binding; nucleus		IPR000910; IPR009071;					17721507;	153
P42795	44	0.0805861	31	0.0567766	-12.1176	-1.91763	2.30344e-08	60S ribosomal protein L11-1 (L16A)	RPL11A RPL16A At2g42740 F7D19.26	Arabidopsis thaliana (Mouse-ear cress)	GO:0009507; GO:0022625; GO:0005730; GO:0019843; GO:0003735; GO:0006412; GO:0005773	chloroplast; cytosolic large ribosomal subunit; nucleolus; rRNA binding; structural constituent of ribosome; translation; vacuole	Complete proteome; Cytoplasm; RNA-binding; Ribonucleoprotein; Ribosomal protein; rRNA-binding	IPR002132; IPR020929; IPR022803;			Ribosomal protein L5P family		7655508; 10617197; 14593172; 11598216	182
D7TLV6	85	0.168651	92	0.18254	-10.8579	-1.29823	2.34956e-08	Ubiquitin carrier protein (EC 6.3.2.-) (Fragment)	VIT_00016569001	Vitis vinifera (Grape)	GO:0043687; GO:0051246; GO:0019787	post-translational protein modification; regulation of protein metabolic process; small conjugating protein ligase activity	Ligase; Ubl conjugation pathway	IPR016135; IPR000608;	6.3.2.-		Ubiquitin-conjugating enzyme family		17721507;	168
O49313	53	0.123543	43	0.100233	-11.7473	-1.71405	2.49283e-08	Expressed protein (Putative uncharacterized protein) (Putative uncharacterized protein At2g33220)	At2g33220	Arabidopsis thaliana (Mouse-ear cress)	GO:0005747; GO:0009853	mitochondrial respiratory chain complex I; photorespiration	Complete proteome	IPR009346;					10617197; 12093376;	143
B9RF95	62	0.0740741	57	0.0681004	-11.4309	-1.5337	2.49573e-08	Putative uncharacterized protein	RCOM_1432940	Ricinus communis (Castor bean)				IPR000008; IPR008973; IPR018029;		C2 domain (1)				279
D7TIJ9	61	0.11619	55	0.104762	-11.4684	-1.56177	2.82304e-08	Whole genome shotgun sequence of line PN40024, scaffold_7.assembly12x (Fragment)	VIT_00033567001	Vitis vinifera (Grape)	GO:0005509	calcium ion binding	Calcium	IPR018248; IPR011992; IPR018247; IPR018249; IPR002048;					17721507;	175
B9RDA3	19	0.0122265	0	0	-31.1932	-37.6458	2.98023e-08	3-phosphoshikimate 1-carboxyvinyltransferase (EC 2.5.1.19)	RCOM_1611380	Ricinus communis (Castor bean)	GO:0003866; GO:0009073; GO:0005737	3-phosphoshikimate 1-carboxyvinyltransferase activity; aromatic amino acid family biosynthetic process; cytoplasm	Amino-acid biosynthesis; Aromatic amino acid biosynthesis; Transferase	IPR006264; IPR001986; IPR013792;	2.5.1.19		EPSP synthase family			518
B9RTU6	19	0.0145929	0	0	-31.1932	-37.6458	2.98023e-08	Basic 7S globulin 2 small subunit, putative	RCOM_0912830	Ricinus communis (Castor bean)	GO:0004190; GO:0006508	aspartic-type endopeptidase activity; proteolysis		IPR001461; IPR021109; IPR009007;						434
D7T837	19	0.0319865	0	0	-31.1932	-37.6458	2.98023e-08	Whole genome shotgun sequence of line PN40024, scaffold_90.assembly12x (Fragment)	VIT_00037721001	Vitis vinifera (Grape)									17721507;	198
D7TNK3	19	0.0286576	0	0	-31.1932	-37.6458	2.98023e-08	Whole genome shotgun sequence of line PN40024, scaffold_26.assembly12x (Fragment)	VIT_00020146001	Vitis vinifera (Grape)	GO:0006355; GO:0000156; GO:0000160	regulation of transcription, DNA-dependent; two-component response regulator activity; two-component signal transduction system (phosphorelay)		IPR011006; IPR001789;					17721507;	221
D7U742	19	0.0206972	0	0	-31.1932	-37.6458	2.98023e-08	Superoxide dismutase (EC 1.15.1.1) (Fragment)	VIT_00013850001	Vitis vinifera (Grape)	GO:0046872; GO:0055114; GO:0004784; GO:0006801	metal ion binding; oxidation reduction; superoxide dismutase activity; superoxide metabolic process	Oxidoreductase	IPR001189; IPR019833; IPR019832; IPR019831;	1.15.1.1		Iron/manganese superoxide dismutase family		17721507;	306
E0CU36	19	0.0033386	0	0	-31.1932	-37.6458	2.98023e-08	Whole genome shotgun sequence of line PN40024, scaffold_28.assembly12x (Fragment)	VIT_00020854001	Vitis vinifera (Grape)				IPR006745; IPR003440;					17721507;	1897
O65379	19	0.0110337	0	0	-31.1932	-37.6458	2.98023e-08	F12F1.13 protein	F12F1.13	Arabidopsis thaliana (Mouse-ear cress)	GO:0003872; GO:0005945; GO:0005524; GO:0047334; GO:0006096	6-phosphofructokinase activity; 6-phosphofructokinase complex; ATP binding; diphosphate-fructose-6-phosphate 1-phosphotransferase activity; glycolysis		IPR011183; IPR022953; IPR000023; IPR013981;						574
P93285	19	0.024359	0	0	-31.1932	-37.6458	2.98023e-08	Cytochrome c oxidase subunit 2 (EC 1.9.3.1) (Cytochrome c oxidase polypeptide II)	COX2 COXII AtMg00160	Arabidopsis thaliana (Mouse-ear cress)	GO:0005507; GO:0004129; GO:0009055; GO:0020037; GO:0016021; GO:0005743; GO:0070469; GO:0022904	copper ion binding; cytochrome-c oxidase activity; electron carrier activity; heme binding; integral to membrane; mitochondrial inner membrane; respiratory chain; respiratory electron transport chain	Complete proteome; Copper; Electron transport; Membrane; Metal-binding; Mitochondrion; Mitochondrion inner membrane; Oxidoreductase; RNA editing; Respiratory chain; Transmembrane; Transmembrane helix; Transport	IPR001505; IPR008972; IPR014222; IPR015964; IPR002429; IPR011759;	1.9.3.1		Cytochrome c oxidase subunit 2 family		8988169; 10611383; 14671022	260
Q8VZT8	19	0.0201699	0	0	-31.1932	-37.6458	2.98023e-08	Putative 30S ribosomal protein S11	At1g31817	Arabidopsis thaliana (Mouse-ear cress)	GO:0005840; GO:0003735; GO:0006412	ribosome; structural constituent of ribosome; translation	Complete proteome; Ribonucleoprotein; Ribosomal protein	IPR001971;					11130712;	314
B9RP47	68	0.0348182	67	0.0343062	-11.2477	-1.43377	3.72021e-08	Grr1, plant, putative	RCOM_0924020	Ricinus communis (Castor bean)				IPR001810; IPR022364; IPR006553;		F-box domain (1)				651
B9S599	64	0.0433604	60	0.0406504	-11.371	-1.50551	4.36434e-08	Argininosuccinate synthase (EC 6.3.4.5)	RCOM_0887890	Ricinus communis (Castor bean)	GO:0005524; GO:0006526; GO:0004055	ATP binding; arginine biosynthetic process; argininosuccinate synthase activity	ATP-binding; Amino-acid biosynthesis; Arginine biosynthesis; Ligase; Nucleotide-binding	IPR001518; IPR018223; IPR014729;	6.3.4.5		Argininosuccinate synthase family			492
A5BFH0	171	0.331395	258	0.5	-9.60989	-0.819022	4.45771e-08	Putative uncharacterized protein	VITISV_027161	Vitis vinifera (Grape)	GO:0003677; GO:0008270	DNA binding; zinc ion binding	Metal-binding; Zinc	IPR002653; IPR000058;						172
B9GZK9	59	0.0509499	53	0.0457686	-11.5191	-1.56712	4.84213e-08	Predicted protein	POPTRDRAFT_646311	Populus trichocarpa (Western balsam poplar) (Populus balsamifera subsp. trichocarpa)				IPR000717;					16973872;	386
B9SSV8	46	0.144654	33	0.103774	-12.0404	-1.89156	5.60293e-08	Putative uncharacterized protein	RCOM_0792900	Ricinus communis (Castor bean)	GO:0004129; GO:0009055; GO:0005746	cytochrome-c oxidase activity; electron carrier activity; mitochondrial respiratory chain		IPR003177;						106
O23249	61	0.233716	57	0.218391	-11.4426	-1.51024	5.68829e-08	Cyclin-dependent kinases regulatory subunit 1 (CKS1-At)	CKS1 At2g27960 T1E2.12	Arabidopsis thaliana (Mouse-ear cress)	GO:0042023; GO:0051301; GO:0016538; GO:0005737; GO:0000278; GO:0005515; GO:0051726	DNA endoreduplication; cell division; cyclin-dependent protein kinase regulator activity; cytoplasm; mitotic cell cycle; protein binding; regulation of cell cycle	Cell cycle; Cell division; Complete proteome	IPR000789;			CKS family		9276444; 10617197; 10100639; 11432958; 11319029; 11971144	87
D7TAR8	88	0.107843	101	0.123775	-10.7656	-1.21362	5.86271e-08	Whole genome shotgun sequence of line PN40024, scaffold_10.assembly12x (Fragment)	VIT_00010375001	Vitis vinifera (Grape)	GO:0005839; GO:0051603; GO:0004298	proteasome core complex; proteolysis involved in cellular protein catabolic process; threonine-type endopeptidase activity		IPR000243; IPR016050; IPR001353;			Peptidase T1B family		17721507;	272
B9RFD6	18	0.0148883	0	0	-31.2322	-37.5678	5.96046e-08	60S ribosomal protein L18, putative	RCOM_1433890	Ricinus communis (Castor bean)	GO:0003723; GO:0005840; GO:0003735; GO:0006412	RNA binding; ribosome; structural constituent of ribosome; translation	Ribonucleoprotein; Ribosomal protein	IPR002478; IPR015947; IPR000039; IPR021131; IPR004521;						403
B9RLN6	18	0.0224719	0	0	-31.2322	-37.5678	5.96046e-08	Glycine-rich RNA-binding protein, putative	RCOM_1469720	Ricinus communis (Castor bean)	GO:0003676; GO:0000166	nucleic acid binding; nucleotide binding		IPR012677; IPR015465; IPR000504;						267
B9S2T6	18	0.00791557	0	0	-31.2322	-37.5678	5.96046e-08	ATP binding protein, putative (EC 2.7.11.19)	RCOM_0561590	Ricinus communis (Castor bean)	GO:0005524; GO:0004689; GO:0006468; GO:0006950	ATP binding; phosphorylase kinase activity; protein amino acid phosphorylation; response to stress	ATP-binding; Kinase; Nucleotide-binding; Serine/threonine-protein kinase; Transferase	IPR011009; IPR000719; IPR017441; IPR014729; IPR017442; IPR008271; IPR006016;	2.7.11.19		Protein kinase superfamily			758
Q96250	18	0.0184615	0	0	-31.2322	-37.5678	5.96046e-08	ATP synthase subunit gamma, mitochondrial (F-ATPase gamma subunit)	ATPC At2g33040 F25I18.22	Arabidopsis thaliana (Mouse-ear cress)	GO:0015986; GO:0005618; GO:0009507; GO:0046933; GO:0005743; GO:0005730; GO:0045261; GO:0046961; GO:0008270	ATP synthesis coupled proton transport; cell wall; chloroplast; hydrogen ion transporting ATP synthase activity, rotational mechanism; mitochondrial inner membrane; nucleolus; proton-transporting ATP synthase complex, catalytic core F(1); proton-transporting ATPase activity, rotational mechanism; zinc ion binding	ATP synthesis; CF(1); Complete proteome; Hydrogen ion transport; Ion transport; Membrane; Mitochondrion; Mitochondrion inner membrane; Transit peptide; Transport	IPR000131;			ATPase gamma chain family		10617197; 14593172; 14671022	325
Q9FZ43	18	0.0416667	0	0	-31.2322	-37.5678	5.96046e-08	At1g16810/F17F16.8 (F17F16.8/F17F16.8) (F6I1.17 protein) (Putative uncharacterized protein)	At1g16810 F6I1.17	Arabidopsis thaliana (Mouse-ear cress)			Complete proteome	IPR013865;					11130712; 12093376;	144
D7U7P2	23	0.0504386	7	0.0153509	-13.659	-3.1286	6.93835e-08	Whole genome shotgun sequence of line PN40024, scaffold_48.assembly12x (Fragment)	VIT_00027575001	Vitis vinifera (Grape)				IPR017250; IPR010516;					17721507;	152
B9RGC8	101	0.107219	124	0.131635	-10.5182	-1.11641	7.27881e-08	Annexin, putative	RCOM_1453010	Ricinus communis (Castor bean)	GO:0005509; GO:0005544	calcium ion binding; calcium-dependent phospholipid binding	Annexin; Calcium; Calcium/phospholipid-binding; Repeat	IPR001464; IPR009118; IPR018502; IPR018252;		Annexin repeats (4)	Annexin family			314
D7SJR4	33	0.0302198	18	0.0164835	-12.7173	-2.28687	8.06761e-08	Whole genome shotgun sequence of line PN40024, scaffold_4.assembly12x (Fragment)	VIT_00024656001	Vitis vinifera (Grape)	GO:0016758	transferase activity, transferring hexosyl groups		IPR002213;					17721507;	364
O23207	89	0.108669	106	0.129426	-10.7226	-1.16021	9.66285e-08	Minor allergen	C7A10.610 AT4g36750 At4g36750	Arabidopsis thaliana (Mouse-ear cress)	GO:0010181; GO:0016481; GO:0016491; GO:0005886	FMN binding; negative regulation of transcription; oxidoreductase activity; plasma membrane	Complete proteome	IPR008254; IPR010089;					10617198;	273
A7YVW2	30	0.0193424	14	0.00902643	-12.9673	-2.51193	1.00875e-07	Glucose-6-phosphate 1-dehydrogenase (EC 1.1.1.49)	G6PD1	Actinidia chinensis (Kiwi) (Yangtao)	GO:0005488; GO:0006006; GO:0004345; GO:0055114	binding; glucose metabolic process; glucose-6-phosphate dehydrogenase activity; oxidation reduction	Carbohydrate metabolism; Glucose metabolism; NADP; Oxidoreductase	IPR001282; IPR019796; IPR022675; IPR022674; IPR016040;	1.1.1.49		Glucose-6-phosphate dehydrogenase family			517
B9T1R2	47	0.088015	37	0.0692884	-11.9424	-1.75753	1.23516e-07	Iron-sulfur assembly protein IscA, chloroplast, putative	RCOM_0462630	Ricinus communis (Castor bean)	GO:0016226; GO:0051536; GO:0005198	iron-sulfur cluster assembly; iron-sulfur cluster binding; structural molecule activity		IPR000361; IPR016092; IPR017870;						178
A5BIQ8	28	0.034188	12	0.014652	-13.1283	-2.63479	1.40516e-07	Putative uncharacterized protein	VITISV_042472	Vitis vinifera (Grape)	GO:0003723; GO:0015935; GO:0003735; GO:0006412	RNA binding; small ribosomal subunit; structural constituent of ribosome; translation	Ribonucleoprotein; Ribosomal protein	IPR014720; IPR000851; IPR005324; IPR020568; IPR014721; IPR005711; IPR013810; IPR018192;			Ribosomal protein S5P family			273
B9SHF1	34	0.0386803	19	0.0216155	-12.6567	-2.25193	1.52019e-07	Putative uncharacterized protein	RCOM_1120980	Ricinus communis (Castor bean)										293
B9RTN1	26	0.0429043	10	0.0165017	-13.3132	-2.79091	1.85702e-07	Proteasome subunit beta type (EC 3.4.25.1)	RCOM_0911560	Ricinus communis (Castor bean)	GO:0005737; GO:0005634; GO:0005839; GO:0051603; GO:0004298	cytoplasm; nucleus; proteasome core complex; proteolysis involved in cellular protein catabolic process; threonine-type endopeptidase activity	Hydrolase; Protease; Proteasome; Threonine protease	IPR016050; IPR001353;	3.4.25.1		Peptidase T1B family			202
D7SSI8	31	0.0782828	15	0.0378788	-12.8939	-2.4597	2.09868e-07	Whole genome shotgun sequence of line PN40024, scaffold_205.assembly12x (Fragment)	VIT_00003715001	Vitis vinifera (Grape)									17721507;	132
A9PA00	54	0.0532544	49	0.0483235	-11.6396	-1.55257	2.16585e-07	Predicted protein (Putative uncharacterized protein)	POPTRDRAFT_728998	Populus trichocarpa (Western balsam poplar) (Populus balsamifera subsp. trichocarpa)	GO:0051287; GO:0006006; GO:0004365; GO:0055114	NAD or NADH binding; glucose metabolic process; glyceraldehyde-3-phosphate dehydrogenase (phosphorylating) activity; oxidation reduction	Oxidoreductase	IPR020831; IPR020830; IPR020829; IPR020828; IPR006424; IPR016040;			Glyceraldehyde-3-phosphate dehydrogenase family		18230180; 16973872;	338
B9S5Z9	32	0.0725624	17	0.0385488	-12.7807	-2.32493	2.36835e-07	Nucleic acid binding protein, putative	RCOM_1062760	Ricinus communis (Castor bean)										147
A9P883	17	0.0263566	0	0	-31.2734	-37.4853	2.38419e-07	ER lumen protein retaining receptor	POPTRDRAFT_549820	Populus trichocarpa (Western balsam poplar) (Populus balsamifera subsp. trichocarpa)	GO:0046923; GO:0005783; GO:0016021; GO:0006621; GO:0015031; GO:0004872	ER retention sequence binding; endoplasmic reticulum; integral to membrane; protein retention in ER lumen; protein transport; receptor activity	Endoplasmic reticulum; Membrane; Protein transport; Receptor; Transmembrane; Transport	IPR000133;			ERD2 family		18230180; 16973872;	215
B7E905	17	0.0426065	0	0	-31.2734	-37.4853	2.38419e-07	Os09g0501100 protein (cDNA clone:001-121-A02, full insert sequence) (cDNA clone:J023130H04, full insert sequence)	Os09g0501100	Oryza sativa subsp. japonica (Rice)	GO:0005840; GO:0003735; GO:0006412	ribosome; structural constituent of ribosome; translation		IPR001515;					16381971;	133
B9RS62	17	0.0149516	0	0	-31.2734	-37.4853	2.38419e-07	Dehydration-responsive protein RD22, putative	RCOM_0803250	Ricinus communis (Castor bean)				IPR004873;						379
B9RYX6	17	0.0163776	0	0	-31.2734	-37.4853	2.38419e-07	1-aminocyclopropane-1-carboxylate oxidase, putative (EC 1.14.11.9)	RCOM_1314490	Ricinus communis (Castor bean)	GO:0045486; GO:0055114	naringenin 3-dioxygenase activity; oxidation reduction	Iron; Oxidoreductase	IPR005123;	1.14.11.9		Iron/ascorbate-dependent oxidoreductase family			346
B9S4J8	17	0.0314815	0	0	-31.2734	-37.4853	2.38419e-07	Prefoldin subunit, putative	RCOM_0809120	Ricinus communis (Castor bean)	GO:0016272; GO:0006457; GO:0051082	prefoldin complex; protein folding; unfolded protein binding		IPR011599; IPR009053; IPR004127;						180
B9T810	17	0.0165692	0	0	-31.2734	-37.4853	2.38419e-07	Pak inhibitor skb15, putative	RCOM_0229960	Ricinus communis (Castor bean)			Repeat; WD repeat	IPR020472; IPR015943; IPR001680; IPR011046; IPR019782; IPR019775; IPR017986; IPR019781;						342
D7TJJ7	17	0.0501475	0	0	-31.2734	-37.4853	2.38419e-07	50S ribosomal protein L34 (Fragment)	VIT_00021193001	Vitis vinifera (Grape)	GO:0005840; GO:0003735; GO:0006412	ribosome; structural constituent of ribosome; translation	Ribonucleoprotein; Ribosomal protein	IPR000271;			Ribosomal protein L34P family		17721507;	113
D7UBG2	17	0.00793651	0	0	-31.2734	-37.4853	2.38419e-07	Whole genome shotgun sequence of line PN40024, scaffold_171.assembly12x (Fragment)	VIT_00001835001	Vitis vinifera (Grape)				IPR001487;					17721507;	714
Q9LP15	17	0.0243205	0	0	-31.2734	-37.4853	2.38419e-07	F9C16.3		Arabidopsis thaliana (Mouse-ear cress)	GO:0005525; GO:0015031; GO:0007264	GTP binding; protein transport; small GTPase mediated signal transduction	GTP-binding; Nucleotide-binding	IPR003579; IPR015598; IPR013753; IPR001806; IPR005225; IPR020851;			Small GTPase superfamily, Rab family			233
D7T2Y2	42	0.130841	32	0.0996885	-12.1283	-1.80471	2.41763e-07	Whole genome shotgun sequence of line PN40024, scaffold_64.assembly12x (Fragment)	VIT_00032062001	Vitis vinifera (Grape)				IPR001163; IPR006649; IPR010920; IPR017132;					17721507;	107
B9T639	40	0.0522876	28	0.0366013	-12.2598	-1.92697	2.66592e-07	Putative uncharacterized protein	RCOM_0380540	Ricinus communis (Castor bean)										255
D7T9V3	44	0.0445795	35	0.035461	-12.0301	-1.74254	3.31552e-07	Whole genome shotgun sequence of line PN40024, scaffold_11.assembly12x (Fragment)	VIT_00012205001	Vitis vinifera (Grape)	GO:0005515	protein binding		IPR001611;					17721507;	329
D7T8U4	23	0.033189	8	0.011544	-13.5626	-2.93596	4.17698e-07	Whole genome shotgun sequence of line PN40024, scaffold_11.assembly12x (Fragment)	VIT_00011766001	Vitis vinifera (Grape)									17721507;	231
D7SX67	26	0.0310633	12	0.0143369	-13.1817	-2.52787	4.4337e-07	Whole genome shotgun sequence of line PN40024, scaffold_108.assembly12x (Fragment)	VIT_00011353001	Vitis vinifera (Grape)	GO:0047800; GO:0055114	cysteamine dioxygenase activity; oxidation reduction		IPR011051; IPR012864; IPR014710;					17721507;	279
B9S1G2	16	0.0426667	0	0	-31.3171	-37.3978	4.76837e-07	Putative uncharacterized protein	RCOM_0864910	Ricinus communis (Castor bean)										125
B9SA39	16	0.0148561	0	0	-31.3171	-37.3978	4.76837e-07	Electron transfer flavoprotein-ubiquinone oxidoreductase, putative	RCOM_0184550	Ricinus communis (Castor bean)	GO:0009228	thiamin biosynthetic process	Ubiquinone	IPR002922;						359
B9SGS5	16	0.0538721	0	0	-31.3171	-37.3978	4.76837e-07	Putative uncharacterized protein	RCOM_0819840	Ricinus communis (Castor bean)										99
B9SZN5	16	0.0183908	0	0	-31.3171	-37.3978	4.76837e-07	Phosphatidylethanolamine n-methyltransferase, putative	RCOM_1372320	Ricinus communis (Castor bean)	GO:0008168	methyltransferase activity	Methyltransferase; Transferase	IPR013216;						290
B9T019	16	0.0182025	0	0	-31.3171	-37.3978	4.76837e-07	Putative uncharacterized protein	RCOM_0036850	Ricinus communis (Castor bean)				IPR000717; IPR011991;		PCI domain (1)				293
D7TNQ6	16	0.029304	0	0	-31.3171	-37.3978	4.76837e-07	Whole genome shotgun sequence of line PN40024, scaffold_26.assembly12x (Fragment)	VIT_00020220001	Vitis vinifera (Grape)	GO:0003676; GO:0000166; GO:0008270	nucleic acid binding; nucleotide binding; zinc ion binding	Metal-binding; Zinc; Zinc-finger	IPR012677; IPR000504; IPR013084; IPR001878;					17721507;	182
D7U2N7	16	0.0074384	0	0	-31.3171	-37.3978	4.76837e-07	Whole genome shotgun sequence of line PN40024, scaffold_5.assembly12x (Fragment)	VIT_00028186001	Vitis vinifera (Grape)	GO:0005452; GO:0016021	inorganic anion exchanger activity; integral to membrane		IPR011531; IPR003020;					17721507;	717
D9ZIT4	16	0.0196802	0	0	-31.3171	-37.3978	4.76837e-07	C2H2L domain class transcription factor	C2H2L24	Malus domestica (Apple) (Pyrus malus)				IPR007087; IPR015880;						271
D7T7Q8	39	0.100775	30	0.0775194	-12.2283	-1.79091	6.53997e-07	Whole genome shotgun sequence of line PN40024, scaffold_39.assembly12x (Fragment)	VIT_00024412001	Vitis vinifera (Grape)									17721507;	129
B9S9B4	33	0.0611111	21	0.0388889	-12.6061	-2.06447	7.51304e-07	Putative uncharacterized protein	RCOM_1015400	Ricinus communis (Castor bean)				IPR006936;						180
A5C5R1	25	0.0168691	12	0.00809717	-13.21	-2.47129	7.84157e-07	Putative uncharacterized protein	VITISV_037024	Vitis vinifera (Grape)	GO:0016747	transferase activity, transferring acyl groups other than amino-acyl groups		IPR003480;						494
B9T1T7	59	0.255411	61	0.264069	-11.4177	-1.3643	8.68049e-07	NOI, putative	RCOM_0691110	Ricinus communis (Castor bean)				IPR008700;						77
A5B7A4	78	0.0593607	93	0.0707763	-10.9121	-1.15864	8.73914e-07	6-phosphogluconate dehydrogenase, decarboxylating (EC 1.1.1.44)	VITISV_032572	Vitis vinifera (Grape)	GO:0050661; GO:0055114; GO:0006098; GO:0004616	NADP or NADPH binding; oxidation reduction; pentose-phosphate shunt; phosphogluconate dehydrogenase (decarboxylating) activity	NADP; Oxidoreductase	IPR008927; IPR006183; IPR006114; IPR006113; IPR006115; IPR013328; IPR012284; IPR016040;	1.1.1.44		6-phosphogluconate dehydrogenase family			438
B9RTK2	142	0.236667	214	0.356667	-9.87882	-0.820676	8.81659e-07	Acireductone dioxygenase, putative	RCOM_0911070	Ricinus communis (Castor bean)	GO:0019509; GO:0046872; GO:0055114; GO:0016702	L-methionine salvage from methylthioadenosine; metal ion binding; oxidation reduction; oxidoreductase activity, acting on single donors with incorporation of molecular oxygen, incorporation of two atoms of oxygen	Dioxygenase; Oxidoreductase	IPR004313; IPR011051; IPR014710;						200
A5B3S9	15	0.0232558	0	0	-31.3637	-37.3047	9.53674e-07	Putative uncharacterized protein (Whole genome shotgun sequence of line PN40024, scaffold_272.assembly12x)	VITISV_000615 VIT_00005281001	Vitis vinifera (Grape)	GO:0005525; GO:0015031; GO:0007264	GTP binding; protein transport; small GTPase mediated signal transduction	GTP-binding; Nucleotide-binding	IPR003579; IPR015595; IPR013753; IPR001806; IPR005225; IPR020851;			Small GTPase superfamily, Rab family		17721507;	215
B9RCV4	15	0.0282486	0	0	-31.3637	-37.3047	9.53674e-07	Putative uncharacterized protein	RCOM_1692420	Ricinus communis (Castor bean)										177
B9RJ15	15	0.02	0	0	-31.3637	-37.3047	9.53674e-07	J domain-containing protein spf31, putative	RCOM_1755010	Ricinus communis (Castor bean)	GO:0031072	heat shock protein binding		IPR001623;						250
B9SMH3	15	0.0206612	0	0	-31.3637	-37.3047	9.53674e-07	Cucumber peeling cupredoxin, putative	RCOM_1075030	Ricinus communis (Castor bean)	GO:0005507; GO:0009055	copper ion binding; electron carrier activity		IPR008972; IPR003245;						242
D7TFM9	15	0.0347222	0	0	-31.3637	-37.3047	9.53674e-07	Whole genome shotgun sequence of line PN40024, scaffold_150.assembly12x (Fragment)	VIT_00001137001	Vitis vinifera (Grape)	GO:0005840; GO:0003735; GO:0006412	ribosome; structural constituent of ribosome; translation		IPR001197; IPR016180;					17721507;	144
D7TGB6	15	0.0137741	0	0	-31.3637	-37.3047	9.53674e-07	Whole genome shotgun sequence of line PN40024, scaffold_620.assembly12x (Fragment)	VIT_00002125001	Vitis vinifera (Grape)				IPR006861; IPR019084;					17721507;	363
D7TR75	15	0.0274725	0	0	-31.3637	-37.3047	9.53674e-07	Whole genome shotgun sequence of line PN40024, scaffold_235.assembly12x (Fragment)	VIT_00004813001	Vitis vinifera (Grape)									17721507;	182
D7U1I6	15	0.00798722	0	0	-31.3637	-37.3047	9.53674e-07	Whole genome shotgun sequence of line PN40024, scaffold_37.assembly12x (Fragment)	VIT_00023723001	Vitis vinifera (Grape)	GO:0006506; GO:0031227; GO:0016757	GPI anchor biosynthetic process; intrinsic to endoplasmic reticulum membrane; transferase activity, transferring glycosyl groups		IPR005599;					17721507;	626
E0CUS4	15	0.0138504	0	0	-31.3637	-37.3047	9.53674e-07	Whole genome shotgun sequence of line PN40024, scaffold_50.assembly12x (Fragment)	VIT_00028818001	Vitis vinifera (Grape)				IPR007052; IPR017447; IPR008978; IPR007699; IPR013026; IPR011990; IPR019734;		CS domain (1)			17721507;	361
O64836	15	0.0160772	0	0	-31.3637	-37.3047	9.53674e-07	LOB domain-containing protein 10 (ASYMMETRIC LEAVES 2-like protein 2) (AS2-like protein 2)	LBD10 ASL2 At2g23660 F26B6.31 F27L4.15	Arabidopsis thaliana (Mouse-ear cress)			Complete proteome	IPR017414; IPR004883;		LOB domain (1)	LOB domain-containing protein family		19154202; 10617197; 12068116; 12040093	311
Q41973	15	0.0438596	0	0	-31.3637	-37.3047	9.53674e-07	Tubulin alpha chain TBA2 Arabidopsis (Fragment)		Arabidopsis thaliana (Mouse-ear cress)	GO:0005525; GO:0005874; GO:0007018; GO:0051258; GO:0005198	GTP binding; microtubule; microtubule-based movement; protein polymerization; structural molecule activity	GTP-binding; Microtubule; Nucleotide-binding	IPR002452; IPR013838; IPR000217; IPR003008;						114
Q9SIK2	45	0.138889	38	0.117284	-11.9545	-1.65632	1.02989e-06	40S ribosomal protein S25-2	RPS25B At2g21580 F2G1.15	Arabidopsis thaliana (Mouse-ear cress)	GO:0022627; GO:0005886	cytosolic small ribosomal subunit; plasma membrane	Alternative splicing; Complete proteome; Ribonucleoprotein; Ribosomal protein	IPR004977;			Ribosomal protein S25e family		10617197; 14593172; 11598216	108
A5AX15	47	0.156667	41	0.136667	-11.8684	-1.60943	1.24926e-06	Ribosomal protein L36	VITISV_039227	Vitis vinifera (Grape)	GO:0005840; GO:0003735; GO:0006412	ribosome; structural constituent of ribosome; translation	Ribonucleoprotein; Ribosomal protein	IPR000473;			Ribosomal protein L36P family			100
D9ZJ82	118	0.130243	171	0.188742	-10.1742	-0.877187	1.30032e-06	MYBR domain class transcription factor	MYBR3	Malus domestica (Apple) (Pyrus malus)				IPR009057; IPR017930; IPR006447; IPR014778; IPR001005;						302
B9S498	21	0.0336538	8	0.0128205	-13.6283	-2.80471	1.40117e-06	Putative uncharacterized protein	RCOM_0688560	Ricinus communis (Castor bean)				IPR009798;						208
B9SLK4	78	0.08125	94	0.0979167	-10.9044	-1.14321	1.41385e-06	60S acidic ribosomal protein P0, putative (EC 4.2.99.18)	RCOM_0592410	Ricinus communis (Castor bean)	GO:0003906; GO:0005840; GO:0042254; GO:0003735; GO:0006414	DNA-(apurinic or apyrimidinic site) lyase activity; ribosome; ribosome biogenesis; structural constituent of ribosome; translational elongation	Lyase; Ribonucleoprotein; Ribosomal protein	IPR001813; IPR001790;	4.2.99.18		Ribosomal protein L10P family			320
D7T2H3	44	0.044044	38	0.038038	-11.9707	-1.6239	1.58493e-06	Whole genome shotgun sequence of line PN40024, scaffold_94.assembly12x (Fragment)	VIT_00038188001	Vitis vinifera (Grape)	GO:0008097; GO:0005840; GO:0003735; GO:0006412	5S rRNA binding; ribosome; structural constituent of ribosome; translation		IPR005484; IPR005485;					17721507;	333
P31582	69	0.115	79	0.131667	-11.1183	-1.21714	1.77047e-06	Ras-related protein RHA1	RHA1 At5g45130 K17O22.15	Arabidopsis thaliana (Mouse-ear cress)	GO:0005525; GO:0005886; GO:0005515; GO:0015031; GO:0007264	GTP binding; plasma membrane; protein binding; protein transport; small GTPase mediated signal transduction	3D-structure; Cell membrane; Complete proteome; GTP-binding; Lipoprotein; Membrane; Nucleotide-binding; Prenylation; Protein transport; Transport	IPR003579; IPR015599; IPR013753; IPR001806; IPR005225; IPR020851;			Small GTPase superfamily, Rab family		1844882; 8305870; 10718197; 14593172	200
B9T2M2	37	0.119741	27	0.0873786	-12.3423	-1.86696	1.77287e-06	30S ribosomal protein S14, putative	RCOM_0171050	Ricinus communis (Castor bean)	GO:0005840; GO:0003735; GO:0006412	ribosome; structural constituent of ribosome; translation	Ribonucleoprotein; Ribosomal protein	IPR001209; IPR018271;						103
B9S038	42	0.0397727	37	0.0350379	-12.0235	-1.59526	1.77307e-06	Alternative oxidase (EC 1.-.-.-)	RCOM_1296790	Ricinus communis (Castor bean)	GO:0022900; GO:0016021; GO:0046872; GO:0005740; GO:0016491; GO:0070469; GO:0007585	electron transport chain; integral to membrane; metal ion binding; mitochondrial envelope; oxidoreductase activity; respiratory chain; respiratory gaseous exchange	Electron transport; Iron; Membrane; Metal-binding; Oxidoreductase; Respiratory chain; Transmembrane; Transport	IPR002680;	1.-.-.-		Alternative oxidase family			352
O04331	23	0.0276775	9	0.0108303	-13.4777	-2.76603	1.94158e-06	Prohibitin (Prohibitin 3)	Atphb3 At5g40770/K1B16.2 At5g40770	Arabidopsis thaliana (Mouse-ear cress)	GO:0051301; GO:0016049; GO:0048527; GO:0005739; GO:0007005; GO:0005730; GO:0005886; GO:0045271; GO:0009733; GO:0071731; GO:0009651; GO:0005773	cell division; cell growth; lateral root development; mitochondrion; mitochondrion organization; nucleolus; plasma membrane; respiratory chain complex I; response to auxin stimulus; response to nitric oxide; response to salt stress; vacuole	Complete proteome	IPR001107; IPR000163;					11130714; 12093376; 9872454	277
O81097	23	0.0525114	9	0.0205479	-13.4777	-2.76603	1.94158e-06	At1g54250 (RNA polymerase I, II and III 16.5 kDa subunit) (RNA polymerase II subunit, putative)	AtRPABC16.5 F20D21.7 At1g54250	Arabidopsis thaliana (Mouse-ear cress)	GO:0005665; GO:0006350	DNA-directed RNA polymerase II, core complex; transcription	Complete proteome	IPR012340; IPR016027; IPR005570;					11130712; 12093376;	146
A9P941	99	0.170984	137	0.236615	-10.4607	-0.943721	2.14028e-06	Predicted protein (Putative uncharacterized protein)	POPTRDRAFT_550502 POPTRDRAFT_829935	Populus trichocarpa (Western balsam poplar) (Populus balsamifera subsp. trichocarpa)	GO:0019843; GO:0005840; GO:0003735; GO:0006412	rRNA binding; ribosome; structural constituent of ribosome; translation		IPR000702; IPR020040; IPR002359;					18230180; 16973872;	193
D7T1A7	24	0.0824742	11	0.0378007	-13.3022	-2.53793	2.42991e-06	Whole genome shotgun sequence of line PN40024, scaffold_9.assembly12x (Fragment)	VIT_00037354001	Vitis vinifera (Grape)	GO:0005524; GO:0005737; GO:0006457	ATP binding; cytoplasm; protein folding	Chaperone	IPR020818; IPR011032;			GroES chaperonin family		17721507;	97
Q940X7	43	0.121469	38	0.107345	-11.9873	-1.59073	2.4307e-06	RING-box protein 1a (At-Rbx1;1) (Protein RING of cullins 1) (RBX1-2) (RBX1a-At)	RBX1A ROC1 At5g20570 F7C8.160	Arabidopsis thaliana (Mouse-ear cress)	GO:0031463; GO:0019005; GO:0005737; GO:0005634; GO:0005515; GO:0016567; GO:0009733; GO:0008270	Cul3-RING ubiquitin ligase complex; SCF ubiquitin ligase complex; cytoplasm; nucleus; protein binding; protein ubiquitination; response to auxin stimulus; zinc ion binding	Alternative splicing; Complete proteome; Cytoplasm; Metal-binding; Nucleus; Ubl conjugation pathway; Zinc; Zinc-finger	IPR001841;		RING-type zinc finger (1)	RING-box family		11130714; 11910074; 14593172; 12215511; 12381738; 12682009; 16844902	118
A9PC20	42	0.0869565	36	0.0745342	-12.0433	-1.63479	2.73187e-06	Ubiquitin carrier protein (EC 6.3.2.-)	POPTRDRAFT_710125	Populus trichocarpa (Western balsam poplar) (Populus balsamifera subsp. trichocarpa)	GO:0043687; GO:0051246; GO:0019787	post-translational protein modification; regulation of protein metabolic process; small conjugating protein ligase activity	Ligase; Ubl conjugation pathway	IPR016135; IPR000608;	6.3.2.-		Ubiquitin-conjugating enzyme family		18230180; 16973872;	161
D7SY27	39	0.12037	33	0.101852	-12.1595	-1.6534	3.39717e-06	Whole genome shotgun sequence of line PN40024, scaffold_105.assembly12x (Fragment)	VIT_00011181001	Vitis vinifera (Grape)									17721507;	108
B9SBK7	69	0.0884615	83	0.10641	-11.0826	-1.14588	3.45107e-06	14-3-3 protein, putative	RCOM_0341430	Ricinus communis (Castor bean)	GO:0019904	protein domain specific binding		IPR000308;			14-3-3 family			260
D7TCE8	22	0.0165913	9	0.00678733	-13.5097	-2.7019	3.46545e-06	Whole genome shotgun sequence of line PN40024, scaffold_16.assembly12x (Fragment)	VIT_00015077001	Vitis vinifera (Grape)	GO:0005524; GO:0006468; GO:0004674	ATP binding; protein amino acid phosphorylation; protein serine/threonine kinase activity		IPR011009; IPR000719; IPR001245; IPR008271;					17721507;	442
A5B1C5	14	0.0220126	0	0	-31.4135	-37.2052	3.8147e-06	Putative uncharacterized protein	VITISV_004812	Vitis vinifera (Grape)										212
A5BGQ7	14	0.0252252	0	0	-31.4135	-37.2052	3.8147e-06	Putative uncharacterized protein	VITISV_020649	Vitis vinifera (Grape)	GO:0005634; GO:0045449; GO:0043565; GO:0003700; GO:0006350	nucleus; regulation of transcription; sequence-specific DNA binding; sequence-specific DNA binding transcription factor activity; transcription	DNA-binding; Nucleus; Transcription; Transcription regulation	IPR003657;						185
B9HF49	14	0.00500715	0	0	-31.4135	-37.2052	3.8147e-06	Predicted protein	POPTRDRAFT_1082413	Populus trichocarpa (Western balsam poplar) (Populus balsamifera subsp. trichocarpa)	GO:0030246; GO:0005975; GO:0004553	carbohydrate binding; carbohydrate metabolic process; hydrolase activity, hydrolyzing O-glycosyl compounds		IPR011013; IPR000322; IPR017853;					16973872;	932
B9HT06	14	0.0244328	0	0	-31.4135	-37.2052	3.8147e-06	Predicted protein	POPTRDRAFT_724536	Populus trichocarpa (Western balsam poplar) (Populus balsamifera subsp. trichocarpa)	GO:0016021; GO:0008233; GO:0005787; GO:0006465	integral to membrane; peptidase activity; signal peptidase complex; signal peptide processing		IPR009582;					16973872;	191
B9MYV7	14	0.0155039	0	0	-31.4135	-37.2052	3.8147e-06	Predicted protein	POPTRDRAFT_594963	Populus trichocarpa (Western balsam poplar) (Populus balsamifera subsp. trichocarpa)	GO:0050126; GO:0006596	N-carbamoylputrescine amidase activity; polyamine biosynthetic process		IPR017755; IPR003010;					16973872;	301
B9S936	14	0.00964187	0	0	-31.4135	-37.2052	3.8147e-06	Putative uncharacterized protein	RCOM_1012180	Ricinus communis (Castor bean)										484
B9SAP7	14	0.0245614	0	0	-31.4135	-37.2052	3.8147e-06	Putative uncharacterized protein	RCOM_1177900	Ricinus communis (Castor bean)				IPR019002;						190
B9SGY3	14	0.0139721	0	0	-31.4135	-37.2052	3.8147e-06	Peroxidase 73, putative (EC 1.11.1.7)	RCOM_0578390	Ricinus communis (Castor bean)	GO:0020037; GO:0055114; GO:0004601; GO:0006979	heme binding; oxidation reduction; peroxidase activity; response to oxidative stress	Heme; Iron; Metal-binding; Oxidoreductase; Peroxidase	IPR010255; IPR002016; IPR000823; IPR019794; IPR019793;	1.11.1.7					334
C4P7V9	14	0.0107034	0	0	-31.4135	-37.2052	3.8147e-06	CBL-interacting protein kinase 10	CIPK10	Vitis vinifera (Grape)	GO:0005524; GO:0006468; GO:0004674; GO:0007165	ATP binding; protein amino acid phosphorylation; protein serine/threonine kinase activity; signal transduction	ATP-binding; Kinase; Nucleotide-binding; Serine/threonine-protein kinase; Transferase	IPR020636; IPR020660; IPR011009; IPR018451; IPR004041; IPR000719; IPR017441; IPR017442; IPR008271; IPR002290;		NAF domain (1); Protein kinase domain (1)	Protein kinase superfamily			436
D2Y3F4	14	0.0123131	0	0	-31.4135	-37.2052	3.8147e-06	Alcohol dehydrogenase class III (EC 1.1.1.1)	ADH3	Solanum lycopersicum (Tomato) (Lycopersicon esculentum)	GO:0051903; GO:0004022; GO:0006069; GO:0055114; GO:0008270	S-(hydroxymethyl)glutathione dehydrogenase activity; alcohol dehydrogenase (NAD) activity; ethanol oxidation; oxidation reduction; zinc ion binding	Metal-binding; Oxidoreductase; Zinc	IPR014183; IPR013149; IPR013154; IPR002085; IPR002328; IPR011032; IPR016040;	1.1.1.1					379
D7TVV6	14	0.00396825	0	0	-31.4135	-37.2052	3.8147e-06	Whole genome shotgun sequence of line PN40024, scaffold_25.assembly12x (Fragment)	VIT_00019707001	Vitis vinifera (Grape)	GO:0005488	binding		IPR011989; IPR016024;					17721507;	1176
E0CT12	14	0.0299145	0	0	-31.4135	-37.2052	3.8147e-06	Whole genome shotgun sequence of line PN40024, scaffold_14.assembly12x (Fragment)	VIT_00014539001	Vitis vinifera (Grape)			Calcium	IPR011992; IPR018247; IPR018249;					17721507;	156
E0CTH7	14	0.0111376	0	0	-31.4135	-37.2052	3.8147e-06	Whole genome shotgun sequence of line PN40024, scaffold_28.assembly12x (Fragment)	VIT_00020594001	Vitis vinifera (Grape)			Pyridoxal phosphate	IPR001176; IPR004839; IPR004838; IPR015424; IPR015421; IPR015422; IPR005958; IPR021178;			Class-I pyridoxal-phosphate-dependent aminotransferase family		17721507;	419
Q8LLR1	14	0.0191257	0	0	-31.4135	-37.2052	3.8147e-06	MADS-box protein 3 (Whole genome shotgun sequence of line PN40024, scaffold_48.assembly12x)	MADS3 VIT_00027577001	Vitis vinifera (Grape)	GO:0005634; GO:0006355; GO:0043565; GO:0003700; GO:0006350	nucleus; regulation of transcription, DNA-dependent; sequence-specific DNA binding; sequence-specific DNA binding transcription factor activity; transcription	DNA-binding; Nucleus; Transcription; Transcription regulation	IPR002487; IPR002100;		K-box domain (1); MADS-box domain (1); MADS-box domains (3)			17721507;	244
Q9FID1	14	0.0104167	0	0	-31.4135	-37.2052	3.8147e-06	Acyltransferase-like protein (Anthocyanin acyltransferase-like protein) (At5g39090)	At5g39090	Arabidopsis thaliana (Mouse-ear cress)	GO:0008415	acyltransferase activity	Acyltransferase; Complete proteome; Transferase	IPR003480;					11130714;	448
Q9MAC7	14	0.00782998	0	0	-31.4135	-37.2052	3.8147e-06	T4P13.14 protein	At3g01175 T4P13.14	Arabidopsis thaliana (Mouse-ear cress)	GO:0005840; GO:0003735; GO:0006412	ribosome; structural constituent of ribosome; translation	Complete proteome	IPR012870; IPR008195;					11130713	596
Q9SJV1	14	0.0151025	0	0	-31.4135	-37.2052	3.8147e-06	At2g21260 (Putative NADPH dependent mannose 6-phosphate reductase)	At2g21260	Arabidopsis thaliana (Mouse-ear cress)	GO:0055114; GO:0016491	oxidation reduction; oxidoreductase activity	Complete proteome	IPR001395; IPR018170; IPR020471;					10617197;	309
Q9ZPV8	14	0.0265152	0	0	-31.4135	-37.2052	3.8147e-06	Phosphopantetheine adenylyltransferase (EC 2.7.7.3) (Dephospho-CoA pyrophosphorylase) (AtCoaD) (Pantetheine-phosphate adenylyltransferase)	COAD PPAT At2g18250 T30D6.24	Arabidopsis thaliana (Mouse-ear cress)	GO:0005524; GO:0015937; GO:0005737; GO:0040007; GO:0006629; GO:0019915; GO:0004595; GO:0080020; GO:0009651	ATP binding; coenzyme A biosynthetic process; cytoplasm; growth; lipid metabolic process; lipid storage; pantetheine-phosphate adenylyltransferase activity; regulation of coenzyme A biosynthetic process; response to salt stress	ATP-binding; Coenzyme A biosynthesis; Complete proteome; Cytoplasm; Nucleotide-binding; Nucleotidyltransferase; Transferase	IPR004821; IPR004820; IPR014729;	2.7.7.3		Eukaryotic CoaD family		10617197; 14593172; 12860978; 18621975	176
A5YWA9	60	0.0655738	67	0.073224	-11.3379	-1.2532	4.09929e-06	NAC domain protein	NAC	Citrus sinensis (Sweet orange)	GO:0003677; GO:0045449	DNA binding; regulation of transcription		IPR003441;						305
D7SN69	35	0.0300687	28	0.024055	-12.3561	-1.73432	4.47522e-06	Whole genome shotgun sequence of line PN40024, scaffold_61.assembly12x (Fragment)	VIT_00031418001	Vitis vinifera (Grape)	GO:0003824; GO:0044237; GO:0050662	catalytic activity; cellular metabolic process; coenzyme binding		IPR001509; IPR016040;					17721507;	388
A5B311	31	0.0765432	22	0.054321	-12.6176	-1.90716	5.37832e-06	Putative uncharacterized protein (Whole genome shotgun sequence of line PN40024, scaffold_14.assembly12x)	VITISV_024164 VIT_00014553001	Vitis vinifera (Grape)	GO:0003676; GO:0000166	nucleic acid binding; nucleotide binding		IPR012677; IPR000504;					17721507;	135
A5BDI9	29	0.0700483	18	0.0434783	-12.8105	-2.10045	5.6141e-06	Putative uncharacterized protein	VITISV_019773	Vitis vinifera (Grape)										138
Q94AI8	42	0.0569106	38	0.0514905	-12.0043	-1.55679	5.65622e-06	Putative uncharacterized protein At3g11800	At3g11800	Arabidopsis thaliana (Mouse-ear cress)			Complete proteome						11130713;	246
B9SIM5	16	0.0187793	3	0.00352113	-14.5319	-3.82743	5.72205e-06	Putative uncharacterized protein	RCOM_0823860	Ricinus communis (Castor bean)				IPR006766;						284
A5BY89	37	0.0438909	31	0.0367734	-12.2426	-1.66765	5.85396e-06	Putative uncharacterized protein	VITISV_023787	Vitis vinifera (Grape)	GO:0003676; GO:0000166	nucleic acid binding; nucleotide binding		IPR012677; IPR000504;						281
D7T537	37	0.171296	31	0.143519	-12.2426	-1.66765	5.85396e-06	Whole genome shotgun sequence of line PN40024, scaffold_149.assembly12x (Fragment)	VIT_00001055001	Vitis vinifera (Grape)	GO:0005840; GO:0003735; GO:0006412	ribosome; structural constituent of ribosome; translation		IPR000077; IPR020083;					17721507;	72
D7SUQ2	76	0.0830601	97	0.106011	-10.9005	-1.06041	6.63688e-06	Whole genome shotgun sequence of line PN40024, scaffold_8.assembly12x (Fragment)	VIT_00035805001	Vitis vinifera (Grape)	GO:0005525; GO:0003924; GO:0006886; GO:0006913; GO:0005515; GO:0007165	GTP binding; GTPase activity; intracellular protein transport; nucleocytoplasmic transport; protein binding; signal transduction	GTP-binding; Nucleotide-binding	IPR002041; IPR013753; IPR005225;					17721507;	305
D7TED8	42	0.138614	40	0.132013	-11.9673	-1.48279	7.50533e-06	Whole genome shotgun sequence of line PN40024, scaffold_59.assembly12x (Fragment)	VIT_00030502001	Vitis vinifera (Grape)				IPR022617; IPR000626; IPR019955;					17721507;	101
A4PBE8	13	0.00828553	0	0	-31.4669	-37.0983	7.62939e-06	Cytochrome P450 enzyme	CYP734A	Pisum sativum (Garden pea)	GO:0009055; GO:0020037; GO:0004497; GO:0055114	electron carrier activity; heme binding; monooxygenase activity; oxidation reduction	Heme; Iron; Metal-binding; Monooxygenase; Oxidoreductase	IPR001128; IPR017972; IPR002401;			Cytochrome P450 family		17322340	523
B9N6I5	13	0.00222908	0	0	-31.4669	-37.0983	7.62939e-06	Predicted protein	POPTRDRAFT_828302	Populus trichocarpa (Western balsam poplar) (Populus balsamifera subsp. trichocarpa)	GO:0006075; GO:0003843; GO:0000148	1,3-beta-glucan biosynthetic process; 1,3-beta-glucan synthase activity; 1,3-beta-glucan synthase complex		IPR006745; IPR003440;					16973872;	1944
B9SBX7	13	0.0115556	0	0	-31.4669	-37.0983	7.62939e-06	Putative uncharacterized protein	RCOM_0700320	Ricinus communis (Castor bean)				IPR006735; IPR019955;						375
C3VIX9	13	0.0128586	0	0	-31.4669	-37.0983	7.62939e-06	Rd22-c		Vitis vinifera (Grape)				IPR004873;						337
D7SGU1	13	0.0132518	0	0	-31.4669	-37.0983	7.62939e-06	Whole genome shotgun sequence of line PN40024, scaffold_0.assembly12x (Fragment)	VIT_00008491001	Vitis vinifera (Grape)	GO:0004316; GO:0051287; GO:0006633; GO:0055114	3-oxoacyl-[acyl-carrier-protein] reductase activity; NAD or NADH binding; fatty acid biosynthetic process; oxidation reduction	Oxidoreductase	IPR011284; IPR002198; IPR002347; IPR016040; IPR020904;			Short-chain dehydrogenases/reductases (SDR) family		17721507;	327
D7SIB6	13	0.0117435	0	0	-31.4669	-37.0983	7.62939e-06	Whole genome shotgun sequence of line PN40024, scaffold_0.assembly12x (Fragment)	VIT_00008006001	Vitis vinifera (Grape)									17721507;	369
D7T964	13	0.012488	0	0	-31.4669	-37.0983	7.62939e-06	Whole genome shotgun sequence of line PN40024, scaffold_11.assembly12x (Fragment)	VIT_00011913001	Vitis vinifera (Grape)	GO:0003723	RNA binding		IPR008395; IPR014002;					17721507;	347
D7TB62	13	0.0318627	0	0	-31.4669	-37.0983	7.62939e-06	Whole genome shotgun sequence of line PN40024, scaffold_16.assembly12x (Fragment)	VIT_00015186001	Vitis vinifera (Grape)	GO:0005840; GO:0003735; GO:0006412	ribosome; structural constituent of ribosome; translation		IPR000307;					17721507;	136
D7TFJ2	13	0.0176152	0	0	-31.4669	-37.0983	7.62939e-06	Whole genome shotgun sequence of line PN40024, scaffold_150.assembly12x (Fragment)	VIT_00001094001	Vitis vinifera (Grape)	GO:0005622; GO:0005215	intracellular; transporter activity		IPR001071; IPR001251; IPR008273; IPR011074;		CRAL-TRIO domain (1)			17721507;	246
D7TP95	13	0.0135417	0	0	-31.4669	-37.0983	7.62939e-06	Whole genome shotgun sequence of line PN40024, scaffold_104.assembly12x (Fragment)	VIT_00011064001	Vitis vinifera (Grape)				IPR022967;					17721507;	320
D7TX82	13	0.00265686	0	0	-31.4669	-37.0983	7.62939e-06	Whole genome shotgun sequence of line PN40024, scaffold_84.assembly12x (Fragment)	VIT_00036651001	Vitis vinifera (Grape)	GO:0005524; GO:0006468; GO:0005515; GO:0004672; GO:0008270	ATP binding; protein amino acid phosphorylation; protein binding; protein kinase activity; zinc ion binding	ANK repeat; Metal-binding; Repeat; Zinc; Zinc-finger	IPR002110; IPR020683; IPR011009; IPR000719; IPR017442; IPR018957; IPR001841; IPR017907;					17721507;	1631
O04656	13	0.00962963	0	0	-31.4669	-37.0983	7.62939e-06	Putative nucleolar protein 5-3 (Nucleolar protein 58-3)	NOP5-3 NOP58-3 At5g27140 TM021B04.13 T21B4_50	Arabidopsis thaliana (Mouse-ear cress)	GO:0016020; GO:0005730; GO:0042254	membrane; nucleolus; ribosome biogenesis	Complete proteome; Nucleus; Ribosome biogenesis	IPR012974; IPR012976; IPR002687;		Nop domain (1)	NOP5/NOP56 family		11130714	450
Q9FHW7	13	0.0253411	0	0	-31.4669	-37.0983	7.62939e-06	SKP1-like protein 1B (SKP1-like 2) (UFO-binding protein 2)	SKP1B ASK2 UIP2 At5g42190 MJC20.30	Arabidopsis thaliana (Mouse-ear cress)	GO:0009734; GO:0007059; GO:0009793; GO:0009873; GO:0044419; GO:0005634; GO:0005515; GO:0006511	auxin mediated signaling pathway; chromosome segregation; embryo development ending in seed dormancy; ethylene mediated signaling pathway; interspecies interaction between organisms; nucleus; protein binding; ubiquitin-dependent protein catabolic process	Auxin signaling pathway; Chromosome partition; Complete proteome; Developmental protein; Ethylene signaling pathway; Host-virus interaction; Nucleus; Ubl conjugation pathway	IPR011333; IPR016897; IPR001232; IPR016072; IPR016073;			SKP1 family		10607296; 10778750; 9679202; 14593172; 10398681; 11316788; 12381738; 12172031; 12445118; 12169662; 12795696; 12970487; 15310821; 14688296; 14749489; 15447654; 16446454; 18036202; 19682297; 19962994	171
Q9SR36	13	0.0193452	0	0	-31.4669	-37.0983	7.62939e-06	At3g09270 (Putative glutathione transferase)	At3g09270 F3L24.14	Arabidopsis thaliana (Mouse-ear cress)	GO:0005737; GO:0046686; GO:0009407; GO:0016740	cytoplasm; response to cadmium ion; toxin catabolic process; transferase activity	Complete proteome; Transferase	IPR010987; IPR004045; IPR017933; IPR004046; IPR012336; IPR012335;		GST C-terminal domain (1); GST N-terminal domain (1)	GST superfamily		11130713; 12093376;	224
Q9SY77	13	0.0124164	0	0	-31.4669	-37.0983	7.62939e-06	F14N23.23 (Putative heat-shock protein)	At1g10350	Arabidopsis thaliana (Mouse-ear cress)	GO:0031072; GO:0006457; GO:0051082	heat shock protein binding; protein folding; unfolded protein binding	Chaperone; Complete proteome	IPR002939; IPR001623; IPR018253; IPR008971; IPR015609; IPR003095;					11130712;	349
D7TSV6	28	0.0804598	18	0.0517241	-12.8358	-2.04983	9.26355e-06	Whole genome shotgun sequence of line PN40024, scaffold_6.assembly12x (Fragment)	VIT_00030913001	Vitis vinifera (Grape)				IPR006760;					17721507;	116
B9RQS2	97	0.248718	139	0.35641	-10.465	-0.893368	1.03009e-05	Putative uncharacterized protein	RCOM_0706040	Ricinus communis (Castor bean)				IPR021899;						130
D7U1B1	17	0.0107323	6	0.00378788	-13.9882	-2.9149	1.04904e-05	Whole genome shotgun sequence of line PN40024, scaffold_37.assembly12x (Fragment)	VIT_00023604001	Vitis vinifera (Grape)	GO:0004177; GO:0005737; GO:0030145; GO:0008235; GO:0006508	aminopeptidase activity; cytoplasm; manganese ion binding; metalloexopeptidase activity; proteolysis		IPR011356; IPR000819; IPR023042; IPR008283;					17721507;	528
D7U274	40	0.0625978	38	0.0594679	-12.0395	-1.4864	1.29671e-05	Whole genome shotgun sequence of line PN40024, scaffold_5.assembly12x (Fragment)	VIT_00027988001	Vitis vinifera (Grape)				IPR007052; IPR017447; IPR008978;		CS domain (1)			17721507;	213
D7SW04	42	0.0294118	41	0.0287115	-11.9495	-1.44716	1.46559e-05	Whole genome shotgun sequence of line PN40024, scaffold_31.assembly12x (Fragment)	VIT_00022163001	Vitis vinifera (Grape)	GO:0009058; GO:0030170; GO:0016769	biosynthetic process; pyridoxal phosphate binding; transferase activity, transferring nitrogenous groups	Pyridoxal phosphate	IPR004839; IPR004838; IPR015424; IPR015421; IPR015422;			Class-I pyridoxal-phosphate-dependent aminotransferase family		17721507;	476
B9RZE6	24	0.148148	15	0.0925926	-13.0785	-2.09047	1.50972e-05	Putative uncharacterized protein	RCOM_0938650	Ricinus communis (Castor bean)										54
B9R7W4	27	0.0652174	18	0.0434783	-12.862	-1.99736	1.52218e-05	Putative uncharacterized protein	RCOM_1594870	Ricinus communis (Castor bean)										138
B9RNT0	27	0.05	19	0.0351852	-12.823	-1.91936	1.52218e-05	Putative uncharacterized protein	RCOM_0920530	Ricinus communis (Castor bean)				IPR009445;						180
B9RHG8	18	0.0138889	8	0.00617284	-13.7395	-2.58232	1.52364e-05	DNA binding protein, putative	RCOM_1526050	Ricinus communis (Castor bean)	GO:0005634; GO:0030528	nucleus; transcription regulator activity		IPR011598; IPR001092;		Basic helix-loop-helix (bHLH) domain (1)				432
A5AMS0	12	0.0153846	0	0	-31.5247	-36.9828	1.52588e-05	Putative uncharacterized protein (Whole genome shotgun sequence of line PN40024, scaffold_77.assembly12x)	VITISV_012015 VIT_00035101001	Vitis vinifera (Grape)				IPR015500;					17721507;	260
A5BUA0	12	0.00950119	0	0	-31.5247	-36.9828	1.52588e-05	Putative uncharacterized protein	VITISV_028773	Vitis vinifera (Grape)	GO:0003677; GO:0005634; GO:0006355; GO:0003700; GO:0006350	DNA binding; nucleus; regulation of transcription, DNA-dependent; sequence-specific DNA binding transcription factor activity; transcription	DNA-binding; Nucleus; Transcription; Transcription regulation	IPR016177; IPR001471;						421
A5C5T1	12	0.012012	0	0	-31.5247	-36.9828	1.52588e-05	Putative uncharacterized protein	VITISV_039798	Vitis vinifera (Grape)	GO:0005634; GO:0006355; GO:0043565; GO:0003700; GO:0006350; GO:0030528	nucleus; regulation of transcription, DNA-dependent; sequence-specific DNA binding; sequence-specific DNA binding transcription factor activity; transcription; transcription regulator activity	DNA-binding; Homeobox; Nucleus; Transcription; Transcription regulation	IPR001356; IPR017970; IPR009057; IPR012287; IPR000047; IPR003106;		Homeobox DNA-binding domain (1)				333
B3VTV7	12	0.0124611	0	0	-31.5247	-36.9828	1.52588e-05	R2R3 MYB60 transcription factor	MYB60	Vitis vinifera (Grape)	GO:0003677; GO:0005634; GO:0045449	DNA binding; nucleus; regulation of transcription	DNA-binding; Nucleus; Repeat	IPR009057; IPR012287; IPR017930; IPR014778; IPR015495; IPR001005;					18647406	321
B9RI39	12	0.012012	0	0	-31.5247	-36.9828	1.52588e-05	Putative uncharacterized protein	RCOM_1575940	Ricinus communis (Castor bean)	GO:0005515; GO:0008270	protein binding; zinc ion binding	Metal-binding; Zinc; Zinc-finger	IPR001841;						333
B9RTF5	12	0.0209424	0	0	-31.5247	-36.9828	1.52588e-05	Auxin-responsive protein IAA4, putative	RCOM_0909180	Ricinus communis (Castor bean)	GO:0009734; GO:0005634; GO:0046983; GO:0045449; GO:0006350	auxin mediated signaling pathway; nucleus; protein dimerization activity; regulation of transcription; transcription	Auxin signaling pathway; Nucleus; Repressor; Transcription; Transcription regulation	IPR003311; IPR011525;		Aux/IAA-ARF domain (1)				191
B9SL04	12	0.0330579	0	0	-31.5247	-36.9828	1.52588e-05	Putative uncharacterized protein	RCOM_0847710	Ricinus communis (Castor bean)				IPR007493;						121
B9SN49	12	0.0199005	0	0	-31.5247	-36.9828	1.52588e-05	Putative uncharacterized protein	RCOM_0312840	Ricinus communis (Castor bean)				IPR004895;						201
B9SPM0	12	0.0227273	0	0	-31.5247	-36.9828	1.52588e-05	Cop9 signalosome complex subunit 8 (Csn complex subunit 8), putative	RCOM_1183590	Ricinus communis (Castor bean)				IPR019280;						176
B9SS32	12	0.0182648	0	0	-31.5247	-36.9828	1.52588e-05	Ubiquitin-protein ligase, putative (Fragment)	RCOM_0520260	Ricinus communis (Castor bean)	GO:0016874; GO:0005515; GO:0008270	ligase activity; protein binding; zinc ion binding	Ligase; Metal-binding; Zinc; Zinc-finger	IPR001841;						219
B9SVH8	12	0.00941176	0	0	-31.5247	-36.9828	1.52588e-05	Cystathionine gamma-synthase, putative (EC 2.5.1.48) (Fragment)	RCOM_0537490	Ricinus communis (Castor bean)	GO:0006520; GO:0003962; GO:0030170	cellular amino acid metabolic process; cystathionine gamma-synthase activity; pyridoxal phosphate binding	Pyridoxal phosphate; Transferase	IPR000277; IPR015424; IPR015421; IPR015422;	2.5.1.48		Trans-sulfuration enzymes family			425
D7T1G5	12	0.0173913	0	0	-31.5247	-36.9828	1.52588e-05	Whole genome shotgun sequence of line PN40024, scaffold_9.assembly12x (Fragment)	VIT_00037434001	Vitis vinifera (Grape)	GO:0005634; GO:0046983; GO:0006355; GO:0043565; GO:0003700	nucleus; protein dimerization activity; regulation of transcription, DNA-dependent; sequence-specific DNA binding; sequence-specific DNA binding transcription factor activity	DNA-binding; Nucleus	IPR011616; IPR004827;		BZIP domain (1)	BZIP family		17721507;	230
D7TQN5	12	0.015873	0	0	-31.5247	-36.9828	1.52588e-05	Whole genome shotgun sequence of line PN40024, scaffold_40.assembly12x (Fragment)	VIT_00025711001	Vitis vinifera (Grape)	GO:0043565	sequence-specific DNA binding		IPR002848; IPR016069; IPR016068;					17721507;	252
D7TVG4	12	0.0232558	0	0	-31.5247	-36.9828	1.52588e-05	Whole genome shotgun sequence of line PN40024, scaffold_25.assembly12x (Fragment)	VIT_00019540001	Vitis vinifera (Grape)									17721507;	172
D7U0G0	12	0.0136986	0	0	-31.5247	-36.9828	1.52588e-05	Whole genome shotgun sequence of line PN40024, scaffold_2.assembly12x (Fragment)	VIT_00017046001	Vitis vinifera (Grape)	GO:0009734; GO:0005634; GO:0046983; GO:0045449; GO:0006350	auxin mediated signaling pathway; nucleus; protein dimerization activity; regulation of transcription; transcription	Auxin signaling pathway; Nucleus; Repressor; Transcription; Transcription regulation	IPR003311; IPR011525;		Aux/IAA-ARF domain (1)			17721507;	292
D7U0I4	12	0.0273973	0	0	-31.5247	-36.9828	1.52588e-05	Whole genome shotgun sequence of line PN40024, scaffold_2.assembly12x (Fragment)	VIT_00017074001	Vitis vinifera (Grape)									17721507;	146
P42738	12	0.011976	0	0	-31.5247	-36.9828	1.52588e-05	Chorismate mutase, chloroplastic (EC 5.4.99.5) (CM-1)	CM1 At3g29200 MXO21.4	Arabidopsis thaliana (Mouse-ear cress)	GO:0009073; GO:0009507; GO:0004106; GO:0005829	aromatic amino acid family biosynthetic process; chloroplast; chorismate mutase activity; cytosol	Allosteric enzyme; Amino-acid biosynthesis; Aromatic amino acid biosynthesis; Chloroplast; Complete proteome; Isomerase; Plastid; Transit peptide	IPR008238; IPR020822;	5.4.99.5	Chorismate mutase domain (1)			8224252; 10819329	334
Q09MI9	12	0.0169492	0	0	-31.5247	-36.9828	1.52588e-05	30S ribosomal protein S2, chloroplastic	rps2	Citrus sinensis (Sweet orange)	GO:0009507; GO:0015935; GO:0003735; GO:0006412	chloroplast; small ribosomal subunit; structural constituent of ribosome; translation	Chloroplast; Plastid; Ribonucleoprotein; Ribosomal protein	IPR001865; IPR020589; IPR005706; IPR018130;			Ribosomal protein S2P family		17010212	236
Q8GZ10	12	0.0191388	0	0	-31.5247	-36.9828	1.52588e-05	At2g40095 (Putative uncharacterized protein)	At2g40095	Arabidopsis thaliana (Mouse-ear cress)			Complete proteome	IPR019498;					10617197;	209
Q9C5K7	12	0.0108401	0	0	-31.5247	-36.9828	1.52588e-05	1-aminocyclopropane-1-carboxylate oxidase homolog 2	At1g06640 F12K11.27 F12K11.6	Arabidopsis thaliana (Mouse-ear cress)	GO:0046872; GO:0055114; GO:0016491	metal ion binding; oxidation reduction; oxidoreductase activity	Alternative splicing; Complete proteome; Iron; Metal-binding; Oxidoreductase	IPR005123;		Fe2OG dioxygenase domain (1)	Iron/ascorbate-dependent oxidoreductase family		11130712; 14593172;	369
Q9FY56	12	0.0184332	0	0	-31.5247	-36.9828	1.52588e-05	At5g11090 (Putative uncharacterized protein At5g11090) (Putative uncharacterized protein T5K6_80) (Serine-rich protein)	T5K6_80 At5g11090	Arabidopsis thaliana (Mouse-ear cress)			Complete proteome						11130714; 12093376;	217
Q9LUB7	12	0.00696864	0	0	-31.5247	-36.9828	1.52588e-05	Protein OBERON 2 (Potyvirus VPg-interacting protein 1)	OBE2 PVIP1 At5g48160 MIF21.5	Arabidopsis thaliana (Mouse-ear cress)	GO:0010078; GO:0010492; GO:0005634; GO:0080022; GO:0046982; GO:0042803; GO:0010468; GO:0010071; GO:0046740; GO:0008270	maintenance of root meristem identity; maintenance of shoot apical meristem identity; nucleus; primary root development; protein heterodimerization activity; protein homodimerization activity; regulation of gene expression; root meristem specification; spread of virus in host, cell to cell; zinc ion binding	Coiled coil; Complete proteome; Developmental protein; Host-virus interaction; Metal-binding; Nucleus; Zinc; Zinc-finger	IPR004082; IPR001965;		PHD-type zinc finger (1)			10718197; 19423640; 14963126; 18403411; 19392692	574
B9S6U7	26	0.015729	16	0.00967937	-12.9742	-2.11284	1.53741e-05	Putative uncharacterized protein	RCOM_0874210	Ricinus communis (Castor bean)	GO:0043087	regulation of GTPase activity		IPR018203; IPR002005; IPR016664;						551
B9S0I8	49	0.154088	53	0.166667	-11.6531	-1.29919	1.55027e-05	Putative uncharacterized protein	RCOM_1355240	Ricinus communis (Castor bean)				IPR018937;						106
B9RET1	16	0.0128514	6	0.00481928	-14.0319	-2.82743	1.94311e-05	Transcription regulator, putative	RCOM_1428550	Ricinus communis (Castor bean)				IPR007592;						415
B9RGW9	40	0.047619	37	0.0440476	-12.0587	-1.52487	1.95191e-05	Ubiquinol-cytochrome c reductase iron-sulfur subunit (EC 1.10.2.2)	RCOM_1445040	Ricinus communis (Castor bean)	GO:0051537; GO:0022900; GO:0046872; GO:0005739; GO:0070469; GO:0008121	2 iron, 2 sulfur cluster binding; electron transport chain; metal ion binding; mitochondrion; respiratory chain; ubiquinol-cytochrome-c reductase activity	2Fe-2S; Electron transport; Iron; Iron-sulfur; Metal-binding; Mitochondrion; Oxidoreductase; Respiratory chain; Transport	IPR017941; IPR014349; IPR005805; IPR006317; IPR004192;	1.10.2.2	Rieske domain (1)				280
Q1I1D9	40	0.0226372	37	0.0209394	-12.0587	-1.52487	1.95191e-05	Pyruvate decarboxylase		Citrus sinensis (Sweet orange)	GO:0016831; GO:0000287; GO:0030976	carboxy-lyase activity; magnesium ion binding; thiamin pyrophosphate binding	Pyruvate	IPR012110; IPR012000; IPR012001; IPR011766;			TPP enzyme family			589
B9HNT7	30	0.0492611	24	0.0394089	-12.5785	-1.73432	2.08766e-05	Silencing group B protein	SGB901 POPTRDRAFT_650021	Populus trichocarpa (Western balsam poplar) (Populus balsamifera subsp. trichocarpa)	GO:0008080	N-acetyltransferase activity		IPR000182; IPR022610; IPR016181;					16973872;	203
B9SXZ5	30	0.0323625	24	0.02589	-12.5785	-1.73432	2.08766e-05	Actin, putative	RCOM_1207060	Ricinus communis (Castor bean)	GO:0005524; GO:0005737; GO:0005856; GO:0005515	ATP binding; cytoplasm; cytoskeleton; protein binding	ATP-binding; Cytoplasm; Cytoskeleton; Nucleotide-binding	IPR004000; IPR020902; IPR004001;			Actin family			309
D7UAG2	41	0.0949074	41	0.0949074	-11.9669	-1.4124	2.18066e-05	Whole genome shotgun sequence of line PN40024, scaffold_15.assembly12x (Fragment)	VIT_00014668001	Vitis vinifera (Grape)									17721507;	144
B9RVW7	29	0.0255057	22	0.0193492	-12.6657	-1.81095	2.24756e-05	ADP,ATP carrier protein, putative	RCOM_1173510	Ricinus communis (Castor bean)	GO:0005488; GO:0016021; GO:0005743; GO:0055085; GO:0005215	binding; integral to membrane; mitochondrial inner membrane; transmembrane transport; transporter activity	Membrane; Repeat; Transmembrane; Transmembrane helix; Transport	IPR002113; IPR002067; IPR001993; IPR018108;		Solcar repeats (3)	Mitochondrial carrier family			379
P59231	25	0.0384025	17	0.0261137	-12.9588	-1.96879	2.54486e-05	60S ribosomal protein L10a-3	RPL10AC At5g22440 MWD9.24	Arabidopsis thaliana (Mouse-ear cress)	GO:0003723; GO:0006396; GO:0022625; GO:0005730; GO:0003735; GO:0006412	RNA binding; RNA processing; cytosolic large ribosomal subunit; nucleolus; structural constituent of ribosome; translation	Complete proteome; Ribonucleoprotein; Ribosomal protein	IPR002143; IPR016094; IPR016095;			Ribosomal protein L1P family		9501997; 14593172; 8580968; 11598216	217
E0CP00	37	0.0811404	34	0.0745614	-12.176	-1.53439	2.56872e-05	Whole genome shotgun sequence of line PN40024, scaffold_1.assembly12x (Fragment)	VIT_00009317001	Vitis vinifera (Grape)				IPR016972;					17721507;	152
B9SC19	32	0.0623782	27	0.0526316	-12.447	-1.65751	2.71919e-05	Putative uncharacterized protein	RCOM_0701560	Ricinus communis (Castor bean)										171
D7U8E8	17	0.021879	8	0.010296	-13.7807	-2.49986	2.74405e-05	Whole genome shotgun sequence of line PN40024, scaffold_92.assembly12x (Fragment)	VIT_00037958001	Vitis vinifera (Grape)				IPR005735;					17721507;	259
B9S948	29	0.0558767	21	0.0404624	-12.6993	-1.87806	3.58879e-05	Ethylene-responsive transcription factor, putative	RCOM_1012500	Ricinus communis (Castor bean)	GO:0003677; GO:0005634; GO:0006355; GO:0003700; GO:0006350	DNA binding; nucleus; regulation of transcription, DNA-dependent; sequence-specific DNA binding transcription factor activity; transcription	DNA-binding; Nucleus; Transcription; Transcription regulation	IPR016177; IPR001471;						173
Q0MYQ7	29	0.0445469	21	0.0322581	-12.6993	-1.87806	3.58879e-05	Germin-like protein 2 (Putative uncharacterized protein) (Whole genome shotgun sequence of line PN40024, scaffold_60.assembly12x)	VITISV_020289 VIT_00031351001	Vitis vinifera (Grape)	GO:0048046; GO:0030145; GO:0045735	apoplast; manganese ion binding; nutrient reservoir activity	Manganese; Metal-binding	IPR006045; IPR011051; IPR001929; IPR019780; IPR014710;					17849714; 17721507;	217
B9RYL4	58	0.0740741	72	0.091954	-11.3105	-1.10045	3.69261e-05	Defective in cullin neddylation protein, putative	RCOM_1130690	Ricinus communis (Castor bean)				IPR014764; IPR005176; IPR009060;						261
B9SC26	36	0.0916031	34	0.086514	-12.1957	-1.49486	3.88476e-05	Putative uncharacterized protein	RCOM_0702130	Ricinus communis (Castor bean)										131
B9RB15	63	0.126506	79	0.158635	-11.1839	-1.0859	3.93835e-05	Nitrogen fixation protein nifu, putative	RCOM_1510480	Ricinus communis (Castor bean)	GO:0005506; GO:0016226; GO:0051536; GO:0005515	iron ion binding; iron-sulfur cluster assembly; iron-sulfur cluster binding; protein binding		IPR011339; IPR002871;						166
B9HIG2	63	0.0581717	80	0.0738689	-11.1748	-1.06775	3.93835e-05	Predicted protein	POPTRDRAFT_564316	Populus trichocarpa (Western balsam poplar) (Populus balsamifera subsp. trichocarpa)	GO:0005794; GO:0030054; GO:0007047; GO:0030244; GO:0008466; GO:0009505	Golgi apparatus; cell junction; cellular cell wall organization; cellulose biosynthetic process; glycogenin glucosyltransferase activity; plant-type cell wall		IPR004901;					16973872;	361
B9RAI8	23	0.0137395	14	0.0083632	-13.159	-2.1286	4.2277e-05	Nucleolar protein nop56, putative	RCOM_1506680	Ricinus communis (Castor bean)				IPR012974; IPR012976; IPR002687;						558
B9S1F6	38	0.0426487	37	0.0415264	-12.0957	-1.45087	4.36893e-05	Protein dif-1, putative	RCOM_0864750	Ricinus communis (Castor bean)	GO:0005488; GO:0016021; GO:0005743; GO:0055085; GO:0005215	binding; integral to membrane; mitochondrial inner membrane; transmembrane transport; transporter activity	Membrane; Repeat; Transmembrane; Transmembrane helix; Transport	IPR002113; IPR001993; IPR018108;		Solcar repeats (3)	Mitochondrial carrier family			297
Q5J907	30	0.0595238	25	0.0496032	-12.5491	-1.67543	4.71044e-05	Translationally-controlled tumor protein homolog (TCTP)	TCTP	Elaeis guineensis var. tenera (Oil palm)	GO:0005737	cytoplasm	Calcium; Cytoplasm	IPR011057; IPR011323; IPR018103; IPR018105;			TCTP family			168
B9T5R9	17	0.025641	7	0.0105581	-13.877	-2.6925	4.92334e-05	Protein binding protein, putative	RCOM_0450220	Ricinus communis (Castor bean)	GO:0005515; GO:0008270	protein binding; zinc ion binding	Metal-binding; Zinc; Zinc-finger	IPR001841;						221
Q9SSR2	37	0.0685185	35	0.0648148	-12.1551	-1.49257	5.06227e-05	F6D8.18 protein (Putative signal peptidase subunit) (Signal peptidase subunit, putative)	At1g52600 F6D8.18	Arabidopsis thaliana (Mouse-ear cress)	GO:0016020; GO:0008233; GO:0006508; GO:0006465	membrane; peptidase activity; proteolysis; signal peptide processing	Complete proteome	IPR019759; IPR015927; IPR011056; IPR001733;					11130712; 12093376;	180
D7TAM5	36	0.129032	36	0.129032	-12.1545	-1.4124	5.06227e-05	Whole genome shotgun sequence of line PN40024, scaffold_10.assembly12x (Fragment)	VIT_00010327001	Vitis vinifera (Grape)				IPR010530;					17721507;	93
D7T8C3	44	0.0780142	47	0.0833333	-11.8174	-1.31724	5.31176e-05	Whole genome shotgun sequence of line PN40024, scaffold_90.assembly12x (Fragment)	VIT_00037650001	Vitis vinifera (Grape)				IPR013813; IPR006175; IPR006056; IPR019897;					17721507;	188
B9S045	48	0.231884	54	0.26087	-11.6545	-1.24247	5.53307e-05	Putative uncharacterized protein	RCOM_1297890	Ricinus communis (Castor bean)										69
A9P9K9	36	0.0427046	33	0.0391459	-12.2173	-1.53793	5.84955e-05	Proteasome subunit alpha type (EC 3.4.25.1)		Populus trichocarpa (Western balsam poplar) (Populus balsamifera subsp. trichocarpa)	GO:0005737; GO:0005634; GO:0019773; GO:0004298; GO:0006511	cytoplasm; nucleus; proteasome core complex, alpha-subunit complex; threonine-type endopeptidase activity; ubiquitin-dependent protein catabolic process	Cytoplasm; Hydrolase; Nucleus; Protease; Proteasome; Threonine protease	IPR000426; IPR001353;	3.4.25.1		Peptidase T1A family		18230180	281
A5BVF4	11	0.0117521	0	0	-31.5874	-36.8573	6.10352e-05	Putative uncharacterized protein	VITISV_027630	Vitis vinifera (Grape)	GO:0005509; GO:0019898; GO:0009654; GO:0015979; GO:0042549	calcium ion binding; extrinsic to membrane; oxygen evolving complex; photosynthesis; photosystem II stabilization		IPR002628;						312
A9P745	11	0.0074983	0	0	-31.5874	-36.8573	6.10352e-05	Enolase (EC 4.2.1.11)	ENO1	Helianthus annuus (Common sunflower)	GO:0009986; GO:0006096; GO:0000287; GO:0004634; GO:0000015	cell surface; glycolysis; magnesium ion binding; phosphopyruvate hydratase activity; phosphopyruvate hydratase complex	Glycolysis; Lyase; Magnesium	IPR000941; IPR020810; IPR020809; IPR020811;	4.2.1.11		Enolase family			489
B9DG66	11	0.00657109	0	0	-31.5874	-36.8573	6.10352e-05	AT4G12400 protein	AT4G12400	Arabidopsis thaliana (Mouse-ear cress)	GO:0005488	binding	Repeat; TPR repeat	IPR006636; IPR001440; IPR013026; IPR011990; IPR019734;						558
B9R9I7	11	0.00952381	0	0	-31.5874	-36.8573	6.10352e-05	Putative uncharacterized protein	RCOM_1497810	Ricinus communis (Castor bean)				IPR017887; IPR005333;						385
B9RI06	11	0.00397686	0	0	-31.5874	-36.8573	6.10352e-05	Pentatricopeptide repeat-containing protein, putative	RCOM_1574810	Ricinus communis (Castor bean)	GO:0005488	binding	Repeat	IPR002885; IPR011990;						922
B9RTW9	11	0.0182421	0	0	-31.5874	-36.8573	6.10352e-05	Peroxiredoxin, putative (EC 1.11.1.15)	RCOM_0913560	Ricinus communis (Castor bean)	GO:0045454; GO:0055114; GO:0004601; GO:0051920	cell redox homeostasis; oxidation reduction; peroxidase activity; peroxiredoxin activity	Oxidoreductase; Peroxidase	IPR013740; IPR017936; IPR012336; IPR012335;	1.11.1.15					201
B9RVK2	11	0.0101852	0	0	-31.5874	-36.8573	6.10352e-05	Ribosomal protein	RCOM_0963900	Ricinus communis (Castor bean)	GO:0003723; GO:0006396; GO:0015934; GO:0003735; GO:0006412	RNA binding; RNA processing; large ribosomal subunit; structural constituent of ribosome; translation	Ribonucleoprotein; Ribosomal protein	IPR005878; IPR002143; IPR016094; IPR016095;			Ribosomal protein L1P family			360
B9RXX3	11	0.0180624	0	0	-31.5874	-36.8573	6.10352e-05	Flavoprotein wrbA, putative	RCOM_0906830	Ricinus communis (Castor bean)	GO:0010181; GO:0016481; GO:0016491	FMN binding; negative regulation of transcription; oxidoreductase activity		IPR008254; IPR010089; IPR005025;						203
B9RZ64	11	0.0196078	0	0	-31.5874	-36.8573	6.10352e-05	Putative uncharacterized protein	RCOM_0935780	Ricinus communis (Castor bean)	GO:0030132; GO:0030130; GO:0006886; GO:0005515; GO:0005198; GO:0016192	clathrin coat of coated pit; clathrin coat of trans-Golgi network vesicle; intracellular protein transport; protein binding; structural molecule activity; vesicle-mediated transport		IPR000996;						187
B9S5P8	11	0.00717547	0	0	-31.5874	-36.8573	6.10352e-05	Flavonoid 3-hydroxylase, putative (EC 1.14.13.88)	RCOM_0651660	Ricinus communis (Castor bean)	GO:0009055; GO:0033772; GO:0020037; GO:0055114	electron carrier activity; flavonoid 3',5'-hydroxylase activity; heme binding; oxidation reduction	Heme; Iron; Metal-binding; Monooxygenase; Oxidoreductase	IPR001128; IPR017972; IPR002401;	1.14.13.88		Cytochrome P450 family			511
B9S6N5	11	0.00477431	0	0	-31.5874	-36.8573	6.10352e-05	Putative uncharacterized protein	RCOM_1111800	Ricinus communis (Castor bean)				IPR006868; IPR006867;						768
B9SC51	11	0.0177134	0	0	-31.5874	-36.8573	6.10352e-05	Putative uncharacterized protein	RCOM_1407440	Ricinus communis (Castor bean)										207
B9SFL0	11	0.00762301	0	0	-31.5874	-36.8573	6.10352e-05	Sugar transporter, putative (EC 1.3.1.74)	RCOM_0647060	Ricinus communis (Castor bean)	GO:0032440; GO:0008643; GO:0016021; GO:0055114; GO:0022891	2-alkenal reductase activity; carbohydrate transport; integral to membrane; oxidation reduction; substrate-specific transmembrane transporter activity	Membrane; Oxidoreductase; Sugar transport; Transmembrane; Transmembrane helix; Transport	IPR020846; IPR016196; IPR005828; IPR003663; IPR005829;	1.3.1.74		Major facilitator superfamily, Sugar transporter (TC 2.A.1.1) family			481
B9SLQ6	11	0.00776836	0	0	-31.5874	-36.8573	6.10352e-05	Putative uncharacterized protein	RCOM_0530660	Ricinus communis (Castor bean)				IPR013094;						472
B9SNJ4	11	0.0286458	0	0	-31.5874	-36.8573	6.10352e-05	Putative uncharacterized protein	RCOM_0737540	Ricinus communis (Castor bean)				IPR021495;						128
B9SS10	11	0.0143229	0	0	-31.5874	-36.8573	6.10352e-05	Major pollen allergen Ory s 1, putative	RCOM_0519640	Ricinus communis (Castor bean)	GO:0005576	extracellular region		IPR014733; IPR009009; IPR007118; IPR007117; IPR007112; IPR005132;		Expansin-like CBD domain (1); Expansin-like EG45 domain (1)	Expansin family			256
D7SLN5	11	0.0154062	0	0	-31.5874	-36.8573	6.10352e-05	Whole genome shotgun sequence of line PN40024, scaffold_4.assembly12x (Fragment)	VIT_00025497001	Vitis vinifera (Grape)	GO:0003677; GO:0003702; GO:0006355; GO:0006367	DNA binding; RNA polymerase II transcription factor activity; regulation of transcription, DNA-dependent; transcription initiation from RNA polymerase II promoter		IPR012295; IPR000814; IPR012294;					17721507;	238
D7SWK5	11	0.00923594	0	0	-31.5874	-36.8573	6.10352e-05	Whole genome shotgun sequence of line PN40024, scaffold_31.assembly12x (Fragment)	VIT_00022413001	Vitis vinifera (Grape)	GO:0005794; GO:0008378; GO:0016021; GO:0006486	Golgi apparatus; galactosyltransferase activity; integral to membrane; protein amino acid glycosylation	Glycosyltransferase; Golgi apparatus; Membrane; Transferase; Transmembrane; Transmembrane helix	IPR002659;					17721507;	397
D7T4F2	11	0.0176282	0	0	-31.5874	-36.8573	6.10352e-05	Whole genome shotgun sequence of line PN40024, scaffold_67.assembly12x (Fragment)	VIT_00032705001	Vitis vinifera (Grape)	GO:0006470; GO:0008138	protein amino acid dephosphorylation; protein tyrosine/serine/threonine phosphatase activity		IPR000387; IPR000340; IPR020422;					17721507;	208
D7TE99	11	0.0143229	0	0	-31.5874	-36.8573	6.10352e-05	Whole genome shotgun sequence of line PN40024, scaffold_59.assembly12x (Fragment)	VIT_00030454001	Vitis vinifera (Grape)	GO:0016787	hydrolase activity		IPR002925;					17721507;	256
D7TGA7	11	0.0202578	0	0	-31.5874	-36.8573	6.10352e-05	Whole genome shotgun sequence of line PN40024, scaffold_652.assembly12x (Fragment)	VIT_00002243001	Vitis vinifera (Grape)				IPR009606;					17721507;	181
D7THS4	11	0.0126002	0	0	-31.5874	-36.8573	6.10352e-05	Whole genome shotgun sequence of line PN40024, scaffold_7.assembly12x (Fragment)	VIT_00033232001	Vitis vinifera (Grape)	GO:0018738; GO:0004091; GO:0016023	S-formylglutathione hydrolase activity; carboxylesterase activity; cytoplasmic membrane-bounded vesicle		IPR000801; IPR014186;					17721507;	291
D7TX34	11	0.0030454	0	0	-31.5874	-36.8573	6.10352e-05	Whole genome shotgun sequence of line PN40024, scaffold_84.assembly12x (Fragment)	VIT_00036582001	Vitis vinifera (Grape)	GO:0005524; GO:0006915; GO:0004869; GO:0006952	ATP binding; apoptosis; cysteine-type endopeptidase inhibitor activity; defense response	ATP-binding; Nucleotide-binding; Protease inhibitor; Thiol protease inhibitor	IPR000767; IPR002182; IPR000010; IPR020381; IPR018073;					17721507;	1204
D7U1R3	11	0.0211946	0	0	-31.5874	-36.8573	6.10352e-05	Whole genome shotgun sequence of line PN40024, scaffold_102.assembly12x (Fragment)	VIT_00010778001	Vitis vinifera (Grape)	GO:0003676; GO:0000166	nucleic acid binding; nucleotide binding		IPR012677; IPR015465; IPR000504;					17721507;	173
D7UCJ9	11	0.0073187	0	0	-31.5874	-36.8573	6.10352e-05	Whole genome shotgun sequence of line PN40024, scaffold_46.assembly12x (Fragment)	VIT_00027032001	Vitis vinifera (Grape)	GO:0005515	protein binding		IPR011705; IPR000210; IPR011333; IPR013069; IPR013089;		BTB (POZ) domain (1)			17721507;	501
E0CP02	11	0.0072896	0	0	-31.5874	-36.8573	6.10352e-05	Whole genome shotgun sequence of line PN40024, scaffold_1.assembly12x (Fragment)	VIT_00009319001	Vitis vinifera (Grape)				IPR001563;					17721507;	503
E0CRU7	11	0.0218254	0	0	-31.5874	-36.8573	6.10352e-05	Whole genome shotgun sequence of line PN40024, scaffold_1.assembly12x (Fragment)	VIT_00009157001	Vitis vinifera (Grape)				IPR014729; IPR006015; IPR006016;					17721507;	168
P83755	11	0.0103872	0	0	-31.5874	-36.8573	6.10352e-05	Photosystem Q(B) protein (32 kDa thylakoid membrane protein) (Photosystem II protein D1)	psbA AtCg00020	Arabidopsis thaliana (Mouse-ear cress)	GO:0009535; GO:0045156; GO:0016021; GO:0046872; GO:0009772; GO:0009523; GO:0030077; GO:0005515; GO:0009635; GO:0006810	chloroplast thylakoid membrane; electron transporter, transferring electrons within the cyclic electron transport pathway of photosynthesis activity; integral to membrane; metal ion binding; photosynthetic electron transport in photosystem II; photosystem II; plasma membrane light-harvesting complex; protein binding; response to herbicide; transport	Acetylation; Chloroplast; Complete proteome; Direct protein sequencing; Electron transport; Herbicide resistance; Iron; Membrane; Metal-binding; Phosphoprotein; Photosynthesis; Photosystem II; Plastid; Thylakoid; Transmembrane; Transmembrane helix; Transport	IPR000484; IPR005867;			Reaction center pufL/M/psbA/D family		8590463; 10574454; 11113141	353
Q07473	11	0.0126437	0	0	-31.5874	-36.8573	6.10352e-05	Chlorophyll a-b binding protein CP29.1, chloroplastic (LHCB4.1) (LHCII protein 4.1)	LHCB4.1 At5g01530 F7A7_50	Arabidopsis thaliana (Mouse-ear cress)	GO:0016168; GO:0009535; GO:0016021; GO:0046872; GO:0009765; GO:0009522; GO:0009523; GO:0010287; GO:0005515; GO:0018298; GO:0009637; GO:0010218; GO:0010114	chlorophyll binding; chloroplast thylakoid membrane; integral to membrane; metal ion binding; photosynthesis, light harvesting; photosystem I; photosystem II; plastoglobule; protein binding; protein-chromophore linkage; response to blue light; response to far red light; response to red light	Chlorophyll; Chloroplast; Chromophore; Complete proteome; Magnesium; Membrane; Metal-binding; Phosphoprotein; Photosynthesis; Photosystem I; Photosystem II; Plastid; Thylakoid; Transit peptide; Transmembrane; Transmembrane helix	IPR001344; IPR022796;			Light-harvesting chlorophyll a/b-binding (LHC) protein family		8290636; 11130714; 14593172; 19376835	290
Q38882	11	0.00452675	0	0	-31.5874	-36.8573	6.10352e-05	Phospholipase D alpha 1 (AtPLDalpha1) (PLD alpha 1) (EC 3.1.4.4) (Choline phosphatase 1) (PLDalpha) (Phosphatidylcholine-hydrolyzing phospholipase D 1)	PLDALPHA1 PLD1 At3g15730 MSJ11.13	Arabidopsis thaliana (Mouse-ear cress)	GO:0070290; GO:0009738; GO:0005509; GO:0009507; GO:0030136; GO:0009873; GO:0006631; GO:0016042; GO:0005739; GO:0005634; GO:0046470; GO:0005546; GO:0004630; GO:0005886; GO:0009789; GO:0005515; GO:0010119; GO:0046686; GO:0009845; GO:0005773	NAPE-specific phospholipase D activity; abscisic acid mediated signaling pathway; calcium ion binding; chloroplast; clathrin-coated vesicle; ethylene mediated signaling pathway; fatty acid metabolic process; lipid catabolic process; mitochondrion; nucleus; phosphatidylcholine metabolic process; phosphatidylinositol-4,5-bisphosphate binding; phospholipase D activity; plasma membrane; positive regu…	Abscisic acid signaling pathway; Calcium; Complete proteome; Cytoplasm; Cytoplasmic vesicle; Ethylene signaling pathway; Hydrolase; Lipid degradation; Membrane; Repeat; Vacuole	IPR000008; IPR008973; IPR015679; IPR011402; IPR001736;	3.1.4.4	C2 domain (1); PLD phosphodiesterase domains (2)	Phospholipase D family, C2-PLD subfamily		10819329; 14593172; 10198096	810
Q9FNH2	11	0.0141026	0	0	-31.5874	-36.8573	6.10352e-05	Genomic DNA, chromosome 5, P1 clone:MHF15 (Putative uncharacterized protein At5g06360)	At5g06360	Arabidopsis thaliana (Mouse-ear cress)			Complete proteome	IPR022309;					11130714;	260
Q9SQX6	11	0.00839054	0	0	-31.5874	-36.8573	6.10352e-05	Serine carboxypeptidase-like 7 (EC 3.4.16.-)	SCPL7 At3g10450 F13M14.27 F18K10.3	Arabidopsis thaliana (Mouse-ear cress)	GO:0005576; GO:0006508; GO:0004185	extracellular region; proteolysis; serine-type carboxypeptidase activity	Alternative splicing; Carboxypeptidase; Complete proteome; Disulfide bond; Glycoprotein; Hydrolase; Protease; Secreted; Signal	IPR001563;	3.4.16.-		Peptidase S10 family		11130713; 15908604	437
B9STI9	115	0.244161	185	0.392781	-10.136	-0.726505	6.51468e-05	Putative uncharacterized protein	RCOM_0491960	Ricinus communis (Castor bean)				IPR008637;						157
B9GH53	25	0.0410509	18	0.0295567	-12.9175	-1.88633	6.57466e-05	Predicted protein	POPTRDRAFT_815268	Populus trichocarpa (Western balsam poplar) (Populus balsamifera subsp. trichocarpa)	GO:0015031	protein transport		IPR005024;					16973872;	203
A5B237	15	0.0221239	5	0.00737463	-14.21	-2.99736	6.60419e-05	Putative uncharacterized protein	VITISV_012060	Vitis vinifera (Grape)	GO:0003677; GO:0005634; GO:0006355; GO:0003700; GO:0006350	DNA binding; nucleus; regulation of transcription, DNA-dependent; sequence-specific DNA binding transcription factor activity; transcription	DNA-binding; Nucleus; Transcription; Transcription regulation	IPR016177; IPR001471;						226
B9RGQ8	21	0.0583333	12	0.0333333	-13.3358	-2.21975	6.96017e-05	Putative uncharacterized protein	RCOM_1442830	Ricinus communis (Castor bean)										120
B9RMD3	57	0.279412	71	0.348039	-11.3331	-1.09554	7.02892e-05	Stress associated endoplasmic reticulum protein, putative	RCOM_1079850	Ricinus communis (Castor bean)				IPR010580;						68
D1MDP4	12	0.0190476	4	0.00634921	-14.5319	-2.99736	7.62939e-05	Flowering locus C	FLC	Vitis vinifera (Grape)	GO:0005634; GO:0006355; GO:0043565; GO:0003700; GO:0006350	nucleus; regulation of transcription, DNA-dependent; sequence-specific DNA binding; sequence-specific DNA binding transcription factor activity; transcription	DNA-binding; Nucleus; Transcription; Transcription regulation	IPR002487; IPR002100;		K-box domain (1); MADS-box domain (1); MADS-box domains (3)				210
B9T053	62	0.109347	81	0.142857	-11.1774	-1.02674	8.27371e-05	Putative uncharacterized protein	RCOM_0029900	Ricinus communis (Castor bean)										189
D7SSE8	69	0.136905	94	0.186508	-10.9929	-0.966332	8.54834e-05	Whole genome shotgun sequence of line PN40024, scaffold_147.assembly12x (Fragment)	VIT_00000982001	Vitis vinifera (Grape)	GO:0051537; GO:0009055; GO:0022900; GO:0046872	2 iron, 2 sulfur cluster binding; electron carrier activity; electron transport chain; metal ion binding	2Fe-2S; Iron; Iron-sulfur; Metal-binding	IPR006058; IPR012675; IPR010241; IPR001041;		2Fe-2S ferredoxin-type domain (1)			17721507;	168
B9S053	26	0.0236149	19	0.017257	-12.8502	-1.86491	9.84888e-05	ATP synthase alpha subunit mitochondrial, putative (EC 3.6.3.14)	RCOM_1298470	Ricinus communis (Castor bean)	GO:0015986; GO:0046933; GO:0005515; GO:0045261; GO:0046961; GO:0008270	ATP synthesis coupled proton transport; hydrogen ion transporting ATP synthase activity, rotational mechanism; protein binding; proton-transporting ATP synthase complex, catalytic core F(1); proton-transporting ATPase activity, rotational mechanism; zinc ion binding	Hydrolase; Metal-binding; Zinc	IPR020003; IPR000194; IPR017458; IPR021998; IPR019786; IPR011011; IPR001965; IPR019787;	3.6.3.14					367
B9T526	26	0.027689	19	0.0202343	-12.8502	-1.86491	9.84888e-05	Late embryogenesis abundant protein Lea14-A, putative	RCOM_0211380	Ricinus communis (Castor bean)	GO:0009269	response to desiccation		IPR013783; IPR004864; IPR013990;						313
Q9LYG7	26	0.09319	19	0.0681004	-12.8502	-1.86491	9.84888e-05	Putative uncharacterized protein T22P22_20	T22P22_20 At5g11630	Arabidopsis thaliana (Mouse-ear cress)			Complete proteome						11130714	93
B9IQG7	124	0.27193	206	0.451754	-10.0041	-0.680092	0.000108609	Predicted protein	POPTRDRAFT_738820	Populus trichocarpa (Western balsam poplar) (Populus balsamifera subsp. trichocarpa)				IPR002068; IPR008978;			Small heat shock protein (HSP20) family		16973872;	152
A3QSJ7	23	0.0166667	16	0.0115942	-13.0626	-1.93596	0.000112221	Plastid Tic40		Ricinus communis (Castor bean)	GO:0005737; GO:0005634	cytoplasm; nucleus		IPR006773; IPR006636;					17327256	460
B9RJ81	23	0.0479167	16	0.0333333	-13.0626	-1.93596	0.000112221	Putative uncharacterized protein	RCOM_1032120	Ricinus communis (Castor bean)										160
D7SJC6	19	0.0363985	10	0.0191571	-13.5395	-2.3384	0.000113074	Whole genome shotgun sequence of line PN40024, scaffold_0.assembly12x (Fragment)	VIT_00008452001	Vitis vinifera (Grape)				IPR000626; IPR019955;					17721507;	174
D7U9U9	19	0.0390947	10	0.0205761	-13.5395	-2.3384	0.000113074	Whole genome shotgun sequence of line PN40024, scaffold_60.assembly12x (Fragment)	VIT_00031139001	Vitis vinifera (Grape)				IPR001163; IPR006649; IPR010920;					17721507;	162
B9RCA7	19	0.0374753	11	0.0216963	-13.4707	-2.20089	0.000113074	Glutathione peroxidase	RCOM_1686480	Ricinus communis (Castor bean)	GO:0004602; GO:0055114; GO:0006979	glutathione peroxidase activity; oxidation reduction; response to oxidative stress	Oxidoreductase; Peroxidase	IPR000889; IPR012336; IPR012335;			Glutathione peroxidase family			169
D7TEG6	22	0.0269608	14	0.0171569	-13.191	-2.06447	0.000116167	Whole genome shotgun sequence of line PN40024, scaffold_59.assembly12x (Fragment)	VIT_00030535001	Vitis vinifera (Grape)	GO:0006470; GO:0004725; GO:0008138	protein amino acid dephosphorylation; protein tyrosine phosphatase activity; protein tyrosine/serine/threonine phosphatase activity	Hydrolase	IPR000387; IPR000340; IPR020422; IPR016130;					17721507;	272
B9RXD8	32	0.0421607	30	0.0395257	-12.371	-1.50551	0.000117055	Short-chain dehydrogenase, putative (EC 1.1.1.184)	RCOM_0902850	Ricinus communis (Castor bean)	GO:0005488; GO:0004090; GO:0055114	binding; carbonyl reductase (NADPH) activity; oxidation reduction	Oxidoreductase	IPR002198; IPR002347; IPR016040; IPR020904;	1.1.1.184		Short-chain dehydrogenases/reductases (SDR) family			253
A1YW90	10	0.0152207	0	0	-31.6562	-36.7198	0.00012207	Glutathione S-transferase	GST5	Vitis vinifera (Grape)	GO:0016740	transferase activity	Transferase	IPR010987; IPR004045; IPR017933; IPR004046; IPR012336; IPR012335;		GST C-terminal domain (1); GST N-terminal domain (1)	GST superfamily			219
A2Q3Z3	10	0.0129199	0	0	-31.6562	-36.7198	0.00012207	Pectinesterase (EC 3.1.1.11)	MtrDRAFT_AC155891g10v1	Medicago truncatula (Barrel medic)	GO:0045330; GO:0005618; GO:0042545; GO:0030599	aspartyl esterase activity; cell wall; cell wall modification; pectinesterase activity	Aspartyl esterase; Hydrolase	IPR012334; IPR011050; IPR018040; IPR000070;	3.1.1.11		Pectinesterase family			258
A5AGY2	10	0.0155763	0	0	-31.6562	-36.7198	0.00012207	Putative uncharacterized protein	VITISV_032666	Vitis vinifera (Grape)										214
A9P9Y8	10	0.02331	0	0	-31.6562	-36.7198	0.00012207	Predicted protein (Putative uncharacterized protein)	POPTRDRAFT_821082	Populus trichocarpa (Western balsam poplar) (Populus balsamifera subsp. trichocarpa)	GO:0006888; GO:0005622	ER to Golgi vesicle-mediated transport; intracellular		IPR011012; IPR006722;					18230180; 16973872;	143
B9HDV7	10	0.0108932	0	0	-31.6562	-36.7198	0.00012207	Predicted protein (Fragment)	POPTRDRAFT_416726	Populus trichocarpa (Western balsam poplar) (Populus balsamifera subsp. trichocarpa)				IPR001375;					16973872;	306
B9IAJ0	10	0.0154321	0	0	-31.6562	-36.7198	0.00012207	Ebs-bah-phd domain-containing protein	EBP903 POPTRDRAFT_573000	Populus trichocarpa (Western balsam poplar) (Populus balsamifera subsp. trichocarpa)	GO:0003677; GO:0005515; GO:0008270	DNA binding; protein binding; zinc ion binding	Metal-binding; Zinc	IPR001025; IPR019786; IPR011011; IPR001965; IPR019787;					16973872;	216
B9RDP4	10	0.0177305	0	0	-31.6562	-36.7198	0.00012207	Remorin, putative	RCOM_1614760	Ricinus communis (Castor bean)				IPR005516; IPR005518;						188
B9RP71	10	0.0157233	0	0	-31.6562	-36.7198	0.00012207	Putative uncharacterized protein	RCOM_0924570	Ricinus communis (Castor bean)										212
B9RVI6	10	0.00586854	0	0	-31.6562	-36.7198	0.00012207	Gd2b, putative	RCOM_0962830	Ricinus communis (Castor bean)	GO:0016021	integral to membrane	Membrane; Transmembrane; Transmembrane helix	IPR007603;						568
B9S0D5	10	0.0164204	0	0	-31.6562	-36.7198	0.00012207	Ankyrin repeat-containing protein, putative	RCOM_1353400	Ricinus communis (Castor bean)			ANK repeat; Repeat	IPR002110; IPR020683;						203
B9S121	10	0.00848176	0	0	-31.6562	-36.7198	0.00012207	Putative uncharacterized protein	RCOM_0632910	Ricinus communis (Castor bean)				IPR006946; IPR008979;						393
B9SL52	10	0.0358423	0	0	-31.6562	-36.7198	0.00012207	Putative uncharacterized protein	RCOM_0089370	Ricinus communis (Castor bean)										93
D7M7E8	10	0.0103199	0	0	-31.6562	-36.7198	0.00012207	Mitochondrial substrate carrier family protein	ARALYDRAFT_909540	Arabidopsis lyrata subsp. lyrata	GO:0005488; GO:0016021; GO:0005743; GO:0055085	binding; integral to membrane; mitochondrial inner membrane; transmembrane transport	Membrane; Repeat; Transmembrane; Transmembrane helix; Transport	IPR002067; IPR001993; IPR018108;			Mitochondrial carrier family			323
D7SUU3	10	0.02849	0	0	-31.6562	-36.7198	0.00012207	Whole genome shotgun sequence of line PN40024, scaffold_8.assembly12x (Fragment)	VIT_00035855001	Vitis vinifera (Grape)									17721507;	117
D7SYA1	10	0.0161812	0	0	-31.6562	-36.7198	0.00012207	Ribosomal protein L19 (Fragment)	VIT_00035096001	Vitis vinifera (Grape)	GO:0005840; GO:0003735; GO:0006412	ribosome; structural constituent of ribosome; translation	Ribonucleoprotein; Ribosomal protein	IPR000196; IPR015972; IPR015974;			Ribosomal protein L19e family		17721507;	206
D7T0C7	10	0.0193798	0	0	-31.6562	-36.7198	0.00012207	Whole genome shotgun sequence of line PN40024, scaffold_177.assembly12x (Fragment)	VIT_00002001001	Vitis vinifera (Grape)				IPR020683;					17721507;	172
D7T9S6	10	0.00374111	0	0	-31.6562	-36.7198	0.00012207	Whole genome shotgun sequence of line PN40024, scaffold_11.assembly12x (Fragment)	VIT_00012173001	Vitis vinifera (Grape)				IPR008581;					17721507;	891
D7TQQ8	10	0.0095511	0	0	-31.6562	-36.7198	0.00012207	Whole genome shotgun sequence of line PN40024, scaffold_40.assembly12x (Fragment)	VIT_00025739001	Vitis vinifera (Grape)	GO:0003677; GO:0006355; GO:0003700; GO:0006350; GO:0005667	DNA binding; regulation of transcription, DNA-dependent; sequence-specific DNA binding transcription factor activity; transcription; transcription factor complex	DNA-binding; Nucleus; Transcription; Transcription regulation	IPR003316; IPR014889; IPR016556; IPR015648; IPR011991;			E2F/DP family		17721507;	349
E0CTW1	10	0.01001	0	0	-31.6562	-36.7198	0.00012207	Whole genome shotgun sequence of line PN40024, scaffold_28.assembly12x (Fragment)	VIT_00020760001	Vitis vinifera (Grape)				IPR003959; IPR003960; IPR000642;					17721507;	333
O65423	10	0.0102564	0	0	-31.6562	-36.7198	0.00012207	AT4g21580/F18E5_200 (Putative NADPH quinone oxidoreductase)	F18E5.200 AT4g21580 F17L22.40 At4g21580	Arabidopsis thaliana (Mouse-ear cress)	GO:0055114; GO:0016491; GO:0008270	oxidation reduction; oxidoreductase activity; zinc ion binding	Complete proteome	IPR013149; IPR013154; IPR002085; IPR011032; IPR016040; IPR014189;					10617198; 12093376;	325
Q43133	10	0.00910747	0	0	-31.6562	-36.7198	0.00012207	Geranylgeranyl pyrophosphate synthase, chloroplastic/chromoplastic (GGPP synthase) (GGPS) [Includes: Dimethylallyltranstransferase (EC 2.5.1.1); Geranyltranstransferase (EC 2.5.1.10); Farnesyltranstransferase (EC 2.5.1.29)]	GGPS1 GGPS	Sinapis alba (White mustard) (Brassica hirta)	GO:0016117; GO:0009570; GO:0009509; GO:0004161; GO:0004311; GO:0004337; GO:0046872	carotenoid biosynthetic process; chloroplast stroma; chromoplast; dimethylallyltranstransferase activity; farnesyltranstransferase activity; geranyltranstransferase activity; metal ion binding	3D-structure; Carotenoid biosynthesis; Chloroplast; Chromoplast; Isoprene biosynthesis; Magnesium; Metal-binding; Plastid; Transferase; Transit peptide	IPR000092; IPR017446; IPR008949;	2.5.1.1; 2.5.1.10; 2.5.1.29		FPP/GGPP synthase family		9288918	366
B9RCM6	75	0.108696	110	0.15942	-10.8193	-0.859855	0.000155481	Vacuolar ATP synthase subunit E, putative	RCOM_1690700	Ricinus communis (Castor bean)	GO:0015986; GO:0046961; GO:0033178	ATP synthesis coupled proton transport; proton-transporting ATPase activity, rotational mechanism; proton-transporting two-sector ATPase complex, catalytic domain		IPR002842;						230
B9T2S2	92	0.14673	143	0.22807	-10.4827	-0.776087	0.000164052	Putative uncharacterized protein	RCOM_0437510	Ricinus communis (Castor bean)				IPR004864;						209
A9PCK0	50	0.120773	62	0.149758	-11.5254	-1.10206	0.000172384	Predicted protein (Putative uncharacterized protein)	POPTRDRAFT_814065	Populus trichocarpa (Western balsam poplar) (Populus balsamifera subsp. trichocarpa)				IPR012340; IPR016027;					18230180; 16973872;	138
B9GVS4	50	0.113379	62	0.14059	-11.5254	-1.10206	0.000172384	Predicted protein	POPTRDRAFT_817303	Populus trichocarpa (Western balsam poplar) (Populus balsamifera subsp. trichocarpa)	GO:0005509	calcium ion binding	Calcium	IPR018248; IPR011992; IPR018247; IPR018249; IPR002048;					16973872;	147
D7THH1	36	0.0574163	39	0.062201	-12.0968	-1.29692	0.000176309	Whole genome shotgun sequence of line PN40024, scaffold_7.assembly12x (Fragment)	VIT_00034090001	Vitis vinifera (Grape)				IPR004895;					17721507;	209
B9S423	17	0.0258752	9	0.0136986	-13.6957	-2.32993	0.000179991	Cyclin-dependent protein kinase, putative	RCOM_0557800	Ricinus communis (Castor bean)	GO:0016301	kinase activity	Kinase; Transferase	IPR006670; IPR011028; IPR013763; IPR013922; IPR012389;						219
D7UA14	17	0.0277778	9	0.0147059	-13.6957	-2.32993	0.000179991	Whole genome shotgun sequence of line PN40024, scaffold_60.assembly12x (Fragment)	VIT_00031220001	Vitis vinifera (Grape)	GO:0005622; GO:0003676; GO:0008270	intracellular; nucleic acid binding; zinc ion binding		IPR015880; IPR022755; IPR003604;					17721507;	204
D7SKH9	22	0.0916667	16	0.0666667	-13.0947	-1.87183	0.000182166	Whole genome shotgun sequence of line PN40024, scaffold_4.assembly12x (Fragment)	VIT_00024988001	Vitis vinifera (Grape)				IPR009069;					17721507;	80
A9P806	111	0.0951157	183	0.156812	-10.1694	-0.691112	0.00018408	Predicted protein (Putative uncharacterized protein)	POPTRDRAFT_831551	Populus trichocarpa (Western balsam poplar) (Populus balsamifera subsp. trichocarpa)	GO:0005840; GO:0003735; GO:0006412	ribosome; structural constituent of ribosome; translation	Ribonucleoprotein; Ribosomal protein	IPR000597; IPR019926; IPR009000;			Ribosomal protein L3P family		18230180; 16973872;	389
D7SSL0	21	0.0378378	14	0.0252252	-13.2246	-1.99736	0.000191076	Whole genome shotgun sequence of line PN40024, scaffold_291.assembly12x (Fragment)	VIT_00005751001	Vitis vinifera (Grape)				IPR000270;					17721507;	185
D7TBX2	18	0.0178042	11	0.0108803	-13.5097	-2.12289	0.000192195	Whole genome shotgun sequence of line PN40024, scaffold_16.assembly12x (Fragment)	VIT_00015488001	Vitis vinifera (Grape)	GO:0005737; GO:0008168	cytoplasm; methyltransferase activity		IPR007857;					17721507;	337
D7TR92	20	0.0628931	12	0.0377358	-13.371	-2.14936	0.000195126	Whole genome shotgun sequence of line PN40024, scaffold_185.assembly12x (Fragment)	VIT_00003295001	Vitis vinifera (Grape)	GO:0005840; GO:0003735; GO:0006412	ribosome; structural constituent of ribosome; translation		IPR001911;					17721507;	106
D7T7M4	13	0.0264228	5	0.0101626	-14.3132	-2.79091	0.000221252	Whole genome shotgun sequence of line PN40024, scaffold_39.assembly12x (Fragment)	VIT_00024369001	Vitis vinifera (Grape)	GO:0006952; GO:0009607	defense response; response to biotic stimulus		IPR000916;					17721507;	164
O23676	32	0.0711111	31	0.0688889	-12.3473	-1.4582	0.000226882	Protein mago nashi homolog	At1g02140 T7I23.7	Arabidopsis thaliana (Mouse-ear cress)	GO:0009507; GO:0009793; GO:0035145; GO:0016607; GO:0005730; GO:0010183; GO:0005515	chloroplast; embryo development ending in seed dormancy; exon-exon junction complex; nuclear speck; nucleolus; pollen tube guidance; protein binding	Complete proteome; Nucleus	IPR004023;			Mago nashi family		11130712; 14593172;	150
A5AFX4	9	0.0144231	0	0	-31.7322	-36.5678	0.000244141	Putative uncharacterized protein (Whole genome shotgun sequence of line PN40024, scaffold_22.assembly12x)	VITISV_022536 VIT_00018654001	Vitis vinifera (Grape)				IPR002068; IPR008978;			Small heat shock protein (HSP20) family		17721507;	208
A5BAZ7	9	0.00967742	0	0	-31.7322	-36.5678	0.000244141	Putative uncharacterized protein	VITISV_043115	Vitis vinifera (Grape)	GO:0005737; GO:0016021; GO:0006629; GO:0016627	cytoplasm; integral to membrane; lipid metabolic process; oxidoreductase activity, acting on the CH-CH group of donors		IPR001104;						310
A5C258	9	0.00824176	0	0	-31.7322	-36.5678	0.000244141	Putative uncharacterized protein	VITISV_032171	Vitis vinifera (Grape)	GO:0003677; GO:0005634; GO:0006355; GO:0003700; GO:0006350	DNA binding; nucleus; regulation of transcription, DNA-dependent; sequence-specific DNA binding transcription factor activity; transcription	DNA-binding; Nucleus; Transcription; Transcription regulation	IPR016177; IPR015300; IPR003340; IPR001471;						364
B9PAE3	9	0.0114943	0	0	-31.7322	-36.5678	0.000244141	Predicted protein (Fragment)	POPTRDRAFT_748731	Populus trichocarpa (Western balsam poplar) (Populus balsamifera subsp. trichocarpa)	GO:0005525; GO:0003924	GTP binding; GTPase activity	GTP-binding; Nucleotide-binding	IPR000795;					16973872;	261
B9RA05	9	0.0201342	0	0	-31.7322	-36.5678	0.000244141	ATP binding protein, putative	RCOM_1502590	Ricinus communis (Castor bean)										149
B9RAJ0	9	0.00680272	0	0	-31.7322	-36.5678	0.000244141	Aspartyl aminopeptidase, putative (EC 3.4.11.21)	RCOM_1506700	Ricinus communis (Castor bean)	GO:0004177; GO:0008237; GO:0006508; GO:0005773; GO:0008270	aminopeptidase activity; metallopeptidase activity; proteolysis; vacuole; zinc ion binding	Aminopeptidase; Hydrolase; Metal-binding; Metalloprotease; Protease; Zinc	IPR001948;	3.4.11.21		Peptidase M18 family			441
B9RDZ7	9	0.00671141	0	0	-31.7322	-36.5678	0.000244141	Fatty acid desaturase, putative	RCOM_1617140	Ricinus communis (Castor bean)	GO:0006633; GO:0020037; GO:0055114; GO:0016717	fatty acid biosynthetic process; heme binding; oxidation reduction; oxidoreductase activity, acting on paired donors, with oxidation of a pair of donors resulting in the reduction of molecular oxygen to two molecules of water		IPR001199; IPR012171; IPR005804;		Cytochrome b5 heme-binding domain (1)				447
B9RIE6	9	0.00765306	0	0	-31.7322	-36.5678	0.000244141	Putative uncharacterized protein	RCOM_1578520	Ricinus communis (Castor bean)				IPR021825;						392
B9RKE5	9	0.00474684	0	0	-31.7322	-36.5678	0.000244141	Phosphofructokinase, putative (EC 2.7.1.11)	RCOM_1048820	Ricinus communis (Castor bean)	GO:0003872; GO:0005945; GO:0006096	6-phosphofructokinase activity; 6-phosphofructokinase complex; glycolysis	Kinase; Transferase	IPR022953; IPR000023;	2.7.1.11					632
B9S4Z8	9	0.010274	0	0	-31.7322	-36.5678	0.000244141	Bcr-associated protein, bap, putative	RCOM_1719170	Ricinus communis (Castor bean)	GO:0005783; GO:0016021; GO:0006886	endoplasmic reticulum; integral to membrane; intracellular protein transport		IPR008417;						292
B9SA05	9	0.0153846	0	0	-31.7322	-36.5678	0.000244141	Small heat-shock protein, putative	RCOM_0181200	Ricinus communis (Castor bean)				IPR002068; IPR008978;			Small heat shock protein (HSP20) family			195
B9T6Q6	9	0.02	0	0	-31.7322	-36.5678	0.000244141	Sodium/potassium/calcium exchanger, putative (Fragment)	RCOM_0145100	Ricinus communis (Castor bean)										150
D7SJ26	9	0.00308325	0	0	-31.7322	-36.5678	0.000244141	Whole genome shotgun sequence of line PN40024, scaffold_0.assembly12x (Fragment)	VIT_00008327001	Vitis vinifera (Grape)	GO:0005524; GO:0006468; GO:0004674	ATP binding; protein amino acid phosphorylation; protein serine/threonine kinase activity	ATP-binding; Kinase; Nucleotide-binding; Serine/threonine-protein kinase; Transferase	IPR013320; IPR011009; IPR000719; IPR017441; IPR017442; IPR008271;			Protein kinase superfamily		17721507;	973
D7SU02	9	0.0102389	0	0	-31.7322	-36.5678	0.000244141	Whole genome shotgun sequence of line PN40024, scaffold_8.assembly12x (Fragment)	VIT_00035508001	Vitis vinifera (Grape)	GO:0005515; GO:0008270	protein binding; zinc ion binding	Metal-binding; Zinc; Zinc-finger	IPR018957; IPR001841;					17721507;	293
D7SVT3	9	0.0185185	0	0	-31.7322	-36.5678	0.000244141	Ubiquitin carrier protein (EC 6.3.2.-) (Fragment)	VIT_00022074001	Vitis vinifera (Grape)	GO:0043687; GO:0051246; GO:0019787	post-translational protein modification; regulation of protein metabolic process; small conjugating protein ligase activity	Ligase; Ubl conjugation pathway	IPR016135; IPR000608;	6.3.2.-		Ubiquitin-conjugating enzyme family		17721507;	162
D7T2W1	9	0.0227273	0	0	-31.7322	-36.5678	0.000244141	Whole genome shotgun sequence of line PN40024, scaffold_64.assembly12x (Fragment)	VIT_00032037001	Vitis vinifera (Grape)				IPR010357; IPR012336; IPR012335;					17721507;	132
D7T2W5	9	0.0145631	0	0	-31.7322	-36.5678	0.000244141	Whole genome shotgun sequence of line PN40024, scaffold_64.assembly12x (Fragment)	VIT_00032041001	Vitis vinifera (Grape)	GO:0005840; GO:0003735; GO:0006412	ribosome; structural constituent of ribosome; translation		IPR005568; IPR000915; IPR014722;					17721507;	206
D7T6U4	9	0.0186335	0	0	-31.7322	-36.5678	0.000244141	Whole genome shotgun sequence of line PN40024, scaffold_20.assembly12x (Fragment)	VIT_00017923001	Vitis vinifera (Grape)	GO:0005840; GO:0003735; GO:0006412	ribosome; structural constituent of ribosome; translation	Ribonucleoprotein; Ribosomal protein	IPR020568; IPR014721; IPR000754; IPR020574;			Ribosomal protein S9P family		17721507;	161
D7TDM4	9	0.00286533	0	0	-31.7322	-36.5678	0.000244141	Whole genome shotgun sequence of line PN40024, scaffold_158.assembly12x (Fragment)	VIT_00001441001	Vitis vinifera (Grape)			Repeat; WD repeat	IPR009917; IPR015943; IPR001680; IPR011046; IPR019782; IPR019775; IPR017986; IPR019781;					17721507;	1047
D7TEL5	9	0.00691244	0	0	-31.7322	-36.5678	0.000244141	Whole genome shotgun sequence of line PN40024, scaffold_59.assembly12x (Fragment)	VIT_00030594001	Vitis vinifera (Grape)	GO:0015297; GO:0015238; GO:0016020	antiporter activity; drug transmembrane transporter activity; membrane		IPR002528;					17721507;	434
D7TFN0	9	0.010453	0	0	-31.7322	-36.5678	0.000244141	Whole genome shotgun sequence of line PN40024, scaffold_150.assembly12x (Fragment)	VIT_00001138001	Vitis vinifera (Grape)				IPR003603;					17721507;	287
D7TS67	9	0.0160428	0	0	-31.7322	-36.5678	0.000244141	Whole genome shotgun sequence of line PN40024, scaffold_51.assembly12x (Fragment)	VIT_00029036001	Vitis vinifera (Grape)									17721507;	187
D7TT49	9	0.0322581	0	0	-31.7322	-36.5678	0.000244141	Whole genome shotgun sequence of line PN40024, scaffold_6.assembly12x (Fragment)	VIT_00031069001	Vitis vinifera (Grape)				IPR013892;					17721507;	93
D7TTY5	9	0.0141509	0	0	-31.7322	-36.5678	0.000244141	Whole genome shotgun sequence of line PN40024, scaffold_12.assembly12x (Fragment)	VIT_00013176001	Vitis vinifera (Grape)				IPR000626; IPR019955; IPR019387;					17721507;	212
D7UDT7	9	0.00526316	0	0	-31.7322	-36.5678	0.000244141	Whole genome shotgun sequence of line PN40024, scaffold_175.assembly12x (Fragment)	VIT_00001951001	Vitis vinifera (Grape)	GO:0016791	phosphatase activity		IPR011948; IPR004274;					17721507;	570
D9ZIT8	9	0.0185185	0	0	-31.7322	-36.5678	0.000244141	C2H2L domain class transcription factor	C2H2L28	Malus domestica (Apple) (Pyrus malus)			Metal-binding; Zinc	IPR002653; IPR000058;						162
E0CRK9	9	0.0106007	0	0	-31.7322	-36.5678	0.000244141	Whole genome shotgun sequence of line PN40024, scaffold_1.assembly12x (Fragment)	VIT_00009035001	Vitis vinifera (Grape)				IPR015655; IPR001932; IPR014045;		PP2C-like domain (1)			17721507;	283
O22980	9	0.012	0	0	-31.7322	-36.5678	0.000244141	Putative uncharacterized protein AT4g24110 (T19F6.9 protein)	AT4g24110 At4g24110 T19F6.9	Arabidopsis thaliana (Mouse-ear cress)			Complete proteome						10617198;	250
O23254	9	0.00636943	0	0	-31.7322	-36.5678	0.000244141	Serine hydroxymethyltransferase (EC 2.1.2.1)	dl3005c AT4g13930 At4g13930	Arabidopsis thaliana (Mouse-ear cress)	GO:0006563; GO:0004372; GO:0006544; GO:0005886; GO:0030170; GO:0046686	L-serine metabolic process; glycine hydroxymethyltransferase activity; glycine metabolic process; plasma membrane; pyridoxal phosphate binding; response to cadmium ion	Complete proteome; Methyltransferase; One-carbon metabolism; Pyridoxal phosphate; Transferase	IPR015424; IPR015421; IPR015422; IPR001085; IPR019798;	2.1.2.1		SHMT family		10617198; 19376835;	471
Q3E9J9	9	0.012766	0	0	-31.7322	-36.5678	0.000244141	Uncharacterized protein	At5g08100	Arabidopsis thaliana (Mouse-ear cress)	GO:0016787	hydrolase activity	Complete proteome	IPR000246;					11130714	235
Q8W465	9	0.016129	0	0	-31.7322	-36.5678	0.000244141	Putative uncharacterized protein At4g31360 (Putative uncharacterized protein At4g31360; F8F16.180)	At4g31360/ F8F16.180 At4g31360	Arabidopsis thaliana (Mouse-ear cress)	GO:0045454; GO:0008430	cell redox homeostasis; selenium binding	Complete proteome	IPR011893; IPR012336; IPR012335;					10617198;	186
Q9C9Y6	9	0.0214286	0	0	-31.7322	-36.5678	0.000244141	Thioredoxin H9 (AtTrxh9) (Thioredoxin 9) (AtTRX9)	TRX9 ATH9 At3g08710 F17O14.18	Arabidopsis thaliana (Mouse-ear cress)	GO:0007154; GO:0045454; GO:0005829; GO:0022900; GO:0005634; GO:0005886; GO:0009536; GO:0006810	cell communication; cell redox homeostasis; cytosol; electron transport chain; nucleus; plasma membrane; plastid; transport	Cell membrane; Complete proteome; Disulfide bond; Electron transport; Lipoprotein; Membrane; Myristate; Palmitate; Phosphoprotein; Redox-active center; Transport	IPR017936; IPR012336; IPR017937; IPR013766; IPR012335;		Thioredoxin domain (1)	Thioredoxin family, Plant H-type subfamily		11130713; 14506206; 15619004; 17586839; 18433157; 19245862; 19825616; 19376835; 20133584	140
Q9FE62	9	0.0211268	0	0	-31.7322	-36.5678	0.000244141	AT5g08290 (AT5g08290/F8L15_20) (Dim1 homolog) (Putative uncharacterized protein At5g08290) (Putative uncharacterized protein F8L15_20)	F8L15_20 AT5g08290/F8L15_20 YLS8 At5g08290	Arabidopsis thaliana (Mouse-ear cress)	GO:0005737; GO:0007067; GO:0005681	cytoplasm; mitosis; spliceosomal complex	Complete proteome	IPR004123; IPR012336; IPR012335;					11130714; 11230571	142
Q9FGQ4	9	0.0178571	0	0	-31.7322	-36.5678	0.000244141	Genomic DNA, chromosome 3, TAC clone:K5K13	At3g28956	Arabidopsis thaliana (Mouse-ear cress)	GO:0003899; GO:0000166; GO:0006350	DNA-directed RNA polymerase activity; nucleotide binding; transcription	Complete proteome	IPR010997; IPR005574; IPR006590;					11130713	168
D7U027	24	0.029304	20	0.02442	-12.871	-1.67543	0.000247088	Whole genome shotgun sequence of line PN40024, scaffold_2.assembly12x (Fragment)	VIT_00016881001	Vitis vinifera (Grape)	GO:0016791	phosphatase activity		IPR006383; IPR006384; IPR016965;					17721507;	273
A5BTS5	56	0.0643678	76	0.0873563	-11.2968	-0.971824	0.000258527	Putative uncharacterized protein	VITISV_018553	Vitis vinifera (Grape)	GO:0003677; GO:0000786; GO:0006334; GO:0005634	DNA binding; nucleosome; nucleosome assembly; nucleus	Chromosome; DNA-binding; Nucleus	IPR005818; IPR005819; IPR011991;			Histone H1/H5 family			290
B9RNH0	56	0.0519963	76	0.0705664	-11.2968	-0.971824	0.000258527	Protein disulfide isomerase, putative (EC 5.3.4.1)	RCOM_1347720	Ricinus communis (Castor bean)	GO:0045454; GO:0005783; GO:0003756	cell redox homeostasis; endoplasmic reticulum; protein disulfide isomerase activity	Isomerase; Redox-active center; Repeat	IPR005788; IPR011679; IPR017936; IPR012336; IPR017937; IPR013766; IPR012335;	5.3.4.1	Thioredoxin domains (2)	Protein disulfide isomerase family			359
Q9FS23	40	0.164609	45	0.185185	-11.9175	-1.24247	0.000266451	CPRD86 protein (Fragment)	CPRD86	Vigna unguiculata (Cowpea)									10859185	81
D7SJI0	27	0.0310345	25	0.0287356	-12.6251	-1.52343	0.00026854	Whole genome shotgun sequence of line PN40024, scaffold_4.assembly12x (Fragment)	VIT_00024550001	Vitis vinifera (Grape)	GO:0003743	translation initiation factor activity		IPR002735; IPR016189; IPR016190;					17721507;	290
A5BR41	50	0.0730994	64	0.0935673	-11.5025	-1.05625	0.000271818	Superoxide dismutase (EC 1.15.1.1)	VITISV_024204	Vitis vinifera (Grape)	GO:0046872; GO:0055114; GO:0004784; GO:0006801	metal ion binding; oxidation reduction; superoxide dismutase activity; superoxide metabolic process	Oxidoreductase	IPR001189; IPR019833; IPR019832; IPR019831;	1.15.1.1		Iron/manganese superoxide dismutase family			228
Q4VT47	21	0.0192308	16	0.014652	-13.1283	-1.80471	0.000294077	RD22-like protein		Vitis vinifera (Grape)				IPR004873;					18606386	364
Q9M3T9	35	0.101449	36	0.104348	-12.1748	-1.37175	0.000303163	Defender against cell death 1 (DAD-1)	DAD1 DAD	Betula verrucosa (White birch) (Betula pendula)	GO:0006915; GO:0016021	apoptosis; integral to membrane	Apoptosis; Membrane; Transmembrane; Transmembrane helix	IPR003038;			DAD/OST2 family			115
A5B510	16	0.0233918	9	0.0131579	-13.7395	-2.24247	0.000310749	Putative uncharacterized protein	VITISV_006850	Vitis vinifera (Grape)				IPR010987; IPR004045; IPR017933; IPR004046; IPR012336; IPR012335;		GST C-terminal domain (1); GST N-terminal domain (1)	GST superfamily			228
E0CQT0	16	0.0503145	9	0.0283019	-13.7395	-2.24247	0.000310749	Whole genome shotgun sequence of line PN40024, scaffold_1.assembly12x (Fragment)	VIT_00008697001	Vitis vinifera (Grape)									17721507;	106
D7SW98	65	0.0471014	94	0.0681159	-11.0359	-0.880175	0.000342979	Whole genome shotgun sequence of line PN40024, scaffold_31.assembly12x (Fragment)	VIT_00022276001	Vitis vinifera (Grape)				IPR000717; IPR011991;		PCI domain (1)			17721507;	460
E0CPI5	28	0.0239931	26	0.0222793	-12.5705	-1.51931	0.000355281	Whole genome shotgun sequence of line PN40024, scaffold_1.assembly12x (Fragment)	VIT_00009830001	Vitis vinifera (Grape)				IPR000073;					17721507;	389
D7T147	33	0.148649	35	0.157658	-12.2376	-1.32751	0.000357955	Whole genome shotgun sequence of line PN40024, scaffold_9.assembly12x (Fragment)	VIT_00037255001	Vitis vinifera (Grape)				IPR018450;					17721507;	74
P49689	30	0.16129	29	0.155914	-12.442	-1.46131	0.000394043	40S ribosomal protein S30	RPS30A At2g19750 F6F22.22; RPS30B At4g29390 F17A13.210; RPS30C At5g56670 MIK19.12	Arabidopsis thaliana (Mouse-ear cress)	GO:0022627; GO:0005730; GO:0003735; GO:0006412	cytosolic small ribosomal subunit; nucleolus; structural constituent of ribosome; translation	Complete proteome; Ribonucleoprotein; Ribosomal protein	IPR006846;			Ribosomal protein S30e family		10617197; 10617198; 9734815; 14593172; 8580968; 11598216	62
B9RXN0	86	0.0666667	138	0.106977	-10.557	-0.730137	0.000433925	Nuclear acid binding protein, putative	RCOM_0905080	Ricinus communis (Castor bean)	GO:0003676; GO:0000166	nucleic acid binding; nucleotide binding		IPR012677; IPR000504;						430
Q39780	55	0.0636574	75	0.0868056	-11.3193	-0.964937	0.00046394	Ascorbate peroxidase (Glyoxysomal ascorbate peroxidase)	gAPX	Gossypium hirsutum (Upland cotton) (Gossypium mexicanum)	GO:0020037; GO:0055114; GO:0004601; GO:0006979	heme binding; oxidation reduction; peroxidase activity; response to oxidative stress	Heme; Iron; Metal-binding; Oxidoreductase; Peroxidase	IPR002207; IPR010255; IPR002016; IPR019794; IPR019793;					8742335;	288
B9GQM0	14	0.00842359	7	0.00421179	-14.0171	-2.4124	0.000488281	Glycosyltransferase, CAZy family GT8	POPTRDRAFT_553206	Populus trichocarpa (Western balsam poplar) (Populus balsamifera subsp. trichocarpa)	GO:0016757	transferase activity, transferring glycosyl groups	Transferase	IPR002495;					16973872;	554
D7TMM1	14	0.0328638	7	0.0164319	-14.0171	-2.4124	0.000488281	Whole genome shotgun sequence of line PN40024, scaffold_19.assembly12x (Fragment)	VIT_00016438001	Vitis vinifera (Grape)	GO:0030529; GO:0042254	ribonucleoprotein complex; ribosome biogenesis	Ribonucleoprotein	IPR002415; IPR004038; IPR018492; IPR004037;					17721507;	142
A9PH58	15	0.0201613	9	0.0120968	-13.786	-2.14936	0.000533521	Predicted protein (Putative uncharacterized protein)	POPTRDRAFT_720961	Populus trichocarpa (Western balsam poplar) (Populus balsamifera subsp. trichocarpa)	GO:0009734; GO:0005634; GO:0046983; GO:0045449; GO:0006350	auxin mediated signaling pathway; nucleus; protein dimerization activity; regulation of transcription; transcription	Auxin signaling pathway; Nucleus; Repressor; Transcription; Transcription regulation	IPR003311; IPR011525;		Aux/IAA-ARF domain (1)			18230180; 16973872;	248
Q8LAK5	15	0.0568182	9	0.0340909	-13.786	-2.14936	0.000533521	At4g30330 (Small nuclear ribonucleoprotein homolog)	At4g30330	Arabidopsis thaliana (Mouse-ear cress)	GO:0003676; GO:0030529	nucleic acid binding; ribonucleoprotein complex	Complete proteome; Ribonucleoprotein; Viral nucleoprotein; Virion	IPR001163; IPR006649; IPR010920;					10617198;	88
D7TT82	18	0.0141509	12	0.00943396	-13.447	-1.99736	0.000535053	Whole genome shotgun sequence of line PN40024, scaffold_129.assembly12x (Fragment)	VIT_00000132001	Vitis vinifera (Grape)	GO:0005524; GO:0006468; GO:0004674	ATP binding; protein amino acid phosphorylation; protein serine/threonine kinase activity	ATP-binding; Kinase; Nucleotide-binding; Serine/threonine-protein kinase; Transferase	IPR011009; IPR000719; IPR017441; IPR017442; IPR008271; IPR002290;			Protein kinase superfamily		17721507;	424
B9RSY0	17	0.0798122	10	0.0469484	-13.6197	-2.17793	0.000546113	Putative uncharacterized protein	RCOM_0679330	Ricinus communis (Castor bean)										71
D7SIY8	17	0.0249633	10	0.0146843	-13.6197	-2.17793	0.000546113	Whole genome shotgun sequence of line PN40024, scaffold_0.assembly12x (Fragment)	VIT_00008284001	Vitis vinifera (Grape)				IPR004883;					17721507;	227
D7TQ53	17	0.0240113	10	0.0141243	-13.6197	-2.17793	0.000546113	Whole genome shotgun sequence of line PN40024, scaffold_40.assembly12x (Fragment)	VIT_00025840001	Vitis vinifera (Grape)	GO:0016021; GO:0005215	integral to membrane; transporter activity	Membrane; Transmembrane; Transport	IPR000425;			MIP/aquaporin family		17721507;	236
A5B1B8	16	0.00927536	11	0.00637681	-13.5947	-1.95296	0.000546113	Putative uncharacterized protein	VITISV_044048	Vitis vinifera (Grape)	GO:0000287; GO:0030976; GO:0016740	magnesium ion binding; thiamin pyrophosphate binding; transferase activity	Thiamine pyrophosphate	IPR012000; IPR012001; IPR000399; IPR011766;			TPP enzyme family			575
D7TN55	16	0.0219479	11	0.0150892	-13.5947	-1.95296	0.000546113	Whole genome shotgun sequence of line PN40024, scaffold_154.assembly12x (Fragment)	VIT_00001328001	Vitis vinifera (Grape)	GO:0005777	peroxisome		IPR006708;					17721507;	243
D7TRX1	23	0.0464646	19	0.0383838	-12.9387	-1.68803	0.000606107	Whole genome shotgun sequence of line PN40024, scaffold_531.assembly12x (Fragment)	VIT_00007329001	Vitis vinifera (Grape)			Repeat	IPR000008; IPR008973; IPR018029; IPR020477;		C2 domain (1)			17721507;	165
B9RYY9	33	0.056701	36	0.0618557	-12.2173	-1.28687	0.000636173	60S ribosomal protein L9, putative	RCOM_1314920	Ricinus communis (Castor bean)	GO:0019843; GO:0005840; GO:0003735; GO:0006412	rRNA binding; ribosome; structural constituent of ribosome; translation	Ribonucleoprotein; Ribosomal protein	IPR000702; IPR020040; IPR002359;						194
A5CAL1	25	0.0266241	22	0.0234292	-12.7728	-1.59682	0.00071727	Putative uncharacterized protein	VITISV_025327	Vitis vinifera (Grape)	GO:0051287; GO:0016616	NAD or NADH binding; oxidoreductase activity, acting on the CH-OH group of donors, NAD or NADP as acceptor		IPR006139; IPR006140; IPR016040;			D-isomer specific 2-hydroxyacid dehydrogenase family			313
B9T0M3	46	0.0995671	60	0.12987	-11.6092	-1.02907	0.000727571	Putative uncharacterized protein	RCOM_0193190	Ricinus communis (Castor bean)										154
D7TWS0	20	0.0913242	16	0.0730594	-13.1635	-1.73432	0.000752897	Whole genome shotgun sequence of line PN40024, scaffold_66.assembly12x (Fragment)	VIT_00032498001	Vitis vinifera (Grape)				IPR007834;					17721507;	73
D7SZM9	46	0.0807018	62	0.108772	-11.5855	-0.981762	0.000821453	Whole genome shotgun sequence of line PN40024, scaffold_49.assembly12x (Fragment)	VIT_00027903001	Vitis vinifera (Grape)	GO:0003723; GO:0005737; GO:0003743	RNA binding; cytoplasm; translation initiation factor activity	Initiation factor; Protein biosynthesis; RNA-binding	IPR001040; IPR019770;			Eukaryotic initiation factor 4E family		17721507;	190
D7TV58	23	0.0365079	21	0.0333333	-12.8665	-1.54364	0.000824082	Whole genome shotgun sequence of line PN40024, scaffold_25.assembly12x (Fragment)	VIT_00019409001	Vitis vinifera (Grape)				IPR005326;					17721507;	210
D7TC26	30	0.0347222	33	0.0381944	-12.3488	-1.27489	0.000898047	Whole genome shotgun sequence of line PN40024, scaffold_16.assembly12x (Fragment)	VIT_00015550001	Vitis vinifera (Grape)	GO:0005488	binding		IPR013026; IPR011990;					17721507;	288
B9S9D8	14	0.0265152	9	0.0170455	-13.8358	-2.04983	0.000910521	DNA-directed RNA polymerase II 19 kD polypeptide rpb7, putative	RCOM_0884250	Ricinus communis (Castor bean)	GO:0003899; GO:0006350	DNA-directed RNA polymerase activity; transcription	DNA-directed RNA polymerase; Transcription	IPR012340; IPR016027; IPR005576;						176
A8QYK9	112	0.0486745	197	0.085615	-10.1097	-0.597699	0.000954509	Ethylene receptor	ETR2	Cucumis melo var. reticulatus (Netted muskmelon)	GO:0005524; GO:0005789; GO:0009873; GO:0004872; GO:0006355; GO:0000156; GO:0000155	ATP binding; endoplasmic reticulum membrane; ethylene mediated signaling pathway; receptor activity; regulation of transcription, DNA-dependent; two-component response regulator activity; two-component sensor activity	Receptor	IPR003594; IPR011006; IPR003018; IPR014525; IPR003661; IPR009082; IPR001789;		GAF domain (1); Histidine kinase domain (1)				767
Q9FLP6	50	0.161812	68	0.220065	-11.4588	-0.96879	0.000959197	Small ubiquitin-related modifier 2 (AtSUMO2)	SUMO2 SUM2 At5g55160 MCO15.11	Arabidopsis thaliana (Mouse-ear cress)	GO:0005737; GO:0005634; GO:0016925; GO:0031386; GO:0009408	cytoplasm; nucleus; protein sumoylation; protein tag; response to heat	Alternative splicing; Complete proteome; Cytoplasm; Isopeptide bond; Nucleus; Ubl conjugation pathway	IPR022617; IPR000626; IPR019955;		Ubiquitin-like domain (1)	Ubiquitin family, SUMO subfamily		12482876; 9628582; 14593172; 17041025; 17644626	103
A5AD59	8	0.00627451	0	0	-31.8171	-36.3978	0.000976562	Putative uncharacterized protein	VITISV_030013	Vitis vinifera (Grape)										425
A5AXE4	8	0.0128205	0	0	-31.8171	-36.3978	0.000976562	Putative uncharacterized protein	VITISV_019814	Vitis vinifera (Grape)				IPR000270;						208
A5B2F0	8	0.00402212	0	0	-31.8171	-36.3978	0.000976562	Putative uncharacterized protein	VITISV_000978	Vitis vinifera (Grape)	GO:0005524; GO:0016020; GO:0004222; GO:0017111; GO:0030163; GO:0006508	ATP binding; membrane; metalloendopeptidase activity; nucleoside-triphosphatase activity; protein catabolic process; proteolysis	ATP-binding; Nucleotide-binding	IPR003593; IPR003959; IPR003960; IPR005936; IPR000642;						663
A5B5R1	8	0.00880088	0	0	-31.8171	-36.3978	0.000976562	Putative uncharacterized protein	VITISV_030042	Vitis vinifera (Grape)	GO:0005840; GO:0042254; GO:0003735; GO:0006414	ribosome; ribosome biogenesis; structural constituent of ribosome; translational elongation	Ribonucleoprotein; Ribosomal protein	IPR001813; IPR001790;			Ribosomal protein L10P family			303
A5BEQ2	8	0.00398605	0	0	-31.8171	-36.3978	0.000976562	Putative uncharacterized protein	VITISV_015041	Vitis vinifera (Grape)	GO:0005524; GO:0006468; GO:0004672	ATP binding; protein amino acid phosphorylation; protein kinase activity	ATP-binding; Nucleotide-binding	IPR011009; IPR000719; IPR017441; IPR017442; IPR001245;						669
A5BRM5	8	0.00589971	0	0	-31.8171	-36.3978	0.000976562	Putative uncharacterized protein	VITISV_017033	Vitis vinifera (Grape)	GO:0016021; GO:0016758	integral to membrane; transferase activity, transferring hexosyl groups		IPR008630;						452
A9P8I0	8	0.0107527	0	0	-31.8171	-36.3978	0.000976562	Predicted protein (Putative uncharacterized protein)	POPTRDRAFT_818049	Populus trichocarpa (Western balsam poplar) (Populus balsamifera subsp. trichocarpa)									18230180; 16973872;	248
A9PCE5	8	0.0102171	0	0	-31.8171	-36.3978	0.000976562	Predicted protein (Putative uncharacterized protein)	POPTRDRAFT_656511	Populus trichocarpa (Western balsam poplar) (Populus balsamifera subsp. trichocarpa)	GO:0019904	protein domain specific binding		IPR000308;			14-3-3 family		18230180; 16973872;	261
A9TMU5	8	0.0244648	0	0	-31.8171	-36.3978	0.000976562	Predicted protein	PHYPADRAFT_147888	Physcomitrella patens subsp. patens (Moss)	GO:0005840; GO:0003735; GO:0006412	ribosome; structural constituent of ribosome; translation	Complete proteome	IPR001975; IPR000626; IPR019954; IPR019956; IPR019955;					18079367	109
B3H6E7	8	0.00976801	0	0	-31.8171	-36.3978	0.000976562	Uncharacterized protein At5g52470.2	At5g52470	Arabidopsis thaliana (Mouse-ear cress)	GO:0003723; GO:0008168; GO:0006364; GO:0008033	RNA binding; methyltransferase activity; rRNA processing; tRNA processing	Complete proteome	IPR000692;					11130714	273
B9GTD8	8	0.0059657	0	0	-31.8171	-36.3978	0.000976562	Elongation factor Tu	POPTRDRAFT_552665	Populus trichocarpa (Western balsam poplar) (Populus balsamifera subsp. trichocarpa)	GO:0005525; GO:0003924; GO:0005622; GO:0003746	GTP binding; GTPase activity; intracellular; translation elongation factor activity	Elongation factor; GTP-binding; Nucleotide-binding; Protein biosynthesis	IPR000795; IPR005225; IPR009001; IPR004161; IPR004541; IPR004160; IPR009000;			GTP-binding elongation factor family, EF-Tu/EF-1A subfamily		16973872;	447
B9HU49	8	0.00987654	0	0	-31.8171	-36.3978	0.000976562	Predicted protein (Fragment)	POPTRDRAFT_227896	Populus trichocarpa (Western balsam poplar) (Populus balsamifera subsp. trichocarpa)	GO:0016021	integral to membrane		IPR018499;					16973872;	270
B9R999	8	0.011544	0	0	-31.8171	-36.3978	0.000976562	Glutathione s-transferase, putative (EC 4.4.1.5)	RCOM_1515070	Ricinus communis (Castor bean)	GO:0004462; GO:0016740	lactoylglutathione lyase activity; transferase activity	Lyase; Transferase	IPR010987; IPR004045; IPR017933; IPR012336; IPR012335;	4.4.1.5	GST C-terminal domain (1); GST N-terminal domain (1)				231
B9RIK2	8	0.00724638	0	0	-31.8171	-36.3978	0.000976562	Spermidine synthase 1, putative (EC 2.1.1.53)	RCOM_1579780	Ricinus communis (Castor bean)	GO:0030750	putrescine N-methyltransferase activity	Methyltransferase; Transferase	IPR001045;	2.1.1.53		Spermidine/spermine synthase family			368
B9RJ75	8	0.00991326	0	0	-31.8171	-36.3978	0.000976562	Putative uncharacterized protein	RCOM_1031960	Ricinus communis (Castor bean)										269
B9RLL0	8	0.00696258	0	0	-31.8171	-36.3978	0.000976562	Protein COBRA, putative	RCOM_1468840	Ricinus communis (Castor bean)				IPR006918;						383
B9RXF0	8	0.00874317	0	0	-31.8171	-36.3978	0.000976562	NSFL1 cofactor p47, putative	RCOM_0903270	Ricinus communis (Castor bean)				IPR012989; IPR001012;		UBX domain (1)				305
B9S1A0	8	0.00734619	0	0	-31.8171	-36.3978	0.000976562	Flavonol synthase/flavanone 3-hydroxylase, putative (EC 1.14.11.23)	RCOM_0635750	Ricinus communis (Castor bean)	GO:0045431; GO:0055114	flavonol synthase activity; oxidation reduction	Iron; Oxidoreductase	IPR005123;	1.14.11.23		Iron/ascorbate-dependent oxidoreductase family			363
B9S473	8	0.0127592	0	0	-31.8171	-36.3978	0.000976562	Putative uncharacterized protein	RCOM_0687410	Ricinus communis (Castor bean)				IPR019587;						209
B9S5M2	8	0.00865801	0	0	-31.8171	-36.3978	0.000976562	Pre-mRNA-splicing factor syf2, putative	RCOM_0979410	Ricinus communis (Castor bean)				IPR013260;						308
B9SAR7	8	0.00636436	0	0	-31.8171	-36.3978	0.000976562	Dtdp-glucose 4-6-dehydratase, putative (EC 4.1.1.35)	RCOM_1178300	Ricinus communis (Castor bean)	GO:0048040; GO:0044237; GO:0050662	UDP-glucuronate decarboxylase activity; cellular metabolic process; coenzyme binding	Lyase	IPR001509; IPR016040;	4.1.1.35					419
B9SU02	8	0.0130719	0	0	-31.8171	-36.3978	0.000976562	Salt-tolerance protein, putative	RCOM_0753110	Ricinus communis (Castor bean)	GO:0005622; GO:0008270	intracellular; zinc ion binding		IPR000315;						204
B9SUR2	8	0.00465387	0	0	-31.8171	-36.3978	0.000976562	Mitogen activated protein kinase kinase kinase 3, mapkkk3, mekk3, putative (EC 1.3.1.74)	RCOM_0627690	Ricinus communis (Castor bean)	GO:0032440; GO:0005524; GO:0055114; GO:0006468; GO:0004674	2-alkenal reductase activity; ATP binding; oxidation reduction; protein amino acid phosphorylation; protein serine/threonine kinase activity	ATP-binding; Kinase; Nucleotide-binding; Oxidoreductase; Transferase	IPR011009; IPR015748; IPR000719; IPR017441; IPR017442; IPR002290;	1.3.1.74					573
B9SXN0	8	0.0119048	0	0	-31.8171	-36.3978	0.000976562	50S ribosomal protein L20, putative (EC 5.2.1.8)	RCOM_0017900	Ricinus communis (Castor bean)	GO:0003755; GO:0006457; GO:0019843; GO:0000027; GO:0005840; GO:0003735; GO:0006412	peptidyl-prolyl cis-trans isomerase activity; protein folding; rRNA binding; ribosomal large subunit assembly; ribosome; structural constituent of ribosome; translation	Isomerase; Ribonucleoprotein; Ribosomal protein; Rotamase	IPR000297; IPR005813;	5.2.1.8	PpiC domain (1)	Ribosomal protein L20P family			224
B9SZM1	8	0.00793651	0	0	-31.8171	-36.3978	0.000976562	Protein kinase APK1A, chloroplast, putative (EC 2.7.10.2)	RCOM_1257650	Ricinus communis (Castor bean)	GO:0005524; GO:0004715; GO:0006468; GO:0004674	ATP binding; non-membrane spanning protein tyrosine kinase activity; protein amino acid phosphorylation; protein serine/threonine kinase activity	Kinase; Transferase	IPR011009; IPR000719; IPR017442; IPR008271;	2.7.10.2					336
B9SZM2	8	0.0225989	0	0	-31.8171	-36.3978	0.000976562	Triosephosphate isomerase, putative (EC 5.3.1.1)	RCOM_1257960	Ricinus communis (Castor bean)	GO:0004807	triose-phosphate isomerase activity	Isomerase	IPR013785; IPR000652;	5.3.1.1		Triosephosphate isomerase family			118
D7SGX8	8	0.0155039	0	0	-31.8171	-36.3978	0.000976562	Whole genome shotgun sequence of line PN40024, scaffold_0.assembly12x (Fragment)	VIT_00008533001	Vitis vinifera (Grape)	GO:0003676	nucleic acid binding		IPR003034; IPR018276;		SAP domain (1)			17721507;	172
D7SJ22	8	0.00568586	0	0	-31.8171	-36.3978	0.000976562	Whole genome shotgun sequence of line PN40024, scaffold_0.assembly12x (Fragment)	VIT_00008323001	Vitis vinifera (Grape)				IPR012416;					17721507;	469
D7SKK9	8	0.00694444	0	0	-31.8171	-36.3978	0.000976562	Whole genome shotgun sequence of line PN40024, scaffold_4.assembly12x (Fragment)	VIT_00025032001	Vitis vinifera (Grape)				IPR006912;					17721507;	384
D7STD2	8	0.00761905	0	0	-31.8171	-36.3978	0.000976562	Whole genome shotgun sequence of line PN40024, scaffold_55.assembly12x (Fragment)	VIT_00029758001	Vitis vinifera (Grape)			Repeat; WD repeat	IPR020472; IPR015943; IPR001680; IPR011046; IPR019782; IPR017986; IPR019781;					17721507;	350
D7SZL3	8	0.0045045	0	0	-31.8171	-36.3978	0.000976562	Whole genome shotgun sequence of line PN40024, scaffold_49.assembly12x (Fragment)	VIT_00027876001	Vitis vinifera (Grape)	GO:0016020; GO:0006857; GO:0005215	membrane; oligopeptide transport; transporter activity		IPR016196; IPR000109;					17721507;	592
D7T1E3	8	0.00504096	0	0	-31.8171	-36.3978	0.000976562	Whole genome shotgun sequence of line PN40024, scaffold_9.assembly12x (Fragment)	VIT_00037402001	Vitis vinifera (Grape)									17721507;	529
D7TBU1	8	0.0123457	0	0	-31.8171	-36.3978	0.000976562	Whole genome shotgun sequence of line PN40024, scaffold_16.assembly12x (Fragment)	VIT_00015449001	Vitis vinifera (Grape)	GO:0009734; GO:0005634; GO:0046983; GO:0045449; GO:0006350	auxin mediated signaling pathway; nucleus; protein dimerization activity; regulation of transcription; transcription	Auxin signaling pathway; Nucleus; Repressor; Transcription; Transcription regulation	IPR003311; IPR011525;		Aux/IAA-ARF domain (1)			17721507;	216
D7TVZ2	8	0.00692641	0	0	-31.8171	-36.3978	0.000976562	Whole genome shotgun sequence of line PN40024, scaffold_25.assembly12x (Fragment)	VIT_00019752001	Vitis vinifera (Grape)	GO:0005524; GO:0005737; GO:0004831; GO:0006437	ATP binding; cytoplasm; tyrosine-tRNA ligase activity; tyrosyl-tRNA aminoacylation		IPR002305; IPR014729; IPR002307; IPR015624;					17721507;	385
D7U8T1	8	0.0137457	0	0	-31.8171	-36.3978	0.000976562	Whole genome shotgun sequence of line PN40024, scaffold_32.assembly12x (Fragment)	VIT_00022605001	Vitis vinifera (Grape)									17721507;	194
D8L7V7	8	0.00825593	0	0	-31.8171	-36.3978	0.000976562	Epoxide hydrolase 1	eh1	Prunus persica (Peach)	GO:0016787	hydrolase activity	Hydrolase	IPR000073; IPR000639;						323
E0Y460	8	0.0104575	0	0	-31.8171	-36.3978	0.000976562	Golgi membrane protein sb140		Prunus armeniaca (Apricot)										255
Q06802	8	0.00838574	0	0	-31.8171	-36.3978	0.000976562	Extensin	HRGP	Nicotiana tabacum (Common tobacco)	GO:0009664; GO:0005199	plant-type cell wall organization; structural constituent of cell wall		IPR006706;					7506607	318
Q40156	8	0.0042261	0	0	-31.8171	-36.3978	0.000976562	L.esculentum protein with leucine zipper		Solanum lycopersicum (Tomato) (Lycopersicon esculentum)	GO:0000145; GO:0006887	exocyst; exocytosis		IPR016159; IPR004140;						631
Q42896	8	0.00813008	0	0	-31.8171	-36.3978	0.000976562	Fructokinase-2 (EC 2.7.1.4)	FRK2	Solanum lycopersicum (Tomato) (Lycopersicon esculentum)	GO:0005524; GO:0006014; GO:0008865; GO:0004747	ATP binding; D-ribose metabolic process; fructokinase activity; ribokinase activity	ATP-binding; Carbohydrate metabolism; Kinase; Nucleotide-binding; Transferase	IPR011611; IPR002173; IPR002139;	2.7.1.4		Carbohydrate kinase pfkB family		9112782	328
Q84U94	8	0.0123457	0	0	-31.8171	-36.3978	0.000976562	Chlorophyll a/b-binding protein (Fragment)		Citrus limon (Lemon)	GO:0009507; GO:0016020; GO:0009765	chloroplast; membrane; photosynthesis, light harvesting	Chloroplast; Photosynthesis; Plastid	IPR001344; IPR022796;						216
Q8RUN2	8	0.0125196	0	0	-31.8171	-36.3978	0.000976562	Cytokinin riboside 5'-monophosphate phosphoribohydrolase LOG1 (EC 3.2.2.n1) (Protein LONELY GUY 1)	LOG1 At2g28305 T1B3.18 T3B23.2	Arabidopsis thaliana (Mouse-ear cress)	GO:0009691; GO:0005829; GO:0016799; GO:0005634	cytokinin biosynthetic process; cytosol; hydrolase activity, hydrolyzing N-glycosyl compounds; nucleus	Complete proteome; Cytokinin biosynthesis; Cytoplasm; Hydrolase; Nucleus	IPR005269;	3.2.2.n1		LOG family		10617197; 14593172; 17287810; 19837870	213
Q8VYI4	8	0.00711111	0	0	-31.8171	-36.3978	0.000976562	Aspartate-semialdehyde dehydrogenase, putative (At1g14810/F10B6_6)	At1g14810	Arabidopsis thaliana (Mouse-ear cress)	GO:0051287; GO:0050661; GO:0004073; GO:0009570; GO:0009086; GO:0005739; GO:0055114; GO:0046983; GO:0009088	NAD or NADH binding; NADP or NADPH binding; aspartate-semialdehyde dehydrogenase activity; chloroplast stroma; methionine biosynthetic process; mitochondrion; oxidation reduction; protein dimerization activity; threonine biosynthetic process	Complete proteome	IPR012080; IPR005986; IPR016040; IPR000534; IPR012280;			Aspartate-semialdehyde dehydrogenase family		11130712; 12093376;	375
Q9LSR5	8	0.00913242	0	0	-31.8171	-36.3978	0.000976562	At5g54400 (Gb|AAF35419.1) (Putative uncharacterized protein At5g54400)	At5g54400	Arabidopsis thaliana (Mouse-ear cress)	GO:0008168; GO:0005886	methyltransferase activity; plasma membrane	Complete proteome	IPR013216;					11130714;	292
Q9M3V1	8	0.00645682	0	0	-31.8171	-36.3978	0.000976562	Protein phpsphatase 2C (PP2C) (EC 3.1.3.16)	pp2C1	Fagus sylvatica (Beechnut)	GO:0046872; GO:0006470; GO:0004722; GO:0008287	metal ion binding; protein amino acid dephosphorylation; protein serine/threonine phosphatase activity; protein serine/threonine phosphatase complex	Hydrolase; Magnesium; Metal-binding; Protein phosphatase	IPR015655; IPR001932; IPR000222; IPR014045;	3.1.3.16		PP2C family		11299374; 12970481	413
Q9M5L0	8	0.0216802	0	0	-31.8171	-36.3978	0.000976562	60S ribosomal protein L35	RPL35	Euphorbia esula (Leafy spurge)	GO:0005840; GO:0003735; GO:0006412	ribosome; structural constituent of ribosome; translation	Ribonucleoprotein; Ribosomal protein	IPR001854;			Ribosomal protein L29P family			123
Q9SYA6	8	0.0375587	0	0	-31.8171	-36.3978	0.000976562	DNA-directed RNA polymerases I, II, and III subunit RPABC5 (RNA polymerases I, II, and III subunit ABC5) (ABC10) (DNA-directed RNA polymerase III subunit L) (RPB10 homolog)	At1g61700 T13M11.6	Arabidopsis thaliana (Mouse-ear cress)	GO:0003677; GO:0003899; GO:0005634; GO:0045449; GO:0006351; GO:0008270	DNA binding; DNA-directed RNA polymerase activity; nucleus; regulation of transcription; transcription, DNA-dependent; zinc ion binding	Complete proteome; DNA-directed RNA polymerase; Metal-binding; Nucleus; Transcription; Zinc	IPR012287; IPR000268; IPR020789;			Archaeal rpoN/eukaryotic RPB10 RNA polymerase subunit family		11130712	71
O80575	10	0.0146843	3	0.00440529	-14.871	-3.14936	0.000976562	6,7-dimethyl-8-ribityllumazine synthase, chloroplastic (DMRL synthase) (Lumazine synthase) (EC 2.5.1.9)	At2g44050 F6E13.18	Arabidopsis thaliana (Mouse-ear cress)	GO:0000906; GO:0009570; GO:0009867; GO:0009231; GO:0004746; GO:0009349	6,7-dimethyl-8-ribityllumazine synthase activity; chloroplast stroma; jasmonic acid mediated signaling pathway; riboflavin biosynthetic process; riboflavin synthase activity; riboflavin synthase complex	Chloroplast; Complete proteome; Plastid; Riboflavin biosynthesis; Transferase; Transit peptide	IPR002180; IPR017420;	2.5.1.9		DMRL synthase family		10419541; 10617197; 14593172	227
B9SC98	27	0.12	27	0.12	-12.5695	-1.4124	0.00101585	Mitochondrial import receptor subunit TOM7-1, putative	RCOM_1410030	Ricinus communis (Castor bean)	GO:0015450; GO:0006886; GO:0005741; GO:0004872	P-P-bond-hydrolysis-driven protein transmembrane transporter activity; intracellular protein transport; mitochondrial outer membrane; receptor activity	Receptor	IPR012621;						75
B9S640	39	0.0742857	48	0.0914286	-11.8892	-1.11284	0.00101622	LOB domain-containing protein, putative	RCOM_1064100	Ricinus communis (Castor bean)				IPR004883;						175
D7TPE2	24	0.0555556	22	0.0509259	-12.8022	-1.53793	0.00108854	Whole genome shotgun sequence of line PN40024, scaffold_104.assembly12x (Fragment)	VIT_00011117001	Vitis vinifera (Grape)				IPR001163; IPR006649; IPR010920;					17721507;	144
Q9C5Y9	23	0.0260771	23	0.0260771	-12.8009	-1.4124	0.00108854	Initiation factor 3g (Putative eukaryotic translation initiation factor 3 subunit)		Arabidopsis thaliana (Mouse-ear cress)	GO:0003723; GO:0000166; GO:0003743; GO:0008270	RNA binding; nucleotide binding; translation initiation factor activity; zinc ion binding	Initiation factor; Protein biosynthesis; RNA-binding	IPR012677; IPR000504; IPR017334; IPR001878;		RRM (RNA recognition motif) domain (1)			11042177; 12093376;	294
D7U9L7	53	0.0555556	77	0.0807128	-11.3271	-0.87353	0.0011925	Whole genome shotgun sequence of line PN40024, scaffold_62.assembly12x (Fragment)	VIT_00031646001	Vitis vinifera (Grape)	GO:0055114; GO:0016491	oxidation reduction; oxidoreductase activity		IPR001395;					17721507;	318
A9PBL0	49	0.0989899	68	0.137374	-11.4733	-0.939643	0.00127762	Predicted protein (Putative uncharacterized protein)	POPTRDRAFT_813911	Populus trichocarpa (Western balsam poplar) (Populus balsamifera subsp. trichocarpa)	GO:0005840; GO:0003735; GO:0006412	ribosome; structural constituent of ribosome; translation	Ribonucleoprotein; Ribosomal protein	IPR000911; IPR020783; IPR020785; IPR020784;			Ribosomal protein L11P family		18230180; 16973872;	165
D7TGR5	18	0.029703	13	0.0214521	-13.3892	-1.88188	0.00131873	Whole genome shotgun sequence of line PN40024, scaffold_35.assembly12x (Fragment)	VIT_00023224001	Vitis vinifera (Grape)	GO:0005525; GO:0015031; GO:0007264	GTP binding; protein transport; small GTPase mediated signal transduction	GTP-binding; Nucleotide-binding	IPR003579; IPR013753; IPR001806; IPR005225; IPR020851;			Small GTPase superfamily, Rab family		17721507;	202
A5AIY9	24	0.0465116	24	0.0465116	-12.7395	-1.4124	0.00140269	Putative uncharacterized protein	VITISV_013093	Vitis vinifera (Grape)										172
A5C8A4	13	0.0316302	6	0.0145985	-14.1817	-2.52787	0.00148964	Putative uncharacterized protein	VITISV_040683	Vitis vinifera (Grape)										137
D7U618	13	0.0204403	6	0.00943396	-14.1817	-2.52787	0.00148964	Whole genome shotgun sequence of line PN40024, scaffold_146.assembly12x (Fragment)	VIT_00000967001	Vitis vinifera (Grape)				IPR018467; IPR010399;					17721507;	212
A9PFQ6	26	0.0522088	28	0.0562249	-12.5705	-1.30548	0.00149626	Predicted protein (Putative uncharacterized protein)	POPTRDRAFT_738638	Populus trichocarpa (Western balsam poplar) (Populus balsamifera subsp. trichocarpa)	GO:0051252; GO:0008428	regulation of RNA metabolic process; ribonuclease inhibitor activity		IPR005493; IPR010203;			RraA family		18230180; 16973872;	166
D7THC2	15	0.0239234	10	0.015949	-13.71	-1.99736	0.00151372	Whole genome shotgun sequence of line PN40024, scaffold_7.assembly12x (Fragment)	VIT_00034020001	Vitis vinifera (Grape)	GO:0005783	endoplasmic reticulum		IPR003388;					17721507;	209
P28186	47	0.0725309	67	0.103395	-11.5141	-0.900896	0.00153305	Ras-related protein ARA-3	ARA-3 At3g46060 F12M12_30	Arabidopsis thaliana (Mouse-ear cress)	GO:0005525; GO:0009873; GO:0005886; GO:0015031; GO:0007264; GO:0005773	GTP binding; ethylene mediated signaling pathway; plasma membrane; protein transport; small GTPase mediated signal transduction; vacuole	Cell membrane; Complete proteome; GTP-binding; Lipoprotein; Membrane; Nucleotide-binding; Prenylation	IPR003579; IPR013753; IPR001806; IPR005225; IPR020851;			Small GTPase superfamily, Rab family		1748311; 11130713; 14593172	216
B9SI15	14	0.0192044	8	0.0109739	-13.9207	-2.21975	0.00154388	Ubiquitin-protein ligase, putative	RCOM_0612080	Ricinus communis (Castor bean)	GO:0016874; GO:0005515; GO:0008270	ligase activity; protein binding; zinc ion binding	Ligase; Metal-binding; Zinc; Zinc-finger	IPR001841; IPR017907;						243
B9SI21	39	0.0822785	49	0.103376	-11.8744	-1.08309	0.00160556	NudC domain-containing protein, putative	RCOM_0612440	Ricinus communis (Castor bean)				IPR007052; IPR017447; IPR008978;		CS domain (1)				158
Q9SXE6	46	0.102908	63	0.14094	-11.574	-0.958678	0.00165903	At1g62510 (At1g62510 protein) (Similar to 14KD proline-rich protein DC2.15) (Similar to 14KD proline-rich protein DC2.15 sp|P14009) (T3P18.7)	At1g62510	Arabidopsis thaliana (Mouse-ear cress)	GO:0006869	lipid transport	Complete proteome	IPR016140; IPR013770; IPR003612;					11130712;	149
D7SYE4	37	0.122112	46	0.151815	-11.9579	-1.09829	0.00168864	Whole genome shotgun sequence of line PN40024, scaffold_77.assembly12x (Fragment)	VIT_00035146001	Vitis vinifera (Grape)				IPR019342;					17721507;	101
B9SHS6	53	0.0524233	78	0.0771513	-11.3178	-0.854915	0.00170949	Catalytic, putative	RCOM_0621130	Ricinus communis (Castor bean)				IPR013094;						337
D7SVL8	65	0.183616	101	0.285311	-10.9841	-0.776553	0.00182636	Whole genome shotgun sequence of line PN40024, scaffold_68.assembly12x (Fragment)	VIT_00033043001	Vitis vinifera (Grape)				IPR017000; IPR000626; IPR019955;					17721507;	118
D7STL2	19	0.0381526	15	0.0301205	-13.247	-1.75343	0.00187823	Whole genome shotgun sequence of line PN40024, scaffold_8.assembly12x (Fragment)	VIT_00035339001	Vitis vinifera (Grape)				IPR008584;					17721507;	166
Q8GVF5	21	0.0285714	21	0.0285714	-12.9321	-1.4124	0.00191396	Os07g0639800 protein (Putative eukaryotic translation initiation factor 6) (Putative uncharacterized protein) (cDNA clone:001-038-D07, full insert sequence) (cDNA clone:006-308-B01, full insert sequence) (cDNA clone:J033074A21, full insert sequence)	OJ1340_C08.131 Os07g0639800 OsJ_25302	Oryza sativa subsp. japonica (Rice)	GO:0042256; GO:0043022; GO:0003743	mature ribosome assembly; ribosome binding; translation initiation factor activity	Initiation factor; Protein biosynthesis	IPR002769;					15685292; 16381971;	245
Q9SZY7	42	0.0777778	56	0.103704	-11.7246	-0.997359	0.00192435	H+-transporting ATPase-like protein (Putative uncharacterized protein) (Vacuolar membrane ATPase subunit c'')	VMA16 AT4g32530 At4g32530 L23H3.10	Arabidopsis thaliana (Mouse-ear cress)	GO:0015986; GO:0015078; GO:0005515; GO:0033179	ATP synthesis coupled proton transport; hydrogen ion transmembrane transporter activity; protein binding; proton-transporting V-type ATPase, V0 domain	Complete proteome; Hydrogen ion transport; Ion transport; Membrane; Transmembrane; Transport	IPR002379; IPR000245;			V-ATPase proteolipid subunit family		10617198;	180
A5AHU2	7	0.00132425	0	0	-31.9135	-36.2052	0.00195312	Putative uncharacterized protein	VITISV_038533	Vitis vinifera (Grape)	GO:0010181; GO:0005506; GO:0051536; GO:0055114; GO:0016491	FMN binding; iron ion binding; iron-sulfur cluster binding; oxidation reduction; oxidoreductase activity		IPR002550; IPR004159; IPR001094; IPR008254; IPR007197; IPR013917;						1762
A5B633	7	0.00641026	0	0	-31.9135	-36.2052	0.00195312	Putative uncharacterized protein	VITISV_043889	Vitis vinifera (Grape)				IPR001810; IPR022364;		F-box domain (1)				364
A5B7Q3	7	0.0067243	0	0	-31.9135	-36.2052	0.00195312	Putative uncharacterized protein	VITISV_021085	Vitis vinifera (Grape)										347
A5BB66	7	0.00560897	0	0	-31.9135	-36.2052	0.00195312	Putative uncharacterized protein	VITISV_011425	Vitis vinifera (Grape)				IPR000782;						416
A5BL00	7	0.00474255	0	0	-31.9135	-36.2052	0.00195312	Putative uncharacterized protein	VITISV_030408	Vitis vinifera (Grape)	GO:0016758	transferase activity, transferring hexosyl groups	Glycosyltransferase; Transferase	IPR002213;			UDP-glycosyltransferase family			492
A5BS90	7	0.00518519	0	0	-31.9135	-36.2052	0.00195312	Putative uncharacterized protein	VITISV_008665	Vitis vinifera (Grape)	GO:0016021; GO:0005743; GO:0008565	integral to membrane; mitochondrial inner membrane; protein transporter activity	Membrane; Transmembrane; Transmembrane helix	IPR005135; IPR003397;						450
B2LUR1	7	0.0149573	0	0	-31.9135	-36.2052	0.00195312	SKP1-like protein 1		Malus domestica (Apple) (Pyrus malus)	GO:0005515; GO:0006511	protein binding; ubiquitin-dependent protein catabolic process		IPR011333; IPR016897; IPR001232; IPR016072; IPR016073;					18504588	156
B9H3Z7	7	0.004954	0	0	-31.9135	-36.2052	0.00195312	Predicted protein	POPTRDRAFT_714495	Populus trichocarpa (Western balsam poplar) (Populus balsamifera subsp. trichocarpa)	GO:0006633; GO:0016747	fatty acid biosynthetic process; transferase activity, transferring acyl groups other than amino-acyl groups	Transferase	IPR017568; IPR000794; IPR018201; IPR014031; IPR014030; IPR016039; IPR016038;			Beta-ketoacyl-ACP synthases family		16973872;	471
B9R9L5	7	0.00338164	0	0	-31.9135	-36.2052	0.00195312	Dead box ATP-dependent RNA helicase, putative	RCOM_1498590	Ricinus communis (Castor bean)	GO:0005524; GO:0008026; GO:0003723; GO:0005634	ATP binding; ATP-dependent helicase activity; RNA binding; nucleus	ATP-binding; Helicase; Hydrolase; Nucleotide-binding	IPR014001; IPR011545; IPR012562; IPR001650; IPR014021; IPR000629; IPR014014;			DEAD box helicase family			690
B9RA22	7	0.00635786	0	0	-31.9135	-36.2052	0.00195312	Caspase, putative	RCOM_1502860	Ricinus communis (Castor bean)	GO:0004197; GO:0006508	cysteine-type endopeptidase activity; proteolysis		IPR011600; IPR005735;						367
B9RAA4	7	0.00606061	0	0	-31.9135	-36.2052	0.00195312	Ribosomal pseudouridine synthase, putative (EC 3.2.1.17)	RCOM_1504920	Ricinus communis (Castor bean)	GO:0003723; GO:0003796; GO:0009982; GO:0001522	RNA binding; lysozyme activity; pseudouridine synthase activity; pseudouridine synthesis	Glycosidase; Hydrolase	IPR020103; IPR006225; IPR006224; IPR006145;	3.2.1.17		Pseudouridine synthase rluA family			385
B9RUB6	7	0.00717949	0	0	-31.9135	-36.2052	0.00195312	Putative uncharacterized protein	RCOM_0851380	Ricinus communis (Castor bean)										325
B9S194	7	0.00929615	0	0	-31.9135	-36.2052	0.00195312	Leucoanthocyanidin dioxygenase, putative (EC 1.14.11.23)	RCOM_0635290	Ricinus communis (Castor bean)	GO:0045431; GO:0055114; GO:0016702	flavonol synthase activity; oxidation reduction; oxidoreductase activity, acting on single donors with incorporation of molecular oxygen, incorporation of two atoms of oxygen	Dioxygenase; Oxidoreductase	IPR005123;	1.14.11.23					251
B9S411	7	0.00733753	0	0	-31.9135	-36.2052	0.00195312	WD-repeat protein, putative (EC 2.7.11.7)	RCOM_0557380	Ricinus communis (Castor bean)	GO:0016905	myosin heavy chain kinase activity	Repeat; Transferase; WD repeat	IPR020472; IPR015943; IPR001680; IPR011046; IPR019782; IPR019775; IPR017986; IPR019781;	2.7.11.7					318
B9SAH6	7	0.0141414	0	0	-31.9135	-36.2052	0.00195312	Putative uncharacterized protein	RCOM_0586940	Ricinus communis (Castor bean)										165
B9SBM3	7	0.00880503	0	0	-31.9135	-36.2052	0.00195312	Putative uncharacterized protein	RCOM_0342690	Ricinus communis (Castor bean)				IPR016803;						265
B9SC60	7	0.00777778	0	0	-31.9135	-36.2052	0.00195312	Putative uncharacterized protein	RCOM_1407950	Ricinus communis (Castor bean)				IPR012881;						300
B9SEG3	7	0.00236646	0	0	-31.9135	-36.2052	0.00195312	Putative uncharacterized protein	RCOM_0704240	Ricinus communis (Castor bean)	GO:0008964; GO:0006099	phosphoenolpyruvate carboxylase activity; tricarboxylic acid cycle		IPR021135; IPR018129; IPR022805; IPR015813;						986
B9SFI4	7	0.0146751	0	0	-31.9135	-36.2052	0.00195312	Mitochondrial ribosomal protein L24, putative	RCOM_0646500	Ricinus communis (Castor bean)	GO:0005840; GO:0003735; GO:0006412	ribosome; structural constituent of ribosome; translation	Ribonucleoprotein; Ribosomal protein	IPR005824; IPR003256; IPR005825; IPR014723; IPR008991;			Ribosomal protein L24P family			159
B9SL28	7	0.00478142	0	0	-31.9135	-36.2052	0.00195312	Putative uncharacterized protein	RCOM_0849370	Ricinus communis (Castor bean)	GO:0008168	methyltransferase activity		IPR013216;						488
B9SPA9	7	0.0114943	0	0	-31.9135	-36.2052	0.00195312	Survival motor neuron protein, putative	RCOM_0495940	Ricinus communis (Castor bean)										203
D2KLR1	7	0.00124378	0	0	-31.9135	-36.2052	0.00195312	Ycf1	ycf1	Olea europaea (Common olive)	GO:0009507	chloroplast	Chloroplast; Plastid	IPR008896;						1876
D7SU67	7	0.00577558	0	0	-31.9135	-36.2052	0.00195312	Whole genome shotgun sequence of line PN40024, scaffold_8.assembly12x (Fragment)	VIT_00035583001	Vitis vinifera (Grape)	GO:0005524; GO:0004815; GO:0006422; GO:0005737	ATP binding; aspartate-tRNA ligase activity; aspartyl-tRNA aminoacylation; cytoplasm		IPR004364; IPR018150; IPR006195; IPR004523; IPR002312; IPR012340; IPR016027;			Class-II aminoacyl-tRNA synthetase family		17721507;	404
D7SUR4	7	0.0147679	0	0	-31.9135	-36.2052	0.00195312	Whole genome shotgun sequence of line PN40024, scaffold_8.assembly12x (Fragment)	VIT_00035819001	Vitis vinifera (Grape)	GO:0005622; GO:0008270	intracellular; zinc ion binding		IPR001876;					17721507;	158
D7SWC8	7	0.00372142	0	0	-31.9135	-36.2052	0.00195312	Whole genome shotgun sequence of line PN40024, scaffold_31.assembly12x (Fragment)	VIT_00022309001	Vitis vinifera (Grape)	GO:0016021; GO:0022891	integral to membrane; substrate-specific transmembrane transporter activity	Membrane; Transmembrane; Transmembrane helix; Transport	IPR020846; IPR016196; IPR005828; IPR003663; IPR005829;			Major facilitator superfamily, Sugar transporter (TC 2.A.1.1) family		17721507;	627
D7T4W3	7	0.00566343	0	0	-31.9135	-36.2052	0.00195312	Whole genome shotgun sequence of line PN40024, scaffold_118.assembly12x (Fragment)	VIT_00012831001	Vitis vinifera (Grape)	GO:0005488	binding		IPR011989; IPR016024;					17721507;	412
D7T5I6	7	0.00988701	0	0	-31.9135	-36.2052	0.00195312	Whole genome shotgun sequence of line PN40024, scaffold_234.assembly12x (Fragment)	VIT_00004795001	Vitis vinifera (Grape)	GO:0005622; GO:0004221; GO:0006511	intracellular; ubiquitin thiolesterase activity; ubiquitin-dependent protein catabolic process		IPR001578;					17721507;	236
D7T6N1	7	0.0169082	0	0	-31.9135	-36.2052	0.00195312	Whole genome shotgun sequence of line PN40024, scaffold_20.assembly12x (Fragment)	VIT_00017852001	Vitis vinifera (Grape)	GO:0055114; GO:0008113	oxidation reduction; peptide-methionine-(S)-S-oxide reductase activity		IPR002579; IPR011057;					17721507;	138
D7TJD3	7	0.024055	0	0	-31.9135	-36.2052	0.00195312	Whole genome shotgun sequence of line PN40024, scaffold_3.assembly12x (Fragment)	VIT_00021106001	Vitis vinifera (Grape)									17721507;	97
D7TM75	7	0.00702811	0	0	-31.9135	-36.2052	0.00195312	Whole genome shotgun sequence of line PN40024, scaffold_19.assembly12x (Fragment)	VIT_00016250001	Vitis vinifera (Grape)	GO:0004001; GO:0006166	adenosine kinase activity; purine ribonucleoside salvage		IPR001805; IPR011611; IPR002173;					17721507;	332
D7TNF9	7	0.0192837	0	0	-31.9135	-36.2052	0.00195312	Whole genome shotgun sequence of line PN40024, scaffold_26.assembly12x (Fragment)	VIT_00020089001	Vitis vinifera (Grape)	GO:0045454	cell redox homeostasis		IPR017936; IPR012336; IPR017937; IPR013766; IPR012335;		Thioredoxin domain (1)			17721507;	121
D7TT83	7	0.00762527	0	0	-31.9135	-36.2052	0.00195312	Whole genome shotgun sequence of line PN40024, scaffold_129.assembly12x (Fragment)	VIT_00000134001	Vitis vinifera (Grape)				IPR019438;					17721507;	306
D7TWE1	7	0.00893997	0	0	-31.9135	-36.2052	0.00195312	Whole genome shotgun sequence of line PN40024, scaffold_25.assembly12x (Fragment)	VIT_00019937001	Vitis vinifera (Grape)	GO:0003677	DNA binding		IPR017956; IPR005175;					17721507;	261
D7U0X4	7	0.00851582	0	0	-31.9135	-36.2052	0.00195312	Whole genome shotgun sequence of line PN40024, scaffold_2.assembly12x (Fragment)	VIT_00017253001	Vitis vinifera (Grape)				IPR000089; IPR011053;					17721507;	274
D7U198	7	0.0231023	0	0	-31.9135	-36.2052	0.00195312	Whole genome shotgun sequence of line PN40024, scaffold_37.assembly12x (Fragment)	VIT_00023584001	Vitis vinifera (Grape)	GO:0004129; GO:0005739	cytochrome-c oxidase activity; mitochondrion		IPR003213;					17721507;	101
D7UB70	7	0.0111111	0	0	-31.9135	-36.2052	0.00195312	Whole genome shotgun sequence of line PN40024, scaffold_24.assembly12x (Fragment)	VIT_00019293001	Vitis vinifera (Grape)	GO:0003677; GO:0005634; GO:0006355; GO:0006350	DNA binding; nucleus; regulation of transcription, DNA-dependent; transcription	DNA-binding; Nucleus; Transcription; Transcription regulation	IPR015300; IPR003340;					17721507;	210
D7UCD3	7	0.00249554	0	0	-31.9135	-36.2052	0.00195312	Whole genome shotgun sequence of line PN40024, scaffold_46.assembly12x (Fragment)	VIT_00026955001	Vitis vinifera (Grape)									17721507;	935
D7UD92	7	0.00406504	0	0	-31.9135	-36.2052	0.00195312	Whole genome shotgun sequence of line PN40024, scaffold_122.assembly12x (Fragment)	VIT_00013359001	Vitis vinifera (Grape)	GO:0050660; GO:0050661; GO:0004499; GO:0031227; GO:0055114	FAD or FADH2 binding; NADP or NADPH binding; flavin-containing monooxygenase activity; intrinsic to endoplasmic reticulum membrane; oxidation reduction		IPR012143; IPR020946;					17721507;	574
D7UDW4	7	0.010279	0	0	-31.9135	-36.2052	0.00195312	Whole genome shotgun sequence of line PN40024, scaffold_204.assembly12x (Fragment)	VIT_00003693001	Vitis vinifera (Grape)									17721507;	227
E0CRP8	7	0.00747863	0	0	-31.9135	-36.2052	0.00195312	Whole genome shotgun sequence of line PN40024, scaffold_1.assembly12x (Fragment)	VIT_00009083001	Vitis vinifera (Grape)			DNA-binding; Homeobox; Nucleus; Transcription; Transcription regulation	IPR001356; IPR017970; IPR009057; IPR012287; IPR000047; IPR003106;		Homeobox DNA-binding domain (1)			17721507;	312
P25865	7	0.0153509	0	0	-31.9135	-36.2052	0.00195312	Ubiquitin-conjugating enzyme E2 1 (EC 6.3.2.19) (Ubiquitin carrier protein 1) (Ubiquitin-conjugating enzyme E2-17 kDa 1) (Ubiquitin-protein ligase 1)	UBC1 At1g14400 F14L17.17 F14L17_35	Arabidopsis thaliana (Mouse-ear cress)	GO:0005524; GO:0033523; GO:0009965; GO:0009910; GO:0051246; GO:0006511; GO:0004842; GO:0010228	ATP binding; histone H2B ubiquitination; leaf morphogenesis; negative regulation of flower development; regulation of protein metabolic process; ubiquitin-dependent protein catabolic process; ubiquitin-protein ligase activity; vegetative to reproductive phase transition of meristem	3D-structure; ATP-binding; Complete proteome; Ligase; Nucleotide-binding; Ubl conjugation pathway	IPR016135; IPR000608;	6.3.2.19		Ubiquitin-conjugating enzyme family		1660887; 8155884; 16339806; 11130712; 14593172; 8580968; 8386169; 8790283; 1321826	152
P56758	7	0.00937082	0	0	-31.9135	-36.2052	0.00195312	ATP synthase subunit a, chloroplastic (ATP synthase F0 sector subunit a) (F-ATPase subunit IV)	atpI AtCg00150	Arabidopsis thaliana (Mouse-ear cress)	GO:0015986; GO:0009535; GO:0015078; GO:0016021; GO:0045263	ATP synthesis coupled proton transport; chloroplast thylakoid membrane; hydrogen ion transmembrane transporter activity; integral to membrane; proton-transporting ATP synthase complex, coupling factor F(o)	ATP synthesis; CF(0); Chloroplast; Complete proteome; Hydrogen ion transport; Ion transport; Membrane; Plastid; Thylakoid; Transmembrane; Transmembrane helix; Transport	IPR000568; IPR023011;			ATPase A chain family		10574454	249
Q42971	7	0.00523169	0	0	-31.9135	-36.2052	0.00195312	Enolase (EC 4.2.1.11) (2-phospho-D-glycerate hydro-lyase) (2-phosphoglycerate dehydratase) (OSE1)	ENO1 AD709 Os10g0167300 LOC_Os10g08550 OSJNAb0015J03.9	Oryza sativa subsp. japonica (Rice)	GO:0006096; GO:0000287; GO:0004634; GO:0000015	glycolysis; magnesium ion binding; phosphopyruvate hydratase activity; phosphopyruvate hydratase complex	Cytoplasm; Direct protein sequencing; Glycolysis; Lyase; Magnesium; Metal-binding	IPR000941; IPR020810; IPR020809; IPR020811;	4.2.1.11		Enolase family		12791992; 16100779; 18089549; 14681440	446
Q43175	7	0.004954	0	0	-31.9135	-36.2052	0.00195312	Citrate synthase, mitochondrial (EC 2.3.3.1)		Solanum tuberosum (Potato)	GO:0044262; GO:0004108; GO:0005759; GO:0006099	cellular carbohydrate metabolic process; citrate (Si)-synthase activity; mitochondrial matrix; tricarboxylic acid cycle	Mitochondrion; Transferase; Transit peptide; Tricarboxylic acid cycle	IPR016142; IPR002020; IPR016141; IPR019810; IPR010109;	2.3.3.1		Citrate synthase family		7580855	471
Q56E62	7	0.0157658	0	0	-31.9135	-36.2052	0.00195312	Nucleoside diphosphate kinase 1 (EC 2.7.4.6) (Nucleoside diphosphate kinase I) (NDK I) (NDP kinase I) (NDPK I)		Nicotiana tabacum (Common tobacco)	GO:0005524; GO:0006241; GO:0006183; GO:0006228; GO:0046872; GO:0004550	ATP binding; CTP biosynthetic process; GTP biosynthetic process; UTP biosynthetic process; metal ion binding; nucleoside diphosphate kinase activity	ATP-binding; Kinase; Magnesium; Metal-binding; Nucleotide metabolism; Nucleotide-binding; Phosphoprotein; Transferase	IPR001564; IPR023005;	2.7.4.6		NDK family			148
Q5D1M2	7	0.00274187	0	0	-31.9135	-36.2052	0.00195312	Class III HD-Zip protein 5 (Predicted protein)	HB5 POPTRDRAFT_797557	Populus trichocarpa (Western balsam poplar) (Populus balsamifera subsp. trichocarpa)	GO:0005634; GO:0006355; GO:0043565; GO:0003700	nucleus; regulation of transcription, DNA-dependent; sequence-specific DNA binding; sequence-specific DNA binding transcription factor activity	DNA-binding; Homeobox; Nucleus	IPR001356; IPR009057; IPR012287; IPR013978; IPR002913;		START domain (1)			16411950; 16973872;	851
Q67Y14	7	0.0143149	0	0	-31.9135	-36.2052	0.00195312	At1g34350 (MRNA, complete cds, clone: RAFL23-28-K18) (mRNA, clone: RAFL25-19-D04)	At1g34350	Arabidopsis thaliana (Mouse-ear cress)			Complete proteome						11130712;	163
Q71T11	7	0.00368034	0	0	-31.9135	-36.2052	0.00195312	Auxin efflux carrier	AEC3	Momordica charantia (Bitter gourd) (Balsam pear)	GO:0016021; GO:0055085	integral to membrane; transmembrane transport		IPR004776; IPR014024;						634
Q94EH2	7	0.0111111	0	0	-31.9135	-36.2052	0.00195312	AT4g26670/F10M23_10 (At4g26670) (Putative uncharacterized protein)	At4g26670	Arabidopsis thaliana (Mouse-ear cress)	GO:0009941; GO:0016021; GO:0005743; GO:0008565	chloroplast envelope; integral to membrane; mitochondrial inner membrane; protein transporter activity	Complete proteome; Membrane; Transmembrane; Transmembrane helix	IPR003397;					10617198; 17098851; 12093376;	210
Q9LKJ2	7	0.00581879	0	0	-31.9135	-36.2052	0.00195312	Phosphoglycerate kinase (EC 2.7.2.3)		Pisum sativum (Garden pea)	GO:0005737; GO:0006096; GO:0004618	cytoplasm; glycolysis; phosphoglycerate kinase activity	Kinase; Transferase	IPR001576; IPR015901; IPR015911; IPR015824;	2.7.2.3		Phosphoglycerate kinase family			401
Q9M1A3	7	0.0196078	0	0	-31.9135	-36.2052	0.00195312	At3g59650 (Putative uncharacterized protein) (Putative uncharacterized protein At3g59650) (Putative uncharacterized protein T16L24.200)	T16L24.200 At3g59650	Arabidopsis thaliana (Mouse-ear cress)			Complete proteome	IPR007741; IPR012336;					11130713; 12093376;	119
Q9AT35	55	0.119048	81	0.175325	-11.2638	-0.853906	0.00202378	60S ribosomal protein L23a	RPL23A	Daucus carota (Carrot)	GO:0000166; GO:0019843; GO:0005840; GO:0003735; GO:0006412	nucleotide binding; rRNA binding; ribosome; structural constituent of ribosome; translation	RNA-binding; Ribonucleoprotein; Ribosomal protein; rRNA-binding	IPR012677; IPR019985; IPR012678; IPR001014; IPR005633; IPR013025;			Ribosomal protein L23P family			154
D7UBH4	17	0.024531	14	0.020202	-13.377	-1.6925	0.0021024	Whole genome shotgun sequence of line PN40024, scaffold_171.assembly12x (Fragment)	VIT_00001850001	Vitis vinifera (Grape)				IPR001012;		UBX domain (1)			17721507;	231
O23685	17	0.0349794	14	0.0288066	-13.377	-1.6925	0.0021024	AP-1 complex subunit sigma-2 (Adapter-related protein complex 1 sigma-2 subunit) (Adaptor AP-1 19 kDa protein) (Adaptor protein complex AP-1 sigma-2 subunit) (Clathrin assembly protein complex 1 sigma-2 small chain) (Clathrin assembly small subunit protein AP19-2) (AtAP19-2) (Sigma 2 subunit of AP-1 clathrin) (Sigma-adaptin 2) (Sigma2-adaptin)	AAP19-2 At4g35410 F23E12.30	Arabidopsis thaliana (Mouse-ear cress)	GO:0030131; GO:0030130; GO:0006897; GO:0006886; GO:0005515; GO:0008565	clathrin adaptor complex; clathrin coat of trans-Golgi network vesicle; endocytosis; intracellular protein transport; protein binding; protein transporter activity	Alternative splicing; Complete proteome; Cytoplasmic vesicle; Endocytosis; Golgi apparatus; Membrane; Protein transport; Transport	IPR016635; IPR022775; IPR015604; IPR000804; IPR011012;			Adaptor complexes small subunit family		9426606; 10617198; 11910074; 14593172;	162
Q9XI42	42	0.21875	58	0.302083	-11.6993	-0.946733	0.00215155	F9L1.21 protein (Putative uncharacterized protein) (Putative uncharacterized protein At1g15270) (Putative uncharacterized protein At1g15270; F9L1.21)	At1g15270/F9L1.21 At1g15270 F9L1.21	Arabidopsis thaliana (Mouse-ear cress)	GO:0005886	plasma membrane	Complete proteome	IPR015157;					11130712; 12093376;	64
Q9SCL4	25	0.0595238	28	0.0666667	-12.5988	-1.2489	0.00219019	At3g49420 (Putative uncharacterized protein) (Putative uncharacterized protein At3g49420; T9C5.20) (Putative uncharacterized protein At5g01430) (Putative uncharacterized protein T10O8_140) (Putative uncharacterized protein T9C5.20)	At3g49420/T9C5.20 T10O8_140 At3g49420 At5g01430 T9C5.20	Arabidopsis thaliana (Mouse-ear cress)	GO:0016192	vesicle-mediated transport	Complete proteome	IPR007305;					11130713; 11130714; 12093376;	140
D7SIC8	20	0.0248756	19	0.0236318	-13.0395	-1.4864	0.00222143	Whole genome shotgun sequence of line PN40024, scaffold_0.assembly12x (Fragment)	VIT_00008022001	Vitis vinifera (Grape)	GO:0005488; GO:0006334; GO:0005634	binding; nucleosome assembly; nucleus		IPR011989; IPR002164;			Nucleosome assembly protein (NAP) family		17721507;	268
B9S129	16	0.0176018	12	0.0132013	-13.5319	-1.82743	0.0023157	60S ribosomal protein L18a, putative	RCOM_0632990	Ricinus communis (Castor bean)	GO:0005840; GO:0003735; GO:0006412	ribosome; structural constituent of ribosome; translation	Ribonucleoprotein; Ribosomal protein	IPR002670; IPR021138;						303
B9SS02	16	0.0169312	12	0.0126984	-13.5319	-1.82743	0.0023157	DNA binding protein, putative	RCOM_0519560	Ricinus communis (Castor bean)	GO:0003677	DNA binding		IPR009057; IPR015609; IPR017877; IPR001005;						315
B9SY42	10	0.0165017	5	0.00825083	-14.5025	-2.4124	0.00234985	Isochorismatase, putative (EC 3.3.2.1)	RCOM_0986590	Ricinus communis (Castor bean)	GO:0008908	isochorismatase activity	Hydrolase	IPR000868;	3.3.2.1					202
B9RD79	48	0.0672269	69	0.0966387	-11.4777	-0.888834	0.00245581	Vesicle-associated membrane protein, putative	RCOM_1610730	Ricinus communis (Castor bean)	GO:0005198	structural molecule activity		IPR000535; IPR008962; IPR016763;		MSP domain (1)				238
B9RH32	22	0.0165538	22	0.0165538	-12.865	-1.4124	0.0024589	Zinc finger protein, putative (EC 1.3.1.74)	RCOM_1446770	Ricinus communis (Castor bean)	GO:0032440; GO:0055114; GO:0008270	2-alkenal reductase activity; oxidation reduction; zinc ion binding	Metal-binding; Oxidoreductase; Zinc	IPR001594;	1.3.1.74	DHHC-type zinc finger (1)				443
D7T6Y7	19	0.0214689	17	0.019209	-13.1567	-1.57286	0.00256321	Whole genome shotgun sequence of line PN40024, scaffold_20.assembly12x (Fragment)	VIT_00017982001	Vitis vinifera (Grape)	GO:0016272; GO:0006457; GO:0051082	prefoldin complex; protein folding; unfolded protein binding		IPR002777; IPR009053;					17721507;	295
D7U9Z6	12	0.00930233	6	0.00465116	-14.2395	-2.4124	0.00257683	Whole genome shotgun sequence of line PN40024, scaffold_60.assembly12x (Fragment)	VIT_00031195001	Vitis vinifera (Grape)	GO:0003824	catalytic activity		IPR015655; IPR001932; IPR014045;		PP2C-like domain (1)			17721507;	430
D7TQC4	13	0.0198777	8	0.0122324	-13.9742	-2.11284	0.00259948	Whole genome shotgun sequence of line PN40024, scaffold_40.assembly12x (Fragment)	VIT_00025575001	Vitis vinifera (Grape)	GO:0000166	nucleotide binding		IPR012677;					17721507;	218
O04834	42	0.0725389	60	0.103627	-11.6748	-0.897823	0.00318868	GTP-binding protein SAR1A	SAR1A At4g02080 T10M13.9 AGAA.4	Arabidopsis thaliana (Mouse-ear cress)	GO:0005525; GO:0005794; GO:0005783; GO:0006886; GO:0005886; GO:0016192	GTP binding; Golgi apparatus; endoplasmic reticulum; intracellular protein transport; plasma membrane; vesicle-mediated transport	Complete proteome; ER-Golgi transport; Endoplasmic reticulum; GTP-binding; Golgi apparatus; Nucleotide-binding; Protein transport; Transport	IPR006689; IPR006687; IPR005225;			Small GTPase superfamily, SAR1 family		10617198; 14593172; 8580968	193
B9SZK9	17	0.0261137	13	0.0199693	-13.4305	-1.79942	0.00332689	Transmembrane emp24 domain-containing protein 10, putative	RCOM_0066490	Ricinus communis (Castor bean)	GO:0016021; GO:0006810	integral to membrane; transport	Membrane; Transmembrane; Transmembrane helix	IPR000348; IPR009038;		GOLD domain (1)	EMP24/GP25L family			217
A5C3A2	16	0.0139252	14	0.0121845	-13.4207	-1.60504	0.00332689	Putative uncharacterized protein	VITISV_009087	Vitis vinifera (Grape)	GO:0005488; GO:0016021; GO:0005743; GO:0055085; GO:0005215	binding; integral to membrane; mitochondrial inner membrane; transmembrane transport; transporter activity	Membrane; Repeat; Transmembrane; Transmembrane helix; Transport	IPR002113; IPR002067; IPR001993; IPR018108;		Solcar repeats (3)	Mitochondrial carrier family			383
B9SX19	19	0.0383838	19	0.0383838	-13.0765	-1.4124	0.00337785	Transporter, putative	RCOM_1259420	Ricinus communis (Castor bean)				IPR007262;						165
E0CQ54	19	0.0336879	19	0.0336879	-13.0765	-1.4124	0.00337785	Whole genome shotgun sequence of line PN40024, scaffold_1.assembly12x (Fragment)	VIT_00009900001	Vitis vinifera (Grape)				IPR016635; IPR022775; IPR011012;					17721507;	188
B9STQ4	15	0.00554939	12	0.00443951	-13.5785	-1.73432	0.00371917	Potassium channel AKT1, putative	RCOM_0826630	Ricinus communis (Castor bean)	GO:0016021; GO:0005249	integral to membrane; voltage-gated potassium channel activity	ANK repeat; Ion transport; Ionic channel; Membrane; Repeat; Transmembrane; Transmembrane helix; Transport	IPR002110; IPR020683; IPR000595; IPR018490; IPR021789; IPR005821; IPR003938; IPR014710;		Cyclic nucleotide-binding domain (1)				901
D9ZJB2	15	0.00922509	12	0.00738007	-13.5785	-1.73432	0.00371917	SCL domain class transcription factor	SCL13	Malus domestica (Apple) (Pyrus malus)			Transcription; Transcription regulation	IPR005202;						542
B9T0Y7	49	0.0824916	72	0.121212	-11.4321	-0.857181	0.00380693	ATP synthase delta chain, putative (EC 3.6.3.14)	RCOM_0403060	Ricinus communis (Castor bean)	GO:0015986; GO:0046933; GO:0016787; GO:0005886; GO:0045261	ATP synthesis coupled proton transport; hydrogen ion transporting ATP synthase activity, rotational mechanism; hydrolase activity; plasma membrane; proton-transporting ATP synthase complex, catalytic core F(1)	Hydrolase	IPR000711; IPR020781;	3.6.3.14					198
E0CRS4	25	0.0368732	29	0.0427729	-12.5735	-1.19827	0.00383827	Whole genome shotgun sequence of line PN40024, scaffold_1.assembly12x (Fragment)	VIT_00009124001	Vitis vinifera (Grape)				IPR005645;					17721507;	226
A5BZM4	6	0.00425532	0	0	-32.0247	-35.9828	0.00390625	Putative uncharacterized protein	VITISV_018414	Vitis vinifera (Grape)	GO:0031072	heat shock protein binding		IPR001623; IPR018253; IPR015609;						470
A5C361	6	0.00611621	0	0	-32.0247	-35.9828	0.00390625	Putative uncharacterized protein	VITISV_035895	Vitis vinifera (Grape)				IPR008512;						327
A5C4Z3	6	0.0108108	0	0	-32.0247	-35.9828	0.00390625	Putative uncharacterized protein	VITISV_000480	Vitis vinifera (Grape)	GO:0016021	integral to membrane		IPR007248;						185
A7Y7H9	6	0.0102041	0	0	-32.0247	-35.9828	0.00390625	Putative uncharacterized protein (Fragment)		Prunus dulcis (Almond) (Prunus amygdalus)				IPR007650;						196
B3TM11	6	0.00896861	0	0	-32.0247	-35.9828	0.00390625	Breast adenocarcinoma marker-like		Elaeis guineensis var. tenera (Oil palm)	GO:0015031	protein transport		IPR005024;					18507865;	223
B9H1R8	6	0.00464037	0	0	-32.0247	-35.9828	0.00390625	Predicted protein	POPTRDRAFT_556731	Populus trichocarpa (Western balsam poplar) (Populus balsamifera subsp. trichocarpa)	GO:0005524; GO:0017111	ATP binding; nucleoside-triphosphatase activity	ATP-binding; Nucleotide-binding	IPR003593; IPR003959; IPR003960; IPR007330; IPR015415;			AAA ATPase family		16973872;	431
B9HWP7	6	0.0124224	0	0	-32.0247	-35.9828	0.00390625	Predicted protein	POPTRDRAFT_658975	Populus trichocarpa (Western balsam poplar) (Populus balsamifera subsp. trichocarpa)	GO:0005509	calcium ion binding	Calcium	IPR018248; IPR011992; IPR018247; IPR018249; IPR002048;					16973872;	161
B9IF15	6	0.00869565	0	0	-32.0247	-35.9828	0.00390625	Protein-L-isoaspartate O-methyltransferase (EC 2.1.1.77)	POPTRDRAFT_733451	Populus trichocarpa (Western balsam poplar) (Populus balsamifera subsp. trichocarpa)	GO:0005737; GO:0004719	cytoplasm; protein-L-isoaspartate (D-aspartate) O-methyltransferase activity	Methyltransferase; Transferase	IPR000682;	2.1.1.77		L-isoaspartyl/D-aspartyl protein methyltransferase family		16973872;	230
B9N769	6	0.00514139	0	0	-32.0247	-35.9828	0.00390625	Predicted protein	POPTRDRAFT_583524	Populus trichocarpa (Western balsam poplar) (Populus balsamifera subsp. trichocarpa)	GO:0005840; GO:0003735; GO:0006412	ribosome; structural constituent of ribosome; translation	Ribonucleoprotein; Ribosomal protein	IPR000597; IPR019926; IPR009000;			Ribosomal protein L3P family		16973872;	389
B9R9L6	6	0.010929	0	0	-32.0247	-35.9828	0.00390625	Putative uncharacterized protein	RCOM_1498600	Ricinus communis (Castor bean)				IPR010417; IPR008976;						183
B9RBZ9	6	0.00273973	0	0	-32.0247	-35.9828	0.00390625	Putative uncharacterized protein	RCOM_1682960	Ricinus communis (Castor bean)				IPR007518;						730
B9RMT1	6	0.00456621	0	0	-32.0247	-35.9828	0.00390625	F-box and wd40 domain protein, putative (EC 2.7.11.7)	RCOM_1083360	Ricinus communis (Castor bean)	GO:0016905	myosin heavy chain kinase activity	Repeat; Transferase; WD repeat	IPR020472; IPR015943; IPR001680; IPR011046; IPR019782; IPR017986; IPR019781;	2.7.11.7					438
B9RN73	6	0.003003	0	0	-32.0247	-35.9828	0.00390625	Putative uncharacterized protein	RCOM_1344240	Ricinus communis (Castor bean)				IPR011659;						666
B9RNU7	6	0.00554017	0	0	-32.0247	-35.9828	0.00390625	Protein phosphatase 2c, putative (EC 3.1.3.16)	RCOM_0920800	Ricinus communis (Castor bean)	GO:0046872; GO:0006470; GO:0004722; GO:0008287	metal ion binding; protein amino acid dephosphorylation; protein serine/threonine phosphatase activity; protein serine/threonine phosphatase complex	Hydrolase; Magnesium; Metal-binding; Protein phosphatase	IPR015655; IPR001932; IPR000222; IPR014045;	3.1.3.16		PP2C family			361
B9RR60	6	0.00677966	0	0	-32.0247	-35.9828	0.00390625	Putative uncharacterized protein	RCOM_0710240	Ricinus communis (Castor bean)				IPR005182;						295
B9RR88	6	0.0052356	0	0	-32.0247	-35.9828	0.00390625	Methylthioribose-1-phosphate isomerase, putative (EC 5.3.1.23)	RCOM_0711420	Ricinus communis (Castor bean)	GO:0046523; GO:0044249	S-methyl-5-thioribose-1-phosphate isomerase activity; cellular biosynthetic process	Isomerase	IPR000649; IPR005251; IPR011559;	5.3.1.23		EIF-2B alpha/beta/delta subunits family			382
B9RT67	6	0.015625	0	0	-32.0247	-35.9828	0.00390625	Putative uncharacterized protein	RCOM_0681420	Ricinus communis (Castor bean)										128
B9RUH5	6	0.00568182	0	0	-32.0247	-35.9828	0.00390625	Putative uncharacterized protein	RCOM_0852780	Ricinus communis (Castor bean)										352
B9RUL2	6	0.00262467	0	0	-32.0247	-35.9828	0.00390625	H(\+)-transporting atpase plant/fungi plasma membrane type, putative (EC 3.6.3.6)	RCOM_0854050	Ricinus communis (Castor bean)	GO:0005524; GO:0006754; GO:0008553; GO:0016021	ATP binding; ATP biosynthetic process; hydrogen-exporting ATPase activity, phosphorylative mechanism; integral to membrane	ATP-binding; Hydrolase; Membrane; Nucleotide-binding; Transmembrane; Transmembrane helix	IPR008250; IPR004014; IPR000695; IPR001757; IPR006534; IPR005834;	3.6.3.6					762
B9S002	6	0.01	0	0	-32.0247	-35.9828	0.00390625	Putative uncharacterized protein	RCOM_1003610	Ricinus communis (Castor bean)				IPR014810;						200
B9S1T8	6	0.00806452	0	0	-32.0247	-35.9828	0.00390625	50S ribosomal protein L19, putative	RCOM_0868180	Ricinus communis (Castor bean)	GO:0005840; GO:0003735; GO:0006412	ribosome; structural constituent of ribosome; translation	Ribonucleoprotein; Ribosomal protein	IPR001857; IPR008991;						248
B9S3A4	6	0.00826446	0	0	-32.0247	-35.9828	0.00390625	Glutathione s-transferase, putative (EC 4.4.1.5)	RCOM_0731880	Ricinus communis (Castor bean)	GO:0004462; GO:0016740	lactoylglutathione lyase activity; transferase activity	Lyase; Transferase	IPR010987; IPR004045; IPR017933; IPR004046; IPR012336; IPR012335;	4.4.1.5	GST C-terminal domain (1); GST N-terminal domain (1)	GST superfamily			242
B9S554	6	0.00428266	0	0	-32.0247	-35.9828	0.00390625	3-ketoacyl-CoA thiolase B, putative (EC 2.3.1.16)	RCOM_1721350	Ricinus communis (Castor bean)	GO:0003988	acetyl-CoA C-acyltransferase activity	Acyltransferase; Transferase	IPR002155; IPR016039; IPR016038; IPR020615; IPR020610; IPR020617; IPR020613; IPR020616;	2.3.1.16		Thiolase family			467
B9S652	6	0.00295858	0	0	-32.0247	-35.9828	0.00390625	Serine/threonine protein kinase, putative (EC 2.7.11.1)	RCOM_1064620	Ricinus communis (Castor bean)	GO:0005524; GO:0006468; GO:0004674	ATP binding; protein amino acid phosphorylation; protein serine/threonine kinase activity	Kinase; Serine/threonine-protein kinase; Transferase	IPR011009; IPR000719; IPR017442; IPR008271; IPR002290;	2.7.11.1					676
B9S7I6	6	0.0172414	0	0	-32.0247	-35.9828	0.00390625	Associate of C-myc, putative	RCOM_0608060	Ricinus communis (Castor bean)										116
B9SAY9	6	0.00426439	0	0	-32.0247	-35.9828	0.00390625	Reticuline oxidase, putative (EC 1.21.3.3)	RCOM_1334880	Ricinus communis (Castor bean)	GO:0050660; GO:0055114; GO:0050468	FAD or FADH2 binding; oxidation reduction; reticuline oxidase activity	Oxidoreductase	IPR012951; IPR016166; IPR016168; IPR006094;	1.21.3.3					469
B9SCY0	6	0.00623053	0	0	-32.0247	-35.9828	0.00390625	Fucose synthetase, putative (EC 1.1.1.271)	RCOM_1282230	Ricinus communis (Castor bean)	GO:0050577; GO:0050662; GO:0055114	GDP-L-fucose synthase activity; coenzyme binding; oxidation reduction	Oxidoreductase	IPR001509; IPR016040;	1.1.1.271					321
B9SGJ3	6	0.00295421	0	0	-32.0247	-35.9828	0.00390625	DNA-directed RNA polymerase, putative	RCOM_0553410	Ricinus communis (Castor bean)	GO:0003899	DNA-directed RNA polymerase activity	DNA-directed RNA polymerase; Transcription	IPR006886;						677
B9SK35	6	0.0151515	0	0	-32.0247	-35.9828	0.00390625	Protein disulfide isomerase, putative (EC 5.3.4.1)	RCOM_1399600	Ricinus communis (Castor bean)	GO:0045454; GO:0003756	cell redox homeostasis; protein disulfide isomerase activity	Isomerase	IPR012336; IPR013766; IPR012335;	5.3.4.1					132
B9SKC3	6	0.00374532	0	0	-32.0247	-35.9828	0.00390625	Phosphoribosylamine-glycine ligase, putative (EC 6.3.4.13)	RCOM_0758770	Ricinus communis (Castor bean)	GO:0005524; GO:0004637; GO:0009113; GO:0006164	ATP binding; phosphoribosylamine-glycine ligase activity; purine base biosynthetic process; purine nucleotide biosynthetic process	Ligase	IPR011761; IPR013815; IPR013816; IPR013817; IPR016185; IPR020561; IPR000115; IPR020560; IPR020559; IPR020562; IPR011054;	6.3.4.13					534
B9T034	6	0.0105263	0	0	-32.0247	-35.9828	0.00390625	Mitochondria associated granulocyte macrophage csf signaling molecule, putative	RCOM_1144400	Ricinus communis (Castor bean)				IPR005341;						190
B9T3N1	6	0.00623053	0	0	-32.0247	-35.9828	0.00390625	Nucleic acid binding protein, putative	RCOM_1166000	Ricinus communis (Castor bean)	GO:0003676; GO:0008270	nucleic acid binding; zinc ion binding		IPR001878;						321
B9T6V3	6	0.00414938	0	0	-32.0247	-35.9828	0.00390625	Multidrug resistance pump, putative	RCOM_0063820	Ricinus communis (Castor bean)	GO:0015297; GO:0015238; GO:0016020	antiporter activity; drug transmembrane transporter activity; membrane		IPR002528;						482
B9T8K1	6	0.00295858	0	0	-32.0247	-35.9828	0.00390625	Putative uncharacterized protein	RCOM_0378790	Ricinus communis (Castor bean)				IPR008004;						676
C1IC54	6	0.00557103	0	0	-32.0247	-35.9828	0.00390625	Cinnamyl alcohol dehydrogenase (Mannitol dehydrogenase)	CAD1	Gossypium hirsutum (Upland cotton) (Gossypium mexicanum)	GO:0055114; GO:0016491; GO:0008270	oxidation reduction; oxidoreductase activity; zinc ion binding	Metal-binding; Oxidoreductase; Zinc	IPR013149; IPR013154; IPR002085; IPR002328; IPR011032; IPR016040;					19566641;	359
D7LWG5	6	0.00664452	0	0	-32.0247	-35.9828	0.00390625	Short-chain dehydrogenase/reductase family protein	ARALYDRAFT_486437	Arabidopsis lyrata subsp. lyrata	GO:0005488; GO:0055114; GO:0016491	binding; oxidation reduction; oxidoreductase activity	Oxidoreductase	IPR002198; IPR002347; IPR016040;			Short-chain dehydrogenases/reductases (SDR) family			301
D7MC32	6	0.00671141	0	0	-32.0247	-35.9828	0.00390625	Transcription factor	ARALYDRAFT_493171	Arabidopsis lyrata subsp. lyrata				IPR013096; IPR011051; IPR014710;						298
D7SQI5	6	0.0173913	0	0	-32.0247	-35.9828	0.00390625	Whole genome shotgun sequence of line PN40024, scaffold_52.assembly12x (Fragment)	VIT_00029318001	Vitis vinifera (Grape)				IPR001398; IPR014347;					17721507;	115
D7SWK8	6	0.00772201	0	0	-32.0247	-35.9828	0.00390625	Whole genome shotgun sequence of line PN40024, scaffold_31.assembly12x (Fragment)	VIT_00022417001	Vitis vinifera (Grape)	GO:0003676; GO:0000166	nucleic acid binding; nucleotide binding		IPR012677; IPR000504;					17721507;	259
D7T0Y6	6	0.00235849	0	0	-32.0247	-35.9828	0.00390625	Whole genome shotgun sequence of line PN40024, scaffold_85.assembly12x (Fragment)	VIT_00036806001	Vitis vinifera (Grape)	GO:0005488	binding		IPR011989; IPR016024; IPR005612; IPR011501;					17721507;	848
D7T2W9	6	0.00443459	0	0	-32.0247	-35.9828	0.00390625	Whole genome shotgun sequence of line PN40024, scaffold_64.assembly12x (Fragment)	VIT_00032045001	Vitis vinifera (Grape)	GO:0005524; GO:0031072; GO:0046872; GO:0006457; GO:0009408; GO:0051082	ATP binding; heat shock protein binding; metal ion binding; protein folding; response to heat; unfolded protein binding	Chaperone; Metal-binding; Repeat; Zinc	IPR012724; IPR002939; IPR001623; IPR018253; IPR008971; IPR015609; IPR003095; IPR001305;					17721507;	451
D7T398	6	0.00607903	0	0	-32.0247	-35.9828	0.00390625	Whole genome shotgun sequence of line PN40024, scaffold_73.assembly12x (Fragment)	VIT_00034592001	Vitis vinifera (Grape)	GO:0008375; GO:0016020	acetylglucosaminyltransferase activity; membrane		IPR003406;					17721507;	329
D7T6I2	6	0.00185185	0	0	-32.0247	-35.9828	0.00390625	Whole genome shotgun sequence of line PN40024, scaffold_20.assembly12x (Fragment)	VIT_00017791001	Vitis vinifera (Grape)	GO:0005524; GO:0043044; GO:0003677; GO:0016585; GO:0004386; GO:0031491	ATP binding; ATP-dependent chromatin remodeling; DNA binding; chromatin remodeling complex; helicase activity; nucleosome binding		IPR015194; IPR014001; IPR001650; IPR014021; IPR009057; IPR001005; IPR017884; IPR015195; IPR000330;					17721507;	1080
D7T7L1	6	0.00414079	0	0	-32.0247	-35.9828	0.00390625	Whole genome shotgun sequence of line PN40024, scaffold_39.assembly12x (Fragment)	VIT_00024344001	Vitis vinifera (Grape)	GO:0015986; GO:0005488; GO:0046961; GO:0000221	ATP synthesis coupled proton transport; binding; proton-transporting ATPase activity, rotational mechanism; vacuolar proton-transporting V-type ATPase, V1 domain		IPR011989; IPR016024; IPR004908; IPR011987;					17721507;	483
D7T8T9	6	0.00337268	0	0	-32.0247	-35.9828	0.00390625	Whole genome shotgun sequence of line PN40024, scaffold_11.assembly12x (Fragment)	VIT_00011757001	Vitis vinifera (Grape)				IPR009675;					17721507;	593
D7TDY8	6	0.00461894	0	0	-32.0247	-35.9828	0.00390625	Whole genome shotgun sequence of line PN40024, scaffold_151.assembly12x (Fragment)	VIT_00001175001	Vitis vinifera (Grape)			Repeat; WD repeat	IPR015943; IPR001680; IPR011046; IPR019782; IPR019775; IPR017986; IPR019781;					17721507;	433
D7THX8	6	0.00160901	0	0	-32.0247	-35.9828	0.00390625	Whole genome shotgun sequence of line PN40024, scaffold_7.assembly12x (Fragment)	VIT_00033297001	Vitis vinifera (Grape)	GO:0007047; GO:0030244; GO:0016760; GO:0016021; GO:0055114; GO:0016491; GO:0005515; GO:0008270	cellular cell wall organization; cellulose biosynthetic process; cellulose synthase (UDP-forming) activity; integral to membrane; oxidation reduction; oxidoreductase activity; protein binding; zinc ion binding	Cell wall biogenesis/degradation; Glycosyltransferase; Membrane; Metal-binding; Transferase; Transmembrane; Transmembrane helix; Zinc; Zinc-finger	IPR005150; IPR013027; IPR000103; IPR001841;					17721507;	1243
D7TRI4	6	0.00888889	0	0	-32.0247	-35.9828	0.00390625	Whole genome shotgun sequence of line PN40024, scaffold_187.assembly12x (Fragment)	VIT_00003334001	Vitis vinifera (Grape)									17721507;	225
D7TRM3	6	0.00714286	0	0	-32.0247	-35.9828	0.00390625	Whole genome shotgun sequence of line PN40024, scaffold_191.assembly12x (Fragment)	VIT_00003431001	Vitis vinifera (Grape)	GO:0005634; GO:0006355; GO:0043565; GO:0003700; GO:0006350; GO:0030528	nucleus; regulation of transcription, DNA-dependent; sequence-specific DNA binding; sequence-specific DNA binding transcription factor activity; transcription; transcription regulator activity	DNA-binding; Homeobox; Nucleus; Transcription; Transcription regulation	IPR001356; IPR017970; IPR009057; IPR012287; IPR000047; IPR003106;		Homeobox DNA-binding domain (1)			17721507;	280
D7TTP1	6	0.0111732	0	0	-32.0247	-35.9828	0.00390625	Whole genome shotgun sequence of line PN40024, scaffold_12.assembly12x (Fragment)	VIT_00013027001	Vitis vinifera (Grape)				IPR008570; IPR014040; IPR014041;					17721507;	179
D7TTY8	6	0.00416667	0	0	-32.0247	-35.9828	0.00390625	Whole genome shotgun sequence of line PN40024, scaffold_12.assembly12x (Fragment)	VIT_00013180001	Vitis vinifera (Grape)	GO:0016226; GO:0005515	iron-sulfur cluster assembly; protein binding		IPR000825; IPR011542;					17721507;	480
D7TW79	6	0.00492611	0	0	-32.0247	-35.9828	0.00390625	Whole genome shotgun sequence of line PN40024, scaffold_25.assembly12x (Fragment)	VIT_00019866001	Vitis vinifera (Grape)	GO:0046907	intracellular transport		IPR011993; IPR000156;					17721507;	406
D7TXC5	6	0.00284091	0	0	-32.0247	-35.9828	0.00390625	Whole genome shotgun sequence of line PN40024, scaffold_139.assembly12x (Fragment)	VIT_00000669001	Vitis vinifera (Grape)									17721507;	704
D7UBT1	6	0.00692042	0	0	-32.0247	-35.9828	0.00390625	Whole genome shotgun sequence of line PN40024, scaffold_74.assembly12x (Fragment)	VIT_00034678001	Vitis vinifera (Grape)	GO:0055114; GO:0016491; GO:0046914	oxidation reduction; oxidoreductase activity; transition metal ion binding		IPR007402; IPR009078; IPR011197;					17721507;	289
E0CPJ4	6	0.0172414	0	0	-32.0247	-35.9828	0.00390625	Whole genome shotgun sequence of line PN40024, scaffold_1.assembly12x (Fragment)	VIT_00009840001	Vitis vinifera (Grape)									17721507;	116
E0CTD9	6	0.013245	0	0	-32.0247	-35.9828	0.00390625	Whole genome shotgun sequence of line PN40024, scaffold_28.assembly12x (Fragment)	VIT_00020550001	Vitis vinifera (Grape)				IPR000916;					17721507;	151
P21616	6	0.00261438	0	0	-32.0247	-35.9828	0.00390625	Pyrophosphate-energized vacuolar membrane proton pump (EC 3.6.1.1) (Pyrophosphate-energized inorganic pyrophosphatase) (H(+)-PPase) (Vacuolar H(+)-pyrophosphatase)		Phaseolus aureus (Mung bean) (Vigna radiata var. radiata)	GO:0009678; GO:0004427; GO:0016021; GO:0015992; GO:0005774	hydrogen-translocating pyrophosphatase activity; inorganic diphosphatase activity; integral to membrane; proton transport; vacuolar membrane	Direct protein sequencing; Hydrogen ion transport; Hydrolase; Ion transport; Magnesium; Membrane; Transmembrane; Transmembrane helix; Transport; Vacuole	IPR004131;	3.6.1.1		H(+)-translocating pyrophosphatase (TC 3.A.10) family, Type 1 subfamily		2555340; 10477275	765
P43309	6	0.00337268	0	0	-32.0247	-35.9828	0.00390625	Polyphenol oxidase, chloroplastic (PPO) (EC 1.10.3.1) (Catechol oxidase)		Malus domestica (Apple) (Pyrus malus)	GO:0004097; GO:0009543; GO:0046872; GO:0055114	catechol oxidase activity; chloroplast thylakoid lumen; metal ion binding; oxidation reduction	Chloroplast; Copper; Disulfide bond; Metal-binding; Oxidoreductase; Plastid; Thioether bond; Thylakoid; Transit peptide	IPR008922; IPR016213; IPR022740; IPR022739; IPR002227;	1.10.3.1		Tyrosinase family		7888632	593
P49211	6	0.0150376	0	0	-32.0247	-35.9828	0.00390625	60S ribosomal protein L32-1	RPL32A At4g18100 F15J5.70	Arabidopsis thaliana (Mouse-ear cress)	GO:0022625; GO:0005730; GO:0003735; GO:0006412	cytosolic large ribosomal subunit; nucleolus; structural constituent of ribosome; translation	Complete proteome; Ribonucleoprotein; Ribosomal protein	IPR001515; IPR018263;			Ribosomal protein L32e family		10617198; 14593172; 8281187; 11598216	133
Q42463	6	0.00892857	0	0	-32.0247	-35.9828	0.00390625	Protein DCL, chloroplastic (Defective chloroplasts and leaves protein)	DCL	Solanum lycopersicum (Tomato) (Lycopersicon esculentum)	GO:0009308; GO:0009507; GO:0005507; GO:0055114; GO:0008131; GO:0048038	amine metabolic process; chloroplast; copper ion binding; oxidation reduction; primary amine oxidase activity; quinone binding	Chloroplast; Plastid; Transit peptide	IPR015801; IPR021602;					8861949	224
Q677E9	6	0.0135135	0	0	-32.0247	-35.9828	0.00390625	Ubiquitin carrier protein (EC 6.3.2.-) (Fragment)	UBC	Hyacinthus orientalis (Common hyacinth)	GO:0043687; GO:0051246; GO:0019787	post-translational protein modification; regulation of protein metabolic process; small conjugating protein ligase activity	Ligase; Ubl conjugation pathway	IPR016135; IPR000608;	6.3.2.-		Ubiquitin-conjugating enzyme family			148
Q9CAR7	6	0.00699301	0	0	-32.0247	-35.9828	0.00390625	Hypersensitive-induced response protein 2 (AtHIR2)	HIR2 At1g69840 T17F3.13	Arabidopsis thaliana (Mouse-ear cress)	GO:0009507; GO:0008289; GO:0005886; GO:0043424; GO:0005773	chloroplast; lipid binding; plasma membrane; protein histidine kinase binding; vacuole	Cell membrane; Coiled coil; Complete proteome; Lipid-binding; Lipoprotein; Membrane; Myristate	IPR001107; IPR001972;					11130712; 14593172; 19423640; 15574830; 16618929; 17317660; 17644812; 18642946;	286
Q9FM19	6	0.00699301	0	0	-32.0247	-35.9828	0.00390625	Hypersensitive-induced response protein 1 (AtHIR1)	HIR1 P31 At5g62740 MQB2.6	Arabidopsis thaliana (Mouse-ear cress)	GO:0008289; GO:0005886; GO:0043424; GO:0005773	lipid binding; plasma membrane; protein histidine kinase binding; vacuole	Cell membrane; Coiled coil; Complete proteome; Lipid-binding; Lipoprotein; Membrane; Myristate	IPR001107; IPR001972;					9628582; 14593172; 15319477; 15574830; 16618929; 17317660; 17644812;	286
Q9XGZ2	6	0.00199005	0	0	-32.0247	-35.9828	0.00390625	Leucine-rich repeat receptor-like protein kinase (Putative receptor protein kinase) (T1N24.22 protein)	LRR-RLK At5g25930 AT5G25930 T1N24.22	Arabidopsis thaliana (Mouse-ear cress)	GO:0005524; GO:0016021; GO:0005886; GO:0006468; GO:0005515; GO:0004674; GO:0004872	ATP binding; integral to membrane; plasma membrane; protein amino acid phosphorylation; protein binding; protein serine/threonine kinase activity; receptor activity	ATP-binding; Complete proteome; Kinase; Leucine-rich repeat; Membrane; Nucleotide-binding; Receptor; Repeat; Serine/threonine-protein kinase; Transferase; Transmembrane; Transmembrane helix	IPR013320; IPR011009; IPR001611; IPR013210; IPR000719; IPR017441; IPR017442; IPR008271;		Protein kinase domain (1)	Protein kinase superfamily		11130714; 20064227;	1005
A5AT46	87	0.0745501	152	0.130249	-10.479	-0.607412	0.00396523	Putative uncharacterized protein	VITISV_021647	Vitis vinifera (Grape)	GO:0004867	serine-type endopeptidase inhibitor activity		IPR000215; IPR015554;			Serpin family			389
B9SHN5	32	0.0328205	41	0.0420513	-12.1456	-1.05484	0.00406512	Putative uncharacterized protein	RCOM_0741630	Ricinus communis (Castor bean)										325
D7SH16	20	0.0472813	20	0.0472813	-13.0025	-1.4124	0.004324	Whole genome shotgun sequence of line PN40024, scaffold_0.assembly12x (Fragment)	VIT_00008576001	Vitis vinifera (Grape)				IPR004345;					17721507;	141
B9SAT5	20	0.0414079	21	0.0434783	-12.9673	-1.34201	0.004324	Putative uncharacterized protein	RCOM_1178680	Ricinus communis (Castor bean)				IPR007493;						161
Q4F8B3	17	0.0225764	15	0.0199203	-13.3272	-1.59297	0.00455138	MADS box protein	MADS2	Prunus persica (Peach)	GO:0005634; GO:0006355; GO:0043565; GO:0003700; GO:0006350	nucleus; regulation of transcription, DNA-dependent; sequence-specific DNA binding; sequence-specific DNA binding transcription factor activity; transcription	DNA-binding; Nucleus; Transcription; Transcription regulation	IPR002487; IPR002100;		K-box domain (1); MADS-box domain (1); MADS-box domains (3)				251
E0CQX6	26	0.0168612	30	0.0194553	-12.5208	-1.20595	0.00456153	Whole genome shotgun sequence of line PN40024, scaffold_1.assembly12x (Fragment)	VIT_00008758001	Vitis vinifera (Grape)				IPR002775; IPR012336;					17721507;	514
D7TJZ9	38	0.0633333	52	0.0866667	-11.8502	-0.959884	0.0050136	Whole genome shotgun sequence of line PN40024, scaffold_3.assembly12x (Fragment)	VIT_00021391001	Vitis vinifera (Grape)	GO:0006810	transport		IPR022775; IPR011012;					17721507;	200
D7SY33	34	0.0985507	45	0.130435	-12.0348	-1.00801	0.00587071	Whole genome shotgun sequence of line PN40024, scaffold_77.assembly12x (Fragment)	VIT_00035004001	Vitis vinifera (Grape)	GO:0006950	response to stress		IPR014729; IPR006015; IPR006016;					17721507;	115
B9SCP7	15	0.0238095	11	0.0174603	-13.6413	-1.85986	0.00592461	Dc50, putative	RCOM_1375720	Ricinus communis (Castor bean)	GO:0003676; GO:0000166; GO:0008270	nucleic acid binding; nucleotide binding; zinc ion binding	Metal-binding; Zinc; Zinc-finger	IPR012677; IPR000504; IPR013084; IPR001878;						210
B9SK68	15	0.0159744	11	0.0117146	-13.6413	-1.85986	0.00592461	Putative uncharacterized protein	RCOM_1027630	Ricinus communis (Castor bean)				IPR006769;						313
D7T879	15	0.0095057	11	0.00697085	-13.6413	-1.85986	0.00592461	Whole genome shotgun sequence of line PN40024, scaffold_90.assembly12x (Fragment)	VIT_00037777001	Vitis vinifera (Grape)	GO:0045449; GO:0006350	regulation of transcription; transcription	Transcription; Transcription regulation	IPR005202;					17721507;	526
D7SKM8	14	0.00861009	12	0.00738007	-13.6283	-1.63479	0.00592461	Whole genome shotgun sequence of line PN40024, scaffold_4.assembly12x (Fragment)	VIT_00025055001	Vitis vinifera (Grape)			ANK repeat; Repeat	IPR002110; IPR020683;					17721507;	542
B9SFQ9	17	0.0271132	17	0.0271132	-13.237	-1.4124	0.00598812	Bcr-associated protein, bap, putative	RCOM_1224170	Ricinus communis (Castor bean)	GO:0005783; GO:0016021; GO:0006886	endoplasmic reticulum; integral to membrane; intracellular protein transport		IPR008417;						209
B9SN44	68	0.118674	116	0.202443	-10.8517	-0.641878	0.00603784	Putative uncharacterized protein	RCOM_0312590	Ricinus communis (Castor bean)										191
B9T007	21	0.0376344	24	0.0430108	-12.8358	-1.21975	0.00660882	Fk506 binding protein, putative (EC 5.2.1.8)	RCOM_0040600	Ricinus communis (Castor bean)	GO:0003755; GO:0006457	peptidyl-prolyl cis-trans isomerase activity; protein folding	Isomerase; Rotamase	IPR001179;	5.2.1.8		FKBP-type PPIase family			186
B9SH11	13	0.0272537	10	0.0209644	-13.8132	-1.79091	0.00661075	NADH-ubiquinone oxidoreductase 18 kDa subunit, mitochondrial, putative (EC 1.6.99.3)	RCOM_0580980	Ricinus communis (Castor bean)	GO:0003954; GO:0022900; GO:0005743	NADH dehydrogenase activity; electron transport chain; mitochondrial inner membrane	Oxidoreductase; Ubiquinone	IPR006885;	1.6.99.3					159
B9SSH0	13	0.0760234	10	0.0584795	-13.8132	-1.79091	0.00661075	Putative uncharacterized protein	RCOM_1061850	Ricinus communis (Castor bean)										57
B9SQF3	37	0.0284834	52	0.0400308	-11.8695	-0.92141	0.00667392	UDP-glucuronate 5-epimerase, putative (EC 5.1.3.12)	RCOM_0782170	Ricinus communis (Castor bean)	GO:0050379; GO:0005975; GO:0044237; GO:0050662	UDP-glucuronate 5'-epimerase activity; carbohydrate metabolic process; cellular metabolic process; coenzyme binding	Isomerase	IPR001509; IPR016040; IPR008089;	5.1.3.12					433
B9RU89	30	0.0763359	39	0.0992366	-12.2283	-1.03388	0.00674145	Dual specificity phosphatase Cdc25, putative (EC 3.1.3.48)	RCOM_1635810	Ricinus communis (Castor bean)	GO:0004725	protein tyrosine phosphatase activity	Hydrolase	IPR001763;	3.1.3.48					131
P06353	339	1.4125	751	3.12917	-8.34552	-0.264869	0.00693018	Histone H3.3 (Fragment)		Hordeum vulgare (Barley)	GO:0003677; GO:0000786; GO:0006334; GO:0005634	DNA binding; nucleosome; nucleosome assembly; nucleus	Chromosome; DNA-binding; Nucleosome core; Nucleus	IPR009072; IPR007125; IPR000164;			Histone H3 family			80
P56791	32	0.0389294	44	0.053528	-12.0947	-0.952965	0.00708425	50S ribosomal protein L2, chloroplastic	rpl2-A rpl2-1 AtCg00830; rpl2-B rpl2-2 AtCg01310	Arabidopsis thaliana (Mouse-ear cress)	GO:0003723; GO:0009507; GO:0015934; GO:0003735; GO:0016740; GO:0006412	RNA binding; chloroplast; large ribosomal subunit; structural constituent of ribosome; transferase activity; translation	Chloroplast; Complete proteome; Plastid; Ribonucleoprotein; Ribosomal protein	IPR012340; IPR016027; IPR022666; IPR002171; IPR014726; IPR005880; IPR022669; IPR022671; IPR014722; IPR008991;			Ribosomal protein L2P family		10574454;	274
A5B2L9	12	0.00796813	8	0.00531208	-14.0319	-1.99736	0.00719738	Putative uncharacterized protein	VITISV_044207	Vitis vinifera (Grape)	GO:0008519; GO:0016021	ammonium transmembrane transporter activity; integral to membrane	Membrane; Transmembrane; Transmembrane helix	IPR001905; IPR018047;						502
Q1I1D6	35	0.119048	49	0.166667	-11.9524	-0.926969	0.0072755	Hypoxia-responsive family protein		Citrus sinensis (Sweet orange)			Membrane; Transmembrane; Transmembrane helix	IPR007667;		HIG1 domain (1)				98
B9SC81	10	0.00931099	6	0.00558659	-14.371	-2.14936	0.00753784	ATP binding protein, putative (EC 2.7.11.25)	RCOM_1409160	Ricinus communis (Castor bean)	GO:0005524; GO:0004709; GO:0006468	ATP binding; MAP kinase kinase kinase activity; protein amino acid phosphorylation	ATP-binding; Kinase; Nucleotide-binding; Serine/threonine-protein kinase; Transferase	IPR011009; IPR000719; IPR017441; IPR017442; IPR008271; IPR002290;	2.7.11.25		Protein kinase superfamily			358
B9RT83	10	0.0147493	7	0.0103245	-14.2598	-1.92697	0.00753784	Fumarylacetoacetate hydrolase, putative (EC 4.1.1.68)	RCOM_0681980	Ricinus communis (Castor bean)	GO:0018800; GO:0016787	5-oxopent-3-ene-1,2,5-tricarboxylate decarboxylase activity; hydrolase activity	Hydrolase; Lyase	IPR002529; IPR011234;	4.1.1.68					226
B9SXB7	18	0.0209059	18	0.0209059	-13.1545	-1.4124	0.00763208	Prolyl 4-hydroxylase alpha subunit, putative (EC 1.14.11.2)	RCOM_0782750	Ricinus communis (Castor bean)	GO:0031418; GO:0005506; GO:0055114; GO:0004656	L-ascorbic acid binding; iron ion binding; oxidation reduction; procollagen-proline 4-dioxygenase activity	Oxidoreductase	IPR005123; IPR006620;	1.14.11.2					287
D7U851	18	0.0165289	18	0.0165289	-13.1545	-1.4124	0.00763208	Whole genome shotgun sequence of line PN40024, scaffold_48.assembly12x (Fragment)	VIT_00027465001	Vitis vinifera (Grape)	GO:0016020	membrane		IPR001107; IPR000163;					17721507;	363
D7U6B9	18	0.0223881	19	0.0236318	-13.1155	-1.33439	0.00763208	Whole genome shotgun sequence of line PN40024, scaffold_174.assembly12x (Fragment)	VIT_00001907001	Vitis vinifera (Grape)	GO:0000166	nucleotide binding		IPR004130;					17721507;	268
B8Y6I1	65	0.166667	110	0.282051	-10.9226	-0.653404	0.00792977	Vacuolar ATPase F subunit	VHA-F	Hevea brasiliensis (Para rubber tree) (Siphonia brasiliensis)	GO:0015986; GO:0046933; GO:0046961; GO:0033180	ATP synthesis coupled proton transport; hydrogen ion transporting ATP synthase activity, rotational mechanism; proton-transporting ATPase activity, rotational mechanism; proton-transporting V-type ATPase, V1 domain		IPR005772; IPR008218;						130
O48551	38	0.0514905	56	0.0758808	-11.7968	-0.852969	0.00804593	Proteasome subunit alpha type-6 (EC 3.4.25.1) (20S proteasome alpha subunit A) (20S proteasome subunit alpha-1) (Proteasome iota subunit)	PAA1	Glycine max (Soybean) (Glycine hispida)	GO:0005737; GO:0005634; GO:0019773; GO:0004298; GO:0006511	cytoplasm; nucleus; proteasome core complex, alpha-subunit complex; threonine-type endopeptidase activity; ubiquitin-dependent protein catabolic process	Cytoplasm; Hydrolase; Nucleus; Protease; Proteasome; Threonine protease	IPR000426; IPR001353;	3.4.25.1		Peptidase T1A family			246
B9R933	15	0.0062422	13	0.0054099	-13.5208	-1.61885	0.00813006	H(\+)-transporting atpase plant/fungi plasma membrane type, putative (EC 3.6.3.6)	RCOM_1513370	Ricinus communis (Castor bean)	GO:0005524; GO:0006754; GO:0008553; GO:0016021	ATP binding; ATP biosynthetic process; hydrogen-exporting ATPase activity, phosphorylative mechanism; integral to membrane	ATP-binding; Hydrolase; Membrane; Nucleotide-binding; Transmembrane; Transmembrane helix	IPR008250; IPR004014; IPR000695; IPR001757; IPR006534; IPR005834;	3.6.3.6					801
B9SI28	81	0.132353	145	0.236928	-10.5645	-0.572337	0.00873811	Peptidyl-prolyl cis-trans isomerase (EC 5.2.1.8)	RCOM_0612510	Ricinus communis (Castor bean)	GO:0003755; GO:0006457	peptidyl-prolyl cis-trans isomerase activity; protein folding	Isomerase; Rotamase	IPR015891; IPR020892; IPR002130;	5.2.1.8	PPIase cyclophilin-type domain (1)	Cyclophilin-type PPIase family			204
B9S3X9	17	0.0275081	16	0.02589	-13.2807	-1.49986	0.00904119	U1 small nuclear ribonucleoprotein C, putative	RCOM_0556840	Ricinus communis (Castor bean)	GO:0003676; GO:0005634; GO:0030529; GO:0008270	nucleic acid binding; nucleus; ribonucleoprotein complex; zinc ion binding	Ribonucleoprotein; Viral nucleoprotein; Virion	IPR000690; IPR003604; IPR013085;						206
Q04644	25	0.0262055	30	0.0314465	-12.5491	-1.14936	0.00907334	1-aminocyclopropane-1-carboxylate oxidase 1 (ACC oxidase 1) (EC 1.14.17.4) (Ethylene-forming enzyme) (EFE) (PMEL1)	ACO1	Cucumis melo (Muskmelon)	GO:0009815; GO:0031418; GO:0009693; GO:0046872; GO:0055114; GO:0009835	1-aminocyclopropane-1-carboxylate oxidase activity; L-ascorbic acid binding; ethylene biosynthetic process; metal ion binding; oxidation reduction; ripening	Ethylene biosynthesis; Fruit ripening; Iron; Metal-binding; Oxidoreductase; Vitamin C	IPR005123;	1.14.17.4	Fe2OG dioxygenase domain (1)	Iron/ascorbate-dependent oxidoreductase family		8444161; 8628251	318
B9IKT5	29	0.0721393	39	0.0970149	-12.2527	-0.984975	0.00921049	Histone H2A	HTA916 POPTRDRAFT_737128	Populus trichocarpa (Western balsam poplar) (Populus balsamifera subsp. trichocarpa)	GO:0003677; GO:0000786; GO:0006334; GO:0005634	DNA binding; nucleosome; nucleosome assembly; nucleus	Chromosome; DNA-binding; Nucleosome core; Nucleus	IPR009072; IPR007125; IPR002119;			Histone H2A family		16973872;	134
D7SNZ6	14	0.0083632	11	0.00657109	-13.691	-1.76032	0.00935531	Whole genome shotgun sequence of line PN40024, scaffold_23.assembly12x (Fragment)	VIT_00018778001	Vitis vinifera (Grape)	GO:0005524; GO:0005509; GO:0006468; GO:0005515; GO:0004674	ATP binding; calcium ion binding; protein amino acid phosphorylation; protein binding; protein serine/threonine kinase activity	ATP-binding; Calcium; Kinase; Nucleotide-binding; Repeat; Serine/threonine-protein kinase; Transferase	IPR020642; IPR020636; IPR011992; IPR018247; IPR018249; IPR002048; IPR011009; IPR000719; IPR017441; IPR017442; IPR008271; IPR002290; IPR019577;		Protein kinase domain (1)	Protein kinase superfamily		17721507;	558
A1L4Y4	13	0.0106732	12	0.00985222	-13.6817	-1.52787	0.00935531	At5g61510	At5g61510	Arabidopsis thaliana (Mouse-ear cress)	GO:0055114; GO:0016491; GO:0009644; GO:0008270	oxidation reduction; oxidoreductase activity; response to high light intensity; zinc ion binding	Complete proteome	IPR013149; IPR013154; IPR002085; IPR011032; IPR016040;					11130714	406
Q0KIX2	19	0.0101822	20	0.0107181	-13.0395	-1.3384	0.0094753	Endoglucanase	CmEGase1	Cucumis melo (Muskmelon)	GO:0005975; GO:0004553	carbohydrate metabolic process; hydrolase activity, hydrolyzing O-glycosyl compounds		IPR008928; IPR012341; IPR001701; IPR018221;						622
D7THW7	20	0.00690846	24	0.00829016	-12.871	-1.14936	0.00955988	Whole genome shotgun sequence of line PN40024, scaffold_7.assembly12x (Fragment)	VIT_00033283001	Vitis vinifera (Grape)	GO:0004222; GO:0006508; GO:0008270	metalloendopeptidase activity; proteolysis; zinc ion binding		IPR011249; IPR011237; IPR011765; IPR001431; IPR007863;			Peptidase M16 family		17721507;	965
B9SK95	27	0.025	35	0.0324074	-12.3823	-1.038	0.00985345	12-oxophytodienoate reductase opr, putative (EC 1.3.1.42)	RCOM_1029600	Ricinus communis (Castor bean)	GO:0016629; GO:0010181; GO:0055114	12-oxophytodienoate reductase activity; FMN binding; oxidation reduction	Oxidoreductase	IPR013785; IPR001155;	1.3.1.42					360
A9PGT6	27	0.075	36	0.1	-12.362	-0.997359	0.00985345	Predicted protein (Putative uncharacterized protein)	POPTRDRAFT_828229	Populus trichocarpa (Western balsam poplar) (Populus balsamifera subsp. trichocarpa)	GO:0005840; GO:0003735; GO:0006412	ribosome; structural constituent of ribosome; translation		IPR000054; IPR020052;					18230180; 16973872;	120
