# Supplementary material for: Transcriptomic Events Involved in Melon Mature-Fruit Abscission Comprise the Sequential Induction of Cell-Wall Degrading Genes Coupled to a Stimulation of Endo and Exocytosis
Source: PLoS One. 2013 Mar 6;8(3):e58363. doi: 10.1371/journal.pone.0058363 (PMC3590154; doi:10.1371/journal.pone.0058363)
Supplement: Table S3 — Genes up-regulated during late induction of MFA in the second experiment. (XLS) [file pone.0058363.s014.xls]

## Sheet: Hoja3
Supplemental Table 3. Genes up-regulated during late induction of mature-fruit abscission in the second experiment
ProteinID	38 Expression Level (abs)	38 Expression level (norm) RPKM	40 Expression Level (abs)	40 Expression level (norm) RPKM	logConc	logFC	p.value	Protein names	Gene names	Organism	Gene Ontology ID	Gene Ontology	Keywords	InterPro	EC numbers	Domains	Protein family	Mapped PubMed ID	PubMed ID	Length
D7STB3	44	0.206573	658	3.0892	-9.71385	5.71469	0	Whole genome shotgun sequence of line PN40024, scaffold_55.assembly12x (Fragment)	VIT_00029731001	Vitis vinifera (Grape)									17721507;	71
B9SZV0	150	0.234742	3216	5.03286	-7.6846	6.23441	0	Histone h1/h5, putative	RCOM_0292320	Ricinus communis (Castor bean)	GO:0003677; GO:0000786; GO:0006334; GO:0005634	DNA binding; nucleosome; nucleosome assembly; nucleus	Chromosome; DNA-binding; Nucleus	IPR005818; IPR005819; IPR011991;			Histone H1/H5 family			213
P49690	316	0.752381	797	1.89762	-8.15343	3.14683	1.06457e-248	60S ribosomal protein L23 (Protein EMBRYO DEFECTIVE 2171)	RPL23A At1g04480 F19P19.5; RPL23B At2g33370 F4P9.14; RPL23C EMB2171 At3g04400 T27C4.4	Arabidopsis thaliana (Mouse-ear cress)	GO:0022625; GO:0005730; GO:0003735; GO:0006412	cytosolic large ribosomal subunit; nucleolus; structural constituent of ribosome; translation	Complete proteome; Ribonucleoprotein; Ribosomal protein	IPR019972; IPR000218;			Ribosomal protein L14P family		11130712; 10617197; 11130713; 14593172; 8281187; 11598216	140
O65773	632	0.648205	995	1.02051	-7.49337	2.46695	2.68173e-229	Peroxidase (EC 1.11.1.7)	aprx	Cucurbita pepo (Vegetable marrow) (Summer squash)	GO:0020037; GO:0055114; GO:0004601; GO:0006979	heme binding; oxidation reduction; peroxidase activity; response to oxidative stress	Heme; Iron; Metal-binding; Oxidoreductase; Peroxidase; Signal	IPR010255; IPR002016; IPR000823;	1.11.1.7				10398715	325
Q38913	129	0.115282	452	0.403932	-9.20883	3.62113	2.46094e-166	Extensin-1 (AtExt1) (AtExt4)	EXT1 EXT4 At1g76930 F22K20.3	Arabidopsis thaliana (Mouse-ear cress)	GO:0009664; GO:0009530; GO:0009737; GO:0009753; GO:0009751; GO:0009611; GO:0005199	plant-type cell wall organization; primary cell wall; response to abscisic acid stimulus; response to jasmonic acid stimulus; response to salicylic acid stimulus; response to wounding; structural constituent of cell wall	Alternative splicing; Cell wall; Cell wall biogenesis/degradation; Complete proteome; Glycoprotein; Hydroxylation; Repeat; Secreted; Signal	IPR006706;			Extensin family		10333585; 11475326; 11130712	373
A9PFE8	123	0.142857	444	0.515679	-9.25607	3.66408	5.00379e-165	Aquaporin, MIP family, PIP subfamily (Putative uncharacterized protein)	POPTRDRAFT_724520	Populus trichocarpa (Western balsam poplar) (Populus balsamifera subsp. trichocarpa)	GO:0016021; GO:0055085; GO:0005215	integral to membrane; transmembrane transport; transporter activity	Membrane; Transmembrane; Transport	IPR012269; IPR000425; IPR022357;			MIP/aquaporin family		18230180; 16973872;	287
B9R9G7	16	0.0161128	316	0.318228	-10.9726	6.11596	6.87911e-136	Arginine/serine-rich splicing factor, putative	RCOM_1497410	Ricinus communis (Castor bean)	GO:0003676; GO:0000166	nucleic acid binding; nucleotide binding		IPR012677; IPR000504;						331
A5AWY8	0	0	316	0.0790198	-28.9654	42.1014	2.75164e-135	Putative uncharacterized protein	VITISV_008680	Vitis vinifera (Grape)	GO:0003677; GO:0015074; GO:0016758; GO:0008270	DNA binding; DNA integration; transferase activity, transferring hexosyl groups; zinc ion binding		IPR001584; IPR012337; IPR005162; IPR002213; IPR001878;						1333
A5C6A5	0	0	316	0.0705515	-28.9654	42.1014	2.75164e-135	Putative uncharacterized protein	VITISV_042891	Vitis vinifera (Grape)	GO:0003677; GO:0015074; GO:0008270	DNA binding; DNA integration; zinc ion binding		IPR001584; IPR012337; IPR005162; IPR013103; IPR001878;						1493
B9NAX4	867	4.5873	832	4.40212	-7.39437	1.75273	6.27024e-119	Predicted protein (Fragment)	POPTRDRAFT_934716 POPTRDRAFT_946514 POPTRDRAFT_947394 POPTRDRAFT_947473 POPTRDRAFT_947662 POPTRDRAFT_948736 POPTRDRAFT_948764	Populus trichocarpa (Western balsam poplar) (Populus balsamifera subsp. trichocarpa)									16973872;	63
B9SWY1	31	0.0170236	264	0.144975	-10.6252	4.90237	1.62428e-114	Pyruvate decarboxylase, putative (EC 4.1.1.1)	RCOM_0489390	Ricinus communis (Castor bean)	GO:0000287; GO:0004737; GO:0030976	magnesium ion binding; pyruvate decarboxylase activity; thiamin pyrophosphate binding	Lyase; Pyruvate	IPR012110; IPR012000; IPR012001; IPR011766;	4.1.1.1		TPP enzyme family			607
Q41360	346	0.82381	514	1.22381	-8.40441	2.38317	4.28936e-114	Pathogenesis-related protein PR-4 type (Fragment)		Sambucus nigra (European elder)	GO:0016998; GO:0006032; GO:0004568; GO:0042742; GO:0050832	cell wall macromolecule catabolic process; chitin catabolic process; chitinase activity; defense response to bacterium; defense response to fungus		IPR001153; IPR014733; IPR009009; IPR018226; IPR000726;						140
B9SEN5	0	0	264	0.814815	-29.0951	41.842	5.19771e-113	Early nodulin, putative	RCOM_0220910	Ricinus communis (Castor bean)				IPR005050;						108
D7UCZ6	108	0.178218	278	0.458746	-9.68762	3.17623	2.00538e-88	Whole genome shotgun sequence of line PN40024, scaffold_112.assembly12x (Fragment)	VIT_00012395001	Vitis vinifera (Grape)				IPR002715; IPR016641; IPR000449;		NAC-A/B (NAC-alpha/beta) domain (1); UBA domain (1)			17721507;	202
A2ICD0	0	0	201	0.0943662	-29.2917	41.4487	3.21722e-86	Phenylalanine ammonia-lyase (EC 4.3.1.24)	PAL	Vitis vinifera (Grape)	GO:0006559; GO:0016841; GO:0009058; GO:0005737; GO:0009698	L-phenylalanine catabolic process; ammonia-lyase activity; biosynthetic process; cytoplasm; phenylpropanoid metabolic process	Cytoplasm; Lyase; Phenylpropanoid metabolism	IPR008948; IPR001106; IPR022313; IPR005922;	4.3.1.24		PAL/histidase family			710
B9SWM8	10	0.00695894	185	0.12874	-11.6979	6.02163	6.74701e-80	UDP-glucuronosyltransferase, putative (EC 2.4.1.115)	RCOM_0497790	Ricinus communis (Castor bean)	GO:0047213	anthocyanidin 3-O-glucosyltransferase activity	Glycosyltransferase; Transferase	IPR002213;	2.4.1.115		UDP-glycosyltransferase family			479
A9P822	1059	0.90051	780	0.663265	-7.29663	1.37102	3.96382e-76	S-adenosylmethionine synthase 1 (AdoMet synthase 1) (EC 2.5.1.6) (Methionine adenosyltransferase 1) (MAT 1)	METK1	Populus trichocarpa (Western balsam poplar) (Populus balsamifera subsp. trichocarpa)	GO:0005524; GO:0005737; GO:0046872; GO:0004478; GO:0006730	ATP binding; cytoplasm; metal ion binding; methionine adenosyltransferase activity; one-carbon metabolic process	ATP-binding; Cobalt; Cytoplasm; Magnesium; Metal-binding; Nucleotide-binding; One-carbon metabolism; Potassium; Transferase	IPR022631; IPR022630; IPR022629; IPR022628; IPR002133; IPR022636;	2.5.1.6		AdoMet synthase family			392
D0ESA0	863	1.15995	686	0.922043	-7.5369	1.48102	5.23357e-76	Thaumatin-like protein (Fragment)	TLP	Pyrus x bretschneideri				IPR001938;						248
D7TIQ9	0	0	174	0.0929487	-29.3958	41.2405	8.84344e-75	Whole genome shotgun sequence of line PN40024, scaffold_7.assembly12x (Fragment)	VIT_00033642001	Vitis vinifera (Grape)	GO:0005488	binding	Repeat	IPR002885; IPR011990;					17721507;	624
Q9LKX1	169	0.108542	280	0.179833	-9.35946	2.54058	2.66086e-68	Cinnamate 4-hydroxylase CYP73	C4H2	Citrus sinensis (Sweet orange)	GO:0009055; GO:0020037; GO:0004497; GO:0055114	electron carrier activity; heme binding; monooxygenase activity; oxidation reduction	Heme; Iron; Metal-binding; Monooxygenase; Oxidoreductase	IPR001128; IPR017972; IPR002401;			Cytochrome P450 family		11575728	519
D7TL61	0	0	158	0.0787245	-29.4654	41.1014	7.41841e-68	Whole genome shotgun sequence of line PN40024, scaffold_56.assembly12x (Fragment)	VIT_00029971001	Vitis vinifera (Grape)	GO:0003871; GO:0009086; GO:0008270	5-methyltetrahydropteroyltriglutamate-homocysteine S-methyltransferase activity; methionine biosynthetic process; zinc ion binding		IPR013215; IPR006276; IPR002629;					17721507;	669
D7TV58	21	0.0333333	150	0.238095	-11.314	4.64868	1.89911e-65	Whole genome shotgun sequence of line PN40024, scaffold_25.assembly12x (Fragment)	VIT_00019409001	Vitis vinifera (Grape)				IPR005326;					17721507;	210
A5AKT0	25	0.0197006	142	0.111899	-11.2277	4.31807	1.94469e-62	Putative uncharacterized protein	VITISV_021574	Vitis vinifera (Grape)	GO:0005853; GO:0003746	eukaryotic translation elongation factor 1 complex; translation elongation factor activity	Elongation factor; Protein biosynthesis	IPR010987; IPR004045; IPR017933; IPR004046; IPR012336; IPR012335; IPR001662;		EF-1-gamma C-terminal domain (1); GST C-terminal domain (1); GST N-terminal domain (1)				423
P25819	27	0.0182927	139	0.0941734	-11.1876	4.17623	3.11151e-61	Catalase-2 (EC 1.11.1.6)	CAT2 CAT At4g35090 M4E13.140	Arabidopsis thaliana (Mouse-ear cress)	GO:0004096; GO:0008219; GO:0045454; GO:0006995; GO:0016036; GO:0009970; GO:0009507; GO:0050897; GO:0022626; GO:0009514; GO:0020037; GO:0042744; GO:0005739; GO:0055114; GO:0009648; GO:0005515; GO:0009409; GO:0010319	catalase activity; cell death; cell redox homeostasis; cellular response to nitrogen starvation; cellular response to phosphate starvation; cellular response to sulfate starvation; chloroplast; cobalt ion binding; cytosolic ribosome; glyoxysome; heme binding; hydrogen peroxide catabolic process; mitochondrion; oxidation reduction; photoperiodism; protein binding; response to cold; stromule	Alternative splicing; Complete proteome; Glyoxysome; Heme; Hydrogen peroxide; Iron; Metal-binding; Oxidoreductase; Peroxidase; Peroxisome	IPR002226; IPR020835; IPR010582; IPR011614; IPR018028;	1.11.1.6		Catalase family		16669103; 10617198; 14593172	492
A5B6Y9	180	0.119522	255	0.169323	-9.38143	2.31467	3.43025e-55	Photosystem I P700 chlorophyll a apoprotein	VITISV_033139	Vitis vinifera (Grape)	GO:0051539; GO:0005524; GO:0016168; GO:0022900; GO:0016021; GO:0046872; GO:0015979; GO:0009522; GO:0009536; GO:0018298; GO:0006810	4 iron, 4 sulfur cluster binding; ATP binding; chlorophyll binding; electron transport chain; integral to membrane; metal ion binding; photosynthesis; photosystem I; plastid; protein-chromophore linkage; transport	4Fe-4S; Chlorophyll; Chromophore; Electron transport; Iron; Iron-sulfur; Magnesium; Membrane; Metal-binding; Photosynthesis; Photosystem I; Plastid; Thylakoid; Transmembrane; Transport	IPR003959; IPR001280;			PsaA/psaB family			502
Q9LRS0	0	0	127	0.11535	-29.6229	40.7863	1.30506e-54	Probable peroxisomal (S)-2-hydroxy-acid oxidase 1 (EC 1.1.3.15) (Glycolate oxidase 1) (GOX 1) (Short chain alpha-hydroxy acid oxidase 1)	At3g14415 MLN21.20	Arabidopsis thaliana (Mouse-ear cress)	GO:0003973; GO:0010181; GO:0048046; GO:0009570; GO:0005634; GO:0055114; GO:0009854; GO:0005777; GO:0005773	(S)-2-hydroxy-acid oxidase activity; FMN binding; apoplast; chloroplast stroma; nucleus; oxidation reduction; oxidative photosynthetic carbon pathway; peroxisome; vacuole	Complete proteome; FMN; Flavoprotein; Glycolate pathway; Oxidoreductase; Peroxisome; Photorespiration	IPR012133; IPR013785; IPR000262; IPR008259;	1.1.3.15	FMN hydroxy acid dehydrogenase domain (1)	FMN-dependent alpha-hydroxy acid dehydrogenase family		10819329; 14593172	367
B9STU5	0	0	123	0.0572626	-29.646	40.7401	4.1762e-53	Phenylalanine ammonia-lyase, putative (EC 4.3.1.24)	RCOM_0543910	Ricinus communis (Castor bean)	GO:0006559; GO:0016841; GO:0009058; GO:0005737	L-phenylalanine catabolic process; ammonia-lyase activity; biosynthetic process; cytoplasm	Cytoplasm; Lyase	IPR008948; IPR001106; IPR005922;	4.3.1.24		PAL/histidase family			716
P59259	62	0.200647	158	0.511327	-10.4955	3.16176	8.08192e-51	Histone H4	At1g07660 F24B9.25; At1g07820 F24B9.8; At2g28740 F8N16.2 T11P11.4; At3g45930 F16L2_140; At3g46320 F18L15.40; At3g53730 F5K20_30; At5g59690 MTH12.10; At5g59970 MMN10.22	Arabidopsis thaliana (Mouse-ear cress)	GO:0003677; GO:0009507; GO:0005730; GO:0000786; GO:0006334; GO:0005886; GO:0005515; GO:0009414; GO:0009579; GO:0005773	DNA binding; chloroplast; nucleolus; nucleosome; nucleosome assembly; plasma membrane; protein binding; response to water deprivation; thylakoid; vacuole	Acetylation; Alternative splicing; Chromosome; Complete proteome; DNA-binding; Nucleosome core; Nucleus	IPR009072; IPR007125; IPR001951; IPR019809;			Histone H4 family		11130712; 10617197; 11130713; 9405937; 9872454; 14593172; 17242155	103
D7TBY0	0	0	117	0.364486	-29.6821	40.668	2.13821e-50	Whole genome shotgun sequence of line PN40024, scaffold_16.assembly12x (Fragment)	VIT_00015498001	Vitis vinifera (Grape)				IPR005050;					17721507;	107
B9MZ79	0	0	115	0.100877	-29.6945	40.6431	1.71057e-49	Predicted protein	POPTRDRAFT_827290	Populus trichocarpa (Western balsam poplar) (Populus balsamifera subsp. trichocarpa)	GO:0055114; GO:0016491; GO:0008270	oxidation reduction; oxidoreductase activity; zinc ion binding	Metal-binding; Oxidoreductase; Zinc	IPR013149; IPR013154; IPR002085; IPR002328; IPR011032; IPR016040;					16973872;	380
Q08682	0	0	115	0.128635	-29.6945	40.6431	1.71057e-49	40S ribosomal protein Sa-1 (Laminin receptor homolog) (p40)	RPSaA At1g72370 T10D10.16	Arabidopsis thaliana (Mouse-ear cress)	GO:0009507; GO:0022627; GO:0005634; GO:0005886; GO:0009651; GO:0003735; GO:0006412	chloroplast; cytosolic small ribosomal subunit; nucleus; plasma membrane; response to salt stress; structural constituent of ribosome; translation	Alternative splicing; Complete proteome; Cytoplasm; Phosphoprotein; Ribonucleoprotein; Ribosomal protein	IPR001865; IPR018130; IPR005707;			Ribosomal protein S2P family		8208855; 8051176; 9426609; 11130712; 14593172; 11598216; 19376835	298
A7Y7M7	14	0.0335731	102	0.244604	-11.8846	4.67724	1.12104e-44	Putative wound-induced protein (Fragment)		Prunus dulcis (Almond) (Prunus amygdalus)				IPR022251;						139
Q2V4A1	0	0	98	0.222222	-29.8099	40.4123	2.86986e-42	Uncharacterized protein	At2g05440	Arabidopsis thaliana (Mouse-ear cress)			Complete proteome	IPR010800;					10617197	147
C4P7Y8	139	0.217527	195	0.305164	-9.7614	2.30056	5.1525e-42	Calcineurin B-like protein 01 (Whole genome shotgun sequence of line PN40024, scaffold_236.assembly12x)	CBL01 VIT_00004840001 VIT_00004842001	Vitis vinifera (Grape)	GO:0005509	calcium ion binding	Calcium; Repeat	IPR015757; IPR011992; IPR018247; IPR018249; IPR002048; IPR001125;					17721507;	213
B9SCY3	44	0.102564	122	0.284382	-10.9295	3.28348	9.445e-42	Putative uncharacterized protein	RCOM_1282260	Ricinus communis (Castor bean)				IPR017498;						143
D7UAU0	141	0.242268	189	0.324742	-9.77364	2.23487	1.08678e-39	Whole genome shotgun sequence of line PN40024, scaffold_15.assembly12x (Fragment)	VIT_00014842001	Vitis vinifera (Grape)	GO:0015979; GO:0009522	photosynthesis; photosystem I		IPR000549; IPR017494;					17721507;	194
B9RNW5	20	0.0151172	90	0.0680272	-11.7176	3.9821	2.46119e-38	CBL-interacting serine/threonine-protein kinase, putative (EC 2.7.11.17)	RCOM_0921580	Ricinus communis (Castor bean)	GO:0005524; GO:0004683; GO:0006468; GO:0007165	ATP binding; calmodulin-dependent protein kinase activity; protein amino acid phosphorylation; signal transduction	ATP-binding; Kinase; Nucleotide-binding; Serine/threonine-protein kinase; Transferase	IPR020636; IPR020660; IPR011009; IPR018451; IPR004041; IPR000719; IPR017441; IPR017442; IPR008271; IPR002290;	2.7.11.17	NAF domain (1); Protein kinase domain (1)	Protein kinase superfamily			441
B9T0K9	47	0.0430403	117	0.107143	-10.9121	3.12795	7.34492e-37	Plasminogen activator inhibitor 1 RNA-binding protein, putative	RCOM_0192250	Ricinus communis (Castor bean)				IPR006861; IPR019084;						364
Q3L0Q9	0	0	84	0.10687	-29.9211	40.1899	3.00927e-36	Ethylene-responsive element binding protein ERF6		Gossypium hirsutum (Upland cotton) (Gossypium mexicanum)	GO:0003677; GO:0005634; GO:0006355; GO:0003700; GO:0006350	DNA binding; nucleus; regulation of transcription, DNA-dependent; sequence-specific DNA binding transcription factor activity; transcription	DNA-binding; Nucleus; Transcription; Transcription regulation	IPR016177; IPR001471;						262
O23760	61	0.054955	122	0.10991	-10.6938	2.81217	7.5361e-35	Caffeic acid 3-O-methyltransferase (EC 2.1.1.68) (S-adenosysl-L-methionine:caffeic acid 3-O-methyltransferase) (CAOMT) (COMT)	COMT	Clarkia breweri (Fairy fans) (Eucharidium breweri)	GO:0047763; GO:0009809; GO:0046983	caffeate O-methyltransferase activity; lignin biosynthetic process; protein dimerization activity	Direct protein sequencing; Lignin biosynthesis; Methyltransferase; S-adenosyl-L-methionine; Transferase	IPR016461; IPR001077; IPR012967; IPR011991;	2.1.1.68		Methyltransferase superfamily, Type 2 family, COMT subfamily		10415125	370
D7SN28	198	0.455172	210	0.482759	-9.45274	1.89706	1.48602e-34	Whole genome shotgun sequence of line PN40024, scaffold_61.assembly12x (Fragment)	VIT_00031366001	Vitis vinifera (Grape)	GO:0005840; GO:0003735; GO:0006414	ribosome; structural constituent of ribosome; translational elongation		IPR001813;					17721507;	145
B9S693	0	0	78	0.0785498	-29.9746	40.083	7.70372e-34	Peroxidase 72, putative (EC 1.11.1.7)	RCOM_0533480	Ricinus communis (Castor bean)	GO:0020037; GO:0055114; GO:0004601; GO:0006979	heme binding; oxidation reduction; peroxidase activity; response to oxidative stress	Heme; Iron; Metal-binding; Oxidoreductase; Peroxidase	IPR010255; IPR002016; IPR000823; IPR019794; IPR019793;	1.11.1.7					331
Q93VI9	0	0	76	0.107801	-29.9933	40.0455	6.16298e-33	AT4g27390/M4I22_200 (Putative uncharacterized protein M4I22.200)	M4I22.200 At4g27390	Arabidopsis thaliana (Mouse-ear cress)			Complete proteome						10617198;	235
B9RGW9	37	0.0440476	98	0.116667	-11.2125	3.21743	9.86975e-33	Ubiquinol-cytochrome c reductase iron-sulfur subunit (EC 1.10.2.2)	RCOM_1445040	Ricinus communis (Castor bean)	GO:0051537; GO:0022900; GO:0046872; GO:0005739; GO:0070469; GO:0008121	2 iron, 2 sulfur cluster binding; electron transport chain; metal ion binding; mitochondrion; respiratory chain; ubiquinol-cytochrome-c reductase activity	2Fe-2S; Electron transport; Iron; Iron-sulfur; Metal-binding; Mitochondrion; Oxidoreductase; Respiratory chain; Transport	IPR017941; IPR014349; IPR005805; IPR006317; IPR004192;	1.10.2.2	Rieske domain (1)				280
D7T502	0	0	75	0.139665	-30.0028	40.0264	1.23259e-32	Whole genome shotgun sequence of line PN40024, scaffold_118.assembly12x (Fragment)	VIT_00012876001	Vitis vinifera (Grape)	GO:0005840; GO:0003735; GO:0006412	ribosome; structural constituent of ribosome; translation		IPR002784; IPR014722;					17721507;	179
D7TT82	12	0.00943396	73	0.0573899	-12.2371	4.41704	2.46519e-32	Whole genome shotgun sequence of line PN40024, scaffold_129.assembly12x (Fragment)	VIT_00000132001	Vitis vinifera (Grape)	GO:0005524; GO:0006468; GO:0004674	ATP binding; protein amino acid phosphorylation; protein serine/threonine kinase activity	ATP-binding; Kinase; Nucleotide-binding; Serine/threonine-protein kinase; Transferase	IPR011009; IPR000719; IPR017441; IPR017442; IPR008271; IPR002290;			Protein kinase superfamily		17721507;	424
Q8VZB9	0	0	74	0.114198	-30.0125	40.0071	4.93038e-32	60S ribosomal protein L10a-1	RPL10AA At1g08360 T27G7.6	Arabidopsis thaliana (Mouse-ear cress)	GO:0003723; GO:0006396; GO:0022625; GO:0005886; GO:0003735; GO:0006412	RNA binding; RNA processing; cytosolic large ribosomal subunit; plasma membrane; structural constituent of ribosome; translation	Complete proteome; Ribonucleoprotein; Ribosomal protein	IPR002143; IPR016094; IPR016095;			Ribosomal protein L1P family		11130712; 14593172; 11598216	216
B9RWF3	907	1.02486	522	0.589831	-7.6981	1.01512	5.36416e-32	Elongation factor 1-alpha, putative (EC 2.7.7.4)	RCOM_1018980	Ricinus communis (Castor bean)	GO:0005525; GO:0004781; GO:0003746	GTP binding; sulfate adenylyltransferase (ATP) activity; translation elongation factor activity	Elongation factor; Nucleotidyltransferase; Protein biosynthesis; Transferase	IPR009001; IPR004161; IPR004160; IPR009000;	2.7.7.4					295
Q56WN1	152	0.142322	173	0.161985	-9.78326	1.99888	1.88822e-31	Glutamine synthetase cytosolic isozyme 1-1 (EC 6.3.1.2) (Glutamate--ammonia ligase GLN1;1) (GLN1;1)	GLN1-1 At5g37600 K12B20.50	Arabidopsis thaliana (Mouse-ear cress)	GO:0005524; GO:0005618; GO:0005507; GO:0005829; GO:0022626; GO:0004356; GO:0006542; GO:0042128; GO:0009399; GO:0005886; GO:0005515	ATP binding; cell wall; copper ion binding; cytosol; cytosolic ribosome; glutamate-ammonia ligase activity; glutamine biosynthetic process; nitrate assimilation; nitrogen fixation; plasma membrane; protein binding	ATP-binding; Complete proteome; Cytoplasm; Ligase; Nitrogen fixation; Nucleotide-binding	IPR008147; IPR014746; IPR008146;	6.3.1.2		Glutamine synthetase family		10470850; 14593172; 10482686; 14757761; 16472779	356
Q41963	0	0	67	0.088274	-30.0842	39.8637	5.04871e-29	Aquaporin TIP1-2 (Gamma-tonoplast intrinsic protein 2) (Gamma-TIP2) (Salt stress-induced tonoplast intrinsic protein) (Tonoplast intrinsic protein 1-2) (AtTIP1;2)	TIP1-2 SITIP TIP2 At3g26520 MFE16.17	Arabidopsis thaliana (Mouse-ear cress)	GO:0009507; GO:0043674; GO:0042742; GO:0005783; GO:0016021; GO:0005886; GO:0055085; GO:0005215; GO:0005774; GO:0030104	chloroplast; columella; defense response to bacterium; endoplasmic reticulum; integral to membrane; plasma membrane; transmembrane transport; transporter activity; vacuolar membrane; water homeostasis	Complete proteome; Membrane; Repeat; Transmembrane; Transmembrane helix; Transport; Vacuole	IPR012269; IPR000425; IPR022357;			MIP/aquaporin family, TIP (TC 1.A.8.10) subfamily		10102577; 10819329; 14593172; 8281187; 11806824; 14576283; 17030879; 17105724	253
B9R7W4	18	0.0434783	71	0.171498	-11.9647	3.792	1.39826e-28	Putative uncharacterized protein	RCOM_1594870	Ricinus communis (Castor bean)										138
A9PCX2	217	0.441057	199	0.404472	-9.42545	1.68725	8.67411e-28	Predicted protein (Putative uncharacterized protein)	POPTRDRAFT_817491	Populus trichocarpa (Western balsam poplar) (Populus balsamifera subsp. trichocarpa)	GO:0005840; GO:0003735; GO:0006412	ribosome; structural constituent of ribosome; translation		IPR001147; IPR018259; IPR008991;					18230180; 16973872;	164
Q8GY66	46	0.184739	94	0.37751	-11.0855	2.8432	1.4047e-27	At4g10262 (Putative uncharacterized protein)	At4g10265	Arabidopsis thaliana (Mouse-ear cress)			Complete proteome	IPR022251;					10617198;	83
A5BVF4	0	0	62	0.0662393	-30.1402	39.7518	6.46235e-27	Putative uncharacterized protein	VITISV_027630	Vitis vinifera (Grape)	GO:0005509; GO:0019898; GO:0009654; GO:0015979; GO:0042549	calcium ion binding; extrinsic to membrane; oxygen evolving complex; photosynthesis; photosystem II stabilization		IPR002628;						312
D7T4J5	0	0	62	0.0779874	-30.1402	39.7518	6.46235e-27	Ferritin (Fragment)	VIT_00032754001	Vitis vinifera (Grape)	GO:0006879; GO:0008199; GO:0006826; GO:0055114; GO:0016491	cellular iron ion homeostasis; ferric iron binding; iron ion transport; oxidation reduction; oxidoreductase activity	Iron; Iron storage; Metal-binding	IPR009040; IPR009078; IPR014034; IPR008331; IPR001519; IPR012347;		Ferritin-like diiron domain (1)	Ferritin family		17721507;	265
D7UBL2	46	0.126722	92	0.253444	-11.101	2.81217	4.35027e-26	Whole genome shotgun sequence of line PN40024, scaffold_103.assembly12x (Fragment)	VIT_00010910001	Vitis vinifera (Grape)	GO:0005840; GO:0003735; GO:0006414	ribosome; structural constituent of ribosome; translational elongation		IPR001813;					17721507;	121
B9SI15	8	0.0109739	58	0.079561	-12.6955	4.67016	1.03398e-25	Ubiquitin-protein ligase, putative	RCOM_0612080	Ricinus communis (Castor bean)	GO:0016874; GO:0005515; GO:0008270	ligase activity; protein binding; zinc ion binding	Ligase; Metal-binding; Zinc; Zinc-finger	IPR001841; IPR017907;						243
A5AX15	41	0.136667	87	0.29	-11.2243	2.89757	1.90405e-25	Ribosomal protein L36	VITISV_039227	Vitis vinifera (Grape)	GO:0005840; GO:0003735; GO:0006412	ribosome; structural constituent of ribosome; translation	Ribonucleoprotein; Ribosomal protein	IPR000473;			Ribosomal protein L36P family			100
B9SFD0	7	0.00386954	57	0.0315091	-12.8044	4.83771	4.1359e-25	ATATH13, putative	RCOM_1096420	Ricinus communis (Castor bean)				IPR004147; IPR011009;						603
D7TPA7	11	0.026764	55	0.13382	-12.5041	4.1341	8.27181e-25	Whole genome shotgun sequence of line PN40024, scaffold_104.assembly12x (Fragment)	VIT_00011077001	Vitis vinifera (Grape)				IPR001163; IPR006649; IPR010920;					17721507;	137
A5BTC0	32	0.140351	76	0.333333	-11.5006	3.0601	4.97685e-24	Putative uncharacterized protein	VITISV_039385	Vitis vinifera (Grape)										76
B9VQ34	26	0.0318627	69	0.0845588	-11.7201	3.22026	6.6179e-24	Class IV chitinase		Pyrus pyrifolia (Chinese pear) (Pyrus serotina)	GO:0016998; GO:0008061; GO:0006032; GO:0004568	cell wall macromolecule catabolic process; chitin binding; chitin catabolic process; chitinase activity	Chitin-binding	IPR001002; IPR018371; IPR016283; IPR000726;		Chitin-binding type-1 domain (1)				272
B9SHN5	41	0.0420513	82	0.0841026	-11.267	2.81217	1.23937e-23	Putative uncharacterized protein	RCOM_0741630	Ricinus communis (Castor bean)										325
B9RXN0	138	0.106977	142	0.110078	-9.9954	1.8534	1.33655e-23	Nuclear acid binding protein, putative	RCOM_0905080	Ricinus communis (Castor bean)	GO:0003676; GO:0000166	nucleic acid binding; nucleotide binding		IPR012677; IPR000504;						430
B9RUV8	30	0.0137552	71	0.0325539	-11.5962	3.05503	5.72297e-23	ATP-dependent transporter, putative (EC 3.6.3.28)	RCOM_0894930	Ricinus communis (Castor bean)	GO:0005524; GO:0015416	ATP binding; phosphonate transmembrane-transporting ATPase activity	ATP-binding; Hydrolase; Nucleotide-binding	IPR003439; IPR017871; IPR003593;	3.6.3.28		ABC transporter superfamily			727
B9T4J2	31	0.0350282	73	0.0824859	-11.5525	3.0478	5.85516e-23	Casein kinase II, alpha chain, putative (EC 2.7.11.23)	RCOM_0396430	Ricinus communis (Castor bean)	GO:0005524; GO:0008353; GO:0006468	ATP binding; RNA polymerase II carboxy-terminal domain kinase activity; protein amino acid phosphorylation	Kinase; Transferase	IPR011009; IPR000719; IPR017442; IPR008271;	2.7.11.23					295
D7U9X5	73	0.0977242	102	0.136546	-10.6934	2.29478	9.69289e-23	Whole genome shotgun sequence of line PN40024, scaffold_60.assembly12x (Fragment)	VIT_00031168001	Vitis vinifera (Grape)	GO:0005840; GO:0003735; GO:0006412	ribosome; structural constituent of ribosome; translation		IPR000039; IPR021131;					17721507;	249
A5B118	33	0.0307263	74	0.0689013	-11.4976	2.97723	1.91733e-22	Fructose-bisphosphate aldolase (EC 4.1.2.13)	VITISV_035583	Vitis vinifera (Grape)	GO:0004332; GO:0006096	fructose-bisphosphate aldolase activity; glycolysis	Glycolysis; Lyase	IPR000741; IPR013785;	4.1.2.13		Class I fructose-bisphosphate aldolase family			358
Q93ZH5	0	0	50	0.0548246	-30.2953	39.4415	8.47033e-22	At1g21080/T22I11_9		Arabidopsis thaliana (Mouse-ear cress)			Complete proteome	IPR015609;					11130712	304
D7U4W1	0	0	49	0.0630631	-30.3099	39.4123	1.69407e-21	Whole genome shotgun sequence of line PN40024, scaffold_38.assembly12x (Fragment)	VIT_00023919001	Vitis vinifera (Grape)	GO:0005576; GO:0019953	extracellular region; sexual reproduction		IPR014733; IPR009009; IPR007118; IPR007117; IPR007112; IPR005795; IPR005132;		Expansin-like CBD domain (1); Expansin-like EG45 domain (1)	Expansin family		17721507;	259
B9SCC9	0	0	48	0.0812183	-30.3248	39.3826	3.38813e-21	Steroid binding protein, putative (EC 1.3.1.74)	RCOM_0892180	Ricinus communis (Castor bean)	GO:0032440; GO:0020037; GO:0055114	2-alkenal reductase activity; heme binding; oxidation reduction	Oxidoreductase	IPR001199;	1.3.1.74					197
Q8GVF5	21	0.0285714	59	0.0802721	-11.9871	3.3025	2.10435e-20	Os07g0639800 protein (Putative eukaryotic translation initiation factor 6) (Putative uncharacterized protein) (cDNA clone:001-038-D07, full insert sequence) (cDNA clone:006-308-B01, full insert sequence) (cDNA clone:J033074A21, full insert sequence)	OJ1340_C08.131 Os07g0639800 OsJ_25302	Oryza sativa subsp. japonica (Rice)	GO:0042256; GO:0043022; GO:0003743	mature ribosome assembly; ribosome binding; translation initiation factor activity	Initiation factor; Protein biosynthesis	IPR002769;					15685292; 16381971;	245
B9S1P5	0	0	46	0.0700152	-30.3555	39.3212	2.7105e-20	Putative uncharacterized protein	RCOM_0867050	Ricinus communis (Castor bean)										219
C8CMH6	0	0	46	0.0970464	-30.3555	39.3212	2.7105e-20	Non-symbiotic hemoglobin		Malus hupehensis	GO:0020037; GO:0019825; GO:0015671	heme binding; oxygen binding; oxygen transport	Heme; Iron; Metal-binding	IPR012292; IPR009050; IPR000971; IPR001032;						158
D7UDF7	0	0	46	0.048218	-30.3555	39.3212	2.7105e-20	Whole genome shotgun sequence of line PN40024, scaffold_122.assembly12x (Fragment)	VIT_00013434001	Vitis vinifera (Grape)	GO:0003824; GO:0044237; GO:0050662	catalytic activity; cellular metabolic process; coenzyme binding		IPR001509; IPR016040;					17721507;	318
Q03666	28	0.0422323	63	0.0950226	-11.7322	2.9821	9.43463e-20	Probable glutathione S-transferase (EC 2.5.1.18) (Auxin-induced protein PCNT107)		Nicotiana tabacum (Common tobacco)	GO:0009734; GO:0004364	auxin mediated signaling pathway; glutathione transferase activity	Auxin signaling pathway; Transferase	IPR010987; IPR004045; IPR017933; IPR004046; IPR012336; IPR012335;	2.5.1.18	GST C-terminal domain (1); GST N-terminal domain (1)	GST superfamily, HSP26 family		1863770	221
A5C200	0	0	45	0.0761421	-30.3713	39.2895	1.0842e-19	Putative uncharacterized protein	VITISV_009604	Vitis vinifera (Grape)										197
B9DHJ1	0	0	45	0.0385604	-30.3713	39.2895	1.0842e-19	AT1G11910 protein (Fragment)	AT1G11910	Arabidopsis thaliana (Mouse-ear cress)	GO:0004190; GO:0006629; GO:0006508	aspartic-type endopeptidase activity; lipid metabolic process; proteolysis	Aspartyl protease; Hydrolase; Protease	IPR001461; IPR021109; IPR001969; IPR009007; IPR007856; IPR008138; IPR011001; IPR008139;			Peptidase A1 family			389
A5C9I9	182	0.777778	153	0.653846	-9.74195	1.56177	1.5743e-19	Putative uncharacterized protein (Whole genome shotgun sequence of line PN40024, scaffold_1.assembly12x)	VITISV_021844 VIT_00009367001	Vitis vinifera (Grape)				IPR007513;					17721507;	78
A9PAU1	43	0.132716	74	0.228395	-11.3067	2.59536	1.57879e-19	Predicted protein (Putative uncharacterized protein)	POPTRDRAFT_568180	Populus trichocarpa (Western balsam poplar) (Populus balsamifera subsp. trichocarpa)				IPR005336;					18230180; 16973872;	108
B9SLQ3	19	0.0381526	54	0.108434	-12.1231	3.31913	2.09727e-19	Glycine-rich RNA-binding protein, putative	RCOM_0530530	Ricinus communis (Castor bean)	GO:0003676; GO:0000166	nucleic acid binding; nucleotide binding		IPR012677; IPR015465; IPR000504;						166
D7UBZ3	58	0.054155	84	0.0784314	-10.9994	2.34651	2.22209e-19	Whole genome shotgun sequence of line PN40024, scaffold_180.assembly12x (Fragment)	VIT_00003150001	Vitis vinifera (Grape)	GO:0055114; GO:0016491; GO:0008270	oxidation reduction; oxidoreductase activity; zinc ion binding	Metal-binding; Oxidoreductase; Zinc	IPR013149; IPR013154; IPR002085; IPR002328; IPR011032; IPR016040;					17721507;	357
Q6L3T8	114	0.301587	116	0.306878	-10.2791	1.83727	3.51209e-19	60S ribosomal protein L34, putative	SDM1_34t00005	Solanum demissum (Wild potato)	GO:0005840; GO:0003735; GO:0006412	ribosome; structural constituent of ribosome; translation	Ribonucleoprotein; Ribosomal protein	IPR008195; IPR018065;						126
Q9M5M6	168	0.5	144	0.428571	-9.84342	1.58978	5.60807e-19	60S ribosomal protein L30	RPL30	Euphorbia esula (Leafy spurge)	GO:0005840; GO:0003735; GO:0006412	ribosome; structural constituent of ribosome; translation	Ribonucleoprotein; Ribosomal protein	IPR000231; IPR022991; IPR004038;			Ribosomal protein L30e family			112
D7TAM5	36	0.129032	68	0.243728	-11.4958	2.72971	6.0105e-19	Whole genome shotgun sequence of line PN40024, scaffold_10.assembly12x (Fragment)	VIT_00010327001	Vitis vinifera (Grape)				IPR010530;					17721507;	93
Q9FLF0	121	0.204738	120	0.203046	-10.2117	1.8002	6.66766e-19	40S ribosomal protein S9-2	RPS9C At5g39850 MYH19.1 MYH19.10	Arabidopsis thaliana (Mouse-ear cress)	GO:0016020; GO:0019843; GO:0015935; GO:0003735; GO:0006412	membrane; rRNA binding; small ribosomal subunit; structural constituent of ribosome; translation	Complete proteome; RNA-binding; Ribonucleoprotein; Ribosomal protein; rRNA-binding	IPR022801; IPR005710; IPR001912; IPR018079; IPR002942;		S4 RNA-binding domain (1)	Ribosomal protein S4P family		9628582; 11598216	197
D7SQM1	167	0.316288	142	0.268939	-9.85781	1.57822	1.9048e-18	Whole genome shotgun sequence of line PN40024, scaffold_141.assembly12x (Fragment)	VIT_00000754001	Vitis vinifera (Grape)	GO:0003723; GO:0015935; GO:0003735; GO:0006412	RNA binding; small ribosomal subunit; structural constituent of ribosome; translation	Ribonucleoprotein; Ribosomal protein	IPR005713; IPR002222; IPR020934;			Ribosomal protein S19P family		17721507;	176
Q9SFU1	394	0.63754	244	0.394822	-8.84814	1.12086	2.10315e-18	60S ribosomal protein L13a-1	RPL13AA At3g07110 T1B9.24	Arabidopsis thaliana (Mouse-ear cress)	GO:0009507; GO:0022625; GO:0016020; GO:0005730; GO:0003735; GO:0006412	chloroplast; cytosolic large ribosomal subunit; membrane; nucleolus; structural constituent of ribosome; translation	Alternative splicing; Complete proteome; Ribonucleoprotein; Ribosomal protein	IPR005822; IPR005755;			Ribosomal protein L13P family		11130713; 14593172; 11598216	206
A5BDB9	0	0	41	0.025593	-30.4385	39.1552	3.46945e-18	Putative uncharacterized protein	VITISV_027249	Vitis vinifera (Grape)	GO:0009055; GO:0020037; GO:0004497; GO:0055114	electron carrier activity; heme binding; monooxygenase activity; oxidation reduction	Heme; Iron; Metal-binding; Monooxygenase; Oxidoreductase	IPR001128; IPR017972; IPR002401;			Cytochrome P450 family			534
B9T0W6	10	0.00317158	44	0.013955	-12.7339	3.94968	3.57787e-18	Protein translocase, putative	RCOM_1439900	Ricinus communis (Castor bean)	GO:0005525	GTP binding		IPR006703; IPR005690;						1051
D7SS66	179	0.242547	146	0.197832	-9.78772	1.51818	4.37097e-18	Whole genome shotgun sequence of line PN40024, scaffold_54.assembly12x (Fragment)	VIT_00029655001	Vitis vinifera (Grape)	GO:0015934; GO:0003735; GO:0030528; GO:0006412	large ribosomal subunit; structural constituent of ribosome; transcription regulator activity; translation	Ribonucleoprotein; Ribosomal protein	IPR018038; IPR016082; IPR012988; IPR005998;			Ribosomal protein L30P family		17721507;	246
A9P8Q7	295	0.387139	198	0.259843	-9.20757	1.23696	1.20297e-17	Predicted protein (Putative uncharacterized protein)	POPTRDRAFT_818454	Populus trichocarpa (Western balsam poplar) (Populus balsamifera subsp. trichocarpa)	GO:0019904	protein domain specific binding		IPR000308;			14-3-3 family		18230180; 16973872;	254
Q9SSY2	98	0.0920188	103	0.0967136	-10.4739	1.88396	1.27559e-17	Aux/IAA protein	CsIAA2	Cucumis sativus (Cucumber)	GO:0009734; GO:0005634; GO:0046983; GO:0045449; GO:0006350	auxin mediated signaling pathway; nucleus; protein dimerization activity; regulation of transcription; transcription	Auxin signaling pathway; Nucleus; Repressor; Transcription; Transcription regulation	IPR003311; IPR011525;		Aux/IAA-ARF domain (1)			10809445; 12154142	355
B9RTN6	0	0	40	0.0647249	-30.4563	39.1195	1.38778e-17	Lipid binding protein, putative	RCOM_0911710	Ricinus communis (Castor bean)	GO:0006869	lipid transport		IPR016140; IPR013770; IPR003612;						206
B9SU01	0	0	40	0.13468	-30.4563	39.1195	1.38778e-17	Putative uncharacterized protein	RCOM_0753100	Ricinus communis (Castor bean)				IPR022617; IPR000626; IPR019955;						99
B9RSC5	0	0	39	0.0599078	-30.4746	39.083	2.77556e-17	Ran binding protein, putative	RCOM_1474140	Ricinus communis (Castor bean)	GO:0046907	intracellular transport		IPR011993; IPR000156;						217
D6N3H1	0	0	39	0.0364146	-30.4746	39.083	2.77556e-17	Thiazole biosynthetic enzyme		Gossypium hirsutum (Upland cotton) (Gossypium mexicanum)	GO:0009228	thiamin biosynthetic process		IPR002922;						357
D7SJ03	0	0	39	0.0396341	-30.4746	39.083	2.77556e-17	Whole genome shotgun sequence of line PN40024, scaffold_0.assembly12x (Fragment)	VIT_00008303001	Vitis vinifera (Grape)	GO:0003677; GO:0005634; GO:0045449	DNA binding; nucleus; regulation of transcription	DNA-binding; Nucleus; Repeat	IPR009057; IPR012287; IPR017930; IPR014778; IPR015495; IPR001005;					17721507;	328
A5CA82	22	0.02138	52	0.0505345	-12.0446	3.05318	4.5431e-17	Putative uncharacterized protein	VITISV_015116	Vitis vinifera (Grape)			Kelch repeat	IPR001810; IPR022364; IPR015916; IPR006652; IPR013089;		F-box domain (1)				343
B9SPG9	5	0.00308642	38	0.0234568	-13.3396	4.73817	5.55111e-17	Laccase, putative (EC 1.10.3.3)	RCOM_0086740	Ricinus communis (Castor bean)	GO:0008447; GO:0048046; GO:0005507; GO:0008471; GO:0046274; GO:0055114	L-ascorbate oxidase activity; apoplast; copper ion binding; laccase activity; lignin catabolic process; oxidation reduction	Copper; Metal-binding; Oxidoreductase	IPR001117; IPR011706; IPR011707; IPR002355; IPR008972; IPR017761;	1.10.3.3					540
B9T7M6	31	0.0260943	58	0.0488215	-11.7184	2.71596	9.94066e-17	Short-chain dehydrogenase, putative (EC 1.3.1.33)	RCOM_0252880	Ricinus communis (Castor bean)	GO:0005488; GO:0055114; GO:0016630	binding; oxidation reduction; protochlorophyllide reductase activity	Oxidoreductase	IPR002198; IPR002347; IPR016040; IPR005979;	1.3.1.33					396
B9SSU2	10	0.00879507	40	0.0351803	-12.8026	3.81217	1.05818e-16	Aldo-keto reductase, putative	RCOM_0792540	Ricinus communis (Castor bean)	GO:0055114; GO:0016491	oxidation reduction; oxidoreductase activity		IPR001395;						379
C0LQ98	0	0	38	0.0291859	-30.4933	39.0455	1.11022e-16	Monodehydroascorbate reductase		Malus domestica (Apple) (Pyrus malus)	GO:0050660; GO:0055114; GO:0016491	FAD or FADH2 binding; oxidation reduction; oxidoreductase activity		IPR016156; IPR013027; IPR001327;					20159657	434
A2SXS2	45	0.0485437	69	0.0744337	-11.3243	2.42885	1.14746e-16	Uricase (EC 1.7.3.3)		Vitis vinifera (Grape)	GO:0055114; GO:0006144; GO:0004846	oxidation reduction; purine base metabolic process; urate oxidase activity	Oxidoreductase; Purine metabolism	IPR002042;	1.7.3.3		Uricase family			309
A5AKA5	0	0	37	0.0225061	-30.5125	39.0071	2.22045e-16	Putative uncharacterized protein	VITISV_039323	Vitis vinifera (Grape)	GO:0003824	catalytic activity		IPR020845; IPR000873;						548
D7U275	0	0	37	0.0114303	-30.5125	39.0071	2.22045e-16	Whole genome shotgun sequence of line PN40024, scaffold_5.assembly12x (Fragment)	VIT_00027990001	Vitis vinifera (Grape)	GO:0005524; GO:0042626; GO:0016021	ATP binding; ATPase activity, coupled to transmembrane movement of substances; integral to membrane	ATP-binding; Nucleotide-binding	IPR003439; IPR017871; IPR017940; IPR001140; IPR011527; IPR003593;			ABC transporter superfamily		17721507;	1079
P59232	195	0.414013	147	0.312102	-9.72104	1.40452	3.80217e-16	Ubiquitin-40S ribosomal protein S27a-2 [Cleaved into: Ubiquitin; 40S ribosomal protein S27a-2]	RPS27AB UBQ6 At2g47110 F14M4.6	Arabidopsis thaliana (Mouse-ear cress)	GO:0046872; GO:0005634; GO:0005840; GO:0003735; GO:0006412	metal ion binding; nucleus; ribosome; structural constituent of ribosome; translation	Complete proteome; Cytoplasm; Isopeptide bond; Metal-binding; Nucleus; Ribonucleoprotein; Ribosomal protein; Ubl conjugation; Zinc; Zinc-finger	IPR002906; IPR000626; IPR019954; IPR019956; IPR019955;		Ubiquitin-like domain (1)	Ubiquitin family; Ribosomal protein S27Ae family		2165066; 10617197; 14593172; 11598216; 17272265	157
B9S0H4	0	0	36	0.0347826	-30.5323	38.9675	4.44089e-16	Metal ion binding protein, putative	RCOM_1354900	Ricinus communis (Castor bean)	GO:0046872; GO:0030001	metal ion binding; metal ion transport		IPR006121;						345
P19135	0	0	36	0.0410959	-30.5323	38.9675	4.44089e-16	Peroxidase 2 (EC 1.11.1.7) (CUP2) (Fragment)		Cucumis sativus (Cucumber)	GO:0020037; GO:0042744; GO:0055114; GO:0004601	heme binding; hydrogen peroxide catabolic process; oxidation reduction; peroxidase activity	Calcium; Disulfide bond; Glycoprotein; Heme; Hydrogen peroxide; Iron; Metal-binding; Oxidoreductase; Peroxidase	IPR010255; IPR002016; IPR000823; IPR019794; IPR019793;	1.11.1.7		Peroxidase family, Classical plant (class III) peroxidase subfamily		2102850	292
Q8H145	10	0.00501253	38	0.0190476	-12.8396	3.73817	8.04912e-16	Putative elongation factor (Fragment)	At1g56075	Arabidopsis thaliana (Mouse-ear cress)	GO:0005525; GO:0003746	GTP binding; translation elongation factor activity	Elongation factor; Protein biosynthesis	IPR009022; IPR020568; IPR014721; IPR000640; IPR005517; IPR004161; IPR009000;						665
B9T7D6	16	0.0308285	45	0.0867052	-12.3786	3.30403	8.73585e-16	Chaperone protein DNAj, putative	RCOM_0443440	Ricinus communis (Castor bean)	GO:0031072	heat shock protein binding		IPR001623; IPR015609;						173
B9RD90	93	0.0603113	94	0.0609598	-10.5777	1.8276	8.96991e-16	Pectinesterase (EC 3.1.1.11)	RCOM_1611040	Ricinus communis (Castor bean)	GO:0045330; GO:0005618; GO:0042545; GO:0004857; GO:0030599	aspartyl esterase activity; cell wall; cell wall modification; enzyme inhibitor activity; pectinesterase activity	Aspartyl esterase; Hydrolase	IPR012334; IPR011050; IPR018040; IPR000070; IPR006501;	3.1.1.11		Pectinesterase family			514
B9SVH0	101	0.108954	98	0.105717	-10.4881	1.76867	1.0693e-15	40S ribosomal protein sa, putative	RCOM_1264680	Ricinus communis (Castor bean)	GO:0015935; GO:0003735; GO:0006412	small ribosomal subunit; structural constituent of ribosome; translation	Ribonucleoprotein; Ribosomal protein	IPR001865; IPR018130; IPR005707;			Ribosomal protein S2P family			309
B9RAH5	191	0.274425	142	0.204023	-9.76095	1.38449	1.56369e-15	Elongation factor 1-beta, putative	RCOM_1506550	Ricinus communis (Castor bean)	GO:0005853; GO:0003746	eukaryotic translation elongation factor 1 complex; translation elongation factor activity	Elongation factor; Protein biosynthesis	IPR014717; IPR001326; IPR014038;			EF-1-beta/EF-1-delta family			232
D7U7V9	0	0	35	0.045045	-30.5526	38.9269	1.77636e-15	Pectinesterase (EC 3.1.1.11) (Fragment)	VIT_00027652001	Vitis vinifera (Grape)	GO:0045330; GO:0005618; GO:0042545; GO:0030599	aspartyl esterase activity; cell wall; cell wall modification; pectinesterase activity	Aspartyl esterase; Hydrolase	IPR012334; IPR011050; IPR018040; IPR000070;	3.1.1.11		Pectinesterase family		17721507;	259
A9PA00	49	0.0483235	68	0.0670611	-11.2735	2.28493	2.21987e-15	Predicted protein (Putative uncharacterized protein)	POPTRDRAFT_728998	Populus trichocarpa (Western balsam poplar) (Populus balsamifera subsp. trichocarpa)	GO:0051287; GO:0006006; GO:0004365; GO:0055114	NAD or NADH binding; glucose metabolic process; glyceraldehyde-3-phosphate dehydrogenase (phosphorylating) activity; oxidation reduction	Oxidoreductase	IPR020831; IPR020830; IPR020829; IPR020828; IPR006424; IPR016040;			Glyceraldehyde-3-phosphate dehydrogenase family		18230180; 16973872;	338
D7T9H6	86	0.0912951	89	0.0944798	-10.6735	1.86164	2.66497e-15	Whole genome shotgun sequence of line PN40024, scaffold_11.assembly12x (Fragment)	VIT_00012054001	Vitis vinifera (Grape)	GO:0005840; GO:0003735; GO:0006412	ribosome; structural constituent of ribosome; translation	Ribonucleoprotein; Ribosomal protein	IPR000552; IPR011332;			Ribosomal protein L44e family		17721507;	314
Q9FLC0	34	0.0349794	57	0.058642	-11.6644	2.5576	3.36976e-15	Peroxidase 52 (Atperox P52) (EC 1.11.1.7) (ATP49)	PER52 P52 At5g05340 K18I23.14	Arabidopsis thaliana (Mouse-ear cress)	GO:0048046; GO:0005618; GO:0020037; GO:0042744; GO:0055114; GO:0004601; GO:0005515	apoplast; cell wall; heme binding; hydrogen peroxide catabolic process; oxidation reduction; peroxidase activity; protein binding	Calcium; Complete proteome; Disulfide bond; Glycoprotein; Heme; Hydrogen peroxide; Iron; Metal-binding; Oxidoreductase; Peroxidase; Secreted; Signal	IPR010255; IPR002016; IPR000823; IPR019794; IPR019793;	1.11.1.7		Peroxidase family, Classical plant (class III) peroxidase subfamily		9679202; 14593172; 12034502	324
D7TR54	0	0	34	0.0215054	-30.5735	38.8851	3.55271e-15	Whole genome shotgun sequence of line PN40024, scaffold_99.assembly12x (Fragment)	VIT_00038784001	Vitis vinifera (Grape)	GO:0005524; GO:0004637; GO:0009113	ATP binding; phosphoribosylamine-glycine ligase activity; purine base biosynthetic process		IPR011761; IPR013815; IPR013816; IPR013817; IPR016185; IPR020561; IPR000115; IPR020560; IPR020559; IPR020562; IPR011054;					17721507;	527
B9SLP3	207	0.479167	149	0.344907	-9.66821	1.33786	4.84132e-15	40S ribosomal protein S17, putative	RCOM_0502070	Ricinus communis (Castor bean)	GO:0005840; GO:0003735; GO:0006412	ribosome; structural constituent of ribosome; translation	Ribonucleoprotein; Ribosomal protein	IPR001210; IPR018273;						144
D7TDJ3	152	0.108961	122	0.0874552	-10.0352	1.49498	5.48076e-15	Whole genome shotgun sequence of line PN40024, scaffold_127.assembly12x (Fragment)	VIT_00013785001	Vitis vinifera (Grape)	GO:0005524; GO:0003824	ATP binding; catalytic activity		IPR013650; IPR013816; IPR016102;					17721507;	465
P93276	29	0.0903427	54	0.168224	-11.8181	2.70908	5.9005e-15	Uncharacterized mitochondrial protein AtMg00030 (ORF107a)	AtMg00030	Arabidopsis thaliana (Mouse-ear cress)	GO:0005739	mitochondrion	Complete proteome; Mitochondrion						8988169	107
A9P8B6	213	0.412791	151	0.292636	-9.63798	1.31587	6.06576e-15	Peptidyl-prolyl cis-trans isomerase (EC 5.2.1.8)	POPTRDRAFT_821113	Populus trichocarpa (Western balsam poplar) (Populus balsamifera subsp. trichocarpa)	GO:0003755; GO:0006457	peptidyl-prolyl cis-trans isomerase activity; protein folding	Isomerase; Rotamase	IPR015891; IPR020892; IPR002130;	5.2.1.8	PPIase cyclophilin-type domain (1)	Cyclophilin-type PPIase family		18230180; 16973872;	172
D7TQQ0	0	0	33	0.103774	-30.5951	38.842	1.42109e-14	Whole genome shotgun sequence of line PN40024, scaffold_40.assembly12x (Fragment)	VIT_00025728001	Vitis vinifera (Grape)				IPR018937;					17721507;	106
A5JPK7	87	0.0668203	88	0.0675883	-10.6733	1.82866	1.56475e-14	Monodehydroascorbate reductase		Vitis vinifera (Grape)	GO:0050660; GO:0055114; GO:0016491	FAD or FADH2 binding; oxidation reduction; oxidoreductase activity		IPR016156; IPR013027; IPR001327;					19995454	434
D7TQG9	592	1.04409	303	0.534392	-8.39822	0.845895	2.17781e-14	Whole genome shotgun sequence of line PN40024, scaffold_40.assembly12x (Fragment)	VIT_00025626001	Vitis vinifera (Grape)	GO:0015935; GO:0003735; GO:0006412	small ribosomal subunit; structural constituent of ribosome; translation	Ribonucleoprotein; Ribosomal protein	IPR012340; IPR016027; IPR006032; IPR005680;			Ribosomal protein S12P family		17721507;	189
A9PDV6	216	0.476821	150	0.331126	-9.63268	1.28611	2.49477e-14	Predicted protein (Putative uncharacterized protein)	POPTRDRAFT_666912	Populus trichocarpa (Western balsam poplar) (Populus balsamifera subsp. trichocarpa)	GO:0005840; GO:0003735; GO:0006412	ribosome; structural constituent of ribosome; translation		IPR012606; IPR000589; IPR023029; IPR009068;					18230180; 16973872;	151
B9RFI0	0	0	32	0.061657	-30.6173	38.7976	2.84217e-14	Putative uncharacterized protein	RCOM_1434750	Ricinus communis (Castor bean)	GO:0006950	response to stress		IPR014729; IPR006015; IPR006016;						173
D7SMR3	144	0.340426	115	0.271868	-10.1168	1.48774	3.07952e-14	Whole genome shotgun sequence of line PN40024, scaffold_83.assembly12x (Fragment)	VIT_00036450001	Vitis vinifera (Grape)				IPR008012;					17721507;	141
P27492	1379	1.72807	588	0.736842	-7.31	0.58244	3.09821e-14	Chlorophyll a-b binding protein 16, chloroplastic (LHCII type I CAB-16) (LHCP)	CAB16	Nicotiana tabacum (Common tobacco)	GO:0016168; GO:0009535; GO:0016021; GO:0046872; GO:0009765; GO:0009522; GO:0009523; GO:0018298	chlorophyll binding; chloroplast thylakoid membrane; integral to membrane; metal ion binding; photosynthesis, light harvesting; photosystem I; photosystem II; protein-chromophore linkage	Acetylation; Chlorophyll; Chloroplast; Chromophore; Magnesium; Membrane; Metal-binding; Phosphoprotein; Photosynthesis; Photosystem I; Photosystem II; Plastid; Thylakoid; Transit peptide; Transmembrane; Transmembrane helix	IPR001344; IPR022796;			Light-harvesting chlorophyll a/b-binding (LHC) protein family			266
B9T5J6	142	0.184896	114	0.148438	-10.1332	1.49532	3.53372e-14	Chlorophyll A/B binding protein, putative	RCOM_0264360	Ricinus communis (Castor bean)	GO:0009507; GO:0016020; GO:0009765	chloroplast; membrane; photosynthesis, light harvesting	Chloroplast; Photosynthesis; Plastid	IPR001344; IPR022796;						256
Q1I1D9	37	0.0209394	57	0.0322581	-11.6034	2.43561	4.79872e-14	Pyruvate decarboxylase		Citrus sinensis (Sweet orange)	GO:0016831; GO:0000287; GO:0030976	carboxy-lyase activity; magnesium ion binding; thiamin pyrophosphate binding	Pyruvate	IPR012110; IPR012000; IPR012001; IPR011766;			TPP enzyme family			589
D7SIY8	10	0.0146843	36	0.0528634	-12.8786	3.66017	8.55427e-14	Whole genome shotgun sequence of line PN40024, scaffold_0.assembly12x (Fragment)	VIT_00008284001	Vitis vinifera (Grape)				IPR004883;					17721507;	227
D7SMN4	60	0.08	70	0.0933333	-11.1065	2.03457	1.05331e-13	Whole genome shotgun sequence of line PN40024, scaffold_83.assembly12x (Fragment)	VIT_00036547001	Vitis vinifera (Grape)	GO:0030288; GO:0015035	outer membrane-bounded periplasmic space; protein disulfide oxidoreductase activity		IPR001853; IPR012336; IPR012335;					17721507;	250
Q93V62	0	0	31	0.0413333	-30.6402	38.7518	1.13687e-13	AT4g27450/F27G19_50 (Putative uncharacterized protein) (Putative uncharacterized protein At4g27450)	At4g27450	Arabidopsis thaliana (Mouse-ear cress)	GO:0005829; GO:0005634; GO:0005886	cytosol; nucleus; plasma membrane	Complete proteome						18433157; 10617198; 19376835; 12093376;	250
O48919	515	0.686667	269	0.358667	-8.58459	0.875208	1.38705e-13	Cytosolic ascorbate peroxidase (EC 1.11.1.11)	APX-c APX	Fragaria ananassa (Strawberry)	GO:0016688; GO:0020037; GO:0055114; GO:0006979	L-ascorbate peroxidase activity; heme binding; oxidation reduction; response to oxidative stress	Heme; Iron; Metal-binding; Oxidoreductase; Peroxidase	IPR002207; IPR010255; IPR002016; IPR019794; IPR019793;	1.11.1.11				11696974	250
A5AMY6	0	0	30	0.0176678	-30.6638	38.7045	2.27374e-13	Putative uncharacterized protein	VITISV_010210	Vitis vinifera (Grape)	GO:0006508; GO:0004252	proteolysis; serine-type endopeptidase activity		IPR000209; IPR022398; IPR015500; IPR003137;						566
B9S4B0	0	0	30	0.111111	-30.6638	38.7045	2.27374e-13	Putative uncharacterized protein	RCOM_0688780	Ricinus communis (Castor bean)			Membrane; Transmembrane; Transmembrane helix	IPR007667;		HIG1 domain (1)				90
D7TWQ9	0	0	30	0.0434783	-30.6638	38.7045	2.27374e-13	Whole genome shotgun sequence of line PN40024, scaffold_66.assembly12x (Fragment)	VIT_00032484001	Vitis vinifera (Grape)									17721507;	230
A5AZF5	180	0.289855	129	0.207729	-9.873	1.33155	3.25927e-13	60S ribosomal protein L13	VITISV_025451	Vitis vinifera (Grape)	GO:0005840; GO:0003735; GO:0006412	ribosome; structural constituent of ribosome; translation	Ribonucleoprotein; Ribosomal protein	IPR001380; IPR018256;			Ribosomal protein L13e family			207
A5C5K7	87	0.0680751	83	0.0649452	-10.7155	1.74427	3.59725e-13	CBL-interacting protein kinase 03 (Putative uncharacterized protein)	CIPK03 VITISV_026919	Vitis vinifera (Grape)	GO:0005524; GO:0006468; GO:0004674; GO:0007165	ATP binding; protein amino acid phosphorylation; protein serine/threonine kinase activity; signal transduction	ATP-binding; Kinase; Nucleotide-binding; Serine/threonine-protein kinase; Transferase	IPR020636; IPR020660; IPR011009; IPR018451; IPR004041; IPR000719; IPR017441; IPR017442; IPR008271; IPR002290;		NAF domain (1); Protein kinase domain (1)	Protein kinase superfamily			426
A5BCC2	0	0	29	0.0307856	-30.6883	38.6556	4.54747e-13	Putative uncharacterized protein	VITISV_038808	Vitis vinifera (Grape)	GO:0055114; GO:0016491; GO:0008270	oxidation reduction; oxidoreductase activity; zinc ion binding		IPR013149; IPR013154; IPR002085; IPR011032; IPR016040; IPR014189;						314
A9P745	0	0	29	0.0197682	-30.6883	38.6556	4.54747e-13	Enolase (EC 4.2.1.11)	ENO1	Helianthus annuus (Common sunflower)	GO:0009986; GO:0006096; GO:0000287; GO:0004634; GO:0000015	cell surface; glycolysis; magnesium ion binding; phosphopyruvate hydratase activity; phosphopyruvate hydratase complex	Glycolysis; Lyase; Magnesium	IPR000941; IPR020810; IPR020809; IPR020811;	4.2.1.11		Enolase family			489
B9RTW0	33	0.0466102	51	0.0720339	-11.7661	2.44021	5.20243e-13	Stem-specific protein TSJT1, putative	RCOM_0913370	Ricinus communis (Castor bean)										236
D7SLP5	85	0.0814176	81	0.0775862	-10.7499	1.74263	6.0951e-13	Whole genome shotgun sequence of line PN40024, scaffold_4.assembly12x (Fragment)	VIT_00025511001	Vitis vinifera (Grape)									17721507;	348
B6VC54	54	0.123288	63	0.143836	-11.2585	2.03457	1.2161e-12	60S ribosomal protein L27A	RPL27A	Vernicia fordii (Tung) (Aleurites fordii)	GO:0005840; GO:0003735; GO:0006412	ribosome; structural constituent of ribosome; translation	Ribonucleoprotein; Ribosomal protein	IPR001196; IPR021131;			Ribosomal protein L15P family			146
Q09082	5	0.00429553	27	0.0231959	-13.5861	4.24513	1.81899e-12	Extensin (Class I)	tegI	Solanum lycopersicum (Tomato) (Lycopersicon esculentum)									1381233	388
B9SV78	0	0	28	0.054902	-30.7136	38.605	1.81899e-12	Putative uncharacterized protein	RCOM_0771190	Ricinus communis (Castor bean)										170
D7U1A2	0	0	28	0.0527307	-30.7136	38.605	1.81899e-12	40S ribosomal protein S12 (Fragment)	VIT_00023591001	Vitis vinifera (Grape)	GO:0005840; GO:0003735; GO:0006412	ribosome; structural constituent of ribosome; translation	Ribonucleoprotein; Ribosomal protein	IPR004038; IPR000530;			Ribosomal protein S12e family		17721507;	177
D7T6S1	74	0.10452	73	0.103107	-10.9249	1.79255	3.45515e-12	Whole genome shotgun sequence of line PN40024, scaffold_20.assembly12x (Fragment)	VIT_00017899001	Vitis vinifera (Grape)									17721507;	236
D7UDJ4	36	0.0296296	52	0.0427984	-11.6894	2.34269	3.61778e-12	Whole genome shotgun sequence of line PN40024, scaffold_122.assembly12x (Fragment)	VIT_00013476001	Vitis vinifera (Grape)	GO:0031072; GO:0006457; GO:0051082	heat shock protein binding; protein folding; unfolded protein binding	Chaperone	IPR001623; IPR018253; IPR015609; IPR003095;					17721507;	405
B9T544	123	0.124242	99	0.1	-10.3386	1.49902	3.63135e-12	Fructokinase, putative (EC 2.7.1.4)	RCOM_0452930	Ricinus communis (Castor bean)	GO:0006014; GO:0008865; GO:0004747	D-ribose metabolic process; fructokinase activity; ribokinase activity	Kinase; Transferase	IPR011611; IPR002173; IPR002139;	2.7.1.4		Carbohydrate kinase pfkB family			330
B9STC9	0	0	27	0.028754	-30.7398	38.5525	3.63798e-12	Triosephosphate isomerase (EC 5.3.1.1)	RCOM_0660930	Ricinus communis (Castor bean)	GO:0004807	triose-phosphate isomerase activity	Isomerase	IPR013785; IPR022896; IPR000652; IPR020861;	5.3.1.1		Triosephosphate isomerase family			313
B9SAV6	8	0.00891862	29	0.03233	-13.1955	3.67016	5.11591e-12	Putative uncharacterized protein	RCOM_1179490	Ricinus communis (Castor bean)	GO:0003677; GO:0005634; GO:0006355; GO:0003700; GO:0006350	DNA binding; nucleus; regulation of transcription, DNA-dependent; sequence-specific DNA binding transcription factor activity; transcription	DNA-binding; Nucleus; Transcription; Transcription regulation	IPR016177; IPR001471;						299
D7TAB6	7	0.00372737	29	0.015442	-13.2919	3.8628	1.00044e-11	Whole genome shotgun sequence of line PN40024, scaffold_10.assembly12x (Fragment)	VIT_00010168001	Vitis vinifera (Grape)	GO:0020037; GO:0055114; GO:0004601; GO:0006979	heme binding; oxidation reduction; peroxidase activity; response to oxidative stress	Heme; Iron; Metal-binding; Oxidoreductase; Peroxidase	IPR010255; IPR002016; IPR000823; IPR019794; IPR019793;					17721507;	626
A5BV65	101	0.132546	86	0.112861	-10.5823	1.58023	1.06703e-11	Triosephosphate isomerase (EC 5.3.1.1)	VITISV_041523	Vitis vinifera (Grape)	GO:0004807	triose-phosphate isomerase activity	Isomerase	IPR013785; IPR022896; IPR000652; IPR020861;	5.3.1.1		Triosephosphate isomerase family			254
C5DB50	210	0.125224	135	0.0805009	-9.72901	1.17474	1.41775e-11	Putative 2,3-bisphosphoglycerate-independent phosphoglycerate mutase (Whole genome shotgun sequence of line PN40024, scaffold_56.assembly12x)	26N20_20 VIT_00029842001	Vitis vinifera (Grape)	GO:0005737; GO:0006007; GO:0030145; GO:0004619	cytoplasm; glucose catabolic process; manganese ion binding; phosphoglycerate mutase activity		IPR017849; IPR017850; IPR011258; IPR006124; IPR005995;					17721507;	559
A5BVL9	0	0	26	0.0392157	-30.767	38.498	1.45519e-11	Putative uncharacterized protein	VITISV_041660	Vitis vinifera (Grape)				IPR010987; IPR004045; IPR017933; IPR004046; IPR012336; IPR012335;		GST C-terminal domain (1); GST N-terminal domain (1)	GST superfamily			221
D7THW4	0	0	26	0.00721021	-30.767	38.498	1.45519e-11	Whole genome shotgun sequence of line PN40024, scaffold_7.assembly12x (Fragment)	VIT_00033277001	Vitis vinifera (Grape)	GO:0005488; GO:0015995; GO:0016851	binding; chlorophyll biosynthetic process; magnesium chelatase activity		IPR011771; IPR003672; IPR022571; IPR016040;					17721507;	1202
P18064	0	0	26	0.0226284	-30.767	38.498	1.45519e-11	Guanine nucleotide-binding protein alpha-1 subunit (GP-alpha-1)	GPA1 At2g26300 T1D16.6	Arabidopsis thaliana (Mouse-ear cress)	GO:0001789; GO:0005525; GO:0003924; GO:0051020; GO:0005095; GO:0009094; GO:0009738; GO:0008219; GO:0016247; GO:0005789; GO:0009740; GO:0005834; GO:0006800; GO:0009789; GO:0006471; GO:0042127; GO:0010119; GO:0009749; GO:0010244; GO:0009845; GO:0004871; GO:0010027; GO:0006571	G-protein signaling, coupled to S1P second messenger (sphingosine kinase activating); GTP binding; GTPase activity; GTPase binding; GTPase inhibitor activity; L-phenylalanine biosynthetic process; abscisic acid mediated signaling pathway; cell death; channel regulator activity; endoplasmic reticulum membrane; gibberellic acid mediated signaling pathway; heterotrimeric G-protein complex; oxygen an…	Complete proteome; GTP-binding; Lipoprotein; Myristate; Nucleotide-binding; Palmitate; Transducer	IPR001019; IPR011025; IPR002976;			G-alpha family		2111018; 10617197; 14593172; 12837948; 16582010; 16581874; 18499742; 19135895	383
B9RAB0	17	0.0131173	36	0.0277778	-12.4958	2.89464	1.90674e-11	Taxadien-5-alpha-ol O-acetyltransferase, putative (EC 2.3.1.144)	RCOM_1505080	Ricinus communis (Castor bean)	GO:0008415; GO:0047672	acyltransferase activity; anthranilate N-benzoyltransferase activity	Acyltransferase; Transferase	IPR003480;	2.3.1.144					432
Q3L7K6	30	0.0186567	45	0.0279851	-11.9252	2.39714	2.04951e-11	Hexose transporter (Whole genome shotgun sequence of line PN40024, scaffold_20.assembly12x)	HT5 VIT_00017937001	Vitis vinifera (Grape)	GO:0016021; GO:0022891	integral to membrane; substrate-specific transmembrane transporter activity	Membrane; Transmembrane; Transmembrane helix; Transport	IPR020846; IPR016196; IPR005828; IPR003663; IPR005829;			Major facilitator superfamily, Sugar transporter (TC 2.A.1.1) family		17452752; 17721507;	536
B9RKC5	58	0.134259	63	0.145833	-11.2069	1.93147	2.07892e-11	60S ribosomal protein L28, putative	RCOM_1048210	Ricinus communis (Castor bean)	GO:0005840; GO:0003735; GO:0006412	ribosome; structural constituent of ribosome; translation	Ribonucleoprotein; Ribosomal protein	IPR002672;						144
B9RZI1	0	0	25	0.0255624	-30.7953	38.4415	2.91038e-11	Putative uncharacterized protein	RCOM_0939520	Ricinus communis (Castor bean)										326
P93214	0	0	25	0.0319285	-30.7953	38.4415	2.91038e-11	14-3-3 protein 9	TFT9	Solanum lycopersicum (Tomato) (Lycopersicon esculentum)	GO:0019904	protein domain specific binding		IPR000308;			14-3-3 family		10198082	261
D9ZJF5	7	0.00684262	27	0.026393	-13.3434	3.75971	3.81988e-11	WRKY domain class transcription factor	WRKY16	Malus domestica (Apple) (Pyrus malus)			DNA-binding; Nucleus; Transcription; Transcription regulation	IPR018872; IPR003657;						341
Q42806	31	0.0202218	46	0.0300065	-11.8857	2.38154	4.10791e-11	Pyruvate kinase, cytosolic isozyme (PK) (EC 2.7.1.40)		Glycine max (Soybean) (Glycine hispida)	GO:0005524; GO:0005737; GO:0006096; GO:0000287; GO:0030955; GO:0004743	ATP binding; cytoplasm; glycolysis; magnesium ion binding; potassium ion binding; pyruvate kinase activity	ATP-binding; Cytoplasm; Glycolysis; Kinase; Magnesium; Metal-binding; Nucleotide-binding; Potassium; Pyruvate; Transferase	IPR001697; IPR015813; IPR015794; IPR018209; IPR015806; IPR011037; IPR015793; IPR015795;	2.7.1.40		Pyruvate kinase family		8278551	511
O49499	76	0.0978121	72	0.0926641	-10.9156	1.73417	4.1617e-11	Probable caffeoyl-CoA O-methyltransferase At4g34050 (EC 2.1.1.104) (Trans-caffeoyl-CoA 3-O-methyltransferase) (CCoAMT) (CCoAOMT)	At4g34050 F28A23.190	Arabidopsis thaliana (Mouse-ear cress)	GO:0042409; GO:0009805; GO:0009809; GO:0046872; GO:0046686	caffeoyl-CoA O-methyltransferase activity; coumarin biosynthetic process; lignin biosynthetic process; metal ion binding; response to cadmium ion	Alternative splicing; Complete proteome; Lignin biosynthesis; Metal-binding; Methyltransferase; S-adenosyl-L-methionine; Transferase	IPR002935;	2.1.1.104		Methyltransferase superfamily, Type 3 family, CCoAMT subfamily		10617198; 14593172;	259
B9RWR5	0	0	24	0.0358744	-30.8248	38.3826	5.82077e-11	Glutathione s-transferase, putative (EC 4.4.1.5)	RCOM_1023660	Ricinus communis (Castor bean)	GO:0004462; GO:0016740	lactoylglutathione lyase activity; transferase activity	Lyase; Transferase	IPR010987; IPR004045; IPR017933; IPR004046; IPR012336; IPR012335;	4.4.1.5	GST C-terminal domain (1); GST N-terminal domain (1)	GST superfamily			223
B9SBL7	0	0	24	0.0251572	-30.8248	38.3826	5.82077e-11	Putative uncharacterized protein	RCOM_0341930	Ricinus communis (Castor bean)										318
B9SEQ3	0	0	24	0.0615385	-30.8248	38.3826	5.82077e-11	Putative uncharacterized protein	RCOM_0222390	Ricinus communis (Castor bean)	GO:0003676	nucleic acid binding		IPR002775; IPR014560;						130
Q6KAA4	0	0	24	0.0615385	-30.8248	38.3826	5.82077e-11	Os02g0824700 protein (Putative Vacuolar ATP synthase subunit F) (Putative uncharacterized protein)	OJ1063_D06.15 Os02g0824700 OsJ_08944 OsJ_13663	Oryza sativa subsp. japonica (Rice)	GO:0015986; GO:0046933; GO:0046961; GO:0033180	ATP synthesis coupled proton transport; hydrogen ion transporting ATP synthase activity, rotational mechanism; proton-transporting ATPase activity, rotational mechanism; proton-transporting V-type ATPase, V1 domain		IPR005772; IPR008218;					15685292; 16381971;	130
Q42962	61	0.0507066	61	0.0507066	-11.1938	1.81217	7.96767e-11	Phosphoglycerate kinase, cytosolic (EC 2.7.2.3)		Nicotiana tabacum (Common tobacco)	GO:0005524; GO:0005737; GO:0006096; GO:0004618	ATP binding; cytoplasm; glycolysis; phosphoglycerate kinase activity	ATP-binding; Cytoplasm; Glycolysis; Kinase; Nucleotide-binding; Transferase	IPR001576; IPR015901; IPR015911; IPR015824;	2.7.2.3		Phosphoglycerate kinase family			401
B9S9H3	102	0.288136	83	0.234463	-10.6008	1.51479	1.04162e-10	Putative uncharacterized protein	RCOM_0885310	Ricinus communis (Castor bean)										118
D7SH25	286	0.317778	163	0.181111	-9.37024	1.00103	1.11593e-10	Whole genome shotgun sequence of line PN40024, scaffold_0.assembly12x (Fragment)	VIT_00008585001	Vitis vinifera (Grape)	GO:0030529; GO:0042254	ribonucleoprotein complex; ribosome biogenesis	Ribonucleoprotein	IPR001921; IPR004038; IPR018492; IPR004037;					17721507;	300
B9HCQ8	10	0.00868056	28	0.0243056	-13.0599	3.2976	1.12664e-10	Predicted protein	POPTRDRAFT_763163	Populus trichocarpa (Western balsam poplar) (Populus balsamifera subsp. trichocarpa)	GO:0007186; GO:0005525; GO:0006471; GO:0004871	G-protein coupled receptor protein signaling pathway; GTP binding; protein amino acid ADP-ribosylation; signal transducer activity	GTP-binding; Nucleotide-binding	IPR001019; IPR011025; IPR002976;					16973872;	384
D7TK38	212	0.102564	132	0.0638607	-9.73838	1.12865	1.26552e-10	Whole genome shotgun sequence of line PN40024, scaffold_3.assembly12x (Fragment)	VIT_00021436001	Vitis vinifera (Grape)	GO:0016021; GO:0009252; GO:0008963; GO:0005840; GO:0003735; GO:0006412	integral to membrane; peptidoglycan biosynthetic process; phospho-N-acetylmuramoyl-pentapeptide-transferase activity; ribosome; structural constituent of ribosome; translation	Ribonucleoprotein; Ribosomal protein	IPR000715; IPR003524; IPR018480; IPR001971; IPR018102;			Ribosomal protein S11P family		17721507;	689
D7U9G3	249	0.38785	146	0.227414	-9.54962	1.042	2.32004e-10	40S ribosomal protein S8 (Fragment)	VIT_00031566001	Vitis vinifera (Grape)	GO:0005840; GO:0003735; GO:0006412	ribosome; structural constituent of ribosome; translation	Ribonucleoprotein; Ribosomal protein	IPR001047; IPR022309; IPR018283;			Ribosomal protein S8e family		17721507;	214
B9RAG1	0	0	23	0.0219675	-30.8555	38.3212	2.32831e-10	Putative uncharacterized protein	RCOM_1506210	Ricinus communis (Castor bean)	GO:0008270	zinc ion binding		IPR006597; IPR011990; IPR002893;						349
B9RJ15	0	0	23	0.0306667	-30.8555	38.3212	2.32831e-10	J domain-containing protein spf31, putative	RCOM_1755010	Ricinus communis (Castor bean)	GO:0031072	heat shock protein binding		IPR001623;						250
D7SXN9	0	0	23	0.0113918	-30.8555	38.3212	2.32831e-10	Whole genome shotgun sequence of line PN40024, scaffold_91.assembly12x (Fragment)	VIT_00037817001	Vitis vinifera (Grape)									17721507;	673
D7TX34	0	0	23	0.00636766	-30.8555	38.3212	2.32831e-10	Whole genome shotgun sequence of line PN40024, scaffold_84.assembly12x (Fragment)	VIT_00036582001	Vitis vinifera (Grape)	GO:0005524; GO:0006915; GO:0004869; GO:0006952	ATP binding; apoptosis; cysteine-type endopeptidase inhibitor activity; defense response	ATP-binding; Nucleotide-binding; Protease inhibitor; Thiol protease inhibitor	IPR000767; IPR002182; IPR000010; IPR020381; IPR018073;					17721507;	1204
Q9AXQ5	0	0	23	0.0479167	-30.8555	38.3212	2.32831e-10	Eukaryotic translation initiation factor 5A-2 (eIF-5A-2)		Solanum lycopersicum (Tomato) (Lycopersicon esculentum)	GO:0003723; GO:0008612; GO:0045901; GO:0045905; GO:0043022; GO:0003746; GO:0003743; GO:0006452	RNA binding; peptidyl-lysine modification to hypusine; positive regulation of translational elongation; positive regulation of translational termination; ribosome binding; translation elongation factor activity; translation initiation factor activity; translational frameshifting	Hypusine; Initiation factor; Protein biosynthesis	IPR005824; IPR012340; IPR016027; IPR019769; IPR001884; IPR020189; IPR014722; IPR008991;			EIF-5A family		11278418	160
B9R9Z8	12	0.021978	29	0.0531136	-12.9031	3.08519	2.46473e-10	Blue copper protein, putative	RCOM_1502420	Ricinus communis (Castor bean)	GO:0005507; GO:0009055	copper ion binding; electron carrier activity		IPR008972; IPR003245;						182
B9HUS2	106	0.135377	83	0.106003	-10.5731	1.45929	2.53673e-10	Predicted protein	POPTRDRAFT_880287	Populus trichocarpa (Western balsam poplar) (Populus balsamifera subsp. trichocarpa)	GO:0005840; GO:0003735; GO:0006412	ribosome; structural constituent of ribosome; translation	Cytoplasm; Ribonucleoprotein; Ribosomal protein	IPR001593; IPR018281;			Ribosomal protein S3Ae family		16973872;	261
D7SW04	41	0.0287115	50	0.035014	-11.6238	2.09848	2.70464e-10	Whole genome shotgun sequence of line PN40024, scaffold_31.assembly12x (Fragment)	VIT_00022163001	Vitis vinifera (Grape)	GO:0009058; GO:0030170; GO:0016769	biosynthetic process; pyridoxal phosphate binding; transferase activity, transferring nitrogenous groups	Pyridoxal phosphate	IPR004839; IPR004838; IPR015424; IPR015421; IPR015422;			Class-I pyridoxal-phosphate-dependent aminotransferase family		17721507;	476
D7TRX1	19	0.0383838	34	0.0686869	-12.4568	2.65171	3.15819e-10	Whole genome shotgun sequence of line PN40024, scaffold_531.assembly12x (Fragment)	VIT_00007329001	Vitis vinifera (Grape)			Repeat	IPR000008; IPR008973; IPR018029; IPR020477;		C2 domain (1)			17721507;	165
D7SXH1	56	0.0583333	57	0.059375	-11.3044	1.83771	3.58622e-10	Whole genome shotgun sequence of line PN40024, scaffold_108.assembly12x (Fragment)	VIT_00011478001	Vitis vinifera (Grape)	GO:0009073; GO:0004106	aromatic amino acid family biosynthetic process; chorismate mutase activity		IPR008238; IPR020822;					17721507;	320
B9SQF3	52	0.0400308	55	0.0423403	-11.3836	1.89309	3.98824e-10	UDP-glucuronate 5-epimerase, putative (EC 5.1.3.12)	RCOM_0782170	Ricinus communis (Castor bean)	GO:0050379; GO:0005975; GO:0044237; GO:0050662	UDP-glucuronate 5'-epimerase activity; carbohydrate metabolic process; cellular metabolic process; coenzyme binding	Isomerase	IPR001509; IPR016040; IPR008089;	5.1.3.12					433
B9RTI9	9	0.00652174	27	0.0195652	-13.1621	3.39714	4.11092e-10	Sulfate adenylyltransferase, putative (EC 2.7.7.4)	RCOM_0910820	Ricinus communis (Castor bean)	GO:0004781; GO:0000103	sulfate adenylyltransferase (ATP) activity; sulfate assimilation	Nucleotidyltransferase; Transferase	IPR015947; IPR014729; IPR002650;	2.7.7.4					460
B9RA93	0	0	22	0.0293333	-30.8875	38.257	4.65661e-10	Proteasome subunit alpha type (EC 3.4.25.1)	RCOM_1504710	Ricinus communis (Castor bean)	GO:0005737; GO:0005634; GO:0019773; GO:0004298; GO:0006511	cytoplasm; nucleus; proteasome core complex, alpha-subunit complex; threonine-type endopeptidase activity; ubiquitin-dependent protein catabolic process	Cytoplasm; Hydrolase; Nucleus; Protease; Proteasome; Threonine protease	IPR000426; IPR001353;	3.4.25.1		Peptidase T1A family			250
Q9FLK9	0	0	22	0.0224949	-30.8875	38.257	4.65661e-10	Cf-5 disease resistance protein-like (Leucine-rich repeat disease resistance protein-like)	At5g61240	Arabidopsis thaliana (Mouse-ear cress)	GO:0005794; GO:0005515	Golgi apparatus; protein binding	Complete proteome; Leucine-rich repeat; Repeat	IPR001611; IPR013210;					11130714;	326
A9LRT7	11	0.0156028	27	0.0382979	-13.0174	3.10763	1.61833e-09	Isopentenyl diphosphate isomerase (EC 5.3.3.2)	IPI	Solanum lycopersicum (Tomato) (Lycopersicon esculentum)	GO:0016787; GO:0004452; GO:0008299	hydrolase activity; isopentenyl-diphosphate delta-isomerase activity; isoprenoid biosynthetic process	Isomerase	IPR011876; IPR000086; IPR015797;	5.3.3.2					235
P57720	30	0.0229358	41	0.0313456	-11.9923	2.26284	1.69384e-09	Chorismate synthase, chloroplastic (EC 4.2.3.5) (5-enolpyruvylshikimate-3-phosphate phospholyase) (Protein EMBRYO DEFECTIVE 1144)	EMB1144 At1g48850 T24P22.3 F27K7.1	Arabidopsis thaliana (Mouse-ear cress)	GO:0009073; GO:0009507; GO:0004107; GO:0005730	aromatic amino acid family biosynthetic process; chloroplast; chorismate synthase activity; nucleolus	Alternative splicing; Amino-acid biosynthesis; Aromatic amino acid biosynthesis; Chloroplast; Complete proteome; Lyase; Plastid; Transit peptide	IPR000453; IPR020541;	4.2.3.5		Chorismate synthase family		11130712; 14593172;	436
Q9FWT2	0	0	21	0.0434783	-30.9211	38.1899	1.86265e-09	Probable ubiquitin-conjugating enzyme E2 16 (EC 6.3.2.19) (Ubiquitin carrier protein 16)	UBC16 At1g75440 F1B16.3	Arabidopsis thaliana (Mouse-ear cress)	GO:0005524; GO:0051246; GO:0004842	ATP binding; regulation of protein metabolic process; ubiquitin-protein ligase activity	ATP-binding; Complete proteome; Ligase; Nucleotide-binding; Ubl conjugation pathway	IPR016135; IPR000608;	6.3.2.19		Ubiquitin-conjugating enzyme family		16339806; 11130712; 14593172	161
D7T9V3	35	0.035461	43	0.0435664	-11.8468	2.10916	1.88903e-09	Whole genome shotgun sequence of line PN40024, scaffold_11.assembly12x (Fragment)	VIT_00012205001	Vitis vinifera (Grape)	GO:0005515	protein binding		IPR001611;					17721507;	329
D1MWZ6	178	0.494444	111	0.308333	-9.98946	1.13086	2.40206e-09	Auxin-repressed protein	CitAuR	Citrullus lanatus subsp. vulgaris (watermelon)				IPR008406;						120
D7SJ79	31	0.00784016	40	0.0101163	-11.9865	2.17991	2.85555e-09	Whole genome shotgun sequence of line PN40024, scaffold_0.assembly12x (Fragment)	VIT_00008395001	Vitis vinifera (Grape)	GO:0003677; GO:0005634; GO:0045449	DNA binding; nucleus; regulation of transcription	Nucleus; Repeat; WD repeat	IPR020472; IPR009057; IPR012287; IPR017930; IPR017877; IPR014778; IPR001005; IPR015943; IPR001680; IPR011046; IPR019782; IPR019775; IPR017986; IPR019781;					17721507;	1318
B9RMP2	0	0	20	0.0286123	-30.9563	38.1195	3.72529e-09	Oligopeptidase, putative	RCOM_1082460	Ricinus communis (Castor bean)										233
C1IC54	0	0	20	0.0185701	-30.9563	38.1195	3.72529e-09	Cinnamyl alcohol dehydrogenase (Mannitol dehydrogenase)	CAD1	Gossypium hirsutum (Upland cotton) (Gossypium mexicanum)	GO:0055114; GO:0016491; GO:0008270	oxidation reduction; oxidoreductase activity; zinc ion binding	Metal-binding; Oxidoreductase; Zinc	IPR013149; IPR013154; IPR002085; IPR002328; IPR011032; IPR016040;					19566641;	359
E0CTW1	0	0	20	0.02002	-30.9563	38.1195	3.72529e-09	Whole genome shotgun sequence of line PN40024, scaffold_28.assembly12x (Fragment)	VIT_00020760001	Vitis vinifera (Grape)				IPR003959; IPR003960; IPR000642;					17721507;	333
Q9FHW7	0	0	20	0.0389864	-30.9563	38.1195	3.72529e-09	SKP1-like protein 1B (SKP1-like 2) (UFO-binding protein 2)	SKP1B ASK2 UIP2 At5g42190 MJC20.30	Arabidopsis thaliana (Mouse-ear cress)	GO:0009734; GO:0007059; GO:0009793; GO:0009873; GO:0044419; GO:0005634; GO:0005515; GO:0006511	auxin mediated signaling pathway; chromosome segregation; embryo development ending in seed dormancy; ethylene mediated signaling pathway; interspecies interaction between organisms; nucleus; protein binding; ubiquitin-dependent protein catabolic process	Auxin signaling pathway; Chromosome partition; Complete proteome; Developmental protein; Ethylene signaling pathway; Host-virus interaction; Nucleus; Ubl conjugation pathway	IPR011333; IPR016897; IPR001232; IPR016072; IPR016073;			SKP1 family		10607296; 10778750; 9679202; 14593172; 10398681; 11316788; 12381738; 12172031; 12445118; 12169662; 12795696; 12970487; 15310821; 14688296; 14749489; 15447654; 16446454; 18036202; 19682297; 19962994	171
Q41140	6	0.00324149	22	0.0118855	-13.6023	3.68664	4.07454e-09	Pyrophosphate--fructose 6-phosphate 1-phosphotransferase subunit alpha (PFP) (EC 2.7.1.90) (6-phosphofructokinase, pyrophosphate dependent) (PPi-PFK) (Pyrophosphate-dependent 6-phosphofructose-1-kinase)	PFP-ALPHA	Ricinus communis (Castor bean)	GO:0003872; GO:0005945; GO:0005524; GO:0047334; GO:0006096	6-phosphofructokinase activity; 6-phosphofructokinase complex; ATP binding; diphosphate-fructose-6-phosphate 1-phosphotransferase activity; glycolysis	ATP-binding; Allosteric enzyme; Glycolysis; Kinase; Nucleotide-binding; Transferase	IPR011183; IPR000023; IPR013981;	2.7.1.90		Pyrophosphate-dependent phosphofructokinase family		7835697	617
D7TIZ1	144	0.290909	96	0.193939	-10.2471	1.22721	4.61461e-09	Whole genome shotgun sequence of line PN40024, scaffold_7.assembly12x (Fragment)	VIT_00033743001	Vitis vinifera (Grape)	GO:0005840; GO:0003735; GO:0006412	ribosome; structural constituent of ribosome; translation		IPR000988;					17721507;	165
D7SIG1	9	0.00874636	24	0.0233236	-13.2471	3.22721	5.39876e-09	Whole genome shotgun sequence of line PN40024, scaffold_0.assembly12x (Fragment)	VIT_00008060001	Vitis vinifera (Grape)				IPR001107; IPR001972;					17721507;	343
A5BDV1	17	0.0388128	31	0.0707763	-12.6037	2.67891	5.80532e-09	Putative uncharacterized protein	VITISV_022820	Vitis vinifera (Grape)	GO:0008610; GO:0016747	lipid biosynthetic process; transferase activity, transferring acyl groups other than amino-acyl groups		IPR013747; IPR016039; IPR016038;						146
B9GUY8	269	0.360107	146	0.195448	-9.49389	0.930537	6.83228e-09	Predicted protein	POPTRDRAFT_709874	Populus trichocarpa (Western balsam poplar) (Populus balsamifera subsp. trichocarpa)	GO:0005840; GO:0003735; GO:0006412	ribosome; structural constituent of ribosome; translation		IPR014401; IPR001377;					16973872;	249
B2Z6P3	9	0.00590551	23	0.0150919	-13.2778	3.16581	1.02446e-08	Coumaroyl 3-hydroxylase (Cytochrome P450)	CYP98A27 POPTRDRAFT_685839	Populus trichocarpa (Western balsam poplar) (Populus balsamifera subsp. trichocarpa)	GO:0009055; GO:0020037; GO:0004497; GO:0055114	electron carrier activity; heme binding; monooxygenase activity; oxidation reduction	Heme; Iron; Metal-binding; Monooxygenase; Oxidoreductase	IPR001128; IPR017972; IPR002401;			Cytochrome P450 family		19996151; 16973872;	508
A5BH86	23	0.0456349	35	0.0694444	-12.2981	2.4179	1.05072e-08	Putative uncharacterized protein (Whole genome shotgun sequence of line PN40024, scaffold_7.assembly12x)	VITISV_023651 VIT_00033966001	Vitis vinifera (Grape)	GO:0003677; GO:0005634	DNA binding; nucleus		IPR000910; IPR009071;					17721507;	168
B9SI28	145	0.236928	95	0.155229	-10.2497	1.20212	1.05128e-08	Peptidyl-prolyl cis-trans isomerase (EC 5.2.1.8)	RCOM_0612510	Ricinus communis (Castor bean)	GO:0003755; GO:0006457	peptidyl-prolyl cis-trans isomerase activity; protein folding	Isomerase; Rotamase	IPR015891; IPR020892; IPR002130;	5.2.1.8	PPIase cyclophilin-type domain (1)	Cyclophilin-type PPIase family			204
A5C3N4	0	0	19	0.0180952	-30.9933	38.0455	1.49012e-08	Putative uncharacterized protein	VITISV_025215	Vitis vinifera (Grape)										350
B9R8N4	0	0	19	0.0065024	-30.9933	38.0455	1.49012e-08	Catalase (EC 1.11.1.6)	RCOM_1601030	Ricinus communis (Castor bean)	GO:0004096; GO:0020037; GO:0042744; GO:0055114	catalase activity; heme binding; hydrogen peroxide catabolic process; oxidation reduction	Heme; Hydrogen peroxide; Iron; Metal-binding; Oxidoreductase; Peroxidase	IPR002226; IPR020835; IPR010582; IPR011614; IPR018028;	1.11.1.6		Catalase family			974
B9SKF5	0	0	19	0.0187377	-30.9933	38.0455	1.49012e-08	Casein kinase II beta chain, putative	RCOM_0658550	Ricinus communis (Castor bean)	GO:0016301; GO:0005956; GO:0019887	kinase activity; protein kinase CK2 complex; protein kinase regulator activity	Kinase; Transferase	IPR016149; IPR016150; IPR000704;						338
D7SJ26	0	0	19	0.00650908	-30.9933	38.0455	1.49012e-08	Whole genome shotgun sequence of line PN40024, scaffold_0.assembly12x (Fragment)	VIT_00008327001	Vitis vinifera (Grape)	GO:0005524; GO:0006468; GO:0004674	ATP binding; protein amino acid phosphorylation; protein serine/threonine kinase activity	ATP-binding; Kinase; Nucleotide-binding; Serine/threonine-protein kinase; Transferase	IPR013320; IPR011009; IPR000719; IPR017441; IPR017442; IPR008271;			Protein kinase superfamily		17721507;	973
D7SJU9	0	0	19	0.0109763	-30.9933	38.0455	1.49012e-08	Whole genome shotgun sequence of line PN40024, scaffold_4.assembly12x (Fragment)	VIT_00024702001	Vitis vinifera (Grape)	GO:0016831; GO:0000287; GO:0030976	carboxy-lyase activity; magnesium ion binding; thiamin pyrophosphate binding		IPR012110; IPR012000; IPR012001; IPR011766;			TPP enzyme family		17721507;	577
D7U796	0	0	19	0.0104338	-30.9933	38.0455	1.49012e-08	Whole genome shotgun sequence of line PN40024, scaffold_13.assembly12x (Fragment)	VIT_00013934001	Vitis vinifera (Grape)	GO:0003677; GO:0005634; GO:0006355; GO:0003700; GO:0006350	DNA binding; nucleus; regulation of transcription, DNA-dependent; sequence-specific DNA binding transcription factor activity; transcription	DNA-binding; Nucleus; Transcription; Transcription regulation	IPR016177; IPR001471;					17721507;	607
O23144	0	0	19	0.0103486	-30.9933	38.0455	1.49012e-08	AT4g27500/F27G19_100 (At4g27500/F27G19_100) (Proton pump interactor)	ppi At4g27500	Arabidopsis thaliana (Mouse-ear cress)	GO:0005783; GO:0005886; GO:0005515; GO:0010155	endoplasmic reticulum; plasma membrane; protein binding; regulation of proton transport	Complete proteome						19376835; 15308754; 10617198;	612
Q852S8	0	0	19	0.016934	-30.9933	38.0455	1.49012e-08	S-adenosylmethionine decarboxylase proenzyme (EC 4.1.1.50)	SAMDC	Malus domestica (Apple) (Pyrus malus)	GO:0004014; GO:0008295; GO:0006597	adenosylmethionine decarboxylase activity; spermidine biosynthetic process; spermine biosynthetic process	Decarboxylase; Lyase; Polyamine biosynthesis; Pyruvate; S-adenosyl-L-methionine; Schiff base; Spermidine biosynthesis	IPR001985; IPR018167; IPR016067; IPR018166;	4.1.1.50		Eukaryotic AdoMetDC family			374
Q9M624	0	0	19	0.0222222	-30.9933	38.0455	1.49012e-08	Putative water channel protein	Aqp2	Solanum lycopersicum (Tomato) (Lycopersicon esculentum)	GO:0016021; GO:0055085; GO:0005215	integral to membrane; transmembrane transport; transporter activity	Membrane; Transmembrane; Transport	IPR012269; IPR000425; IPR022357;			MIP/aquaporin family		11556787	285
Q9ZUU4	0	0	19	0.0219146	-30.9933	38.0455	1.49012e-08	Ribonucleoprotein At2g37220, chloroplastic	At2g37220 F3G5.1	Arabidopsis thaliana (Mouse-ear cress)	GO:0009941; GO:0009570; GO:0009535; GO:0045087; GO:0006397; GO:0000166; GO:0008266; GO:0009737; GO:0009409; GO:0030529; GO:0010319	chloroplast envelope; chloroplast stroma; chloroplast thylakoid membrane; innate immune response; mRNA processing; nucleotide binding; poly(U) RNA binding; response to abscisic acid stimulus; response to cold; ribonucleoprotein complex; stromule	Chloroplast; Complete proteome; Plastid; RNA-binding; Repeat; Ribonucleoprotein; Transit peptide; mRNA processing	IPR012677; IPR000504;		RRM (RNA recognition motif) domains (2)			10617197; 14593172	289
A9PAW1	68	0.0968661	58	0.0826211	-11.1518	1.58269	2.20057e-08	Predicted protein (Putative uncharacterized protein)	POPTRDRAFT_835769	Populus trichocarpa (Western balsam poplar) (Populus balsamifera subsp. trichocarpa)	GO:0003723; GO:0015935; GO:0003735; GO:0006412	RNA binding; small ribosomal subunit; structural constituent of ribosome; translation	Ribonucleoprotein; Ribosomal protein	IPR004087; IPR015946; IPR009019; IPR004044; IPR001351; IPR018280; IPR005703;		KH type-2 domain (1)	Ribosomal protein S3P family		18230180; 16973872;	234
A5B0N0	20	0.0441501	30	0.0662252	-12.5101	2.39714	2.29186e-08	Putative uncharacterized protein	VITISV_003551	Vitis vinifera (Grape)										151
Q3HRX7	64	0.139434	56	0.122004	-11.2209	1.61953	2.82304e-08	Ribosomal protein L25-like protein		Solanum tuberosum (Potato)	GO:0003723; GO:0000166; GO:0005840; GO:0003735; GO:0006412	RNA binding; nucleotide binding; ribosome; structural constituent of ribosome; translation	Ribonucleoprotein; Ribosomal protein	IPR012677; IPR012678; IPR001014; IPR005633; IPR013025;			Ribosomal protein L23P family			153
B9RBK5	0	0	18	0.0265487	-31.0323	37.9675	2.98023e-08	Ribulose-5-phosphate-3-epimerase, putative (EC 5.1.3.1)	RCOM_1677790	Ricinus communis (Castor bean)	GO:0005975; GO:0004750	carbohydrate metabolic process; ribulose-phosphate 3-epimerase activity	Isomerase	IPR013785; IPR000056; IPR011060;	5.1.3.1					226
B9RS14	0	0	18	0.00584795	-31.0323	37.9675	2.98023e-08	Serine-threonine protein kinase, plant-type, putative (EC 1.3.1.74) (EC 2.7.11.25)	RCOM_0801630	Ricinus communis (Castor bean)	GO:0032440; GO:0005524; GO:0004709; GO:0016021; GO:0055114; GO:0006468; GO:0005515	2-alkenal reductase activity; ATP binding; MAP kinase kinase kinase activity; integral to membrane; oxidation reduction; protein amino acid phosphorylation; protein binding	ATP-binding; Kinase; Leucine-rich repeat; Membrane; Nucleotide-binding; Oxidoreductase; Repeat; Serine/threonine-protein kinase; Transferase; Transmembrane; Transmembrane helix	IPR013320; IPR011009; IPR001611; IPR013210; IPR000719; IPR017441; IPR017442; IPR008271;	1.3.1.74; 2.7.11.25	Protein kinase domain (1)	Protein kinase superfamily			1026
B9SZ24	0	0	18	0.0174419	-31.0323	37.9675	2.98023e-08	Eukaryotic translation initiation factor, putative	RCOM_0494110	Ricinus communis (Castor bean)	GO:0003723; GO:0005850; GO:0003743	RNA binding; eukaryotic translation initiation factor 2 complex; translation initiation factor activity	Initiation factor; Protein biosynthesis	IPR011488; IPR012340; IPR016027; IPR003029; IPR022967;						344
C0Z3J9	0	0	18	0.0315789	-31.0323	37.9675	2.98023e-08	AT5G61410 protein	AT5G61410	Arabidopsis thaliana (Mouse-ear cress)	GO:0005975; GO:0004750	carbohydrate metabolic process; ribulose-phosphate 3-epimerase activity		IPR013785; IPR000056; IPR011060;						190
D7SXE9	0	0	18	0.0120724	-31.0323	37.9675	2.98023e-08	Whole genome shotgun sequence of line PN40024, scaffold_108.assembly12x (Fragment)	VIT_00011450001	Vitis vinifera (Grape)	GO:0003824; GO:0006520; GO:0030170	catalytic activity; cellular amino acid metabolic process; pyridoxal phosphate binding	Pyridoxal phosphate	IPR000277; IPR015424; IPR015421; IPR015422;			Trans-sulfuration enzymes family		17721507;	497
Q42971	0	0	18	0.0134529	-31.0323	37.9675	2.98023e-08	Enolase (EC 4.2.1.11) (2-phospho-D-glycerate hydro-lyase) (2-phosphoglycerate dehydratase) (OSE1)	ENO1 AD709 Os10g0167300 LOC_Os10g08550 OSJNAb0015J03.9	Oryza sativa subsp. japonica (Rice)	GO:0006096; GO:0000287; GO:0004634; GO:0000015	glycolysis; magnesium ion binding; phosphopyruvate hydratase activity; phosphopyruvate hydratase complex	Cytoplasm; Direct protein sequencing; Glycolysis; Lyase; Magnesium; Metal-binding	IPR000941; IPR020810; IPR020809; IPR020811;	4.2.1.11		Enolase family		12791992; 16100779; 18089549; 14681440	446
B9SAS3	12	0.00873362	26	0.0189229	-12.9818	2.92765	3.10815e-08	DNA photolyase, putative (EC 4.1.99.3)	RCOM_1178360	Ricinus communis (Castor bean)	GO:0006281; GO:0003904	DNA repair; deoxyribodipyrimidine photo-lyase activity	Lyase	IPR006050; IPR005101; IPR014729;	4.1.99.3					458
A5BBT8	27	0.0318021	36	0.0424028	-12.1621	2.22721	3.60145e-08	Putative uncharacterized protein	VITISV_004355	Vitis vinifera (Grape)				IPR004883;						283
P46286	173	0.223514	103	0.133075	-10.064	1.06405	4.01239e-08	60S ribosomal protein L8-1 (60S ribosomal protein L2) (Protein EMBRYO DEFECTIVE 2296)	RPL8A EMB2296 RPL2 At2g18020 T27K22.11	Arabidopsis thaliana (Mouse-ear cress)	GO:0009507; GO:0022625; GO:0005730; GO:0005886; GO:0005515; GO:0003735; GO:0006412; GO:0005773	chloroplast; cytosolic large ribosomal subunit; nucleolus; plasma membrane; protein binding; structural constituent of ribosome; translation; vacuole	Complete proteome; Cytoplasm; Ribonucleoprotein; Ribosomal protein; Ubl conjugation	IPR012340; IPR016027; IPR022666; IPR002171; IPR014726; IPR022669; IPR022671; IPR014722; IPR008991;			Ribosomal protein L2P family		10617197; 14593172; 11598216; 19292762	258
A9P941	137	0.236615	89	0.153713	-10.3377	1.18988	4.02679e-08	Predicted protein (Putative uncharacterized protein)	POPTRDRAFT_550502 POPTRDRAFT_829935	Populus trichocarpa (Western balsam poplar) (Populus balsamifera subsp. trichocarpa)	GO:0019843; GO:0005840; GO:0003735; GO:0006412	rRNA binding; ribosome; structural constituent of ribosome; translation		IPR000702; IPR020040; IPR002359;					18230180; 16973872;	193
A5BIQ8	12	0.014652	25	0.030525	-13.0101	2.87107	5.65315e-08	Putative uncharacterized protein	VITISV_042472	Vitis vinifera (Grape)	GO:0003723; GO:0015935; GO:0003735; GO:0006412	RNA binding; small ribosomal subunit; structural constituent of ribosome; translation	Ribonucleoprotein; Ribosomal protein	IPR014720; IPR000851; IPR005324; IPR020568; IPR014721; IPR005711; IPR013810; IPR018192;			Ribosomal protein S5P family			273
A5BSZ0	0	0	17	0.00522273	-31.0735	37.8851	5.96046e-08	Putative uncharacterized protein	VITISV_028102	Vitis vinifera (Grape)	GO:0008312; GO:0003677; GO:0015074; GO:0006614; GO:0048500	7S RNA binding; DNA binding; DNA integration; SRP-dependent cotranslational protein targeting to membrane; signal recognition particle		IPR001584; IPR012337; IPR013103; IPR013699; IPR011990;						1085
A9PI44	0	0	17	0.0337302	-31.0735	37.8851	5.96046e-08	Glutathione peroxidase	PtrcGpx3_1 POPTRDRAFT_709364	Populus trichocarpa (Western balsam poplar) (Populus balsamifera subsp. trichocarpa)	GO:0004602; GO:0055114; GO:0006979	glutathione peroxidase activity; oxidation reduction; response to oxidative stress	Oxidoreductase; Peroxidase	IPR000889; IPR012336; IPR012335;			Glutathione peroxidase family		18230180; 16973872;	168
B9R7H6	0	0	17	0.0167158	-31.0735	37.8851	5.96046e-08	Putative uncharacterized protein	RCOM_1591870	Ricinus communis (Castor bean)				IPR012442;						339
D7SUH5	0	0	17	0.0335306	-31.0735	37.8851	5.96046e-08	Whole genome shotgun sequence of line PN40024, scaffold_8.assembly12x (Fragment)	VIT_00035713001	Vitis vinifera (Grape)	GO:0020037; GO:0019825; GO:0015671	heme binding; oxygen binding; oxygen transport		IPR012292; IPR009050; IPR001486;					17721507;	169
Q9M3V1	0	0	17	0.0137207	-31.0735	37.8851	5.96046e-08	Protein phpsphatase 2C (PP2C) (EC 3.1.3.16)	pp2C1	Fagus sylvatica (Beechnut)	GO:0046872; GO:0006470; GO:0004722; GO:0008287	metal ion binding; protein amino acid dephosphorylation; protein serine/threonine phosphatase activity; protein serine/threonine phosphatase complex	Hydrolase; Magnesium; Metal-binding; Protein phosphatase	IPR015655; IPR001932; IPR000222; IPR014045;	3.1.3.16		PP2C family		11299374; 12970481	413
Q9M5M7	236	0.357576	129	0.195455	-9.6776	0.940759	6.33748e-08	60S ribosomal protein L10	RPL10	Euphorbia esula (Leafy spurge)	GO:0005840; GO:0003735; GO:0006412	ribosome; structural constituent of ribosome; translation	Ribonucleoprotein; Ribosomal protein	IPR001197; IPR016180; IPR018255;			Ribosomal protein L10e family			220
B9SLK4	94	0.0979167	68	0.0708333	-10.8035	1.34505	7.28154e-08	60S acidic ribosomal protein P0, putative (EC 4.2.99.18)	RCOM_0592410	Ricinus communis (Castor bean)	GO:0003906; GO:0005840; GO:0042254; GO:0003735; GO:0006414	DNA-(apurinic or apyrimidinic site) lyase activity; ribosome; ribosome biogenesis; structural constituent of ribosome; translational elongation	Lyase; Ribonucleoprotein; Ribosomal protein	IPR001813; IPR001790;	4.2.99.18		Ribosomal protein L10P family			320
B9S3A6	77	0.115616	61	0.0915916	-11.0258	1.47613	8.10907e-08	Glutathione s-transferase, putative (EC 4.4.1.5)	RCOM_0731900	Ricinus communis (Castor bean)	GO:0004462; GO:0016740	lactoylglutathione lyase activity; transferase activity	Lyase; Transferase	IPR010987; IPR004045; IPR017933; IPR004046; IPR012336; IPR012335;	4.4.1.5	GST C-terminal domain (1); GST N-terminal domain (1)	GST superfamily			222
A5C7C2	39	0.0344828	42	0.0371353	-11.7857	1.91909	8.95388e-08	Putative uncharacterized protein	VITISV_041136	Vitis vinifera (Grape)	GO:0003677; GO:0015074; GO:0000785; GO:0006333; GO:0003682; GO:0005634	DNA binding; DNA integration; chromatin; chromatin assembly or disassembly; chromatin binding; nucleus	Nucleus	IPR000953; IPR001584; IPR012337;						377
A5B7A4	93	0.0707763	68	0.0517504	-10.8112	1.36048	1.04863e-07	6-phosphogluconate dehydrogenase, decarboxylating (EC 1.1.1.44)	VITISV_032572	Vitis vinifera (Grape)	GO:0050661; GO:0055114; GO:0006098; GO:0004616	NADP or NADPH binding; oxidation reduction; pentose-phosphate shunt; phosphogluconate dehydrogenase (decarboxylating) activity	NADP; Oxidoreductase	IPR008927; IPR006183; IPR006114; IPR006113; IPR006115; IPR013328; IPR012284; IPR016040;	1.1.1.44		6-phosphogluconate dehydrogenase family			438
B9RAI8	14	0.0083632	26	0.0155317	-12.8706	2.70526	1.40516e-07	Nucleolar protein nop56, putative	RCOM_1506680	Ricinus communis (Castor bean)				IPR012974; IPR012976; IPR002687;						558
D7THJ7	58	0.0407876	50	0.0351617	-11.3736	1.59805	1.42696e-07	Whole genome shotgun sequence of line PN40024, scaffold_7.assembly12x (Fragment)	VIT_00034123001	Vitis vinifera (Grape)	GO:0005524	ATP binding		IPR003959;					17721507;	474
B9RTK2	214	0.356667	118	0.196667	-9.81248	0.95335	1.45612e-07	Acireductone dioxygenase, putative	RCOM_0911070	Ricinus communis (Castor bean)	GO:0019509; GO:0046872; GO:0055114; GO:0016702	L-methionine salvage from methylthioadenosine; metal ion binding; oxidation reduction; oxidoreductase activity, acting on single donors with incorporation of molecular oxygen, incorporation of two atoms of oxygen	Dioxygenase; Oxidoreductase	IPR004313; IPR011051; IPR014710;						200
Q56WU3	77	0.0746124	60	0.0581395	-11.0377	1.45228	1.74937e-07	Ketol-acid reductoisomerase	At3g58610	Arabidopsis thaliana (Mouse-ear cress)	GO:0009082; GO:0050662; GO:0016853; GO:0004455; GO:0055114	branched chain family amino acid biosynthetic process; coenzyme binding; isomerase activity; ketol-acid reductoisomerase activity; oxidation reduction	Isomerase	IPR008927; IPR013023; IPR000506; IPR013328; IPR016040;						344
B9RDU1	0	0	16	0.0150235	-31.1173	37.7976	2.38419e-07	Cysteine synthase (EC 2.5.1.47)	RCOM_1615850	Ricinus communis (Castor bean)	GO:0006535; GO:0004124; GO:0030170; GO:0016740	cysteine biosynthetic process from serine; cysteine synthase activity; pyridoxal phosphate binding; transferase activity	Amino-acid biosynthesis; Cysteine biosynthesis; Transferase	IPR001216; IPR005856; IPR005859; IPR001926;	2.5.1.47		Cysteine synthase/cystathionine beta-synthase family			355
B9RFA3	0	0	16	0.00600601	-31.1173	37.7976	2.38419e-07	Respiratory burst oxidase, putative (EC 1.6.3.1)	RCOM_1433130	Ricinus communis (Castor bean)	GO:0050660; GO:0016174; GO:0005509; GO:0009055; GO:0016021; GO:0005506; GO:0055114; GO:0004601	FAD or FADH2 binding; NAD(P)H oxidase activity; calcium ion binding; electron carrier activity; integral to membrane; iron ion binding; oxidation reduction; peroxidase activity	Calcium; Membrane; Oxidoreductase; Transmembrane; Transmembrane helix	IPR000778; IPR011992; IPR018247; IPR018249; IPR013112; IPR017927; IPR013121; IPR013130; IPR013623; IPR017938;	1.6.3.1	FAD-binding FR-type domain (1); Ferric oxidoreductase domain (1)				888
B9RFD6	0	0	16	0.0132341	-31.1173	37.7976	2.38419e-07	60S ribosomal protein L18, putative	RCOM_1433890	Ricinus communis (Castor bean)	GO:0003723; GO:0005840; GO:0003735; GO:0006412	RNA binding; ribosome; structural constituent of ribosome; translation	Ribonucleoprotein; Ribosomal protein	IPR002478; IPR015947; IPR000039; IPR021131; IPR004521;						403
B9S6F6	0	0	16	0.0168244	-31.1173	37.7976	2.38419e-07	Abhydrolase domain containing, putative	RCOM_0536120	Ricinus communis (Castor bean)	GO:0016787	hydrolase activity	Hydrolase	IPR000073;						317
D7SWK5	0	0	16	0.0134341	-31.1173	37.7976	2.38419e-07	Whole genome shotgun sequence of line PN40024, scaffold_31.assembly12x (Fragment)	VIT_00022413001	Vitis vinifera (Grape)	GO:0005794; GO:0008378; GO:0016021; GO:0006486	Golgi apparatus; galactosyltransferase activity; integral to membrane; protein amino acid glycosylation	Glycosyltransferase; Golgi apparatus; Membrane; Transferase; Transmembrane; Transmembrane helix	IPR002659;					17721507;	397
D7SZG9	0	0	16	0.011181	-31.1173	37.7976	2.38419e-07	Whole genome shotgun sequence of line PN40024, scaffold_49.assembly12x (Fragment)	VIT_00027813001	Vitis vinifera (Grape)	GO:0003676; GO:0008270	nucleic acid binding; zinc ion binding		IPR021715; IPR001878;					17721507;	477
D7TBW7	0	0	16	0.0205128	-31.1173	37.7976	2.38419e-07	Whole genome shotgun sequence of line PN40024, scaffold_16.assembly12x (Fragment)	VIT_00015482001	Vitis vinifera (Grape)	GO:0005525; GO:0003924; GO:0006886; GO:0006913; GO:0005515; GO:0007165	GTP binding; GTPase activity; intracellular protein transport; nucleocytoplasmic transport; protein binding; signal transduction	GTP-binding; Nucleotide-binding	IPR002041; IPR013753; IPR005225;					17721507;	260
D7SVL8	101	0.285311	69	0.194915	-10.7412	1.26249	3.19301e-07	Whole genome shotgun sequence of line PN40024, scaffold_68.assembly12x (Fragment)	VIT_00033043001	Vitis vinifera (Grape)				IPR017000; IPR000626; IPR019955;					17721507;	118
A5ATB7	50	0.0280584	44	0.0246914	-11.5729	1.62775	3.48248e-07	Methylenetetrahydrofolate reductase (EC 1.5.1.20)	VITISV_016119	Vitis vinifera (Grape)	GO:0006555; GO:0004489; GO:0055114	methionine metabolic process; methylenetetrahydrofolate reductase (NADPH) activity; oxidation reduction	FAD; Flavoprotein; Oxidoreductase	IPR004621; IPR003171;	1.5.1.20		Methylenetetrahydrofolate reductase family			594
Q9FGZ9	221	1.00913	118	0.538813	-9.78926	0.906915	4.66449e-07	Ubiquitin-like protein 5	UBL5 At5g42300 K5J14.10	Arabidopsis thaliana (Mouse-ear cress)	GO:0005737	cytoplasm	Complete proteome; Cytoplasm; Phosphoprotein; Ubl conjugation pathway	IPR000626; IPR019955;		Ubiquitin-like domain (1)			10718197; 14593172; 19376835	73
A5BAY5	0	0	15	0.026455	-31.1638	37.7045	4.76837e-07	Putative uncharacterized protein	VITISV_014454	Vitis vinifera (Grape)	GO:0015986; GO:0046933; GO:0045261; GO:0046961	ATP synthesis coupled proton transport; hydrogen ion transporting ATP synthase activity, rotational mechanism; proton-transporting ATP synthase complex, catalytic core F(1); proton-transporting ATPase activity, rotational mechanism		IPR000131;						189
B9RU16	0	0	15	0.0193798	-31.1638	37.7045	4.76837e-07	Putative uncharacterized protein	RCOM_1460420	Ricinus communis (Castor bean)				IPR006502;						258
B9SDK8	0	0	15	0.0205761	-31.1638	37.7045	4.76837e-07	Putative uncharacterized protein	RCOM_0421530	Ricinus communis (Castor bean)										243
B9SY14	0	0	15	0.0231481	-31.1638	37.7045	4.76837e-07	Poly-A binding protein, putative	RCOM_0436100	Ricinus communis (Castor bean)	GO:0003676; GO:0000166	nucleic acid binding; nucleotide binding		IPR012677; IPR000504;						216
D7TED0	0	0	15	0.00888099	-31.1638	37.7045	4.76837e-07	Whole genome shotgun sequence of line PN40024, scaffold_59.assembly12x (Fragment)	VIT_00030491001	Vitis vinifera (Grape)	GO:0003872; GO:0005945; GO:0005524; GO:0047334; GO:0006096	6-phosphofructokinase activity; 6-phosphofructokinase complex; ATP binding; diphosphate-fructose-6-phosphate 1-phosphotransferase activity; glycolysis		IPR011183; IPR022953; IPR000023; IPR013981;					17721507;	563
Q8VYI4	0	0	15	0.0133333	-31.1638	37.7045	4.76837e-07	Aspartate-semialdehyde dehydrogenase, putative (At1g14810/F10B6_6)	At1g14810	Arabidopsis thaliana (Mouse-ear cress)	GO:0051287; GO:0050661; GO:0004073; GO:0009570; GO:0009086; GO:0005739; GO:0055114; GO:0046983; GO:0009088	NAD or NADH binding; NADP or NADPH binding; aspartate-semialdehyde dehydrogenase activity; chloroplast stroma; methionine biosynthetic process; mitochondrion; oxidation reduction; protein dimerization activity; threonine biosynthetic process	Complete proteome	IPR012080; IPR005986; IPR016040; IPR000534; IPR012280;			Aspartate-semialdehyde dehydrogenase family		11130712; 12093376;	375
Q9SJ60	0	0	15	0.0260417	-31.1638	37.7045	4.76837e-07	Putative uncharacterized protein At2g35900	At2g35900	Arabidopsis thaliana (Mouse-ear cress)	GO:0005634	nucleus	Complete proteome						10617197;	192
D7SX67	12	0.0143369	22	0.0262843	-13.1023	2.68664	6.03854e-07	Whole genome shotgun sequence of line PN40024, scaffold_108.assembly12x (Fragment)	VIT_00011353001	Vitis vinifera (Grape)	GO:0047800; GO:0055114	cysteamine dioxygenase activity; oxidation reduction		IPR011051; IPR012864; IPR014710;					17721507;	279
B9S4I6	75	0.0614251	56	0.045864	-11.1065	1.39071	6.35689e-07	Dead box ATP-dependent RNA helicase, putative	RCOM_0807900	Ricinus communis (Castor bean)	GO:0005524; GO:0008026; GO:0003676	ATP binding; ATP-dependent helicase activity; nucleic acid binding	ATP-binding; Helicase; Hydrolase; Nucleotide-binding	IPR014001; IPR011545; IPR001650; IPR014021; IPR014014;						407
P12471	35	0.047619	36	0.0489796	-11.9749	1.85282	6.53997e-07	Chlorophyll a-b binding protein, chloroplastic (LHCII type I CAB) (LHCP) (Fragment)		Glycine max (Soybean) (Glycine hispida)	GO:0016168; GO:0009535; GO:0016021; GO:0046872; GO:0009765; GO:0009522; GO:0009523; GO:0018298	chlorophyll binding; chloroplast thylakoid membrane; integral to membrane; metal ion binding; photosynthesis, light harvesting; photosystem I; photosystem II; protein-chromophore linkage	Acetylation; Chlorophyll; Chloroplast; Chromophore; Magnesium; Membrane; Metal-binding; Phosphoprotein; Photosynthesis; Photosystem I; Photosystem II; Plastid; Thylakoid; Transit peptide; Transmembrane; Transmembrane helix	IPR001344; IPR022796;			Light-harvesting chlorophyll a/b-binding (LHC) protein family			245
D7TL03	28	0.0723514	33	0.0852713	-12.1987	2.04921	7.45972e-07	Whole genome shotgun sequence of line PN40024, scaffold_56.assembly12x (Fragment)	VIT_00029893001	Vitis vinifera (Grape)	GO:0003824	catalytic activity		IPR011146; IPR011151; IPR019808; IPR001310;		HIT domain (1)			17721507;	129
B9RMJ0	10	0.0137741	20	0.0275482	-13.3026	2.81217	7.66013e-07	Adenylate kinase 1, putative (EC 2.7.4.10)	RCOM_1081020	Ricinus communis (Castor bean)	GO:0005524; GO:0004017; GO:0005737; GO:0046899; GO:0009165	ATP binding; adenylate kinase activity; cytoplasm; nucleoside triphosphate adenylate kinase activity; nucleotide biosynthetic process	Kinase; Transferase	IPR006259; IPR000850; IPR007862;	2.7.4.10		Adenylate kinase family			242
A9P806	183	0.156812	101	0.0865467	-10.0376	0.954686	7.94311e-07	Predicted protein (Putative uncharacterized protein)	POPTRDRAFT_831551	Populus trichocarpa (Western balsam poplar) (Populus balsamifera subsp. trichocarpa)	GO:0005840; GO:0003735; GO:0006412	ribosome; structural constituent of ribosome; translation	Ribonucleoprotein; Ribosomal protein	IPR000597; IPR019926; IPR009000;			Ribosomal protein L3P family		18230180; 16973872;	389
A5BUH0	91	0.0856874	62	0.0583804	-10.8935	1.25858	1.05034e-06	Putative uncharacterized protein	VITISV_028661	Vitis vinifera (Grape)	GO:0005634; GO:0006355; GO:0043565; GO:0003700	nucleus; regulation of transcription, DNA-dependent; sequence-specific DNA binding; sequence-specific DNA binding transcription factor activity	DNA-binding; Nucleus	IPR000232; IPR011991;			HSF family			354
D7TDY3	105	0.0383772	68	0.0248538	-10.7237	1.18539	1.23606e-06	Whole genome shotgun sequence of line PN40024, scaffold_151.assembly12x (Fragment)	VIT_00001168001	Vitis vinifera (Grape)	GO:0003723; GO:0005515; GO:0005840; GO:0003735; GO:0006412; GO:0008270	RNA binding; protein binding; ribosome; structural constituent of ribosome; translation; zinc ion binding	Metal-binding; Zinc	IPR016181; IPR001892; IPR010979; IPR018269; IPR011011; IPR001965; IPR019787;					17721507;	912
Q93VF1	186	0.427586	102	0.234483	-10.0187	0.945441	1.26906e-06	At2g04520/T1O3.7		Arabidopsis thaliana (Mouse-ear cress)	GO:0003723; GO:0003743	RNA binding; translation initiation factor activity	Initiation factor; Protein biosynthesis	IPR012340; IPR016027; IPR006196; IPR001253; IPR018104;		S1-like domain (1)	EIF-1A family			145
A5BUU4	121	0.129274	76	0.0811966	-10.5411	1.14124	1.28653e-06	40S ribosomal protein SA	GSVIVT00034021001 LOC100254883 VITISV_015795	Vitis vinifera (Grape)	GO:0015935; GO:0003735; GO:0006412	small ribosomal subunit; structural constituent of ribosome; translation	Cytoplasm; Ribonucleoprotein; Ribosomal protein	IPR001865; IPR018130; IPR005707;			Ribosomal protein S2P family		17721507;	312
B9GPE7	39	0.0174731	37	0.0165771	-11.8771	1.73623	1.39687e-06	Predicted protein	POPTRDRAFT_552034	Populus trichocarpa (Western balsam poplar) (Populus balsamifera subsp. trichocarpa)	GO:0004802	transketolase activity		IPR009014; IPR015941; IPR005475; IPR005478; IPR020826; IPR005476; IPR005474;					16973872;	744
B9SSV8	33	0.103774	33	0.103774	-12.0801	1.81217	1.77287e-06	Putative uncharacterized protein	RCOM_0792900	Ricinus communis (Castor bean)	GO:0004129; GO:0009055; GO:0005746	cytochrome-c oxidase activity; electron carrier activity; mitochondrial respiratory chain		IPR003177;						106
A5B9W1	0	0	14	0.016092	-31.2136	37.605	1.90735e-06	Putative uncharacterized protein	VITISV_026126	Vitis vinifera (Grape)	GO:0005524; GO:0016887	ATP binding; ATPase activity	ATP-binding; Nucleotide-binding	IPR003439; IPR003593;						290
B9RUL2	0	0	14	0.00612423	-31.2136	37.605	1.90735e-06	H(\+)-transporting atpase plant/fungi plasma membrane type, putative (EC 3.6.3.6)	RCOM_0854050	Ricinus communis (Castor bean)	GO:0005524; GO:0006754; GO:0008553; GO:0016021	ATP binding; ATP biosynthetic process; hydrogen-exporting ATPase activity, phosphorylative mechanism; integral to membrane	ATP-binding; Hydrolase; Membrane; Nucleotide-binding; Transmembrane; Transmembrane helix	IPR008250; IPR004014; IPR000695; IPR001757; IPR006534; IPR005834;	3.6.3.6					762
B9S1I5	0	0	14	0.0149573	-31.2136	37.605	1.90735e-06	NAD dependent epimerase/dehydratase, putative (EC 1.3.1.45)	RCOM_0865350	Ricinus communis (Castor bean)	GO:0047526; GO:0005488; GO:0055114	2'-hydroxyisoflavone reductase activity; binding; oxidation reduction	Oxidoreductase	IPR016040; IPR008030;	1.3.1.45					312
B9S9H9	0	0	14	0.0282828	-31.2136	37.605	1.90735e-06	Gamma-gliadin, putative	RCOM_0885370	Ricinus communis (Castor bean)										165
B9SFV2	0	0	14	0.0116959	-31.2136	37.605	1.90735e-06	Hydrolase, putative	RCOM_0723790	Ricinus communis (Castor bean)	GO:0016787	hydrolase activity	Hydrolase	IPR004843;						399
B9SQJ2	0	0	14	0.0117845	-31.2136	37.605	1.90735e-06	Translation initiation factor, putative	RCOM_0738700	Ricinus communis (Castor bean)	GO:0003743	translation initiation factor activity	Initiation factor; Protein biosynthesis	IPR010433;						396
D3THI6	0	0	14	0.009908	-31.2136	37.605	1.90735e-06	Glycosyltransferase		Malus domestica (Apple) (Pyrus malus)	GO:0016758	transferase activity, transferring hexosyl groups	Glycosyltransferase; Transferase	IPR002213;			UDP-glycosyltransferase family			471
D6P747	0	0	14	0.00648148	-31.2136	37.605	1.90735e-06	Phenylalanine ammonia-lyase (EC 4.3.1.24)		Pyrus x bretschneideri	GO:0006559; GO:0016841; GO:0009058; GO:0005737; GO:0009698	L-phenylalanine catabolic process; ammonia-lyase activity; biosynthetic process; cytoplasm; phenylpropanoid metabolic process	Cytoplasm; Lyase; Phenylpropanoid metabolism	IPR008948; IPR001106; IPR022313; IPR005922;	4.3.1.24		PAL/histidase family			720
D7SRG7	0	0	14	0.0118443	-31.2136	37.605	1.90735e-06	Whole genome shotgun sequence of line PN40024, scaffold_217.assembly12x (Fragment)	VIT_00003934001	Vitis vinifera (Grape)	GO:0004177; GO:0009987; GO:0008235; GO:0006508	aminopeptidase activity; cellular process; metalloexopeptidase activity; proteolysis		IPR004545; IPR001714; IPR000994; IPR011991;					17721507;	394
D7SX51	0	0	14	0.0217054	-31.2136	37.605	1.90735e-06	Whole genome shotgun sequence of line PN40024, scaffold_241.assembly12x (Fragment)	VIT_00004910001	Vitis vinifera (Grape)				IPR009902;					17721507;	215
Q9M6E7	0	0	14	0.010167	-31.2136	37.605	1.90735e-06	UDP-glucose:salicylic acid glucosyltransferase	SA-GTase	Nicotiana tabacum (Common tobacco)	GO:0016758	transferase activity, transferring hexosyl groups	Glycosyltransferase; Transferase	IPR002213;			UDP-glycosyltransferase family		10593966;	459
Q9SRX5	0	0	14	0.0281124	-31.2136	37.605	1.90735e-06	F22D16.19 protein (Putative uncharacterized protein) (Putative uncharacterized protein F22D16.19)	At1g02816 F22D16.19	Arabidopsis thaliana (Mouse-ear cress)	GO:0005886; GO:0005773	plasma membrane; vacuole	Complete proteome	IPR007493;					11130712; 12093376;	166
B9T6G3	12	0.015444	21	0.027027	-13.1359	2.61953	1.94158e-06	AP2 domain transcription factor RAP2.3, putative	RCOM_0295580	Ricinus communis (Castor bean)	GO:0003677; GO:0005634; GO:0006355; GO:0003700; GO:0006350	DNA binding; nucleus; regulation of transcription, DNA-dependent; sequence-specific DNA binding transcription factor activity; transcription	DNA-binding; Nucleus; Transcription; Transcription regulation	IPR016177; IPR001471;						259
A8Y7S8	145	0.340376	84	0.197183	-10.3384	1.02458	2.34095e-06	Z-box binding factor 3	zbf3	Arabidopsis thaliana (Mouse-ear cress)	GO:0005509	calcium ion binding	Calcium	IPR018248; IPR011992; IPR018247; IPR018249; IPR002048;					18621945	142
D7SHG7	144	0.110345	84	0.0643678	-10.3434	1.03457	2.34095e-06	Whole genome shotgun sequence of line PN40024, scaffold_0.assembly12x (Fragment)	VIT_00007619001	Vitis vinifera (Grape)	GO:0005524; GO:0006468; GO:0004674	ATP binding; protein amino acid phosphorylation; protein serine/threonine kinase activity		IPR011009; IPR000719; IPR017442; IPR008271; IPR002290;					17721507;	435
Q9LX88	88	0.225641	60	0.153846	-10.9414	1.25963	2.49154e-06	40S ribosomal protein S15a-4	RPS15AD At3g46040 F12M12_10	Arabidopsis thaliana (Mouse-ear cress)	GO:0022627; GO:0003735; GO:0006412	cytosolic small ribosomal subunit; structural constituent of ribosome; translation	Complete proteome; Ribonucleoprotein; Ribosomal protein	IPR000630;			Ribosomal protein S8P family		11130713; 14593172; 11598216	130
A9PGL4	50	0.11655	43	0.100233	-11.5895	1.59458	2.52215e-06	Predicted protein (Putative uncharacterized protein)	POPTRDRAFT_814470	Populus trichocarpa (Western balsam poplar) (Populus balsamifera subsp. trichocarpa)	GO:0005840; GO:0003735; GO:0006412	ribosome; structural constituent of ribosome; translation		IPR001266; IPR018277;					18230180; 16973872;	143
D7STV3	9	0.00977199	19	0.0206298	-13.4156	2.89018	2.55601e-06	Whole genome shotgun sequence of line PN40024, scaffold_8.assembly12x (Fragment)	VIT_00035444001	Vitis vinifera (Grape)	GO:0016810; GO:0006807	hydrolase activity, acting on carbon-nitrogen (but not peptide) bonds; nitrogen compound metabolic process		IPR003010;					17721507;	307
D7SSE8	94	0.186508	62	0.123016	-10.8701	1.21178	2.93868e-06	Whole genome shotgun sequence of line PN40024, scaffold_147.assembly12x (Fragment)	VIT_00000982001	Vitis vinifera (Grape)	GO:0051537; GO:0009055; GO:0022900; GO:0046872	2 iron, 2 sulfur cluster binding; electron carrier activity; electron transport chain; metal ion binding	2Fe-2S; Iron; Iron-sulfur; Metal-binding	IPR006058; IPR012675; IPR010241; IPR001041;		2Fe-2S ferredoxin-type domain (1)			17721507;	168
B9SKU0	8	0.0016996	17	0.00361164	-13.5808	2.89964	3.03239e-06	Mgatp-energized glutathione s-conjugate pump, putative (EC 1.3.1.74)	RCOM_1092320	Ricinus communis (Castor bean)	GO:0032440; GO:0005524; GO:0042626; GO:0016021; GO:0055114	2-alkenal reductase activity; ATP binding; ATPase activity, coupled to transmembrane movement of substances; integral to membrane; oxidation reduction	ATP-binding; Nucleotide-binding; Oxidoreductase; Repeat	IPR003439; IPR017871; IPR017940; IPR001140; IPR011527; IPR003593;	1.3.1.74		ABC transporter superfamily			1569
Q9M3T9	36	0.104348	35	0.101449	-11.9749	1.77153	3.75324e-06	Defender against cell death 1 (DAD-1)	DAD1 DAD	Betula verrucosa (White birch) (Betula pendula)	GO:0006915; GO:0016021	apoptosis; integral to membrane	Apoptosis; Membrane; Transmembrane; Transmembrane helix	IPR003038;			DAD/OST2 family			115
B9RFE9	0	0	13	0.0153121	-31.267	37.498	3.8147e-06	Putative uncharacterized protein	RCOM_1434120	Ricinus communis (Castor bean)				IPR001810; IPR022364;		F-box domain (1)				283
B9RID7	0	0	13	0.0083014	-31.267	37.498	3.8147e-06	DNA-damage-inducible protein f, putative	RCOM_1578220	Ricinus communis (Castor bean)	GO:0015297; GO:0015238; GO:0016020	antiporter activity; drug transmembrane transporter activity; membrane		IPR002528;						522
B9S5J4	0	0	13	0.0106732	-31.267	37.498	3.8147e-06	ATP synthase subunit beta vacuolar, putative (EC 3.6.3.15)	RCOM_0977310	Ricinus communis (Castor bean)	GO:0015986; GO:0046933; GO:0046961; GO:0033178	ATP synthesis coupled proton transport; hydrogen ion transporting ATP synthase activity, rotational mechanism; proton-transporting ATPase activity, rotational mechanism; proton-transporting two-sector ATPase complex, catalytic domain	Hydrogen ion transport; Hydrolase; Ion transport; Transport	IPR020003; IPR000194; IPR000793; IPR004100;	3.6.3.15		ATPase alpha/beta chains family			406
B9T4J8	0	0	13	0.00570175	-31.267	37.498	3.8147e-06	Xylem serine proteinase 1, putative (EC 3.4.21.25)	RCOM_0396690	Ricinus communis (Castor bean)	GO:0042802; GO:0043086; GO:0006508; GO:0004252	identical protein binding; negative regulation of catalytic activity; proteolysis; serine-type endopeptidase activity	Hydrolase; Protease; Serine protease	IPR000209; IPR022398; IPR015500; IPR010259; IPR003137;	3.4.21.25					760
D7SU67	0	0	13	0.0107261	-31.267	37.498	3.8147e-06	Whole genome shotgun sequence of line PN40024, scaffold_8.assembly12x (Fragment)	VIT_00035583001	Vitis vinifera (Grape)	GO:0005524; GO:0004815; GO:0006422; GO:0005737	ATP binding; aspartate-tRNA ligase activity; aspartyl-tRNA aminoacylation; cytoplasm		IPR004364; IPR018150; IPR006195; IPR004523; IPR002312; IPR012340; IPR016027;			Class-II aminoacyl-tRNA synthetase family		17721507;	404
D7TEQ0	0	0	13	0.0162907	-31.267	37.498	3.8147e-06	Whole genome shotgun sequence of line PN40024, scaffold_59.assembly12x (Fragment)	VIT_00030637001	Vitis vinifera (Grape)				IPR002902;					17721507;	266
D9ZJE6	0	0	13	0.0140237	-31.267	37.498	3.8147e-06	WHY domain class transcription factor	WHY2	Malus domestica (Apple) (Pyrus malus)				IPR004864; IPR013990;						309
O04469	0	0	13	0.0180556	-31.267	37.498	3.8147e-06	At1g65520 (F5I14.5 protein)	At1g65520 F5I14.5	Arabidopsis thaliana (Mouse-ear cress)	GO:0004165; GO:0009062; GO:0005777	dodecenoyl-CoA delta-isomerase activity; fatty acid catabolic process; peroxisome	Complete proteome	IPR001753;					11130712;	240
P43255	0	0	13	0.0219966	-31.267	37.498	3.8147e-06	COP9 signalosome complex subunit 8 (CSN complex subunit 8) (Constitutive photomorphogenesis protein 9) (Protein FUSCA 7)	CSN8 COP9 FUS7 At4g14110 dl3095c	Arabidopsis thaliana (Mouse-ear cress)	GO:0010388; GO:0005737; GO:0004222; GO:0007275; GO:0005515; GO:0009585; GO:0009753; GO:0008180; GO:0010387	cullin deneddylation; cytoplasm; metalloendopeptidase activity; multicellular organismal development; protein binding; red, far-red light phototransduction; response to jasmonic acid stimulus; signalosome; signalosome assembly	Complete proteome; Cytoplasm; Developmental protein; Nucleus; Phytochrome signaling pathway; Signalosome	IPR019280; IPR011991;		PCI domain (1)	CSN8 family		8033203; 9461215; 10617198; 11910074; 14593172; 8689678; 8953769; 11337587; 11877375; 12615944	197
P51074	0	0	13	0.0138004	-31.267	37.498	3.8147e-06	Annexin-like protein RJ4		Fragaria ananassa (Strawberry)	GO:0005509; GO:0005544	calcium ion binding; calcium-dependent phospholipid binding	Annexin; Calcium; Calcium/phospholipid-binding; Repeat	IPR001464; IPR009118; IPR018502; IPR018252;		Annexin repeats (4)	Annexin (TC 1.A.31.1) family		7766892	314
Q39171	0	0	13	0.0112263	-31.267	37.498	3.8147e-06	Gene induced upon wounding stress		Arabidopsis thaliana (Mouse-ear cress)	GO:0005488; GO:0003824	binding; catalytic activity		IPR016040;					9085278;	386
Q7XJR2	0	0	13	0.00846354	-31.267	37.498	3.8147e-06	Probable anion transporter 3, chloroplastic (Phosphate transporter PHT4;2)	ANTR3 PHT4;2 At2g38060 T8P21.3	Arabidopsis thaliana (Mouse-ear cress)	GO:0031969; GO:0005315; GO:0016021	chloroplast membrane; inorganic phosphate transmembrane transporter activity; integral to membrane	Chloroplast; Complete proteome; Membrane; Plastid; Transit peptide; Transmembrane; Transmembrane helix	IPR020846; IPR011701; IPR016196;			Major facilitator superfamily, Sodium/anion cotransporter (TC 2.A.1.14) family		10617197; 14564522; 18086223; 19513231	512
Q9M2L8	0	0	13	0.0103668	-31.267	37.498	3.8147e-06	Translation initiation factor 3-like protein	F28O9.140	Arabidopsis thaliana (Mouse-ear cress)	GO:0005737; GO:0003743	cytoplasm; translation initiation factor activity	Cytoplasm; Initiation factor; Protein biosynthesis	IPR019010; IPR000717; IPR016650; IPR011991;		PCI domain (1)				418
D7TXR6	106	0.220833	66	0.1375	-10.7384	1.12865	3.82863e-06	Whole genome shotgun sequence of line PN40024, scaffold_53.assembly12x (Fragment)	VIT_00029373001	Vitis vinifera (Grape)				IPR002715;		NAC-A/B (NAC-alpha/beta) domain (1)			17721507;	160
B9SK95	35	0.0324074	33	0.0305556	-12.0377	1.72729	4.11597e-06	12-oxophytodienoate reductase opr, putative (EC 1.3.1.42)	RCOM_1029600	Ricinus communis (Castor bean)	GO:0016629; GO:0010181; GO:0055114	12-oxophytodienoate reductase activity; FMN binding; oxidation reduction	Oxidoreductase	IPR013785; IPR001155;	1.3.1.42					360
Q2Z1Y0	28	0.021309	30	0.0228311	-12.2674	1.91171	5.12563e-06	Alcohol acyl-transferase	Pm94	Prunus mume (Japanese flowering apricot)	GO:0016747	transferase activity, transferring acyl groups other than amino-acyl groups	Transferase	IPR003480;						438
B9RQY5	18	0.0133929	24	0.0178571	-12.7471	2.22721	5.29958e-06	Protein kinase APK1A, chloroplast, putative (EC 2.7.10.2)	RCOM_0707690	Ricinus communis (Castor bean)	GO:0005524; GO:0004715; GO:0006468; GO:0004674	ATP binding; non-membrane spanning protein tyrosine kinase activity; protein amino acid phosphorylation; protein serine/threonine kinase activity	Kinase; Transferase	IPR011009; IPR000719; IPR001245; IPR008271;	2.7.10.2					448
Q9C522	54	0.0296053	43	0.0235746	-11.534	1.48355	6.33926e-06	ATP citrate lyase, putative; 3734-7120 (ATP citrate lyase, putative; 38389-41775) (Putative ATP citrate lyase)	T8E24.7 At3g06650 F5E6.2	Arabidopsis thaliana (Mouse-ear cress)	GO:0003878; GO:0006085; GO:0005488; GO:0044262; GO:0016829; GO:0016020; GO:0004775	ATP citrate synthase activity; acetyl-CoA biosynthetic process; binding; cellular carbohydrate metabolic process; lyase activity; membrane; succinate-CoA ligase (ADP-forming) activity	Complete proteome; Lyase	IPR017440; IPR016142; IPR016143; IPR002020; IPR016141; IPR003781; IPR005810; IPR005811; IPR016040; IPR017866; IPR016102;					11130713;	608
B9RE88	34	0.0388128	33	0.0376712	-12.0586	1.76911	6.45907e-06	Ethanol tolerance protein GEKO1, putative	RCOM_1619480	Ricinus communis (Castor bean)				IPR007508; IPR018033;						292
O24030	48	0.0617761	40	0.0514801	-11.6711	1.54914	6.54423e-06	Proteasome subunit alpha type-7 (EC 3.4.25.1) (20S proteasome alpha subunit D) (20S proteasome subunit alpha-4)	PAD1 PSR5	Solanum lycopersicum (Tomato) (Lycopersicon esculentum)	GO:0005737; GO:0005634; GO:0019773; GO:0004298; GO:0006511	cytoplasm; nucleus; proteasome core complex, alpha-subunit complex; threonine-type endopeptidase activity; ubiquitin-dependent protein catabolic process	Cytoplasm; Hydrolase; Nucleus; Protease; Proteasome; Threonine protease	IPR000426; IPR001353;	3.4.25.1		Peptidase T1A family			259
B9S496	13	0.0272537	21	0.0440252	-13.0782	2.50405	7.42753e-06	Putative uncharacterized protein	RCOM_0688340	Ricinus communis (Castor bean)	GO:0005488	binding		IPR006597; IPR011990;						159
B9RKA0	0	0	12	0.012987	-31.3248	37.3826	7.62939e-06	1-aminocyclopropane-1-carboxylate oxidase, putative (EC 1.14.17.4)	RCOM_1047760	Ricinus communis (Castor bean)	GO:0009815; GO:0055114	1-aminocyclopropane-1-carboxylate oxidase activity; oxidation reduction	Iron; Oxidoreductase	IPR005123;	1.14.17.4		Iron/ascorbate-dependent oxidoreductase family			308
B9SGJ2	0	0	12	0.00769231	-31.3248	37.3826	7.62939e-06	Nucleic acid binding protein, putative	RCOM_0553400	Ricinus communis (Castor bean)	GO:0005622; GO:0003676; GO:0008270	intracellular; nucleic acid binding; zinc ion binding		IPR007087; IPR015880; IPR013087;						520
B9SQH3	0	0	12	0.0135135	-31.3248	37.3826	7.62939e-06	3-hydroxyacyl-CoA dehyrogenase, putative (EC 1.1.1.157)	RCOM_0589820	Ricinus communis (Castor bean)	GO:0008691; GO:0050662; GO:0006631; GO:0055114	3-hydroxybutyryl-CoA dehydrogenase activity; coenzyme binding; fatty acid metabolic process; oxidation reduction	Oxidoreductase	IPR022694; IPR006180; IPR006176; IPR006108; IPR008927; IPR013328; IPR016040;	1.1.1.157					296
B9SYH5	0	0	12	0.00829876	-31.3248	37.3826	7.62939e-06	Stromal membrane-associated protein, putative	RCOM_0517460	Ricinus communis (Castor bean)	GO:0008060; GO:0032312; GO:0008270	ARF GTPase activator activity; regulation of ARF GTPase activity; zinc ion binding		IPR001164;		Arf-GAP domain (1)				482
B9T2H4	0	0	12	0.00985222	-31.3248	37.3826	7.62939e-06	UDP-glucosyltransferase, putative (EC 2.4.1.121)	RCOM_0100880	Ricinus communis (Castor bean)	GO:0047215	indole-3-acetate beta-glucosyltransferase activity	Glycosyltransferase; Transferase	IPR002213;	2.4.1.121		UDP-glycosyltransferase family			406
B9TFX9	0	0	12	0.0173913	-31.3248	37.3826	7.62939e-06	Quinone oxidoreductase, putative (EC 1.6.5.5)	RCOM_1983760	Ricinus communis (Castor bean)	GO:0003960; GO:0055114; GO:0008270	NADPH:quinone reductase activity; oxidation reduction; zinc ion binding	Oxidoreductase	IPR013149; IPR002085; IPR016040;	1.6.5.5					230
D7SJT2	0	0	12	0.00382409	-31.3248	37.3826	7.62939e-06	Ubiquitin-activating enzyme E1 (Fragment)	VIT_00024680001	Vitis vinifera (Grape)	GO:0005524; GO:0016874; GO:0006464; GO:0008641	ATP binding; ligase activity; protein modification process; small protein activating enzyme activity	ATP-binding; Ligase; Nucleotide-binding; Ubl conjugation pathway	IPR009036; IPR016040; IPR000594; IPR018965; IPR000127; IPR019572; IPR018075; IPR018074; IPR000011;			Ubiquitin-activating E1 family		17721507;	1046
D7T6G9	0	0	12	0.00936768	-31.3248	37.3826	7.62939e-06	Whole genome shotgun sequence of line PN40024, scaffold_20.assembly12x (Fragment)	VIT_00017772001	Vitis vinifera (Grape)				IPR003690;					17721507;	427
D7TL47	0	0	12	0.0145455	-31.3248	37.3826	7.62939e-06	Whole genome shotgun sequence of line PN40024, scaffold_56.assembly12x (Fragment)	VIT_00029951001	Vitis vinifera (Grape)	GO:0047800; GO:0055114	cysteamine dioxygenase activity; oxidation reduction		IPR011051; IPR012864; IPR014710;					17721507;	275
D7TTS5	0	0	12	0.0127389	-31.3248	37.3826	7.62939e-06	Whole genome shotgun sequence of line PN40024, scaffold_12.assembly12x (Fragment)	VIT_00013092001	Vitis vinifera (Grape)									17721507;	314
O23940	0	0	12	0.0283688	-31.3248	37.3826	7.62939e-06	Acyl carrier protein		Fragaria vesca (Woodland strawberry)	GO:0000036; GO:0048037; GO:0006633; GO:0031177	acyl carrier activity; cofactor binding; fatty acid biosynthetic process; phosphopantetheine binding	Fatty acid biosynthesis; Lipid synthesis; Phosphopantetheine	IPR003231; IPR009081; IPR006163; IPR006162;		Acyl carrier domain (1)				141
Q40469	0	0	12	0.0158103	-31.3248	37.3826	7.62939e-06	Eukaryotic initiation factor 4A-6 (eIF-4A-6) (EC 3.6.4.13) (ATP-dependent RNA helicase eIF4A-6) (Fragment)		Nicotiana tabacum (Common tobacco)	GO:0005524; GO:0008026; GO:0003723; GO:0003743	ATP binding; ATP-dependent helicase activity; RNA binding; translation initiation factor activity	ATP-binding; Helicase; Hydrolase; Initiation factor; Nucleotide-binding; Protein biosynthesis; RNA-binding	IPR011545; IPR001650; IPR014021; IPR000629;	3.6.4.13	Helicase ATP-binding domain (1); Helicase C-terminal domain (1)	DEAD box helicase family, eIF4A subfamily		7858215	253
Q5U788	0	0	12	0.0148148	-31.3248	37.3826	7.62939e-06	L-galactose-1-phosphate phosphatase		Malus domestica (Apple) (Pyrus malus)	GO:0004437	inositol or phosphatidylinositol phosphatase activity		IPR020583; IPR020552; IPR000760; IPR020550;					15550539; 20159657	270
Q9FS16	30	0.0234192	30	0.0234192	-12.2176	1.81217	7.66517e-06	Extensin-3 (AtExt3) (AtExt5)	EXT3 EXT5 At1g21310 F16F4.4	Arabidopsis thaliana (Mouse-ear cress)	GO:0009664; GO:0009530; GO:0005199	plant-type cell wall organization; primary cell wall; structural constituent of cell wall	Cell wall; Cell wall biogenesis/degradation; Complete proteome; Glycoprotein; Hydroxylation; Repeat; Secreted; Signal	IPR006706;			Extensin family		11475326; 11130712	427
O04331	9	0.0108303	18	0.0216606	-13.4546	2.81217	8.43033e-06	Prohibitin (Prohibitin 3)	Atphb3 At5g40770/K1B16.2 At5g40770	Arabidopsis thaliana (Mouse-ear cress)	GO:0051301; GO:0016049; GO:0048527; GO:0005739; GO:0007005; GO:0005730; GO:0005886; GO:0045271; GO:0009733; GO:0071731; GO:0009651; GO:0005773	cell division; cell growth; lateral root development; mitochondrion; mitochondrion organization; nucleolus; plasma membrane; respiratory chain complex I; response to auxin stimulus; response to nitric oxide; response to salt stress; vacuole	Complete proteome	IPR001107; IPR000163;					11130714; 12093376; 9872454	277
D9ZJA4	48	0.043956	39	0.0357143	-11.6894	1.51261	9.81198e-06	NAC domain class transcription factor	NAC5	Malus domestica (Apple) (Pyrus malus)				IPR003441;						364
A7Q0V4	162	0.138107	87	0.0741688	-10.2331	0.915268	1.03009e-05	S-adenosylmethionine synthase 5 (AdoMet synthase 5) (EC 2.5.1.6) (Methionine adenosyltransferase 5) (MAT 5)	METK5 GSVIVT00028192001 LOC100243560	Vitis vinifera (Grape)	GO:0005524; GO:0005737; GO:0046872; GO:0004478; GO:0006730	ATP binding; cytoplasm; metal ion binding; methionine adenosyltransferase activity; one-carbon metabolic process	ATP-binding; Cobalt; Cytoplasm; Magnesium; Metal-binding; Nucleotide-binding; One-carbon metabolism; Potassium; Transferase	IPR022631; IPR022630; IPR022629; IPR022628; IPR002133; IPR022636;	2.5.1.6		AdoMet synthase family		17721507	391
B9RCJ7	340	0.435897	154	0.197436	-9.28645	0.66957	1.05101e-05	Putative uncharacterized protein	RCOM_1689400	Ricinus communis (Castor bean)	GO:0005783	endoplasmic reticulum		IPR003388;						260
A5BFH0	258	0.5	124	0.24031	-9.64183	0.755143	1.08356e-05	Putative uncharacterized protein	VITISV_027161	Vitis vinifera (Grape)	GO:0003677; GO:0008270	DNA binding; zinc ion binding	Metal-binding; Zinc	IPR002653; IPR000058;						172
A9PA30	52	0.0533333	41	0.0420513	-11.5955	1.46929	1.09021e-05	Cysteine synthase (EC 2.5.1.47)	POPTRDRAFT_570974	Populus trichocarpa (Western balsam poplar) (Populus balsamifera subsp. trichocarpa)	GO:0006535; GO:0004124; GO:0030170; GO:0016740	cysteine biosynthetic process from serine; cysteine synthase activity; pyridoxal phosphate binding; transferase activity	Amino-acid biosynthesis; Cysteine biosynthesis; Transferase	IPR001216; IPR005856; IPR005859; IPR001926;	2.5.1.47		Cysteine synthase/cystathionine beta-synthase family		18230180; 16973872;	325
A2SXR3	11	0.0119435	19	0.0206298	-13.2709	2.60067	1.09286e-05	Uricase (EC 1.7.3.3)		Solanum lycopersicum (Tomato) (Lycopersicon esculentum)	GO:0055114; GO:0006144; GO:0004846	oxidation reduction; purine base metabolic process; urate oxidase activity	Oxidoreductase; Purine metabolism	IPR002042;	1.7.3.3		Uricase family			307
D7U7X4	69	0.0441459	49	0.03135	-11.2629	1.31836	1.14616e-05	3-phosphoshikimate 1-carboxyvinyltransferase (EC 2.5.1.19) (Fragment)	VIT_00027673001	Vitis vinifera (Grape)	GO:0003866; GO:0009073	3-phosphoshikimate 1-carboxyvinyltransferase activity; aromatic amino acid family biosynthetic process	Amino-acid biosynthesis; Aromatic amino acid biosynthesis; Transferase	IPR006264; IPR001986; IPR013792;	2.5.1.19		EPSP synthase family		17721507;	521
B9S202	187	0.392034	96	0.201258	-10.0586	0.850242	1.43866e-05	NADH-ubiquinone oxidoreductase subunit B17.2, putative (EC 1.6.99.3)	RCOM_1324640	Ricinus communis (Castor bean)	GO:0008137; GO:0009055; GO:0016020; GO:0055114	NADH dehydrogenase (ubiquinone) activity; electron carrier activity; membrane; oxidation reduction	Oxidoreductase; Ubiquinone	IPR007763;	1.6.99.3					159
E0CTN6	18	0.0789474	22	0.0964912	-12.8099	2.10168	1.50972e-05	Whole genome shotgun sequence of line PN40024, scaffold_28.assembly12x (Fragment)	VIT_00020672001	Vitis vinifera (Grape)									17721507;	76
B9RGY8	22	0.0378007	25	0.0429553	-12.5729	1.9966	1.52218e-05	Putative uncharacterized protein	RCOM_1445430	Ricinus communis (Castor bean)										194
B9T5A3	9	0.00996678	17	0.0188261	-13.4958	2.72971	1.52364e-05	50S ribosomal protein L7/L12, putative	RCOM_0061210	Ricinus communis (Castor bean)	GO:0005840; GO:0003735; GO:0006412	ribosome; structural constituent of ribosome; translation	Ribonucleoprotein; Ribosomal protein	IPR015608; IPR000206; IPR014719; IPR013823; IPR008932;						301
B9REF6	3	0.00331126	11	0.0121413	-14.6023	3.68664	1.52588e-05	Protein KTI12, putative	RCOM_1621010	Ricinus communis (Castor bean)				IPR013641;						302
B9S3P4	62	0.0435088	45	0.0315789	-11.4015	1.34983	1.55027e-05	Selenium-binding protein, putative	RCOM_1552910	Ricinus communis (Castor bean)	GO:0008430	selenium binding		IPR008826; IPR015943;						475
E0CP00	34	0.0745614	31	0.0679825	-12.1037	1.67891	1.5717e-05	Whole genome shotgun sequence of line PN40024, scaffold_1.assembly12x (Fragment)	VIT_00009317001	Vitis vinifera (Grape)				IPR016972;					17721507;	152
Q9AT35	81	0.175325	54	0.116883	-11.0772	1.22721	1.63338e-05	60S ribosomal protein L23a	RPL23A	Daucus carota (Carrot)	GO:0000166; GO:0019843; GO:0005840; GO:0003735; GO:0006412	nucleotide binding; rRNA binding; ribosome; structural constituent of ribosome; translation	RNA-binding; Ribonucleoprotein; Ribosomal protein; rRNA-binding	IPR012677; IPR019985; IPR012678; IPR001014; IPR005633; IPR013025;			Ribosomal protein L23P family			154
B9RH54	73	0.135185	50	0.0925926	-11.2077	1.26621	1.65041e-05	Putative uncharacterized protein	RCOM_1447400	Ricinus communis (Castor bean)	GO:0006950	response to stress		IPR014729; IPR006016;						180
B9RGQ8	12	0.0333333	18	0.05	-13.2471	2.39714	1.93012e-05	Putative uncharacterized protein	RCOM_1442830	Ricinus communis (Castor bean)										120
A7UGD8	7	0.00543901	15	0.011655	-13.7674	2.91171	1.94311e-05	Ser/thr protein kinase	AFSK	Malus domestica (Apple) (Pyrus malus)	GO:0005524; GO:0006468; GO:0004674	ATP binding; protein amino acid phosphorylation; protein serine/threonine kinase activity	ATP-binding; Kinase; Nucleotide-binding; Serine/threonine-protein kinase; Transferase	IPR011009; IPR000719; IPR017441; IPR001245; IPR008271;			Protein kinase superfamily			429
Q9LHJ8	97	0.202083	60	0.125	-10.8711	1.11915	2.01517e-05	Zinc finger A20 and AN1 domain-containing stress-associated protein 5 (AtSAP5)	SAP5 At3g12630 T2E22.6 T2E22.105	Arabidopsis thaliana (Mouse-ear cress)	GO:0003677; GO:0005515; GO:0008270	DNA binding; protein binding; zinc ion binding	Complete proteome; Metal-binding; Zinc; Zinc-finger	IPR002653; IPR000058;		A20-type zinc finger (1); AN1-type zinc finger (1)			11130713; 10907853; 14593172; 17033811	160
B9VU85	192	0.120301	97	0.0607769	-10.0321	0.827125	2.31489e-05	3-deoxy-D-arabino-heptulosonate-7-phosphate synthase		Vitis vinifera (Grape)	GO:0003849; GO:0009073	3-deoxy-7-phosphoheptulonate synthase activity; aromatic amino acid family biosynthetic process		IPR002480;						532
Q01943	64	0.117864	44	0.0810313	-11.3948	1.27161	2.71764e-05	Extensin (Class I) (Fragment)		Solanum lycopersicum (Tomato) (Lycopersicon esculentum)									1714316	181
P39207	9	0.0201342	16	0.0357942	-13.5396	2.64225	2.74405e-05	Nucleoside diphosphate kinase 1 (EC 2.7.4.6) (Nucleoside diphosphate kinase I) (NDK I) (NDP kinase I) (NDPK I)	NDPK1 At4g09320 T30A10.80	Arabidopsis thaliana (Mouse-ear cress)	GO:0005524; GO:0006241; GO:0006183; GO:0006228; GO:0048046; GO:0009507; GO:0046872; GO:0004550; GO:0005777; GO:0005886; GO:0046686; GO:0009651; GO:0005773	ATP binding; CTP biosynthetic process; GTP biosynthetic process; UTP biosynthetic process; apoplast; chloroplast; metal ion binding; nucleoside diphosphate kinase activity; peroxisome; plasma membrane; response to cadmium ion; response to salt stress; vacuole	3D-structure; ATP-binding; Complete proteome; Kinase; Magnesium; Metal-binding; Nucleotide metabolism; Nucleotide-binding; Phosphoprotein; Transferase	IPR001564; IPR023005;	2.7.4.6		NDK family		10617198; 8281187	149
D3JZ18	44	0.0389036	35	0.0309461	-11.8302	1.48203	2.92631e-05	O-methyltransferase-like protein	OMT1	Prunus mume (Japanese flowering apricot)	GO:0008171; GO:0046983	O-methyltransferase activity; protein dimerization activity	Methyltransferase; Transferase	IPR016461; IPR001077; IPR012967; IPR011991;						377
A5BF83	0	0	11	0.0104463	-31.3875	37.257	3.05176e-05	Putative uncharacterized protein	VITISV_029272	Vitis vinifera (Grape)	GO:0016021; GO:0005385	integral to membrane; zinc ion transmembrane transporter activity		IPR003689; IPR004698;						351
B9R709	0	0	11	0.00400291	-31.3875	37.257	3.05176e-05	Cation-transporting atpase plant, putative (EC 3.6.3.8)	RCOM_1587560	Ricinus communis (Castor bean)	GO:0005524; GO:0006754; GO:0005388; GO:0016021	ATP binding; ATP biosynthetic process; calcium-transporting ATPase activity; integral to membrane	ATP-binding; Hydrolase; Membrane; Nucleotide-binding; Phosphoprotein; Transmembrane; Transmembrane helix	IPR008250; IPR006408; IPR006068; IPR004014; IPR000695; IPR001757; IPR018303; IPR005834;	3.6.3.8		Cation transport ATPase (P-type) family			916
B9RIE6	0	0	11	0.00935374	-31.3875	37.257	3.05176e-05	Putative uncharacterized protein	RCOM_1578520	Ricinus communis (Castor bean)				IPR021825;						392
B9RMF8	0	0	11	0.0033763	-31.3875	37.257	3.05176e-05	Putative uncharacterized protein	RCOM_1080700	Ricinus communis (Castor bean)	GO:0015934; GO:0008233; GO:0006508; GO:0003735; GO:0006412	large ribosomal subunit; peptidase activity; proteolysis; structural constituent of ribosome; translation	Ribonucleoprotein; Ribosomal protein	IPR007484; IPR001063; IPR018260; IPR005721;			Ribosomal protein L22P family			1086
B9RMM7	0	0	11	0.0111789	-31.3875	37.257	3.05176e-05	Ketoacyl-ACP Reductase (KAR) (EC 1.1.1.100)	RCOM_1081890	Ricinus communis (Castor bean)	GO:0004316; GO:0051287; GO:0006633; GO:0055114	3-oxoacyl-[acyl-carrier-protein] reductase activity; NAD or NADH binding; fatty acid biosynthetic process; oxidation reduction	Oxidoreductase	IPR011284; IPR002198; IPR002347; IPR016040; IPR020904;	1.1.1.100		Short-chain dehydrogenases/reductases (SDR) family			328
B9RT00	0	0	11	0.0147256	-31.3875	37.257	3.05176e-05	Putative uncharacterized protein	RCOM_0679740	Ricinus communis (Castor bean)				IPR001810; IPR022364;		F-box domain (1)				249
B9RVK2	0	0	11	0.0101852	-31.3875	37.257	3.05176e-05	Ribosomal protein	RCOM_0963900	Ricinus communis (Castor bean)	GO:0003723; GO:0006396; GO:0015934; GO:0003735; GO:0006412	RNA binding; RNA processing; large ribosomal subunit; structural constituent of ribosome; translation	Ribonucleoprotein; Ribosomal protein	IPR005878; IPR002143; IPR016094; IPR016095;			Ribosomal protein L1P family			360
B9RWR4	0	0	11	0.0142672	-31.3875	37.257	3.05176e-05	Putative uncharacterized protein	RCOM_1023650	Ricinus communis (Castor bean)				IPR001810; IPR022364;						257
B9SI81	0	0	11	0.0146082	-31.3875	37.257	3.05176e-05	Putative uncharacterized protein	RCOM_1321730	Ricinus communis (Castor bean)	GO:0047800; GO:0055114	cysteamine dioxygenase activity; oxidation reduction		IPR011051; IPR012864; IPR014710;						251
B9T4Q4	0	0	11	0.00657109	-31.3875	37.257	3.05176e-05	Nucleolar protein nop56, putative	RCOM_0546040	Ricinus communis (Castor bean)				IPR012974; IPR012976; IPR002687;						558
B9T740	0	0	11	0.0047993	-31.3875	37.257	3.05176e-05	60S ribosomal protein L34, putative	RCOM_0170220	Ricinus communis (Castor bean)	GO:0005840; GO:0003735; GO:0006412	ribosome; structural constituent of ribosome; translation	Ribonucleoprotein; Ribosomal protein	IPR012870; IPR008195;						764
D7T0M9	0	0	11	0.0120219	-31.3875	37.257	3.05176e-05	Whole genome shotgun sequence of line PN40024, scaffold_65.assembly12x (Fragment)	VIT_00032256001	Vitis vinifera (Grape)	GO:0009055; GO:0020037; GO:0004497; GO:0055114	electron carrier activity; heme binding; monooxygenase activity; oxidation reduction		IPR001128; IPR002401;					17721507;	305
D7T5Q6	0	0	11	0.0119826	-31.3875	37.257	3.05176e-05	Whole genome shotgun sequence of line PN40024, scaffold_510.assembly12x (Fragment)	VIT_00007227001	Vitis vinifera (Grape)	GO:0004190; GO:0006508	aspartic-type endopeptidase activity; proteolysis	Aspartyl protease; Hydrolase; Protease	IPR001461; IPR021109; IPR001969; IPR009007;			Peptidase A1 family		17721507;	306
D7TB70	0	0	11	0.0186125	-31.3875	37.257	3.05176e-05	Whole genome shotgun sequence of line PN40024, scaffold_16.assembly12x (Fragment)	VIT_00015195001	Vitis vinifera (Grape)	GO:0003743	translation initiation factor activity		IPR005873; IPR001950;					17721507;	197
D7TM46	0	0	11	0.00739247	-31.3875	37.257	3.05176e-05	Whole genome shotgun sequence of line PN40024, scaffold_19.assembly12x (Fragment)	VIT_00016208001	Vitis vinifera (Grape)				IPR002022; IPR018082; IPR006626; IPR012334; IPR011050;					17721507;	496
D7TVF4	0	0	11	0.00553877	-31.3875	37.257	3.05176e-05	Whole genome shotgun sequence of line PN40024, scaffold_25.assembly12x (Fragment)	VIT_00019527001	Vitis vinifera (Grape)	GO:0003824	catalytic activity		IPR020845; IPR000873;					17721507;	662
D7U6H0	0	0	11	0.00658288	-31.3875	37.257	3.05176e-05	Whole genome shotgun sequence of line PN40024, scaffold_361.assembly12x (Fragment)	VIT_00006401001	Vitis vinifera (Grape)									17721507;	557
E0CU03	0	0	11	0.00785153	-31.3875	37.257	3.05176e-05	Whole genome shotgun sequence of line PN40024, scaffold_28.assembly12x (Fragment)	VIT_00020819001	Vitis vinifera (Grape)			Repeat; WD repeat	IPR015943; IPR001680; IPR011046; IPR019782; IPR019775; IPR017986; IPR019781;					17721507;	467
O22980	0	0	11	0.0146667	-31.3875	37.257	3.05176e-05	Putative uncharacterized protein AT4g24110 (T19F6.9 protein)	AT4g24110 At4g24110 T19F6.9	Arabidopsis thaliana (Mouse-ear cress)			Complete proteome						10617198;	250
P17541	0	0	11	0.0125571	-31.3875	37.257	3.05176e-05	Acidic endochitinase (EC 3.2.1.14)		Cucumis sativus (Cucumber)	GO:0043169; GO:0006032; GO:0004568; GO:0005615	cation binding; chitin catabolic process; chitinase activity; extracellular space	Carbohydrate metabolism; Chitin degradation; Direct protein sequencing; Disulfide bond; Glycosidase; Hydrolase; Polysaccharide degradation; Secreted; Signal	IPR001223; IPR001579; IPR017853; IPR013781;	3.2.1.14		Glycosyl hydrolase 18 family, Chitinase class II subfamily		2915985; 8167370	292
P60112	0	0	11	0.0431373	-31.3875	37.257	3.05176e-05	ATP synthase subunit 9, mitochondrial (EC 3.6.3.14) (Lipid-binding protein)	ATP9 AtMg01080	Arabidopsis thaliana (Mouse-ear cress)	GO:0005524; GO:0015986; GO:0015078; GO:0016021; GO:0008289; GO:0031966; GO:0045263	ATP binding; ATP synthesis coupled proton transport; hydrogen ion transmembrane transporter activity; integral to membrane; lipid binding; mitochondrial membrane; proton-transporting ATP synthase complex, coupling factor F(o)	ATP-binding; CF(0); Complete proteome; Hydrogen ion transport; Ion transport; Lipid-binding; Membrane; Mitochondrion; Nucleotide-binding; RNA editing; Transmembrane; Transmembrane helix; Transport	IPR000454; IPR020537; IPR002379;	3.6.3.14		ATPase C chain family		8776901; 8988169; 10617197; 10611383	85
Q53J23	0	0	11	0.0057652	-31.3875	37.257	3.05176e-05	EDS1-like protein, putative	LES1_20t00001	Solanum lycopersicum (Tomato) (Lycopersicon esculentum)	GO:0006629; GO:0004806	lipid metabolic process; triglyceride lipase activity	Hydrolase	IPR002921;						636
Q8L4Y3	0	0	11	0.00622524	-31.3875	37.257	3.05176e-05	Diphenol oxidase laccase		Glycine max (Soybean) (Glycine hispida)	GO:0048046; GO:0005507; GO:0008471; GO:0046274; GO:0055114	apoplast; copper ion binding; laccase activity; lignin catabolic process; oxidation reduction	Copper; Metal-binding; Oxidoreductase	IPR001117; IPR011706; IPR011707; IPR002355; IPR008972; IPR017761;						589
Q9ST66	0	0	11	0.0126874	-31.3875	37.257	3.05176e-05	GAL83 protein	GAL83	Solanum tuberosum (Potato)				IPR006828;						289
D7T8C3	47	0.0833333	37	0.0656028	-11.7425	1.46704	3.23171e-05	Whole genome shotgun sequence of line PN40024, scaffold_90.assembly12x (Fragment)	VIT_00037650001	Vitis vinifera (Grape)				IPR013813; IPR006175; IPR006056; IPR019897;					17721507;	188
D7U403	27	0.0126761	27	0.0126761	-12.3696	1.81217	3.30538e-05	Whole genome shotgun sequence of line PN40024, scaffold_33.assembly12x (Fragment)	VIT_00022810001	Vitis vinifera (Grape)	GO:0016021; GO:0006814; GO:0055085; GO:0005215	integral to membrane; sodium ion transport; transmembrane transport; transporter activity	Ion transport; Membrane; Sodium; Sodium transport; Transmembrane; Transport	IPR001734; IPR019900;			Sodium:solute symporter (SSF) (TC 2.A.21) family		17721507;	710
B9S6N6	91	0.210648	56	0.12963	-10.967	1.11173	3.43932e-05	Chaperone protein dnaJ 11, chloroplast, putative	RCOM_0870400	Ricinus communis (Castor bean)	GO:0031072	heat shock protein binding		IPR001623; IPR018253; IPR015609;						144
B9S940	246	0.5	116	0.235772	-9.72429	0.727641	3.55345e-05	28 kDa heat-and acid-stable phosphoprotein, putative	RCOM_1012220	Ricinus communis (Castor bean)				IPR019380;						164
B9RT83	7	0.0103245	14	0.020649	-13.8172	2.81217	3.5882e-05	Fumarylacetoacetate hydrolase, putative (EC 4.1.1.68)	RCOM_0681980	Ricinus communis (Castor bean)	GO:0018800; GO:0016787	5-oxopent-3-ene-1,2,5-tricarboxylate decarboxylase activity; hydrolase activity	Hydrolase; Lyase	IPR002529; IPR011234;	4.1.1.68					226
Q9FS23	45	0.185185	36	0.148148	-11.7936	1.49025	3.76151e-05	CPRD86 protein (Fragment)	CPRD86	Vigna unguiculata (Cowpea)									10859185	81
B9SLG6	23	0.0162086	25	0.017618	-12.5408	1.93247	3.84591e-05	Glutamate-1-semialdehyde 2,1-aminomutase, putative (EC 5.4.3.8)	RCOM_0686430	Ricinus communis (Castor bean)	GO:0042286; GO:0030170; GO:0033014; GO:0008483	glutamate-1-semialdehyde 2,1-aminomutase activity; pyridoxal phosphate binding; tetrapyrrole biosynthetic process; transaminase activity	Isomerase; Pyridoxal phosphate	IPR004639; IPR005814; IPR015424; IPR015421; IPR015422;	5.4.3.8		Class-III pyridoxal-phosphate-dependent aminotransferase family			473
B9SN95	20	0.0169205	22	0.0186125	-12.7339	1.94968	4.19342e-05	Prephenate dehydratase, putative (EC 4.2.1.51)	RCOM_1187000	Ricinus communis (Castor bean)	GO:0009094; GO:0004664	L-phenylalanine biosynthetic process; prephenate dehydratase activity	Lyase	IPR001086; IPR018528;	4.2.1.51					394
B9RNK0	31	0.0914454	29	0.0855457	-12.2184	1.71596	4.2237e-05	60S acidic ribosomal protein P1, putative	RCOM_1339620	Ricinus communis (Castor bean)	GO:0005840; GO:0003735; GO:0006414	ribosome; structural constituent of ribosome; translational elongation	Ribonucleoprotein; Ribosomal protein	IPR001813;						113
D7TU83	98	0.291667	59	0.175595	-10.8759	1.08011	4.26635e-05	Whole genome shotgun sequence of line PN40024, scaffold_17.assembly12x (Fragment)	VIT_00015733001	Vitis vinifera (Grape)	GO:0003755; GO:0006457	peptidyl-prolyl cis-trans isomerase activity; protein folding	Isomerase; Rotamase	IPR001179;			FKBP-type PPIase family		17721507;	112
Q3E902	77	0.301961	50	0.196078	-11.1692	1.18924	4.52514e-05	40S ribosomal protein S21-2	RPS21C At5g27700 T1G16.30	Arabidopsis thaliana (Mouse-ear cress)	GO:0022627; GO:0003735; GO:0006412	cytosolic small ribosomal subunit; structural constituent of ribosome; translation	Complete proteome; Ribonucleoprotein; Ribosomal protein	IPR001931; IPR018279;			Ribosomal protein S21e family		11130714; 11598216	85
B9RHH3	135	0.193133	73	0.104435	-10.4912	0.925183	5.89296e-05	60S ribosomal protein L6	RCOM_1526800	Ricinus communis (Castor bean)	GO:0005840; GO:0003735; GO:0006412	ribosome; structural constituent of ribosome; translation	Ribonucleoprotein; Ribosomal protein	IPR005568; IPR000915; IPR014722;			Ribosomal protein L6e family			233
A5BT80	0	0	10	0.0111483	-31.4563	37.1195	6.10352e-05	Putative uncharacterized protein (Whole genome shotgun sequence of line PN40024, scaffold_7.assembly12x)	VITISV_025851 VIT_00033745001	Vitis vinifera (Grape)				IPR001810; IPR022364;		F-box domain (1)			17721507;	299
A5C190	0	0	10	0.0152905	-31.4563	37.1195	6.10352e-05	Putative uncharacterized protein	VITISV_037736	Vitis vinifera (Grape)				IPR001251; IPR008273; IPR011074;		CRAL-TRIO domain (1)				218
A5CB81	0	0	10	0.00848176	-31.4563	37.1195	6.10352e-05	Lipoyl synthase, mitochondrial (EC 2.8.1.8) (Lipoate synthase) (LS) (Lip-syn) (Lipoic acid synthase)	LIP1 VITISV_021769	Vitis vinifera (Grape)	GO:0051539; GO:0005737; GO:0009107; GO:0016992	4 iron, 4 sulfur cluster binding; cytoplasm; lipoate biosynthetic process; lipoate synthase activity	4Fe-4S; Iron; Iron-sulfur; Metal-binding; Mitochondrion; S-adenosyl-L-methionine; Transferase; Transit peptide	IPR013785; IPR006638; IPR003698; IPR007197;	2.8.1.8		Radical SAM superfamily, Lipoyl synthase family			393
B9HRF0	0	0	10	0.0107875	-31.4563	37.1195	6.10352e-05	Predicted protein	POPTRDRAFT_833028	Populus trichocarpa (Western balsam poplar) (Populus balsamifera subsp. trichocarpa)	GO:0055114; GO:0016491	oxidation reduction; oxidoreductase activity		IPR001395; IPR018170; IPR020471;					16973872;	309
B9R842	0	0	10	0.00807103	-31.4563	37.1195	6.10352e-05	Abhydrolase domain containing, putative	RCOM_1596590	Ricinus communis (Castor bean)	GO:0016787	hydrolase activity	Hydrolase	IPR000073; IPR000639;						413
B9RKG3	0	0	10	0.042735	-31.4563	37.1195	6.10352e-05	Putative uncharacterized protein	RCOM_1049300	Ricinus communis (Castor bean)										78
B9RQF0	0	0	10	0.00226449	-31.4563	37.1195	6.10352e-05	ATP-binding cassette transporter, putative (EC 3.6.3.28)	RCOM_1489990	Ricinus communis (Castor bean)	GO:0005524; GO:0016020; GO:0015416	ATP binding; membrane; phosphonate transmembrane-transporting ATPase activity	ATP-binding; Hydrolase; Nucleotide-binding	IPR013525; IPR003439; IPR003593; IPR013581;	3.6.3.28					1472
B9RRE2	0	0	10	0.004095	-31.4563	37.1195	6.10352e-05	ATP binding protein, putative	RCOM_1188330	Ricinus communis (Castor bean)				IPR004159;						814
B9RUF5	0	0	10	0.00597372	-31.4563	37.1195	6.10352e-05	Spotted leaf protein, putative	RCOM_0852480	Ricinus communis (Castor bean)	GO:0005488; GO:0000151; GO:0004842	binding; ubiquitin ligase complex; ubiquitin-protein ligase activity		IPR011989; IPR016024; IPR000225; IPR003613;						558
B9S8Q6	0	0	10	0.00244918	-31.4563	37.1195	6.10352e-05	Putative uncharacterized protein	RCOM_0603640	Ricinus communis (Castor bean)	GO:0008104	protein localization		IPR009543;						1361
B9SGG5	0	0	10	0.00446828	-31.4563	37.1195	6.10352e-05	ATP-binding cassette transporter, putative (EC 3.6.3.28)	RCOM_0745750	Ricinus communis (Castor bean)	GO:0005524; GO:0016020; GO:0015416	ATP binding; membrane; phosphonate transmembrane-transporting ATPase activity	ATP-binding; Hydrolase; Nucleotide-binding	IPR013525; IPR003439; IPR017871; IPR003593;	3.6.3.28		ABC transporter superfamily			746
B9SM47	0	0	10	0.011534	-31.4563	37.1195	6.10352e-05	Serine/threonine-protein phosphatase (EC 3.1.3.16)	RCOM_0878290	Ricinus communis (Castor bean)	GO:0004721	phosphoprotein phosphatase activity	Hydrolase; Iron	IPR004843; IPR006186;	3.1.3.16		PPP phosphatase family			289
B9SRL9	0	0	10	0.00668003	-31.4563	37.1195	6.10352e-05	Putative uncharacterized protein	RCOM_0840720	Ricinus communis (Castor bean)										499
B9T775	0	0	10	0.01287	-31.4563	37.1195	6.10352e-05	Beta-expansin 1a, putative	RCOM_0235100	Ricinus communis (Castor bean)	GO:0005576; GO:0019953	extracellular region; sexual reproduction		IPR014733; IPR009009; IPR007118; IPR007117; IPR007112; IPR005795; IPR005132;		Expansin-like CBD domain (1); Expansin-like EG45 domain (1)	Expansin family			259
D7SIA6	0	0	10	0.00865801	-31.4563	37.1195	6.10352e-05	Whole genome shotgun sequence of line PN40024, scaffold_0.assembly12x (Fragment)	VIT_00007995001	Vitis vinifera (Grape)	GO:0016788; GO:0006629	hydrolase activity, acting on ester bonds; lipid metabolic process		IPR001087;					17721507;	385
D7SU17	0	0	10	0.00386698	-31.4563	37.1195	6.10352e-05	Whole genome shotgun sequence of line PN40024, scaffold_8.assembly12x (Fragment)	VIT_00035525001	Vitis vinifera (Grape)	GO:0005524; GO:0006754; GO:0015662; GO:0006812; GO:0016021	ATP binding; ATP biosynthetic process; ATPase activity, coupled to transmembrane movement of ions, phosphorylative mechanism; cation transport; integral to membrane	ATP-binding; Hydrolase; Membrane; Nucleotide-binding; Phosphoprotein; Transmembrane; Transmembrane helix	IPR008250; IPR004014; IPR000695; IPR001757; IPR018303; IPR006534; IPR005834;			Cation transport ATPase (P-type) family		17721507;	862
D7T0C7	0	0	10	0.0193798	-31.4563	37.1195	6.10352e-05	Whole genome shotgun sequence of line PN40024, scaffold_177.assembly12x (Fragment)	VIT_00002001001	Vitis vinifera (Grape)				IPR020683;					17721507;	172
D7TRL5	0	0	10	0.00713776	-31.4563	37.1195	6.10352e-05	Whole genome shotgun sequence of line PN40024, scaffold_191.assembly12x (Fragment)	VIT_00003420001	Vitis vinifera (Grape)	GO:0003824	catalytic activity		IPR008928; IPR007822; IPR020464;					17721507;	467
D7TVB7	0	0	10	0.0144928	-31.4563	37.1195	6.10352e-05	Whole genome shotgun sequence of line PN40024, scaffold_25.assembly12x (Fragment)	VIT_00019478001	Vitis vinifera (Grape)	GO:0015986; GO:0046961; GO:0033178	ATP synthesis coupled proton transport; proton-transporting ATPase activity, rotational mechanism; proton-transporting two-sector ATPase complex, catalytic domain		IPR002842;					17721507;	230
D7U9Z4	0	0	10	0.00377074	-31.4563	37.1195	6.10352e-05	Whole genome shotgun sequence of line PN40024, scaffold_60.assembly12x (Fragment)	VIT_00031192001	Vitis vinifera (Grape)	GO:0003743	translation initiation factor activity	Initiation factor; Protein biosynthesis	IPR000717;					17721507;	884
D7UAX7	0	0	10	0.00816993	-31.4563	37.1195	6.10352e-05	Whole genome shotgun sequence of line PN40024, scaffold_15.assembly12x (Fragment)	VIT_00014902001	Vitis vinifera (Grape)	GO:0009055; GO:0020037; GO:0004497; GO:0055114	electron carrier activity; heme binding; monooxygenase activity; oxidation reduction	Heme; Iron; Metal-binding; Monooxygenase; Oxidoreductase	IPR001128; IPR017972; IPR002401;			Cytochrome P450 family		17721507;	408
E0CPJ4	0	0	10	0.0287356	-31.4563	37.1195	6.10352e-05	Whole genome shotgun sequence of line PN40024, scaffold_1.assembly12x (Fragment)	VIT_00009840001	Vitis vinifera (Grape)									17721507;	116
Q3E919	0	0	10	0.00592066	-31.4563	37.1195	6.10352e-05	Uncharacterized protein	At5g26920	Arabidopsis thaliana (Mouse-ear cress)	GO:0005516; GO:0009816; GO:0002237; GO:0009697	calmodulin binding; defense response to bacterium, incompatible interaction; response to molecule of bacterial origin; salicylic acid biosynthetic process	Complete proteome	IPR012416;					11130714	563
Q9FMT1	0	0	10	0.00814996	-31.4563	37.1195	6.10352e-05	3-isopropylmalate dehydrogenase 3, chloroplastic (3-IPM-DH 3) (IMDH 3) (EC 1.1.1.85) (Beta-IPM dehydrogenase 3)	IMDH3 At5g14200 MUA22.20	Arabidopsis thaliana (Mouse-ear cress)	GO:0003862; GO:0051287; GO:0009570; GO:0019761; GO:0009098; GO:0000287; GO:0004471; GO:0055114; GO:0009651	3-isopropylmalate dehydrogenase activity; NAD or NADH binding; chloroplast stroma; glucosinolate biosynthetic process; leucine biosynthetic process; magnesium ion binding; malate dehydrogenase (decarboxylating) activity; oxidation reduction; response to salt stress	Alternative splicing; Amino-acid biosynthesis; Branched-chain amino acid biosynthesis; Chloroplast; Complete proteome; Leucine biosynthesis; Magnesium; Manganese; Metal-binding; NAD; Oxidoreductase; Phosphoprotein; Plastid; Transit peptide	IPR019818; IPR001804; IPR004429;	1.1.1.85		Isocitrate and isopropylmalate dehydrogenases family		9501997; 14593172; 19376835	409
Q9SU58	0	0	10	0.00347222	-31.4563	37.1195	6.10352e-05	ATPase 4, plasma membrane-type (EC 3.6.3.6) (Proton pump 4)	AHA4 At3g47950 T17F15.180	Arabidopsis thaliana (Mouse-ear cress)	GO:0005524; GO:0006754; GO:0008553; GO:0016021; GO:0046872; GO:0005886; GO:0009651	ATP binding; ATP biosynthetic process; hydrogen-exporting ATPase activity, phosphorylative mechanism; integral to membrane; metal ion binding; plasma membrane; response to salt stress	ATP-binding; Cell membrane; Complete proteome; Hydrogen ion transport; Hydrolase; Ion transport; Magnesium; Membrane; Metal-binding; Nucleotide-binding; Phosphoprotein; Transmembrane; Transmembrane helix; Transport	IPR008250; IPR004014; IPR000695; IPR001757; IPR018303; IPR006534; IPR005834;	3.6.3.6		Cation transport ATPase (P-type) (TC 3.A.3) family, Type IIIA subfamily		11130713; 11910074; 14506206; 15308754	960
D7SS04	21	0.0514706	23	0.0563725	-12.6666	1.94342	6.57466e-05	Whole genome shotgun sequence of line PN40024, scaffold_54.assembly12x (Fragment)	VIT_00029544001	Vitis vinifera (Grape)				IPR013865;					17721507;	136
E0CPL1	15	0.0390625	19	0.0494792	-13.0471	2.15321	6.96017e-05	Whole genome shotgun sequence of line PN40024, scaffold_1.assembly12x (Fragment)	VIT_00009861001	Vitis vinifera (Grape)				IPR019716;					17721507;	128
B9RQ45	139	0.313063	74	0.166667	-10.4603	0.902687	7.05953e-05	Putative uncharacterized protein	RCOM_0954650	Ricinus communis (Castor bean)										148
B9RKD5	87	0.133028	52	0.0795107	-11.0528	1.06967	9.20661e-05	Charged multivesicular body protein 4b, putative	RCOM_1048510	Ricinus communis (Castor bean)	GO:0015031	protein transport		IPR005024;						218
A9PBT2	65	0.176152	43	0.116531	-11.4002	1.21607	9.30765e-05	Predicted protein (Putative uncharacterized protein)	POPTRDRAFT_548036	Populus trichocarpa (Western balsam poplar) (Populus balsamifera subsp. trichocarpa)	GO:0005622; GO:0006810	intracellular; transport		IPR002075; IPR018222;					18230180; 16973872;	123
Q39780	75	0.0868056	47	0.0543981	-11.2328	1.13794	0.000104237	Ascorbate peroxidase (Glyoxysomal ascorbate peroxidase)	gAPX	Gossypium hirsutum (Upland cotton) (Gossypium mexicanum)	GO:0020037; GO:0055114; GO:0004601; GO:0006979	heme binding; oxidation reduction; peroxidase activity; response to oxidative stress	Heme; Iron; Metal-binding; Oxidoreductase; Peroxidase	IPR002207; IPR010255; IPR002016; IPR019794; IPR019793;					8742335;	288
A9PCK0	62	0.149758	42	0.101449	-11.4513	1.2503	0.00011094	Predicted protein (Putative uncharacterized protein)	POPTRDRAFT_814065	Populus trichocarpa (Western balsam poplar) (Populus balsamifera subsp. trichocarpa)				IPR012340; IPR016027;					18230180; 16973872;	138
Q9M089	33	0.0564103	28	0.0478632	-12.1987	1.57514	0.000134514	At4g31130 (Putative uncharacterized protein AT4g31130)	At4g31130	Arabidopsis thaliana (Mouse-ear cress)	GO:0005886	plasma membrane	Complete proteome	IPR009606;					10617198; 17869214; 14506206; 19376835;	195
B9T5V3	21	0.0196078	21	0.0196078	-12.7322	1.81217	0.000170155	Auxin-induced protein 5NG4, putative	RCOM_0425800	Ricinus communis (Castor bean)	GO:0016020	membrane		IPR000620;						357
B9RTN1	10	0.0165017	16	0.0264026	-13.4636	2.49025	0.000179991	Proteasome subunit beta type (EC 3.4.25.1)	RCOM_0911560	Ricinus communis (Castor bean)	GO:0005737; GO:0005634; GO:0005839; GO:0051603; GO:0004298	cytoplasm; nucleus; proteasome core complex; proteolysis involved in cellular protein catabolic process; threonine-type endopeptidase activity	Hydrolase; Protease; Proteasome; Threonine protease	IPR016050; IPR001353;	3.4.25.1		Peptidase T1B family			202
B9SR96	119	0.0796519	64	0.042838	-10.6771	0.917357	0.000184897	Glutamate decarboxylase, putative (EC 4.1.1.15)	RCOM_0112580	Ricinus communis (Castor bean)	GO:0004351; GO:0006536; GO:0030170	glutamate decarboxylase activity; glutamate metabolic process; pyridoxal phosphate binding	Lyase; Pyridoxal phosphate	IPR010107; IPR002129; IPR015424; IPR015421;	4.1.1.15		Group II decarboxylase family			498
A5BGH6	33	0.0632184	27	0.0517241	-12.2249	1.52267	0.000203722	Putative uncharacterized protein	VITISV_026128	Vitis vinifera (Grape)	GO:0006777	Mo-molybdopterin cofactor biosynthetic process		IPR003448;						174
B9RS86	43	0.0435664	32	0.0324215	-11.9114	1.38591	0.000207716	Putative uncharacterized protein	RCOM_0804290	Ricinus communis (Castor bean)										329
B9T6F4	31	0.0485133	26	0.0406886	-12.2972	1.55842	0.000234446	Putative uncharacterized protein	RCOM_0664820	Ricinus communis (Castor bean)				IPR007612; IPR000007;						213
B9RKH3	91	0.140432	53	0.0817901	-11.0067	1.0323	0.000241696	Mitochondrial import inner membrane translocase subunit tim17, putative	RCOM_1049400	Ricinus communis (Castor bean)	GO:0016021; GO:0005743; GO:0008565	integral to membrane; mitochondrial inner membrane; protein transporter activity	Membrane; Transmembrane; Transmembrane helix	IPR003397;						216
A5BHR5	0	0	9	0.00704225	-31.5323	36.9675	0.000244141	Putative uncharacterized protein	VITISV_036981	Vitis vinifera (Grape)	GO:0003676; GO:0008270	nucleic acid binding; zinc ion binding	Metal-binding; Zinc	IPR000571;						426
A5BJC2	0	0	9	0.0309278	-31.5323	36.9675	0.000244141	Putative uncharacterized protein (Whole genome shotgun sequence of line PN40024, scaffold_12.assembly12x)	VITISV_031607 VIT_00013230001	Vitis vinifera (Grape)									17721507;	97
A5C9Q0	0	0	9	0.0182927	-31.5323	36.9675	0.000244141	Putative uncharacterized protein (Whole genome shotgun sequence of line PN40024, scaffold_7.assembly12x)	VITISV_034082 VIT_00034055001	Vitis vinifera (Grape)	GO:0006950	response to stress		IPR014729; IPR006015; IPR006016;					17721507;	164
B3H5Y8	0	0	9	0.00307377	-31.5323	36.9675	0.000244141	Uncharacterized protein At4g33010.2	At4g33010	Arabidopsis thaliana (Mouse-ear cress)	GO:0004375; GO:0006544; GO:0055114; GO:0030170	glycine dehydrogenase (decarboxylating) activity; glycine metabolic process; oxidation reduction; pyridoxal phosphate binding	Complete proteome	IPR020580; IPR020581; IPR003437; IPR015424; IPR015421;					10617198	976
B5AY36	0	0	9	0.00767263	-31.5323	36.9675	0.000244141	Acyl-[acyl-carrier-protein] desaturase (EC 1.14.19.2)	SAD3 RCOM_0138550	Ricinus communis (Castor bean)	GO:0045300; GO:0009507; GO:0006633; GO:0055114; GO:0046914	acyl-[acyl-carrier-protein] desaturase activity; chloroplast; fatty acid biosynthetic process; oxidation reduction; transition metal ion binding	Chloroplast; Fatty acid biosynthesis; Lipid synthesis; NADP; Oxidoreductase; Plastid	IPR005067; IPR009078; IPR012348; IPR005803;	1.14.19.2		Fatty acid desaturase family			391
B9DG66	0	0	9	0.00537634	-31.5323	36.9675	0.000244141	AT4G12400 protein	AT4G12400	Arabidopsis thaliana (Mouse-ear cress)	GO:0005488	binding	Repeat; TPR repeat	IPR006636; IPR001440; IPR013026; IPR011990; IPR019734;						558
B9R8X6	0	0	9	0.00867052	-31.5323	36.9675	0.000244141	Polyneuridine-aldehyde esterase, putative (EC 3.1.1.78)	RCOM_1602670	Ricinus communis (Castor bean)	GO:0050529	polyneuridine-aldehyde esterase activity	Hydrolase	IPR000073;	3.1.1.78					346
B9R965	0	0	9	0.00508475	-31.5323	36.9675	0.000244141	Calmodulin binding protein, putative	RCOM_1514300	Ricinus communis (Castor bean)				IPR000048;						590
B9RJV1	0	0	9	0.0123457	-31.5323	36.9675	0.000244141	Putative uncharacterized protein	RCOM_1039130	Ricinus communis (Castor bean)										243
B9RSU4	0	0	9	0.00660793	-31.5323	36.9675	0.000244141	Synapse-associated protein, putative	RCOM_0678570	Ricinus communis (Castor bean)				IPR005607;						454
B9RV87	0	0	9	0.00455927	-31.5323	36.9675	0.000244141	Protein kinase, putative	RCOM_0900830	Ricinus communis (Castor bean)	GO:0005524; GO:0006468; GO:0004672	ATP binding; protein amino acid phosphorylation; protein kinase activity	ATP-binding; Kinase; Nucleotide-binding; Transferase	IPR011009; IPR000719; IPR017441; IPR017442;						658
B9RYX6	0	0	9	0.00867052	-31.5323	36.9675	0.000244141	1-aminocyclopropane-1-carboxylate oxidase, putative (EC 1.14.11.9)	RCOM_1314490	Ricinus communis (Castor bean)	GO:0045486; GO:0055114	naringenin 3-dioxygenase activity; oxidation reduction	Iron; Oxidoreductase	IPR005123;	1.14.11.9		Iron/ascorbate-dependent oxidoreductase family			346
B9RZ64	0	0	9	0.0160428	-31.5323	36.9675	0.000244141	Putative uncharacterized protein	RCOM_0935780	Ricinus communis (Castor bean)	GO:0030132; GO:0030130; GO:0006886; GO:0005515; GO:0005198; GO:0016192	clathrin coat of coated pit; clathrin coat of trans-Golgi network vesicle; intracellular protein transport; protein binding; structural molecule activity; vesicle-mediated transport		IPR000996;						187
B9RZW3	0	0	9	0.00728155	-31.5323	36.9675	0.000244141	Tex protein-relatedtranscription accessory protein, putative	RCOM_1002410	Ricinus communis (Castor bean)	GO:0003723; GO:0005840; GO:0003735; GO:0006412	RNA binding; ribosome; structural constituent of ribosome; translation		IPR012340; IPR016027; IPR003029; IPR000110; IPR022967;						412
B9ST46	0	0	9	0.012605	-31.5323	36.9675	0.000244141	DNA-directed RNA polymerase II, putative	RCOM_0248850	Ricinus communis (Castor bean)	GO:0003677; GO:0003899; GO:0005634; GO:0006350	DNA binding; DNA-directed RNA polymerase activity; nucleus; transcription	DNA-directed RNA polymerase; Transcription	IPR014381; IPR005571; IPR000783;						238
B9SWZ3	0	0	9	0.0104167	-31.5323	36.9675	0.000244141	Short chain alcohol dehydrogenase, putative (EC 1.1.1.53)	RCOM_1258260	Ricinus communis (Castor bean)	GO:0047044; GO:0005488; GO:0055114	3-alpha(or 20-beta)-hydroxysteroid dehydrogenase activity; binding; oxidation reduction	Oxidoreductase	IPR002198; IPR002347; IPR016040; IPR020904;	1.1.1.53		Short-chain dehydrogenases/reductases (SDR) family			288
D7SKY2	0	0	9	0.00649351	-31.5323	36.9675	0.000244141	Whole genome shotgun sequence of line PN40024, scaffold_4.assembly12x (Fragment)	VIT_00025184001	Vitis vinifera (Grape)	GO:0045454; GO:0005783; GO:0016853	cell redox homeostasis; endoplasmic reticulum; isomerase activity	Redox-active center; Repeat	IPR005788; IPR005792; IPR017936; IPR012336; IPR017937; IPR013766; IPR012335;		Thioredoxin domains (2)	Protein disulfide isomerase family		17721507;	462
D7SNI5	0	0	9	0.00726392	-31.5323	36.9675	0.000244141	Whole genome shotgun sequence of line PN40024, scaffold_29.assembly12x (Fragment)	VIT_00020909001	Vitis vinifera (Grape)	GO:0005622; GO:0008270	intracellular; zinc ion binding		IPR018997; IPR006567; IPR009060; IPR000449; IPR015940; IPR007087; IPR015880;					17721507;	413
D7SQ99	0	0	9	0.0113208	-31.5323	36.9675	0.000244141	Whole genome shotgun sequence of line PN40024, scaffold_52.assembly12x (Fragment)	VIT_00029199001	Vitis vinifera (Grape)	GO:0016020	membrane		IPR006977;					17721507;	265
D7SRQ5	0	0	9	0.014218	-31.5323	36.9675	0.000244141	Whole genome shotgun sequence of line PN40024, scaffold_95.assembly12x (Fragment)	VIT_00038356001	Vitis vinifera (Grape)				IPR001660; IPR013761; IPR021129; IPR010993;					17721507;	211
D7TD61	0	0	9	0.00343643	-31.5323	36.9675	0.000244141	Whole genome shotgun sequence of line PN40024, scaffold_57.assembly12x (Fragment)	VIT_00030073001	Vitis vinifera (Grape)	GO:0005975; GO:0004553; GO:0005622; GO:0003676; GO:0000166; GO:0008270	carbohydrate metabolic process; hydrolase activity, hydrolyzing O-glycosyl compounds; intracellular; nucleic acid binding; nucleotide binding; zinc ion binding	Hydrolase	IPR012677; IPR000490; IPR017853; IPR013781; IPR000504; IPR012946; IPR001876;			Glycosyl hydrolase 17 family		17721507;	873
D7TIC9	0	0	9	0.012	-31.5323	36.9675	0.000244141	Whole genome shotgun sequence of line PN40024, scaffold_7.assembly12x (Fragment)	VIT_00033481001	Vitis vinifera (Grape)	GO:0005634; GO:0006355; GO:0043565; GO:0003700; GO:0006350; GO:0030528	nucleus; regulation of transcription, DNA-dependent; sequence-specific DNA binding; sequence-specific DNA binding transcription factor activity; transcription; transcription regulator activity	DNA-binding; Homeobox; Nucleus; Transcription; Transcription regulation	IPR001356; IPR017970; IPR009057; IPR012287; IPR003106;		Homeobox DNA-binding domain (1)			17721507;	250
D7TXC5	0	0	9	0.00426136	-31.5323	36.9675	0.000244141	Whole genome shotgun sequence of line PN40024, scaffold_139.assembly12x (Fragment)	VIT_00000669001	Vitis vinifera (Grape)									17721507;	704
E0CS25	0	0	9	0.00289575	-31.5323	36.9675	0.000244141	Whole genome shotgun sequence of line PN40024, scaffold_14.assembly12x (Fragment)	VIT_00014113001	Vitis vinifera (Grape)			ATP-binding; Kinase; Nucleotide-binding; Serine/threonine-protein kinase; Transferase	IPR011009; IPR001611; IPR021720; IPR000719; IPR017441; IPR001245; IPR008271;			Protein kinase superfamily		17721507;	1036
Q6ASR1	0	0	9	0.00560748	-31.5323	36.9675	0.000244141	Os05g0147400 protein (Putative chaperonin) (Putative uncharacterized protein)	OSJNBa0077J22.11 Os05g0147400 OsJ_17110	Oryza sativa subsp. japonica (Rice)	GO:0005524; GO:0005737; GO:0006457; GO:0051082	ATP binding; cytoplasm; protein folding; unfolded protein binding	ATP-binding; Chaperone; Cytoplasm; Nucleotide-binding	IPR012722; IPR017998; IPR002194; IPR002423;			TCP-1 chaperonin family		15685292; 16381971;	535
Q8GYQ2	0	0	9	0.0117188	-31.5323	36.9675	0.000244141	Putative uncharacterized protein At2g26810	At2g26810	Arabidopsis thaliana (Mouse-ear cress)			Complete proteome	IPR019410;					10617197	256
Q8VZ86	0	0	9	0.0037831	-31.5323	36.9675	0.000244141	At1g71010 (Putative uncharacterized protein At1g71010; F15H11.20)	At1g71010/F15H11.20	Arabidopsis thaliana (Mouse-ear cress)	GO:0046488; GO:0016307	phosphatidylinositol metabolic process; phosphatidylinositol phosphate kinase activity		IPR002498;						793
Q8VZT0	0	0	9	0.0148515	-31.5323	36.9675	0.000244141	Putative H/ACA ribonucleoprotein complex subunit 1-like protein 1	At3g03920 F20H23.3	Arabidopsis thaliana (Mouse-ear cress)	GO:0031429; GO:0009535; GO:0009982; GO:0006364; GO:0030515	box H/ACA snoRNP complex; chloroplast thylakoid membrane; pseudouridine synthase activity; rRNA processing; snoRNA binding	Complete proteome; Nucleus; RNA-binding; Ribonucleoprotein; Ribosome biogenesis; rRNA processing	IPR007504; IPR021154; IPR009000;			GAR1 family		11130713; 14593172;	202
Q94A08	0	0	9	0.00388098	-31.5323	36.9675	0.000244141	Probable galactinol--sucrose galactosyltransferase 2 (EC 2.4.1.82) (Protein SEED IMBIBITION 2) (Raffinose synthase 2)	RFS2 RS2 SIP2 At3g57520 T8H10.120	Arabidopsis thaliana (Mouse-ear cress)	GO:0005975; GO:0047274	carbohydrate metabolic process; galactinol-sucrose galactosyltransferase activity	Alternative splicing; Carbohydrate metabolism; Complete proteome; Glycosyltransferase; Transferase	IPR013785; IPR017853; IPR008811;	2.4.1.82		Glycosyl hydrolases 36 family		11130713; 14593172; 18502973	773
Q9FNH2	0	0	9	0.0115385	-31.5323	36.9675	0.000244141	Genomic DNA, chromosome 5, P1 clone:MHF15 (Putative uncharacterized protein At5g06360)	At5g06360	Arabidopsis thaliana (Mouse-ear cress)			Complete proteome	IPR022309;					11130714;	260
Q9FYG0	0	0	9	0.0103093	-31.5323	36.9675	0.000244141	At1g67330 (F1N21.15) (Putative uncharacterized protein At1g67330)	At1g67330	Arabidopsis thaliana (Mouse-ear cress)			Complete proteome	IPR006514; IPR021148;					11130712;	291
Q9LMN0	0	0	9	0.0147783	-31.5323	36.9675	0.000244141	F22L4.5 protein	F22L4.5	Arabidopsis thaliana (Mouse-ear cress)	GO:0046872; GO:0030001	metal ion binding; metal ion transport		IPR006121;						203
Q9SKI2	0	0	9	0.0133333	-31.5323	36.9675	0.000244141	Vacuolar protein sorting-associated protein 2 homolog 1 (AtVPS2-1) (Charged multivesicular body protein 2 homolog 1) (ESCRT-III complex subunit VPS2 homolog 1) (SNF7-like protein)	VPS2.1 CHMP2-1 SLP At2g06530 T12H3.8	Arabidopsis thaliana (Mouse-ear cress)	GO:0005768; GO:0015031	endosome; protein transport	Coiled coil; Complete proteome; Endosome; Protein transport; Transport	IPR005024;			SNF7 family		10617197; 14593172; 15045663; 17090720; 16488176	225
Q9SR36	0	0	9	0.0133929	-31.5323	36.9675	0.000244141	At3g09270 (Putative glutathione transferase)	At3g09270 F3L24.14	Arabidopsis thaliana (Mouse-ear cress)	GO:0005737; GO:0046686; GO:0009407; GO:0016740	cytoplasm; response to cadmium ion; toxin catabolic process; transferase activity	Complete proteome; Transferase	IPR010987; IPR004045; IPR017933; IPR004046; IPR012336; IPR012335;		GST C-terminal domain (1); GST N-terminal domain (1)	GST superfamily		11130713; 12093376;	224
B9RNE5	45	0.117188	32	0.0833333	-11.8786	1.32032	0.000256489	Putative uncharacterized protein	RCOM_1347170	Ricinus communis (Castor bean)				IPR003823;						128
D7TJ63	20	0.0501253	21	0.0526316	-12.7674	1.88256	0.000271539	Whole genome shotgun sequence of line PN40024, scaffold_7.assembly12x (Fragment)	VIT_00033834001	Vitis vinifera (Grape)	GO:0016226; GO:0051536; GO:0005198	iron-sulfur cluster assembly; iron-sulfur cluster binding; structural molecule activity		IPR000361; IPR016092; IPR017870;					17721507;	133
Q0KIX2	20	0.0107181	21	0.011254	-12.7674	1.88256	0.000271539	Endoglucanase	CmEGase1	Cucumis melo (Muskmelon)	GO:0005975; GO:0004553	carbohydrate metabolic process; hydrolase activity, hydrolyzing O-glycosyl compounds		IPR008928; IPR012341; IPR001701; IPR018221;						622
E0CR38	10	0.0163399	15	0.0245098	-13.5101	2.39714	0.000310749	Whole genome shotgun sequence of line PN40024, scaffold_1.assembly12x (Fragment)	VIT_00008836001	Vitis vinifera (Grape)				IPR016050; IPR001353;			Peptidase T1B family		17721507;	204
D7U376	17	0.0296684	18	0.0314136	-12.9958	1.89464	0.000312551	Whole genome shotgun sequence of line PN40024, scaffold_5.assembly12x (Fragment)	VIT_00028431001	Vitis vinifera (Grape)									17721507;	191
Q8VZ19	13	0.0386905	16	0.047619	-13.2743	2.11173	0.000324914	60S ribosomal protein L30-2	RPL30B At1g77940 F28K19.15	Arabidopsis thaliana (Mouse-ear cress)	GO:0022625; GO:0003735; GO:0006412	cytosolic large ribosomal subunit; structural constituent of ribosome; translation	Complete proteome; Ribonucleoprotein; Ribosomal protein	IPR000231; IPR022991; IPR004038;			Ribosomal protein L30e family		11130712; 14593172; 11598216	112
B9RVD1	12	0.00756144	16	0.0100819	-13.3321	2.22721	0.000324914	F-box/LRR-repeat protein, putative	RCOM_0902300	Ricinus communis (Castor bean)										529
B9S129	12	0.0132013	16	0.0176018	-13.3321	2.22721	0.000324914	60S ribosomal protein L18a, putative	RCOM_0632990	Ricinus communis (Castor bean)	GO:0005840; GO:0003735; GO:0006412	ribosome; structural constituent of ribosome; translation	Ribonucleoprotein; Ribosomal protein	IPR002670; IPR021138;						303
A5C1K5	25	0.0511247	22	0.0449898	-12.5729	1.62775	0.000346001	Putative uncharacterized protein	VITISV_001236	Vitis vinifera (Grape)				IPR007608;						163
B9RV68	31	0.0501618	25	0.0404531	-12.3255	1.50183	0.000355281	GTP binding protein, putative	RCOM_0900240	Ricinus communis (Castor bean)				IPR007612; IPR000007;						206
B9SI21	49	0.103376	33	0.0696203	-11.795	1.24186	0.000377792	NudC domain-containing protein, putative	RCOM_0612440	Ricinus communis (Castor bean)				IPR007052; IPR017447; IPR008978;		CS domain (1)				158
E0CU26	6	0.00514139	12	0.0102828	-14.0396	2.81217	0.000402451	Whole genome shotgun sequence of line PN40024, scaffold_28.assembly12x (Fragment)	VIT_00020843001	Vitis vinifera (Grape)				IPR001753;					17721507;	389
B9S045	54	0.26087	36	0.173913	-11.6621	1.22721	0.000447199	Putative uncharacterized protein	RCOM_1297890	Ricinus communis (Castor bean)										69
B9GHB4	99	0.0512422	54	0.0279503	-10.9324	0.937705	0.000485619	Predicted protein	POPTRDRAFT_815675	Populus trichocarpa (Western balsam poplar) (Populus balsamifera subsp. trichocarpa)	GO:0003723; GO:0000166	RNA binding; nucleotide binding		IPR012677; IPR006515; IPR002004; IPR000504;					16973872;	644
D7TX35	8	0.00469484	13	0.00762911	-13.7743	2.51261	0.000488281	Whole genome shotgun sequence of line PN40024, scaffold_84.assembly12x (Fragment)	VIT_00036583001	Vitis vinifera (Grape)	GO:0009055; GO:0020037; GO:0004497; GO:0055114	electron carrier activity; heme binding; monooxygenase activity; oxidation reduction	Heme; Iron; Metal-binding; Monooxygenase; Oxidoreductase	IPR001128; IPR017972; IPR002401;			Cytochrome P450 family		17721507;	568
A5AE90	0	0	8	0.00583516	-31.6173	36.7976	0.000488281	Putative uncharacterized protein	VITISV_001847	Vitis vinifera (Grape)				IPR010410;						457
A5AGY5	0	0	8	0.00798403	-31.6173	36.7976	0.000488281	Putative uncharacterized protein	VITISV_039918	Vitis vinifera (Grape)	GO:0020037; GO:0055114; GO:0004601; GO:0006979	heme binding; oxidation reduction; peroxidase activity; response to oxidative stress	Heme; Iron; Metal-binding; Oxidoreductase; Peroxidase	IPR010255; IPR002016; IPR000823;						334
A5AIC1	0	0	8	0.00122436	-31.6173	36.7976	0.000488281	Putative uncharacterized protein	VITISV_038234	Vitis vinifera (Grape)	GO:0005524; GO:0003989; GO:0009374; GO:0006633	ATP binding; acetyl-CoA carboxylase activity; biotin binding; fatty acid biosynthetic process	Biotin	IPR013537; IPR011761; IPR013815; IPR013816; IPR001882; IPR011764; IPR005482; IPR000089; IPR005479; IPR005481; IPR000022; IPR011763; IPR011762; IPR013817; IPR016185; IPR011054; IPR011053;						2178
A5C4L5	0	0	8	0.0119048	-31.6173	36.7976	0.000488281	Putative uncharacterized protein	VITISV_042413	Vitis vinifera (Grape)	GO:0005515; GO:0008270	protein binding; zinc ion binding	Metal-binding; Zinc; Zinc-finger	IPR018957; IPR001841;						224
B2DG13	0	0	8	0.00274631	-31.6173	36.7976	0.000488281	Phosphorylase (EC 2.4.1.1)	CmPhoL1	Cucurbita maxima (Pumpkin) (Winter squash)	GO:0005975; GO:0004645; GO:0030170	carbohydrate metabolic process; phosphorylase activity; pyridoxal phosphate binding	Carbohydrate metabolism; Glycosyltransferase; Transferase	IPR011833; IPR000811;	2.4.1.1		Glycogen phosphorylase family			971
B2LSM9	0	0	8	0.00498442	-31.6173	36.7976	0.000488281	Mannitol transporter	MaT2	Citrus sinensis (Sweet orange)	GO:0016021; GO:0022891	integral to membrane; substrate-specific transmembrane transporter activity	Membrane; Transmembrane; Transmembrane helix; Transport	IPR020846; IPR016196; IPR005828; IPR003663; IPR005829;			Major facilitator superfamily, Sugar transporter (TC 2.A.1.1) family			535
B9R8F6	0	0	8	0.00891862	-31.6173	36.7976	0.000488281	Putative uncharacterized protein	RCOM_1599540	Ricinus communis (Castor bean)	GO:0045454	cell redox homeostasis		IPR017936; IPR012336; IPR013766; IPR012335;						299
B9REQ4	0	0	8	0.00938967	-31.6173	36.7976	0.000488281	Ribose-5-phosphate isomerase, putative (EC 5.3.1.6)	RCOM_1427780	Ricinus communis (Castor bean)	GO:0009052; GO:0004751	pentose-phosphate shunt, non-oxidative branch; ribose-5-phosphate isomerase activity	Isomerase	IPR004788; IPR020672;	5.3.1.6					284
B9RNE6	0	0	8	0.0185185	-31.6173	36.7976	0.000488281	Ocs element-binding factor, putative	RCOM_1347180	Ricinus communis (Castor bean)	GO:0005634; GO:0046983; GO:0006355; GO:0043565; GO:0003700	nucleus; protein dimerization activity; regulation of transcription, DNA-dependent; sequence-specific DNA binding; sequence-specific DNA binding transcription factor activity	DNA-binding; Nucleus	IPR011616; IPR004827;		BZIP domain (1)	BZIP family			144
B9RTN4	0	0	8	0.00516796	-31.6173	36.7976	0.000488281	Sugar transporter, putative (EC 1.3.1.74)	RCOM_0911690	Ricinus communis (Castor bean)	GO:0032440; GO:0008643; GO:0016021; GO:0055114; GO:0022891	2-alkenal reductase activity; carbohydrate transport; integral to membrane; oxidation reduction; substrate-specific transmembrane transporter activity	Membrane; Oxidoreductase; Sugar transport; Transmembrane; Transmembrane helix; Transport	IPR020846; IPR016196; IPR005828; IPR003663; IPR005829;	1.3.1.74		Major facilitator superfamily, Sugar transporter (TC 2.A.1.1) family			516
B9RXW3	0	0	8	0.00147902	-31.6173	36.7976	0.000488281	Zinc finger protein, putative	RCOM_0906730	Ricinus communis (Castor bean)	GO:0005515; GO:0009416; GO:0004871	protein binding; response to light stimulus; signal transducer activity		IPR000210; IPR011333; IPR004249; IPR011990; IPR019734;		BTB (POZ) domain (1)				1803
B9S2D8	0	0	8	0.00606061	-31.6173	36.7976	0.000488281	Putative uncharacterized protein	RCOM_0698810	Ricinus communis (Castor bean)										440
B9SBX7	0	0	8	0.00711111	-31.6173	36.7976	0.000488281	Putative uncharacterized protein	RCOM_0700320	Ricinus communis (Castor bean)				IPR006735; IPR019955;						375
B9SGV2	0	0	8	0.00874317	-31.6173	36.7976	0.000488281	Arginine/serine-rich splicing factor, putative	RCOM_0820310	Ricinus communis (Castor bean)	GO:0003676; GO:0000166; GO:0008270	nucleic acid binding; nucleotide binding; zinc ion binding	Metal-binding; Zinc; Zinc-finger	IPR012677; IPR000504; IPR013084; IPR001878;						305
B9SHS4	0	0	8	0.0117994	-31.6173	36.7976	0.000488281	Putative uncharacterized protein	RCOM_0621010	Ricinus communis (Castor bean)										226
B9SRU2	0	0	8	0.00299289	-31.6173	36.7976	0.000488281	Kinase, putative (EC 2.7.10.2)	RCOM_1058620	Ricinus communis (Castor bean)	GO:0005524; GO:0004715; GO:0006468; GO:0004674	ATP binding; non-membrane spanning protein tyrosine kinase activity; protein amino acid phosphorylation; protein serine/threonine kinase activity	ATP-binding; Kinase; Nucleotide-binding; Serine/threonine-protein kinase; Transferase	IPR011009; IPR021720; IPR000719; IPR017441; IPR001245; IPR008271;	2.7.10.2		Protein kinase superfamily			891
B9SRZ9	0	0	8	0.00572246	-31.6173	36.7976	0.000488281	UDP-glucosyltransferase, putative (EC 2.4.1.121)	RCOM_0519530	Ricinus communis (Castor bean)	GO:0047215	indole-3-acetate beta-glucosyltransferase activity	Glycosyltransferase; Transferase	IPR002213;	2.4.1.121		UDP-glycosyltransferase family			466
B9SWY6	0	0	8	0.0218579	-31.6173	36.7976	0.000488281	Protein trm112, putative	RCOM_0489740	Ricinus communis (Castor bean)				IPR005651;						122
B9T0N8	0	0	8	0.00447427	-31.6173	36.7976	0.000488281	Metal ion transporter, putative	RCOM_0126280	Ricinus communis (Castor bean)	GO:0016020; GO:0046873	membrane; metal ion transmembrane transporter activity		IPR003689;						596
B9T3B9	0	0	8	0.00810537	-31.6173	36.7976	0.000488281	Transcriptional activator, putative	RCOM_1750020	Ricinus communis (Castor bean)				IPR000253; IPR008984;						329
D7SH55	0	0	8	0.00519818	-31.6173	36.7976	0.000488281	Whole genome shotgun sequence of line PN40024, scaffold_0.assembly12x (Fragment)	VIT_00008621001	Vitis vinifera (Grape)	GO:0009058; GO:0030170; GO:0016769	biosynthetic process; pyridoxal phosphate binding; transferase activity, transferring nitrogenous groups	Pyridoxal phosphate; Transferase	IPR001917; IPR004839; IPR015424; IPR015421; IPR015422;			Class-II pyridoxal-phosphate-dependent aminotransferase family		17721507;	513
D7SUI3	0	0	8	0.00665004	-31.6173	36.7976	0.000488281	Whole genome shotgun sequence of line PN40024, scaffold_8.assembly12x (Fragment)	VIT_00035722001	Vitis vinifera (Grape)	GO:0005515; GO:0008270	protein binding; zinc ion binding	Metal-binding; Zinc; Zinc-finger	IPR018957; IPR001841;					17721507;	401
D7T2W5	0	0	8	0.012945	-31.6173	36.7976	0.000488281	Whole genome shotgun sequence of line PN40024, scaffold_64.assembly12x (Fragment)	VIT_00032041001	Vitis vinifera (Grape)	GO:0005840; GO:0003735; GO:0006412	ribosome; structural constituent of ribosome; translation		IPR005568; IPR000915; IPR014722;					17721507;	206
D7T4W3	0	0	8	0.00647249	-31.6173	36.7976	0.000488281	Whole genome shotgun sequence of line PN40024, scaffold_118.assembly12x (Fragment)	VIT_00012831001	Vitis vinifera (Grape)	GO:0005488	binding		IPR011989; IPR016024;					17721507;	412
D7T8A7	0	0	8	0.022409	-31.6173	36.7976	0.000488281	Whole genome shotgun sequence of line PN40024, scaffold_90.assembly12x (Fragment)	VIT_00037626001	Vitis vinifera (Grape)	GO:0016020	membrane		IPR005349;					17721507;	119
D7T8Q4	0	0	8	0.0191847	-31.6173	36.7976	0.000488281	Whole genome shotgun sequence of line PN40024, scaffold_11.assembly12x (Fragment)	VIT_00011711001	Vitis vinifera (Grape)									17721507;	139
D7TCZ9	0	0	8	0.0109739	-31.6173	36.7976	0.000488281	Whole genome shotgun sequence of line PN40024, scaffold_57.assembly12x (Fragment)	VIT_00029990001	Vitis vinifera (Grape)				IPR017499;					17721507;	243
D7TQ94	0	0	8	0.00368834	-31.6173	36.7976	0.000488281	Whole genome shotgun sequence of line PN40024, scaffold_40.assembly12x (Fragment)	VIT_00025536001	Vitis vinifera (Grape)	GO:0005488	binding	Repeat	IPR002885; IPR011990;					17721507;	723
E0CQE9	0	0	8	0.0137457	-31.6173	36.7976	0.000488281	Whole genome shotgun sequence of line PN40024, scaffold_1.assembly12x (Fragment)	VIT_00009734001	Vitis vinifera (Grape)				IPR004932;					17721507;	194
E0CUW7	0	0	8	0.00593912	-31.6173	36.7976	0.000488281	Whole genome shotgun sequence of line PN40024, scaffold_50.assembly12x (Fragment)	VIT_00028872001	Vitis vinifera (Grape)				IPR008537;					17721507;	449
Q39366	0	0	8	0.00945626	-31.6173	36.7976	0.000488281	Putative lactoylglutathione lyase (EC 4.4.1.5) (Aldoketomutase) (Glyoxalase I) (Glx I) (Ketone-aldehyde mutase) (Methylglyoxalase) (S-D-lactoylglutathione methylglyoxal lyase)		Brassica oleracea var. gemmifera (Brussel sprouts)	GO:0004462; GO:0046872	lactoylglutathione lyase activity; metal ion binding	Lyase; Repeat; Zinc	IPR004360; IPR004361; IPR018146;	4.4.1.5		Glyoxalase I family			282
Q8LPI3	0	0	8	0.00527009	-31.6173	36.7976	0.000488281	Integral membrane protein, putative	At3g21690	Arabidopsis thaliana (Mouse-ear cress)	GO:0015297; GO:0015238; GO:0016020	antiporter activity; drug transmembrane transporter activity; membrane		IPR002528;						506
Q9LRX9	0	0	8	0.0143369	-31.6173	36.7976	0.000488281	At3g24820 (Gb|AAF07359.1) (Putative uncharacterized protein)	At3g24820	Arabidopsis thaliana (Mouse-ear cress)			Complete proteome	IPR005607;					11130713; 12093376;	186
B9R8S1	17	0.0292096	17	0.0292096	-13.0371	1.81217	0.00050826	Putative uncharacterized protein	RCOM_1601910	Ricinus communis (Castor bean)	GO:0005515; GO:0008270	protein binding; zinc ion binding	Metal-binding; Zinc; Zinc-finger	IPR018957; IPR001841;						194
A5C7N0	16	0.0277778	18	0.03125	-13.0396	1.9821	0.00050826	Putative uncharacterized protein	VITISV_025473	Vitis vinifera (Grape)										192
Q9SXC8	3	0.00574713	10	0.0191571	-14.6711	3.54914	0.000518799	Ubiquitin-fold modifier-conjugating enzyme 1 (Ufm1-conjugating enzyme 1)	At1g27530 T17H3.3	Arabidopsis thaliana (Mouse-ear cress)			Complete proteome; Ubl conjugation pathway	IPR016135; IPR014806;			Ubiquitin-conjugating enzyme family, UFC1 subfamily		11130712; 14593172;	174
B9SQB9	10	0.00749064	14	0.0104869	-13.5599	2.2976	0.000533521	Ran-binding protein, putative	RCOM_0980270	Ricinus communis (Castor bean)	GO:0046907	intracellular transport		IPR015007; IPR011993; IPR000156;						445
B9SQS6	10	0.00536769	14	0.00751476	-13.5599	2.2976	0.000533521	3-isopropylmalate dehydratase, putative (EC 4.2.1.33)	RCOM_1217320	Ricinus communis (Castor bean)	GO:0003861; GO:0008652	3-isopropylmalate dehydratase activity; cellular amino acid biosynthetic process	Lyase	IPR015931; IPR015937; IPR001030; IPR015932; IPR015936;	4.2.1.33					621
D7SQD1	247	0.0863033	108	0.0377358	-9.77291	0.618695	0.000555461	Whole genome shotgun sequence of line PN40024, scaffold_52.assembly12x (Fragment)	VIT_00029244001	Vitis vinifera (Grape)	GO:0005524; GO:0006754; GO:0015662; GO:0006812; GO:0016021	ATP binding; ATP biosynthetic process; ATPase activity, coupled to transmembrane movement of ions, phosphorylative mechanism; cation transport; integral to membrane	ATP-binding; Hydrolase; Membrane; Nucleotide-binding; Phosphoprotein; Transmembrane; Transmembrane helix	IPR008250; IPR004014; IPR000695; IPR001757; IPR018303; IPR006534; IPR005834;			Cation transport ATPase (P-type) family		17721507;	954
Q9XI42	58	0.302083	37	0.192708	-11.5908	1.16365	0.000610259	F9L1.21 protein (Putative uncharacterized protein) (Putative uncharacterized protein At1g15270) (Putative uncharacterized protein At1g15270; F9L1.21)	At1g15270/F9L1.21 At1g15270 F9L1.21	Arabidopsis thaliana (Mouse-ear cress)	GO:0005886	plasma membrane	Complete proteome	IPR015157;					11130712; 12093376;	64
P41376	54	0.0436893	35	0.0283172	-11.6825	1.18657	0.000627947	Eukaryotic initiation factor 4A-1 (eIF-4A-1) (EC 3.6.4.13) (ATP-dependent RNA helicase eIF4A-1) (DEAD-box ATP-dependent RNA helicase 4)	TIF4A-1 RH4 At3g13920 MDC16.4	Arabidopsis thaliana (Mouse-ear cress)	GO:0005524; GO:0008026; GO:0003723; GO:0005618; GO:0005829; GO:0016020; GO:0005730; GO:0005515; GO:0046686; GO:0003743	ATP binding; ATP-dependent helicase activity; RNA binding; cell wall; cytosol; membrane; nucleolus; protein binding; response to cadmium ion; translation initiation factor activity	ATP-binding; Alternative splicing; Complete proteome; Cytoplasm; Helicase; Hydrolase; Initiation factor; Nucleotide-binding; Protein biosynthesis; RNA-binding	IPR014001; IPR011545; IPR001650; IPR014021; IPR000629; IPR014014;	3.6.4.13	Helicase ATP-binding domain (1); Helicase C-terminal domain (1)	DEAD box helicase family, eIF4A subfamily		1398145; 10819329; 14593172; 14706832; 17168887	412
B9RG74	67	0.169192	41	0.103535	-11.4127	1.10364	0.000641249	NADH dehydrogenase, putative	RCOM_1451960	Ricinus communis (Castor bean)										132
Q6UCJ1	69	0.0734824	42	0.0447284	-11.3741	1.09597	0.000727571	Signal recognition particle receptor protein (Fragment)		Cucumis sativus (Cucumber)	GO:0005525; GO:0006614; GO:0017111; GO:0005515; GO:0004872	GTP binding; SRP-dependent cotranslational protein targeting to membrane; nucleoside-triphosphatase activity; protein binding; receptor activity	Receptor	IPR003593; IPR000897; IPR013822;					15045660;	313
B9RYP4	6	0.00330579	11	0.00606061	-14.1023	2.68664	0.000728607	Kinesin light chain, putative	RCOM_1312260	Ricinus communis (Castor bean)	GO:0005488	binding	Repeat; TPR repeat	IPR001440; IPR013026; IPR011990; IPR019734;						605
B9T413	6	0.00373832	11	0.00685358	-14.1023	2.68664	0.000728607	DNA binding protein, putative	RCOM_0485450	Ricinus communis (Castor bean)				IPR005516;						535
D7U5G7	85	0.246377	48	0.13913	-11.1274	0.987746	0.000740795	Whole genome shotgun sequence of line PN40024, scaffold_38.assembly12x (Fragment)	VIT_00024171001	Vitis vinifera (Grape)									17721507;	115
D7TQQ2	40	0.13468	29	0.0976431	-12.0346	1.34823	0.000756107	Whole genome shotgun sequence of line PN40024, scaffold_40.assembly12x (Fragment)	VIT_00025730001	Vitis vinifera (Grape)									17721507;	99
A5BVL7	48	0.027972	32	0.018648	-11.8321	1.22721	0.000764582	Putative uncharacterized protein	VITISV_008818	Vitis vinifera (Grape)	GO:0016209; GO:0045454; GO:0016491	antioxidant activity; cell redox homeostasis; oxidoreductase activity		IPR000866; IPR011424; IPR013740; IPR017936; IPR012336; IPR017937; IPR012335;						572
B9RQK6	31	0.0717593	24	0.0555556	-12.355	1.44294	0.000802331	Photosystem I reaction center subunit VI, chloroplast, putative	RCOM_1493780	Ricinus communis (Castor bean)	GO:0009055; GO:0006122; GO:0031966; GO:0015979; GO:0009538; GO:0008121	electron carrier activity; mitochondrial electron transport, ubiquinol to cytochrome c; mitochondrial membrane; photosynthesis; photosystem I reaction center; ubiquinol-cytochrome-c reductase activity		IPR004928; IPR015089;						144
Q8S8F7	30	0.0934579	24	0.0747664	-12.3786	1.49025	0.000802331	At2g31305 (Expressed protein) (Putative uncharacterized protein)	At2g31305	Arabidopsis thaliana (Mouse-ear cress)	GO:0009790; GO:0032515; GO:0000164	embryo development; negative regulation of phosphoprotein phosphatase activity; protein phosphatase type 1 complex	Complete proteome	IPR011107;					10617197; 12093376;	107
A9P8K6	93	0.194969	50	0.104822	-11.033	0.916872	0.000832042	Predicted protein (Putative uncharacterized protein)	POPTRDRAFT_677637	Populus trichocarpa (Western balsam poplar) (Populus balsamifera subsp. trichocarpa)	GO:0005840; GO:0003735; GO:0006412	ribosome; structural constituent of ribosome; translation	Ribonucleoprotein; Ribosomal protein	IPR012340; IPR016027; IPR000266; IPR019978; IPR019979;			Ribosomal protein S17P family		18230180; 16973872;	159
A5ATL8	8	0.0215054	12	0.0322581	-13.8321	2.39714	0.000855446	Putative uncharacterized protein	VITISV_008784	Vitis vinifera (Grape)										124
B9RMQ2	14	0.0183727	16	0.0209974	-13.2209	2.00482	0.00087791	Ubiquitin-protein ligase, putative	RCOM_1082560	Ricinus communis (Castor bean)	GO:0016874; GO:0005515; GO:0008270	ligase activity; protein binding; zinc ion binding	Ligase; Metal-binding; Zinc; Zinc-finger	IPR001841; IPR017907;						254
D7TD89	50	0.21645	33	0.142857	-11.7804	1.21271	0.000901004	Whole genome shotgun sequence of line PN40024, scaffold_57.assembly12x (Fragment)	VIT_00030113001	Vitis vinifera (Grape)				IPR008700;					17721507;	77
P42793	12	0.0216216	15	0.027027	-13.3786	2.1341	0.000912234	60S ribosomal protein L5, mitochondrial	RPL5 AtMg00210	Arabidopsis thaliana (Mouse-ear cress)	GO:0005739; GO:0005840; GO:0003735; GO:0006412	mitochondrion; ribosome; structural constituent of ribosome; translation	Complete proteome; Mitochondrion; RNA editing; Ribonucleoprotein; Ribosomal protein	IPR002132; IPR022803;			Ribosomal protein L5P family		7916674; 8988169; 10611383; 10617197; 1463850	185
A5AM53	0	0	7	0.014862	-31.7136	36.605	0.000976562	Putative uncharacterized protein	VITISV_037190	Vitis vinifera (Grape)	GO:0030163	protein catabolic process		IPR003769; IPR014719;						157
B9I1Y1	0	0	7	0.00267891	-31.7136	36.605	0.000976562	Predicted protein	POPTRDRAFT_569577	Populus trichocarpa (Western balsam poplar) (Populus balsamifera subsp. trichocarpa)	GO:0005488; GO:0006886; GO:0008565	binding; intracellular protein transport; protein transporter activity		IPR011989; IPR016024; IPR001494;					16973872;	871
B9I5P2	0	0	7	0.00433705	-31.7136	36.605	0.000976562	Predicted protein	POPTRDRAFT_806905	Populus trichocarpa (Western balsam poplar) (Populus balsamifera subsp. trichocarpa)	GO:0005509	calcium ion binding	Calcium	IPR011992; IPR018247; IPR018249;					16973872;	538
B9MYV7	0	0	7	0.00775194	-31.7136	36.605	0.000976562	Predicted protein	POPTRDRAFT_594963	Populus trichocarpa (Western balsam poplar) (Populus balsamifera subsp. trichocarpa)	GO:0050126; GO:0006596	N-carbamoylputrescine amidase activity; polyamine biosynthetic process		IPR017755; IPR003010;					16973872;	301
B9R732	0	0	7	0.00496454	-31.7136	36.605	0.000976562	Putative uncharacterized protein	RCOM_1588200	Ricinus communis (Castor bean)				IPR006873;						470
B9R9L9	0	0	7	0.021021	-31.7136	36.605	0.000976562	Putative uncharacterized protein	RCOM_1498630	Ricinus communis (Castor bean)	GO:0051537; GO:0043231	2 iron, 2 sulfur cluster binding; intracellular membrane-bounded organelle		IPR018967;						111
B9RFG1	0	0	7	0.0106061	-31.7136	36.605	0.000976562	Putative uncharacterized protein	RCOM_1434340	Ricinus communis (Castor bean)				IPR008598;						220
B9RIL2	0	0	7	0.00284206	-31.7136	36.605	0.000976562	ATP-dependent peptidase, putative (EC 3.6.4.3)	RCOM_1580380	Ricinus communis (Castor bean)	GO:0005524; GO:0016020; GO:0004222; GO:0008568; GO:0030163; GO:0006508	ATP binding; membrane; metalloendopeptidase activity; microtubule-severing ATPase activity; protein catabolic process; proteolysis	ATP-binding; Hydrolase; Nucleotide-binding	IPR003593; IPR003959; IPR003960; IPR005936; IPR000642;	3.6.4.3					821
B9RJZ5	0	0	7	0.00178253	-31.7136	36.605	0.000976562	ATP-binding cassette transporter, putative (EC 3.6.3.41)	RCOM_1053620	Ricinus communis (Castor bean)	GO:0005524; GO:0015439; GO:0016020	ATP binding; heme-transporting ATPase activity; membrane	ATP-binding; Hydrolase; Nucleotide-binding	IPR013525; IPR003439; IPR003593; IPR013581;	3.6.3.41					1309
B9RMH4	0	0	7	0.00937082	-31.7136	36.605	0.000976562	Proteasome subunit beta type (EC 3.4.25.1)	RCOM_1080860	Ricinus communis (Castor bean)	GO:0005737; GO:0005634; GO:0005839; GO:0051603; GO:0004298	cytoplasm; nucleus; proteasome core complex; proteolysis involved in cellular protein catabolic process; threonine-type endopeptidase activity	Hydrolase; Protease; Proteasome; Threonine protease	IPR000243; IPR016050; IPR001353;	3.4.25.1		Peptidase T1B family			249
B9RPJ5	0	0	7	0.00726895	-31.7136	36.605	0.000976562	Chitinase, putative (EC 3.2.1.14)	RCOM_1378210	Ricinus communis (Castor bean)	GO:0016998; GO:0006032; GO:0004568	cell wall macromolecule catabolic process; chitin catabolic process; chitinase activity	Glycosidase; Hydrolase	IPR016283; IPR000726;	3.2.1.14					321
B9RR88	0	0	7	0.0061082	-31.7136	36.605	0.000976562	Methylthioribose-1-phosphate isomerase, putative (EC 5.3.1.23)	RCOM_0711420	Ricinus communis (Castor bean)	GO:0046523; GO:0044249	S-methyl-5-thioribose-1-phosphate isomerase activity; cellular biosynthetic process	Isomerase	IPR000649; IPR005251; IPR011559;	5.3.1.23		EIF-2B alpha/beta/delta subunits family			382
B9RT52	0	0	7	0.00211736	-31.7136	36.605	0.000976562	Isoleucyl tRNA synthetase, putative (EC 6.1.1.5)	RCOM_0681070	Ricinus communis (Castor bean)	GO:0005524; GO:0005737; GO:0004822; GO:0006428; GO:0008270	ATP binding; cytoplasm; isoleucine-tRNA ligase activity; isoleucyl-tRNA aminoacylation; zinc ion binding	ATP-binding; Aminoacyl-tRNA synthetase; Ligase; Nucleotide-binding; Protein biosynthesis	IPR001412; IPR002300; IPR002301; IPR014729; IPR009080; IPR013155; IPR009008; IPR010663;	6.1.1.5		Class-I aminoacyl-tRNA synthetase family			1102
B9RV58	0	0	7	0.0122807	-31.7136	36.605	0.000976562	Putative uncharacterized protein	RCOM_0899640	Ricinus communis (Castor bean)										190
B9RW38	0	0	7	0.00662879	-31.7136	36.605	0.000976562	O-methyltransferase, putative (EC 2.1.1.146)	RCOM_1175840	Ricinus communis (Castor bean)	GO:0050630; GO:0046983	(iso)eugenol O-methyltransferase activity; protein dimerization activity	Methyltransferase; Transferase	IPR016461; IPR001077; IPR012967; IPR011991;	2.1.1.146					352
B9S2G7	0	0	7	0.0151515	-31.7136	36.605	0.000976562	Protein phsophatase-2a, putative	RCOM_0699410	Ricinus communis (Castor bean)	GO:0016787	hydrolase activity		IPR006186;			PPP phosphatase family			154
B9SAP7	0	0	7	0.0122807	-31.7136	36.605	0.000976562	Putative uncharacterized protein	RCOM_1177900	Ricinus communis (Castor bean)				IPR019002;						190
B9SF05	0	0	7	0.00237369	-31.7136	36.605	0.000976562	Auxilin, putative	RCOM_1211560	Ricinus communis (Castor bean)	GO:0031072	heat shock protein binding		IPR001623;						983
B9SH32	0	0	7	0.00489168	-31.7136	36.605	0.000976562	Amino acid binding protein, putative	RCOM_0581600	Ricinus communis (Castor bean)	GO:0016597; GO:0008152	amino acid binding; metabolic process		IPR002912;						477
B9SH72	0	0	7	0.00351406	-31.7136	36.605	0.000976562	Acyl-CoA oxidase, putative (EC 1.9.3.1)	RCOM_1119640	Ricinus communis (Castor bean)	GO:0050660; GO:0003995; GO:0003997; GO:0004129; GO:0006635; GO:0055114; GO:0005777	FAD or FADH2 binding; acyl-CoA dehydrogenase activity; acyl-CoA oxidase activity; cytochrome-c oxidase activity; fatty acid beta-oxidation; oxidation reduction; peroxisome	Oxidoreductase	IPR006090; IPR006091; IPR012258; IPR002655; IPR009075; IPR013786; IPR009100;	1.9.3.1					664
B9SMB7	0	0	7	0.00363448	-31.7136	36.605	0.000976562	Nucleic acid binding protein, putative	RCOM_0599700	Ricinus communis (Castor bean)	GO:0003676; GO:0000166	nucleic acid binding; nucleotide binding		IPR012677; IPR000504;						642
B9SSH4	0	0	7	0.0169082	-31.7136	36.605	0.000976562	Calcium ion binding protein, putative	RCOM_0510860	Ricinus communis (Castor bean)	GO:0005509	calcium ion binding	Calcium	IPR011992; IPR018247; IPR002048;						138
B9ST15	0	0	7	0.00666667	-31.7136	36.605	0.000976562	Dimethyladenosine transferase, putative (EC 2.1.1.48)	RCOM_0353310	Ricinus communis (Castor bean)	GO:0005737; GO:0000179; GO:0008988	cytoplasm; rRNA (adenine-N6,N6-)-dimethyltransferase activity; rRNA (adenine-N6-)-methyltransferase activity	Methyltransferase; Transferase	IPR020596; IPR001737; IPR020598; IPR011530;	2.1.1.48					350
B9SYQ1	0	0	7	0.00956284	-31.7136	36.605	0.000976562	R2r3-myb transcription factor, putative	RCOM_0788410	Ricinus communis (Castor bean)	GO:0003677; GO:0005634; GO:0045449	DNA binding; nucleus; regulation of transcription	DNA-binding; Nucleus; Repeat	IPR009057; IPR012287; IPR017930; IPR014778; IPR015495; IPR001005;						244
B9T1L9	0	0	7	0.00535168	-31.7136	36.605	0.000976562	Putative uncharacterized protein (Fragment)	RCOM_0122040	Ricinus communis (Castor bean)	GO:0016813; GO:0005515	hydrolase activity, acting on carbon-nitrogen (but not peptide) bonds, in linear amidines; protein binding		IPR010158; IPR002933; IPR011650;						436
B9T4R7	0	0	7	0.0094086	-31.7136	36.605	0.000976562	Protein binding protein, putative (Fragment)	RCOM_0269110	Ricinus communis (Castor bean)	GO:0005515	protein binding		IPR000210; IPR011333; IPR013069; IPR013089;		BTB (POZ) domain (1)				248
B9T895	0	0	7	0.00336215	-31.7136	36.605	0.000976562	Cytochrome P450, putative (EC 1.6.2.4) (Fragment)	RCOM_0242360	Ricinus communis (Castor bean)	GO:0010181; GO:0003958; GO:0005506; GO:0055114	FMN binding; NADPH-hemoprotein reductase activity; iron ion binding; oxidation reduction	Oxidoreductase	IPR003097; IPR017927; IPR001094; IPR008254; IPR001709; IPR015702; IPR001433; IPR017938;	1.6.2.4					694
D7SQ60	0	0	7	0.00401606	-31.7136	36.605	0.000976562	Whole genome shotgun sequence of line PN40024, scaffold_52.assembly12x (Fragment)	VIT_00029150001	Vitis vinifera (Grape)	GO:0005975; GO:0016773	carbohydrate metabolic process; phosphotransferase activity, alcohol group as acceptor		IPR000577; IPR006003; IPR018485; IPR018484;					17721507;	581
D7SXU1	0	0	7	0.00425791	-31.7136	36.605	0.000976562	Whole genome shotgun sequence of line PN40024, scaffold_91.assembly12x (Fragment)	VIT_00037880001	Vitis vinifera (Grape)	GO:0005488	binding	Repeat	IPR002885; IPR011990;					17721507;	548
D7T768	0	0	7	0.00911458	-31.7136	36.605	0.000976562	Whole genome shotgun sequence of line PN40024, scaffold_20.assembly12x (Fragment)	VIT_00018081001	Vitis vinifera (Grape)	GO:0003824; GO:0044237; GO:0050662	catalytic activity; cellular metabolic process; coenzyme binding		IPR001509; IPR016040;					17721507;	256
D7T9W3	0	0	7	0.00607639	-31.7136	36.605	0.000976562	Whole genome shotgun sequence of line PN40024, scaffold_11.assembly12x (Fragment)	VIT_00012215001	Vitis vinifera (Grape)				IPR009834;					17721507;	384
D7TCL2	0	0	7	0.00659134	-31.7136	36.605	0.000976562	Whole genome shotgun sequence of line PN40024, scaffold_16.assembly12x (Fragment)	VIT_00015155001	Vitis vinifera (Grape)	GO:0005524; GO:0006468; GO:0004674	ATP binding; protein amino acid phosphorylation; protein serine/threonine kinase activity	ATP-binding; Kinase; Nucleotide-binding; Serine/threonine-protein kinase; Transferase	IPR011009; IPR000719; IPR017441; IPR017442; IPR001245; IPR008271; IPR002290;			Protein kinase superfamily		17721507;	354
D7TLX8	0	0	7	0.00259548	-31.7136	36.605	0.000976562	Whole genome shotgun sequence of line PN40024, scaffold_19.assembly12x (Fragment)	VIT_00016597001	Vitis vinifera (Grape)	GO:0006096; GO:0004591; GO:0030976	glycolysis; oxoglutarate dehydrogenase (succinyl-transferring) activity; thiamin pyrophosphate binding		IPR011603; IPR001017; IPR005475;					17721507;	899
D7TXF3	0	0	7	0.017284	-31.7136	36.605	0.000976562	Whole genome shotgun sequence of line PN40024, scaffold_81.assembly12x (Fragment)	VIT_00036277001	Vitis vinifera (Grape)	GO:0009507; GO:0009523	chloroplast; photosystem II		IPR009806;					17721507;	135
D7TYW5	0	0	7	0.00750268	-31.7136	36.605	0.000976562	Whole genome shotgun sequence of line PN40024, scaffold_370.assembly12x (Fragment)	VIT_00006450001	Vitis vinifera (Grape)	GO:0003824	catalytic activity		IPR000073; IPR000639;					17721507;	311
D7U1I6	0	0	7	0.00372737	-31.7136	36.605	0.000976562	Whole genome shotgun sequence of line PN40024, scaffold_37.assembly12x (Fragment)	VIT_00023723001	Vitis vinifera (Grape)	GO:0006506; GO:0031227; GO:0016757	GPI anchor biosynthetic process; intrinsic to endoplasmic reticulum membrane; transferase activity, transferring glycosyl groups		IPR005599;					17721507;	626
D7UBF7	0	0	7	0.00752688	-31.7136	36.605	0.000976562	Whole genome shotgun sequence of line PN40024, scaffold_171.assembly12x (Fragment)	VIT_00001830001	Vitis vinifera (Grape)	GO:0009055; GO:0020037	electron carrier activity; heme binding		IPR002326; IPR021157; IPR009056;					17721507;	310
E0CPR0	0	0	7	0.0120275	-31.7136	36.605	0.000976562	Whole genome shotgun sequence of line PN40024, scaffold_1.assembly12x (Fragment)	VIT_00009433001	Vitis vinifera (Grape)				IPR021602;					17721507;	194
E0CU36	0	0	7	0.00123001	-31.7136	36.605	0.000976562	Whole genome shotgun sequence of line PN40024, scaffold_28.assembly12x (Fragment)	VIT_00020854001	Vitis vinifera (Grape)				IPR006745; IPR003440;					17721507;	1897
Q3SC88	0	0	7	0.00556881	-31.7136	36.605	0.000976562	Thylakoid-bound ascorbate peroxidase 6 (EC 1.11.1.11) (Thylakoid-bound ascorbate peroxidase isoform 6) (Fragment)	APX6	Solanum lycopersicum (Tomato) (Lycopersicon esculentum)	GO:0016688; GO:0009507; GO:0020037; GO:0055114; GO:0006979	L-ascorbate peroxidase activity; chloroplast; heme binding; oxidation reduction; response to oxidative stress	Chloroplast; Heme; Iron; Metal-binding; Oxidoreductase; Peroxidase; Plastid	IPR002207; IPR010255; IPR002016; IPR019793;	1.11.1.11				18026995	419
Q42519	0	0	7	0.0050396	-31.7136	36.605	0.000976562	ATP sulfurylase (EC 2.7.7.4)		Arabidopsis thaliana (Mouse-ear cress)	GO:0004781; GO:0000103	sulfate adenylyltransferase (ATP) activity; sulfate assimilation	Nucleotidyltransferase; Transferase; Transit peptide	IPR015947; IPR014729; IPR002650;	2.7.7.4				8058839	463
Q43117	0	0	7	0.00400229	-31.7136	36.605	0.000976562	Pyruvate kinase isozyme A, chloroplastic (EC 2.7.1.40)		Ricinus communis (Castor bean)	GO:0005524; GO:0009507; GO:0006096; GO:0000287; GO:0030955; GO:0004743	ATP binding; chloroplast; glycolysis; magnesium ion binding; potassium ion binding; pyruvate kinase activity	ATP-binding; Alternative splicing; Chloroplast; Direct protein sequencing; Glycolysis; Kinase; Magnesium; Metal-binding; Nucleotide-binding; Plastid; Potassium; Pyruvate; Transferase; Transit peptide	IPR001697; IPR015813; IPR015794; IPR018209; IPR015806; IPR011037; IPR015793; IPR015795;	2.7.1.40		Pyruvate kinase family		16668331	583
Q8GUQ5	0	0	7	0.00193317	-31.7136	36.605	0.000976562	Brassinosteroid LRR receptor kinase (EC 2.7.11.1) (Altered brassinolide sensitivity 1) (Systemin receptor SR160) (tBRI1)	CURL3	Solanum lycopersicum (Tomato) (Lycopersicon esculentum)	GO:0005524; GO:0006952; GO:0016021; GO:0005886; GO:0006468; GO:0005515; GO:0004674; GO:0004872; GO:0005496	ATP binding; defense response; integral to membrane; plasma membrane; protein amino acid phosphorylation; protein binding; protein serine/threonine kinase activity; receptor activity; steroid binding	ATP-binding; Cell membrane; Glycoprotein; Kinase; Leucine-rich repeat; Lipid-binding; Membrane; Nucleotide-binding; Plant defense; Receptor; Repeat; Serine/threonine-protein kinase; Signal; Steroid-binding; Transferase; Transmembrane; Transmembrane helix	IPR011009; IPR001611; IPR013210; IPR000719; IPR017441; IPR017442; IPR008271;	2.7.11.1	LRR (leucine-rich) repeats (24); Protein kinase domain (1)	Protein kinase superfamily, Ser/Thr protein kinase family		12468734; 12060717	1207
Q9C8W7	0	0	7	0.0171569	-31.7136	36.605	0.000976562	At1g71950 (Putative uncharacterized protein At1g71950) (Putative uncharacterized protein F17M19.10)	At1g71950 F17M19.10	Arabidopsis thaliana (Mouse-ear cress)	GO:0042802; GO:0043086; GO:0005886; GO:0004252	identical protein binding; negative regulation of catalytic activity; plasma membrane; serine-type endopeptidase activity	Complete proteome	IPR015500; IPR010259;					11130712; 14506206;	136
Q9FLF3	0	0	7	0.00830368	-31.7136	36.605	0.000976562	Genomic DNA, chromosome 5, P1 clone:MUB3 (Putative uncharacterized protein) (Putative uncharacterized protein At5g64670)	At5g64670	Arabidopsis thaliana (Mouse-ear cress)	GO:0015934; GO:0003735; GO:0006412	large ribosomal subunit; structural constituent of ribosome; translation	Complete proteome; Ribonucleoprotein; Ribosomal protein	IPR005749; IPR021131;			Ribosomal protein L15P family		11130714; 12093376;	281
Q9LEX1	0	0	7	0.00457516	-31.7136	36.605	0.000976562	At3g61050 (CaLB protein)	T27I15_140 At3g61050	Arabidopsis thaliana (Mouse-ear cress)	GO:0005886	plasma membrane	Complete proteome; Repeat	IPR000008; IPR008973; IPR018029; IPR020477;		C2 domain (1)			11130713; 19376835;	510
Q9LN15	0	0	7	0.00497512	-31.7136	36.605	0.000976562	T13M22.3 protein (Fragment)	T13M22.3	Arabidopsis thaliana (Mouse-ear cress)	GO:0016847; GO:0030170; GO:0016769	1-aminocyclopropane-1-carboxylate synthase activity; pyridoxal phosphate binding; transferase activity, transferring nitrogenous groups		IPR001176; IPR004839; IPR015424; IPR015421; IPR015422;						469
Q9LQI9	0	0	7	0.00556881	-31.7136	36.605	0.000976562	At1g17370 (Oligouridylate binding protein, putative) (Putative RNA binding protein)	At1g17370 F28G4.17	Arabidopsis thaliana (Mouse-ear cress)	GO:0003676; GO:0000166	nucleic acid binding; nucleotide binding	Complete proteome	IPR012677; IPR000504;					11130712; 19376835; 12093376;	419
D7TZK0	70	0.0484094	40	0.0276625	-11.3989	1.00482	0.000986537	Whole genome shotgun sequence of line PN40024, scaffold_2.assembly12x (Fragment)	VIT_00016669001	Vitis vinifera (Grape)	GO:0016847; GO:0030170; GO:0016769	1-aminocyclopropane-1-carboxylate synthase activity; pyridoxal phosphate binding; transferase activity, transferring nitrogenous groups		IPR001176; IPR004839; IPR015424; IPR015421; IPR015422;					17721507;	482
D7TC26	33	0.0381944	24	0.0277778	-12.3099	1.35274	0.00101585	Whole genome shotgun sequence of line PN40024, scaffold_16.assembly12x (Fragment)	VIT_00015550001	Vitis vinifera (Grape)	GO:0005488	binding		IPR013026; IPR011990;					17721507;	288
E0CRZ5	32	0.0715884	25	0.0559284	-12.3026	1.45603	0.00101585	Whole genome shotgun sequence of line PN40024, scaffold_14.assembly12x (Fragment)	VIT_00014075001	Vitis vinifera (Grape)				IPR002579; IPR011057;					17721507;	149
D7SMT5	20	0.0408998	19	0.0388548	-12.8396	1.73817	0.00106502	Whole genome shotgun sequence of line PN40024, scaffold_89.assembly12x (Fragment)	VIT_00037105001	Vitis vinifera (Grape)				IPR011051; IPR008579; IPR014710;					17721507;	163
B9DHZ8	100	0.116144	53	0.0615563	-10.9386	0.896239	0.00118793	AT4G20360 protein (Fragment)	AT4G20360	Arabidopsis thaliana (Mouse-ear cress)	GO:0005525; GO:0003924; GO:0005622; GO:0003746	GTP binding; GTPase activity; intracellular; translation elongation factor activity	GTP-binding; Nucleotide-binding	IPR000795; IPR009001; IPR004161; IPR004541; IPR004160; IPR009000;						287
B9S053	19	0.017257	17	0.0154405	-12.9568	1.65171	0.00119324	ATP synthase alpha subunit mitochondrial, putative (EC 3.6.3.14)	RCOM_1298470	Ricinus communis (Castor bean)	GO:0015986; GO:0046933; GO:0005515; GO:0045261; GO:0046961; GO:0008270	ATP synthesis coupled proton transport; hydrogen ion transporting ATP synthase activity, rotational mechanism; protein binding; proton-transporting ATP synthase complex, catalytic core F(1); proton-transporting ATPase activity, rotational mechanism; zinc ion binding	Hydrolase; Metal-binding; Zinc	IPR020003; IPR000194; IPR017458; IPR021998; IPR019786; IPR011011; IPR001965; IPR019787;	3.6.3.14					367
A9PE48	25	0.0268817	20	0.0215054	-12.6416	1.49025	0.00126003	Predicted protein (Putative uncharacterized protein)	POPTRDRAFT_827243	Populus trichocarpa (Western balsam poplar) (Populus balsamifera subsp. trichocarpa)	GO:0009055; GO:0020037	electron carrier activity; heme binding		IPR002326; IPR021157; IPR009056;					18230180; 16973872;	310
Q9SIK2	38	0.117284	27	0.0833333	-12.1231	1.31913	0.001299	40S ribosomal protein S25-2	RPS25B At2g21580 F2G1.15	Arabidopsis thaliana (Mouse-ear cress)	GO:0022627; GO:0005886	cytosolic small ribosomal subunit; plasma membrane	Alternative splicing; Complete proteome; Ribonucleoprotein; Ribosomal protein	IPR004977;			Ribosomal protein S25e family		10617197; 14593172; 11598216	108
B9RBI9	6	0.00508906	10	0.00848176	-14.1711	2.54914	0.00131226	Sulfite reductase, putative (EC 1.8.3.1)	RCOM_1677230	Ricinus communis (Castor bean)	GO:0009055; GO:0030151; GO:0055114; GO:0008482	electron carrier activity; molybdenum ion binding; oxidation reduction; sulfite oxidase activity	Oxidoreductase	IPR014756; IPR005066; IPR008335; IPR000572;	1.8.3.1					393
B9SX10	6	0.015748	10	0.0262467	-14.1711	2.54914	0.00131226	RNA binding protein, putative	RCOM_1259230	Ricinus communis (Castor bean)	GO:0003676; GO:0000166	nucleic acid binding; nucleotide binding		IPR012677; IPR000504;						127
D7SZY7	17	0.0203837	16	0.0191847	-13.0808	1.72471	0.00131873	Whole genome shotgun sequence of line PN40024, scaffold_34.assembly12x (Fragment)	VIT_00022926001	Vitis vinifera (Grape)									17721507;	278
D7UDY2	17	0.0699588	16	0.0658436	-13.0808	1.72471	0.00131873	Whole genome shotgun sequence of line PN40024, scaffold_260.assembly12x (Fragment)	VIT_00005150001	Vitis vinifera (Grape)	GO:0005840; GO:0003735; GO:0006412	ribosome; structural constituent of ribosome; translation		IPR001515;					17721507;	81
A5B479	69	0.0727848	40	0.0421941	-11.4093	1.02558	0.00133183	Putative uncharacterized protein	VITISV_030870	Vitis vinifera (Grape)	GO:0005509; GO:0005544	calcium ion binding; calcium-dependent phospholipid binding	Annexin; Calcium; Calcium/phospholipid-binding; Repeat	IPR001464; IPR009118; IPR018502; IPR018252;		Annexin repeats (4)	Annexin family			316
D7U4T7	12	0.030303	14	0.0353535	-13.4284	2.03457	0.00151372	Whole genome shotgun sequence of line PN40024, scaffold_38.assembly12x (Fragment)	VIT_00023894001	Vitis vinifera (Grape)				IPR001163; IPR006649; IPR010920;					17721507;	132
A9P9U4	77	0.205333	43	0.114667	-11.278	0.971653	0.00153305	Predicted protein (Putative uncharacterized protein)	POPTRDRAFT_552449	Populus trichocarpa (Western balsam poplar) (Populus balsamifera subsp. trichocarpa)	GO:0005840; GO:0003735; GO:0006412	ribosome; structural constituent of ribosome; translation		IPR002671;					18230180; 16973872;	125
B9RNG4	94	0.14992	50	0.0797448	-11.0253	0.901442	0.00155817	Putative uncharacterized protein	RCOM_1347460	Ricinus communis (Castor bean)										209
D7SIY2	40	0.0537634	27	0.0362903	-12.0861	1.24513	0.00156279	Whole genome shotgun sequence of line PN40024, scaffold_0.assembly12x (Fragment)	VIT_00008273001	Vitis vinifera (Grape)									17721507;	248
Q6DUX3	20	0.0396825	18	0.0357143	-12.8786	1.66017	0.00165805	Translationally-controlled tumor protein homolog (TCTP)	TCTP	Solanum lycopersicum (Tomato) (Lycopersicon esculentum)	GO:0005737	cytoplasm	Calcium; Cytoplasm	IPR011057; IPR011323; IPR018103; IPR018105;			TCTP family			168
B9RXL3	4	0.00495663	8	0.00991326	-14.6245	2.81217	0.00183106	Peroxidase 63, putative (EC 1.11.1.7)	RCOM_0904610	Ricinus communis (Castor bean)	GO:0020037; GO:0055114; GO:0004601; GO:0006979	heme binding; oxidation reduction; peroxidase activity; response to oxidative stress	Oxidoreductase; Peroxidase	IPR002207; IPR010255; IPR002016;	1.11.1.7					269
D7TQ87	5	0.00198177	10	0.00396354	-14.3026	2.81217	0.00234985	Whole genome shotgun sequence of line PN40024, scaffold_40.assembly12x (Fragment)	VIT_00025526001	Vitis vinifera (Grape)	GO:0008080; GO:0005515; GO:0008270	N-acetyltransferase activity; protein binding; zinc ion binding	Metal-binding; Zinc	IPR000182; IPR016181; IPR019786; IPR011011; IPR001965; IPR019787;					17721507;	841
D7T981	8	0.0115942	11	0.015942	-13.8948	2.27161	0.00257683	Whole genome shotgun sequence of line PN40024, scaffold_11.assembly12x (Fragment)	VIT_00011934001	Vitis vinifera (Grape)	GO:0016020	membrane		IPR001727;					17721507;	230
D7U6A1	8	0.0121212	11	0.0166667	-13.8948	2.27161	0.00257683	Whole genome shotgun sequence of line PN40024, scaffold_313.assembly12x (Fragment)	VIT_00005931001	Vitis vinifera (Grape)				IPR007482;					17721507;	220
D7TZM8	7	0.00733753	11	0.0115304	-13.9911	2.46425	0.00257683	Whole genome shotgun sequence of line PN40024, scaffold_2.assembly12x (Fragment)	VIT_00016703001	Vitis vinifera (Grape)									17721507;	318
B9RXD8	30	0.0395257	22	0.0289855	-12.4414	1.36472	0.00260217	Short-chain dehydrogenase, putative (EC 1.1.1.184)	RCOM_0902850	Ricinus communis (Castor bean)	GO:0005488; GO:0004090; GO:0055114	binding; carbonyl reductase (NADPH) activity; oxidation reduction	Oxidoreductase	IPR002198; IPR002347; IPR016040; IPR020904;	1.1.1.184		Short-chain dehydrogenases/reductases (SDR) family			253
D7T7Q8	30	0.0775194	22	0.0568475	-12.4414	1.36472	0.00260217	Whole genome shotgun sequence of line PN40024, scaffold_39.assembly12x (Fragment)	VIT_00024412001	Vitis vinifera (Grape)									17721507;	129
Q9SII4	30	0.0714286	22	0.052381	-12.4414	1.36472	0.00260217	At2g17240/T23A1.10 (Expressed protein) (Putative uncharacterized protein)	At2g17240	Arabidopsis thaliana (Mouse-ear cress)			Complete proteome						10617197; 12093376;	140
B9I3K0	76	0.0353324	42	0.0195258	-11.3044	0.956564	0.0026847	Predicted protein	POPTRDRAFT_570193	Populus trichocarpa (Western balsam poplar) (Populus balsamifera subsp. trichocarpa)	GO:0005488	binding		IPR016024; IPR003891;					16973872;	717
D0E574	76	0.0898345	42	0.0496454	-11.3044	0.956564	0.0026847	NAP-like transcription factor		Vitis vinifera (Grape)	GO:0003677; GO:0045449	DNA binding; regulation of transcription		IPR003441;						282
B9RQS0	48	0.0737327	29	0.0445469	-11.9031	1.08519	0.00294276	Carboxy-lyase, putative	RCOM_0706020	Ricinus communis (Castor bean)	GO:0016829	lyase activity	Lyase	IPR005269;						217
D7UC97	48	0.110345	29	0.0666667	-11.9031	1.08519	0.00294276	60S ribosomal protein L36 (Fragment)	VIT_00026914001	Vitis vinifera (Grape)	GO:0005840; GO:0003735; GO:0006412	ribosome; structural constituent of ribosome; translation	Ribonucleoprotein; Ribosomal protein	IPR000509;			Ribosomal protein L36e family		17721507;	145
E0CSS8	106	0.152958	52	0.0750361	-10.9104	0.784694	0.00317187	Whole genome shotgun sequence of line PN40024, scaffold_14.assembly12x (Fragment)	VIT_00014439001	Vitis vinifera (Grape)			Chloroplast; Photosynthesis; Plastid	IPR001344; IPR022796;					17721507;	231
Q8LAD0	105	0.137255	52	0.0679739	-10.9172	0.798369	0.00317187	Pyridoxal biosynthesis protein PDX2 (EC 2.6.-.-) (Probable glutamine amidotransferase) (AtPDX2) (Protein EMBRYO DEFECTIVE 2407)	PDX2 EMB2407 At5g60540 muf9.190	Arabidopsis thaliana (Mouse-ear cress)	GO:0005829; GO:0004359; GO:0006541; GO:0046982; GO:0008615; GO:0016740	cytosol; glutaminase activity; glutamine metabolic process; protein heterodimerization activity; pyridoxine biosynthetic process; transferase activity	Complete proteome; Cytoplasm; Glutamine amidotransferase; Pyridoxine biosynthesis; Transferase	IPR002161; IPR021196;	2.6.-.-		Glutamine amidotransferase pdxT/SNO family		9679202; 11910074; 14593172; 16157873; 16766694	255
A9PBL0	68	0.137374	38	0.0767677	-11.4568	0.972639	0.00318868	Predicted protein (Putative uncharacterized protein)	POPTRDRAFT_813911	Populus trichocarpa (Western balsam poplar) (Populus balsamifera subsp. trichocarpa)	GO:0005840; GO:0003735; GO:0006412	ribosome; structural constituent of ribosome; translation	Ribonucleoprotein; Ribosomal protein	IPR000911; IPR020783; IPR020785; IPR020784;			Ribosomal protein L11P family		18230180; 16973872;	165
D7TWS0	16	0.0730594	15	0.0684932	-13.1711	1.71906	0.00332689	Whole genome shotgun sequence of line PN40024, scaffold_66.assembly12x (Fragment)	VIT_00032498001	Vitis vinifera (Grape)				IPR007834;					17721507;	73
O23939	16	0.0158259	15	0.0148368	-13.1711	1.71906	0.00332689	Ripening-induced protein (Fragment)		Fragaria vesca (Woodland strawberry)	GO:0055114; GO:0016491; GO:0008270	oxidation reduction; oxidoreductase activity; zinc ion binding		IPR013149; IPR013154; IPR002085; IPR011032; IPR016040; IPR002364;						337
B9S4A1	49	0.0565167	30	0.0346021	-11.8637	1.10436	0.00337223	Alpha-soluble nsf attachment protein, putative	RCOM_0688690	Ricinus communis (Castor bean)	GO:0005794; GO:0005488; GO:0005783; GO:0006886	Golgi apparatus; binding; endoplasmic reticulum; intracellular protein transport		IPR000744; IPR011990; IPR019734;						289
B9RZ68	70	0.0915033	39	0.0509804	-11.4172	0.968294	0.00351764	Stem-specific protein TSJT1, putative	RCOM_0935920	Ricinus communis (Castor bean)										255
D7SLN3	219	0.108148	92	0.0454321	-9.97536	0.560949	0.00359396	Whole genome shotgun sequence of line PN40024, scaffold_4.assembly12x (Fragment)	VIT_00025494001	Vitis vinifera (Grape)				IPR007275;					17721507;	675
E0CVG3	209	0.600575	89	0.255747	-10.033	0.580549	0.00360722	Whole genome shotgun sequence of line PN40024, scaffold_98.assembly12x (Fragment)	VIT_00038688001	Vitis vinifera (Grape)									17721507;	116
D7T0X0	33	0.0909091	23	0.0633609	-12.3406	1.29134	0.00383827	Whole genome shotgun sequence of line PN40024, scaffold_85.assembly12x (Fragment)	VIT_00036785001	Vitis vinifera (Grape)				IPR018614;					17721507;	121
A5ADG6	0	0	6	0.00909091	-31.8248	36.3826	0.00390625	Putative uncharacterized protein	VITISV_018157	Vitis vinifera (Grape)	GO:0005515; GO:0008270	protein binding; zinc ion binding	Metal-binding; Zinc; Zinc-finger	IPR018957; IPR001841;						220
A5AHU2	0	0	6	0.00113507	-31.8248	36.3826	0.00390625	Putative uncharacterized protein	VITISV_038533	Vitis vinifera (Grape)	GO:0010181; GO:0005506; GO:0051536; GO:0055114; GO:0016491	FMN binding; iron ion binding; iron-sulfur cluster binding; oxidation reduction; oxidoreductase activity		IPR002550; IPR004159; IPR001094; IPR008254; IPR007197; IPR013917;						1762
A5BLQ8	0	0	6	0.00142959	-31.8248	36.3826	0.00390625	Putative uncharacterized protein	VITISV_006146	Vitis vinifera (Grape)	GO:0010181; GO:0003723	FMN binding; RNA binding		IPR001890; IPR012349; IPR009002;						1399
A5BSQ6	0	0	6	0.004	-31.8248	36.3826	0.00390625	Putative uncharacterized protein	VITISV_013890	Vitis vinifera (Grape)	GO:0005515; GO:0008270	protein binding; zinc ion binding	ANK repeat; Metal-binding; Repeat; Zinc; Zinc-finger	IPR002110; IPR020683; IPR001841;						500
A5C5T1	0	0	6	0.00600601	-31.8248	36.3826	0.00390625	Putative uncharacterized protein	VITISV_039798	Vitis vinifera (Grape)	GO:0005634; GO:0006355; GO:0043565; GO:0003700; GO:0006350; GO:0030528	nucleus; regulation of transcription, DNA-dependent; sequence-specific DNA binding; sequence-specific DNA binding transcription factor activity; transcription; transcription regulator activity	DNA-binding; Homeobox; Nucleus; Transcription; Transcription regulation	IPR001356; IPR017970; IPR009057; IPR012287; IPR000047; IPR003106;		Homeobox DNA-binding domain (1)				333
B0ZS79	0	0	6	0.00330579	-31.8248	36.3826	0.00390625	Pyruvate decarboxylase (EC 4.1.1.1)	PDC	Prunus armeniaca (Apricot)	GO:0000287; GO:0004737; GO:0030976; GO:0016740	magnesium ion binding; pyruvate decarboxylase activity; thiamin pyrophosphate binding; transferase activity	Lyase; Pyruvate; Thiamine pyrophosphate	IPR012110; IPR012000; IPR012001; IPR000399; IPR011766;	4.1.1.1		TPP enzyme family		19233665	605
B9GP43	0	0	6	0.00318979	-31.8248	36.3826	0.00390625	Malic enzyme	POPTRDRAFT_816506	Populus trichocarpa (Western balsam poplar) (Populus balsamifera subsp. trichocarpa)	GO:0051287; GO:0006108; GO:0004470; GO:0046872; GO:0055114; GO:0016616	NAD or NADH binding; malate metabolic process; malic enzyme activity; metal ion binding; oxidation reduction; oxidoreductase activity, acting on the CH-OH group of donors, NAD or NADP as acceptor	Metal-binding; Oxidoreductase	IPR015884; IPR012301; IPR012302; IPR001891; IPR016040;			Malic enzymes family		16973872;	627
B9R7D1	0	0	6	0.00735294	-31.8248	36.3826	0.00390625	Protein translocase, putative	RCOM_1590720	Ricinus communis (Castor bean)				IPR007378;						272
B9RAH0	0	0	6	0.00858369	-31.8248	36.3826	0.00390625	DNA binding protein, putative	RCOM_1506500	Ricinus communis (Castor bean)	GO:0003676	nucleic acid binding		IPR003034; IPR018276;						233
B9RBM1	0	0	6	0.00796813	-31.8248	36.3826	0.00390625	Phosducin, putative	RCOM_1678550	Ricinus communis (Castor bean)				IPR012336; IPR012335;						251
B9RIZ8	0	0	6	0.00214362	-31.8248	36.3826	0.00390625	Expressed protein, putative	RCOM_1753040	Ricinus communis (Castor bean)	GO:0005634; GO:0030528	nucleus; transcription regulator activity		IPR011598; IPR001092;		Basic helix-loop-helix (bHLH) domain (1)				933
B9RKL0	0	0	6	0.00542005	-31.8248	36.3826	0.00390625	Lactoylglutathione lyase, putative (EC 4.4.1.5)	RCOM_1050970	Ricinus communis (Castor bean)	GO:0004462; GO:0046872	lactoylglutathione lyase activity; metal ion binding	Lyase	IPR004360; IPR004361; IPR018146;	4.4.1.5					369
B9RPB0	0	0	6	0.00480769	-31.8248	36.3826	0.00390625	3-hydroxybutyryl-CoA dehydratase, putative (EC 4.2.1.17)	RCOM_0926260	Ricinus communis (Castor bean)	GO:0004300	enoyl-CoA hydratase activity	Lyase	IPR001753;	4.2.1.17					416
B9RQU1	0	0	6	0.00566572	-31.8248	36.3826	0.00390625	Putative uncharacterized protein	RCOM_0706530	Ricinus communis (Castor bean)	GO:0005488; GO:0016021; GO:0005743; GO:0055085	binding; integral to membrane; mitochondrial inner membrane; transmembrane transport	Membrane; Repeat; Transmembrane; Transmembrane helix; Transport	IPR002067; IPR001993; IPR018108;			Mitochondrial carrier family			353
B9SAT0	0	0	6	0.0142857	-31.8248	36.3826	0.00390625	Putative uncharacterized protein	RCOM_1178630	Ricinus communis (Castor bean)										140
B9SEI7	0	0	6	0.00345423	-31.8248	36.3826	0.00390625	Serine/threonine protein kinase, putative	RCOM_0705590	Ricinus communis (Castor bean)	GO:0005524; GO:0006468; GO:0004674	ATP binding; protein amino acid phosphorylation; protein serine/threonine kinase activity	ATP-binding; Kinase; Nucleotide-binding; Serine/threonine-protein kinase; Transferase	IPR011009; IPR000719; IPR017441; IPR017442; IPR008271;			Protein kinase superfamily			579
B9SGV6	0	0	6	0.0121951	-31.8248	36.3826	0.00390625	Putative uncharacterized protein	RCOM_0820350	Ricinus communis (Castor bean)	GO:0005525; GO:0015031; GO:0007264	GTP binding; protein transport; small GTPase mediated signal transduction	GTP-binding; Nucleotide-binding	IPR003579; IPR013753; IPR020851;						164
B9SHI1	0	0	6	0.015625	-31.8248	36.3826	0.00390625	Early nodulin, putative	RCOM_1121980	Ricinus communis (Castor bean)				IPR005050;						128
B9SJD0	0	0	6	0.00769231	-31.8248	36.3826	0.00390625	Biotin carboxyl carrier protein subunit of of Het-ACCase (BCCP2) (EC 6.4.1.2)	RCOM_0525570	Ricinus communis (Castor bean)	GO:0003989; GO:0009317; GO:0009374; GO:0006633	acetyl-CoA carboxylase activity; acetyl-CoA carboxylase complex; biotin binding; fatty acid biosynthetic process	Biotin; Ligase	IPR001249; IPR001882; IPR000089; IPR011053;	6.4.1.2					260
B9SKC6	0	0	6	0.00315956	-31.8248	36.3826	0.00390625	Phosphatidylserine decarboxylase, putative (EC 4.1.1.65)	RCOM_0758900	Ricinus communis (Castor bean)	GO:0005509; GO:0004609; GO:0008654	calcium ion binding; phosphatidylserine decarboxylase activity; phospholipid biosynthetic process	Calcium; Lyase	IPR000008; IPR008973; IPR011992; IPR018247; IPR018249; IPR002048; IPR003817; IPR005221;	4.1.1.65					633
B9SKQ5	0	0	6	0.00819672	-31.8248	36.3826	0.00390625	Rho GDP-dissociation inhibitor, putative	RCOM_0543300	Ricinus communis (Castor bean)	GO:0005094; GO:0005737	Rho GDP-dissociation inhibitor activity; cytoplasm		IPR014756; IPR000406;						244
B9SXX3	0	0	6	0.00397614	-31.8248	36.3826	0.00390625	Dihydropyrimidinase, putative (EC 3.5.2.2)	RCOM_0975020	Ricinus communis (Castor bean)	GO:0004157	dihydropyrimidinase activity	Hydrolase	IPR006680; IPR011778; IPR011059;	3.5.2.2					503
B9SZD5	0	0	6	0.00442478	-31.8248	36.3826	0.00390625	Glycosyltransferase, putative	RCOM_1152480	Ricinus communis (Castor bean)	GO:0009058; GO:0016740	biosynthetic process; transferase activity	Transferase	IPR001296;						452
B9T2N5	0	0	6	0.00515464	-31.8248	36.3826	0.00390625	Protein phosphatase 2c, putative (EC 3.1.3.16)	RCOM_0510070	Ricinus communis (Castor bean)	GO:0046872; GO:0006470; GO:0004722; GO:0008287	metal ion binding; protein amino acid dephosphorylation; protein serine/threonine phosphatase activity; protein serine/threonine phosphatase complex	Hydrolase; Magnesium; Metal-binding; Protein phosphatase	IPR015655; IPR001932; IPR000222; IPR014045;	3.1.3.16		PP2C family			388
B9T362	0	0	6	0.00221729	-31.8248	36.3826	0.00390625	Epsin-2, putative	RCOM_0050890	Ricinus communis (Castor bean)				IPR008942; IPR013809; IPR001026;		ENTH (epsin N-terminal homology) domain (1)				902
D7SHS2	0	0	6	0.00581395	-31.8248	36.3826	0.00390625	Whole genome shotgun sequence of line PN40024, scaffold_0.assembly12x (Fragment)	VIT_00007754001	Vitis vinifera (Grape)	GO:0003950	NAD+ ADP-ribosyltransferase activity		IPR012317; IPR022003;					17721507;	344
D7SIL9	0	0	6	0.00438596	-31.8248	36.3826	0.00390625	Whole genome shotgun sequence of line PN40024, scaffold_0.assembly12x (Fragment)	VIT_00008128001	Vitis vinifera (Grape)				IPR017391; IPR006918;					17721507;	456
D7SJJ9	0	0	6	0.00568182	-31.8248	36.3826	0.00390625	Whole genome shotgun sequence of line PN40024, scaffold_4.assembly12x (Fragment)	VIT_00024574001	Vitis vinifera (Grape)	GO:0016021	integral to membrane	Membrane; Transmembrane; Transmembrane helix	IPR004853;					17721507;	352
D7SM54	0	0	6	0.00699301	-31.8248	36.3826	0.00390625	Whole genome shotgun sequence of line PN40024, scaffold_21.assembly12x (Fragment)	VIT_00018381001	Vitis vinifera (Grape)	GO:0003824	catalytic activity		IPR005834; IPR006402;					17721507;	286
D7SR94	0	0	6	0.00578035	-31.8248	36.3826	0.00390625	Whole genome shotgun sequence of line PN40024, scaffold_72.assembly12x (Fragment)	VIT_00034489001	Vitis vinifera (Grape)	GO:0005524; GO:0005509; GO:0006468; GO:0005515; GO:0004672	ATP binding; calcium ion binding; protein amino acid phosphorylation; protein binding; protein kinase activity	Calcium	IPR020642; IPR020636; IPR018248; IPR011992; IPR018247; IPR018249; IPR002048; IPR011009; IPR000719; IPR017442;					17721507;	346
D7SU70	0	0	6	0.00522193	-31.8248	36.3826	0.00390625	Whole genome shotgun sequence of line PN40024, scaffold_8.assembly12x (Fragment)	VIT_00035586001	Vitis vinifera (Grape)	GO:0003991; GO:0006526; GO:0005737	acetylglutamate kinase activity; arginine biosynthetic process; cytoplasm	Transferase	IPR004662; IPR001048;					17721507;	383
D7SUA7	0	0	6	0.00823045	-31.8248	36.3826	0.00390625	Whole genome shotgun sequence of line PN40024, scaffold_8.assembly12x (Fragment)	VIT_00035631001	Vitis vinifera (Grape)	GO:0000175; GO:0003723; GO:0006396	3'-5'-exoribonuclease activity; RNA binding; RNA processing		IPR001247; IPR020568;					17721507;	243
D7SUI8	0	0	6	0.00617284	-31.8248	36.3826	0.00390625	Whole genome shotgun sequence of line PN40024, scaffold_8.assembly12x (Fragment)	VIT_00035728001	Vitis vinifera (Grape)									17721507;	324
D7SXM7	0	0	6	0.00514139	-31.8248	36.3826	0.00390625	Whole genome shotgun sequence of line PN40024, scaffold_91.assembly12x (Fragment)	VIT_00037800001	Vitis vinifera (Grape)				IPR002083; IPR008974; IPR013322;		MATH domains (2)			17721507;	389
D7SYT3	0	0	6	0.0183486	-31.8248	36.3826	0.00390625	Whole genome shotgun sequence of line PN40024, scaffold_236.assembly12x (Fragment)	VIT_00004835001	Vitis vinifera (Grape)	GO:0006869	lipid transport		IPR016140; IPR013770;					17721507;	109
D7T1E3	0	0	6	0.00378072	-31.8248	36.3826	0.00390625	Whole genome shotgun sequence of line PN40024, scaffold_9.assembly12x (Fragment)	VIT_00037402001	Vitis vinifera (Grape)									17721507;	529
D7T3J5	0	0	6	0.00409836	-31.8248	36.3826	0.00390625	Whole genome shotgun sequence of line PN40024, scaffold_88.assembly12x (Fragment)	VIT_00036971001	Vitis vinifera (Grape)	GO:0050660; GO:0009055; GO:0016021; GO:0055114; GO:0004506	FAD or FADH2 binding; electron carrier activity; integral to membrane; oxidation reduction; squalene monooxygenase activity		IPR003953; IPR003042; IPR013698;					17721507;	488
D7TBZ6	0	0	6	0.0153846	-31.8248	36.3826	0.00390625	Whole genome shotgun sequence of line PN40024, scaffold_16.assembly12x (Fragment)	VIT_00015516001	Vitis vinifera (Grape)	GO:0003676	nucleic acid binding		IPR002775; IPR014560;					17721507;	130
D7TDM4	0	0	6	0.00191022	-31.8248	36.3826	0.00390625	Whole genome shotgun sequence of line PN40024, scaffold_158.assembly12x (Fragment)	VIT_00001441001	Vitis vinifera (Grape)			Repeat; WD repeat	IPR009917; IPR015943; IPR001680; IPR011046; IPR019782; IPR019775; IPR017986; IPR019781;					17721507;	1047
D7TE99	0	0	6	0.0078125	-31.8248	36.3826	0.00390625	Whole genome shotgun sequence of line PN40024, scaffold_59.assembly12x (Fragment)	VIT_00030454001	Vitis vinifera (Grape)	GO:0016787	hydrolase activity		IPR002925;					17721507;	256
D7TEC9	0	0	6	0.0142857	-31.8248	36.3826	0.00390625	Whole genome shotgun sequence of line PN40024, scaffold_59.assembly12x (Fragment)	VIT_00030490001	Vitis vinifera (Grape)	GO:0003676; GO:0000166	nucleic acid binding; nucleotide binding		IPR012677; IPR015465; IPR000504;					17721507;	140
D7TJP4	0	0	6	0.00719424	-31.8248	36.3826	0.00390625	Whole genome shotgun sequence of line PN40024, scaffold_3.assembly12x (Fragment)	VIT_00021252001	Vitis vinifera (Grape)	GO:0005634; GO:0045449; GO:0043565; GO:0003700; GO:0006350	nucleus; regulation of transcription; sequence-specific DNA binding; sequence-specific DNA binding transcription factor activity; transcription	DNA-binding; Nucleus; Transcription; Transcription regulation	IPR003657;					17721507;	278
D7TW92	0	0	6	0.00238379	-31.8248	36.3826	0.00390625	Whole genome shotgun sequence of line PN40024, scaffold_25.assembly12x (Fragment)	VIT_00019879001	Vitis vinifera (Grape)	GO:0005509; GO:0016020; GO:0046470; GO:0004630	calcium ion binding; membrane; phosphatidylcholine metabolic process; phospholipase D activity		IPR000008; IPR008973; IPR018029; IPR015679; IPR011402; IPR001736;		C2 domain (1)			17721507;	839
D7TXB0	0	0	6	0.00647249	-31.8248	36.3826	0.00390625	Orotidine 5'-phosphate decarboxylase (EC 4.1.1.23) (Fragment)	VIT_00000650001	Vitis vinifera (Grape)	GO:0006207; GO:0004590; GO:0006221	'de novo' pyrimidine base biosynthetic process; orotidine-5'-phosphate decarboxylase activity; pyrimidine nucleotide biosynthetic process	Decarboxylase; Lyase; Pyrimidine biosynthesis	IPR013785; IPR014732; IPR018089; IPR001754; IPR011060;	4.1.1.23		OMP decarboxylase family		17721507;	309
D7TYR1	0	0	6	0.00160901	-31.8248	36.3826	0.00390625	Whole genome shotgun sequence of line PN40024, scaffold_237.assembly12x (Fragment)	VIT_00004860001	Vitis vinifera (Grape)	GO:0005516; GO:0005634; GO:0030528	calmodulin binding; nucleus; transcription regulator activity	ANK repeat; Repeat	IPR002110; IPR020683; IPR005559; IPR013783; IPR014756; IPR002909; IPR000048;					17721507;	1243
D7U380	0	0	6	0.00151745	-31.8248	36.3826	0.00390625	Whole genome shotgun sequence of line PN40024, scaffold_5.assembly12x (Fragment)	VIT_00028435001	Vitis vinifera (Grape)	GO:0042802; GO:0016020; GO:0043086; GO:0006508; GO:0004252	identical protein binding; membrane; negative regulation of catalytic activity; proteolysis; serine-type endopeptidase activity	Hydrolase; Protease; Serine protease	IPR004263; IPR000209; IPR022398; IPR015500; IPR010259; IPR003137;					17721507;	1318
D7U7G8	0	0	6	0.00313972	-31.8248	36.3826	0.00390625	Whole genome shotgun sequence of line PN40024, scaffold_48.assembly12x (Fragment)	VIT_00027485001	Vitis vinifera (Grape)				IPR006994;					17721507;	637
D7UAM1	0	0	6	0.0058651	-31.8248	36.3826	0.00390625	Whole genome shotgun sequence of line PN40024, scaffold_15.assembly12x (Fragment)	VIT_00014738001	Vitis vinifera (Grape)	GO:0008299; GO:0016740	isoprenoid biosynthetic process; transferase activity	Isoprene biosynthesis; Transferase	IPR000092; IPR008949;			FPP/GGPP synthetase family		17721507;	341
D9ZIT4	0	0	6	0.00738007	-31.8248	36.3826	0.00390625	C2H2L domain class transcription factor	C2H2L24	Malus domestica (Apple) (Pyrus malus)				IPR007087; IPR015880;						271
D9ZJE1	0	0	6	0.00529101	-31.8248	36.3826	0.00390625	TLP domain class transcription factor	TLP4	Malus domestica (Apple) (Pyrus malus)				IPR001810; IPR000007; IPR018066;						378
E0CQC1	0	0	6	0.00680272	-31.8248	36.3826	0.00390625	Whole genome shotgun sequence of line PN40024, scaffold_1.assembly12x (Fragment)	VIT_00009704001	Vitis vinifera (Grape)				IPR001251; IPR008273; IPR011074;		CRAL-TRIO domain (1)			17721507;	294
E0CRD2	0	0	6	0.00527704	-31.8248	36.3826	0.00390625	Whole genome shotgun sequence of line PN40024, scaffold_1.assembly12x (Fragment)	VIT_00008945001	Vitis vinifera (Grape)				IPR016181; IPR000953; IPR016197; IPR002717; IPR011991; IPR015880;					17721507;	379
O05000	0	0	6	0.00400802	-31.8248	36.3826	0.00390625	NADH-ubiquinone oxidoreductase chain 2 (EC 1.6.5.3) (NADH dehydrogenase subunit 2)	ND2 NAD2 AtMg00285/AtMg01320	Arabidopsis thaliana (Mouse-ear cress)	GO:0042773; GO:0008137; GO:0016021; GO:0005743; GO:0070469; GO:0006810	ATP synthesis coupled electron transport; NADH dehydrogenase (ubiquinone) activity; integral to membrane; mitochondrial inner membrane; respiratory chain; transport	Complete proteome; Electron transport; Membrane; Mitochondrion; Mitochondrion inner membrane; NAD; Oxidoreductase; RNA editing; Respiratory chain; Transmembrane; Transmembrane helix; Transport; Ubiquinone	IPR010096; IPR001750;	1.6.5.3				8737990; 8988169; 10611383; 10617197	499
O65199	0	0	6	0.00943396	-31.8248	36.3826	0.00390625	Superoxide dismutase [Cu-Zn], chloroplastic (EC 1.15.1.1)	SODCP	Vitis vinifera (Grape)	GO:0009507; GO:0046872; GO:0055114; GO:0004784; GO:0006801	chloroplast; metal ion binding; oxidation reduction; superoxide dismutase activity; superoxide metabolic process	Antioxidant; Chloroplast; Copper; Disulfide bond; Metal-binding; Oxidoreductase; Plastid; Transit peptide; Zinc	IPR018152; IPR001424;	1.15.1.1		Cu-Zn superoxide dismutase family			212
P30109	0	0	6	0.00938967	-31.8248	36.3826	0.00390625	Glutathione S-transferase PARB (EC 2.5.1.18) (GST class-phi)	PARB	Nicotiana tabacum (Common tobacco)	GO:0004364	glutathione transferase activity	Transferase	IPR010987; IPR004045; IPR017933; IPR004046; IPR012336; IPR012335;	2.5.1.18	GST C-terminal domain (1); GST N-terminal domain (1)	GST superfamily, Phi family		1729717	213
P32110	0	0	6	0.00888889	-31.8248	36.3826	0.00390625	Probable glutathione S-transferase (EC 2.5.1.18) (G2-4) (Heat shock protein 26A)	HSP26-A	Glycine max (Soybean) (Glycine hispida)	GO:0004364; GO:0006950	glutathione transferase activity; response to stress	Stress response; Transferase	IPR010987; IPR004045; IPR017933; IPR004046; IPR012336; IPR012335;	2.5.1.18	GST C-terminal domain (1); GST N-terminal domain (1)	GST superfamily, HSP26 family		2835661; 3360788	225
P37830	0	0	6	0.00391389	-31.8248	36.3826	0.00390625	Glucose-6-phosphate 1-dehydrogenase, cytoplasmic isoform (G6PD) (EC 1.1.1.49)	G6PDH	Solanum tuberosum (Potato)	GO:0005488; GO:0005737; GO:0006006; GO:0004345; GO:0055114	binding; cytoplasm; glucose metabolic process; glucose-6-phosphate dehydrogenase activity; oxidation reduction	Carbohydrate metabolism; Cytoplasm; Glucose metabolism; NADP; Oxidoreductase	IPR001282; IPR019796; IPR022675; IPR022674; IPR016040;	1.1.1.49		Glucose-6-phosphate dehydrogenase family		8180621	511
Q40156	0	0	6	0.00316957	-31.8248	36.3826	0.00390625	L.esculentum protein with leucine zipper		Solanum lycopersicum (Tomato) (Lycopersicon esculentum)	GO:0000145; GO:0006887	exocyst; exocytosis		IPR016159; IPR004140;						631
Q6R567	0	0	6	0.00793651	-31.8248	36.3826	0.00390625	E3 ubiquitin-protein ligase RMA1H1 (EC 6.3.2.-) (Protein RING membrane-anchor 1 homolog 1)	RMA1H1	Capsicum annuum (Bell pepper)	GO:0005789; GO:0016021; GO:0016874; GO:0005515; GO:0008270	endoplasmic reticulum membrane; integral to membrane; ligase activity; protein binding; zinc ion binding	Endoplasmic reticulum; Ligase; Membrane; Metal-binding; Transmembrane; Transmembrane helix; Ubl conjugation pathway; Zinc; Zinc-finger	IPR018957; IPR001841; IPR017907;	6.3.2.-	RING-type zinc finger (1)			19234086;	252
Q6YNS0	0	0	6	0.00214133	-31.8248	36.3826	0.00390625	Putative translation-initiation factor 3 subunit		Prunus avium (Cherry)	GO:0005852; GO:0003743	eukaryotic translation initiation factor 3 complex; translation initiation factor activity	Cytoplasm; Initiation factor; Protein biosynthesis	IPR008905; IPR000717; IPR011991;		PCI domain (1)				934
Q9CAX1	0	0	6	0.00468384	-31.8248	36.3826	0.00390625	Putative uncharacterized protein F24K9.24	At3g11570 F24K9.24	Arabidopsis thaliana (Mouse-ear cress)			Complete proteome	IPR004253;					11130713	427
Q9FH54	0	0	6	0.00806452	-31.8248	36.3826	0.00390625	Ethylene-responsive transcription factor ERF114	ERF114 At5g61890 K22G18.1	Arabidopsis thaliana (Mouse-ear cress)	GO:0003677; GO:0050832; GO:0009873; GO:0005634; GO:0006355; GO:0003700; GO:0006350	DNA binding; defense response to fungus; ethylene mediated signaling pathway; nucleus; regulation of transcription, DNA-dependent; sequence-specific DNA binding transcription factor activity; transcription	Activator; Complete proteome; DNA-binding; Ethylene signaling pathway; Nucleus; Transcription; Transcription regulation	IPR016177; IPR001471;		AP2/ERF DNA-binding domain (1)	AP2/ERF transcription factor family, ERF subfamily		10718197; 16407444	248
Q9FL95	0	0	6	0.00615385	-31.8248	36.3826	0.00390625	AT5g45020/K21C13_21 (At5g45020/K21C13_21) (Genomic DNA, chromosome 5, TAC clone:K21C13)	At5g45020	Arabidopsis thaliana (Mouse-ear cress)			Complete proteome	IPR010987; IPR017933; IPR004046; IPR016639; IPR012336; IPR012335;		GST C-terminal domain (1)			11130714;	325
Q9FLF4	0	0	6	0.0047619	-31.8248	36.3826	0.00390625	U-box domain-containing protein 27 (EC 6.3.2.-) (Plant U-box protein 27)	PUB27 At5g64660 MUB3.18	Arabidopsis thaliana (Mouse-ear cress)	GO:0005488; GO:0010200; GO:0000151; GO:0004842	binding; response to chitin; ubiquitin ligase complex; ubiquitin-protein ligase activity	Complete proteome; Ligase; Repeat; Ubl conjugation pathway	IPR011989; IPR016024; IPR003613;	6.3.2.-	ARM repeats (4); U-box domain (1)			9628582; 11495788; 14657406	420
Q9LR39	0	0	6	0.0155039	-31.8248	36.3826	0.00390625	F26F24.7 (Putative dynein light subunit lc6, flagellar outer arm)	At1g23220	Arabidopsis thaliana (Mouse-ear cress)	GO:0019861; GO:0005875; GO:0003777; GO:0007017	flagellum; microtubule associated complex; microtubule motor activity; microtubule-based process	Cell projection; Cilium; Complete proteome; Flagellum	IPR001372;					11130712;	129
D7UDD0	57	0.111111	33	0.0643275	-11.6859	1.02368	0.00403921	Whole genome shotgun sequence of line PN40024, scaffold_122.assembly12x (Fragment)	VIT_00013404001	Vitis vinifera (Grape)									17721507;	171
O23249	57	0.218391	33	0.126437	-11.6859	1.02368	0.00403921	Cyclin-dependent kinases regulatory subunit 1 (CKS1-At)	CKS1 At2g27960 T1E2.12	Arabidopsis thaliana (Mouse-ear cress)	GO:0042023; GO:0051301; GO:0016538; GO:0005737; GO:0000278; GO:0005515; GO:0051726	DNA endoreduplication; cell division; cyclin-dependent protein kinase regulator activity; cytoplasm; mitotic cell cycle; protein binding; regulation of cell cycle	Cell cycle; Cell division; Complete proteome	IPR000789;			CKS family		9276444; 10617197; 10100639; 11432958; 11319029; 11971144	87
B9N856	48	0.0265781	28	0.0155039	-11.9284	1.03457	0.00406512	ABC transporter family protein	POPTRDRAFT_584435	Populus trichocarpa (Western balsam poplar) (Populus balsamifera subsp. trichocarpa)	GO:0005524; GO:0016887	ATP binding; ATPase activity	ATP-binding; Nucleotide-binding	IPR003439; IPR017871; IPR003593;			ABC transporter superfamily		16973872;	602
B9SE02	12	0.00840336	12	0.00840336	-13.5396	1.81217	0.00407731	Serine/threonine-protein kinase Nek8, putative	RCOM_1481460	Ricinus communis (Castor bean)	GO:0016301	kinase activity	Kinase; Repeat; Transferase	IPR000408; IPR009091;						476
B9S3E8	6	0.00232558	9	0.00348837	-14.2471	2.39714	0.00418091	Copper ion binding protein, putative	RCOM_0733150	Ricinus communis (Castor bean)	GO:0006397	mRNA processing		IPR002483;						860
D7TUQ6	6	0.00228311	9	0.00342466	-14.2471	2.39714	0.00418091	Whole genome shotgun sequence of line PN40024, scaffold_30.assembly12x (Fragment)	VIT_00021884001	Vitis vinifera (Grape)	GO:0005524; GO:0006468; GO:0004674	ATP binding; protein amino acid phosphorylation; protein serine/threonine kinase activity	ATP-binding; Kinase; Nucleotide-binding; Serine/threonine-protein kinase; Transferase	IPR011009; IPR000719; IPR017441; IPR001245; IPR008271;			Protein kinase superfamily		17721507;	876
O49313	43	0.100233	27	0.0629371	-12.034	1.1408	0.0042724	Expressed protein (Putative uncharacterized protein) (Putative uncharacterized protein At2g33220)	At2g33220	Arabidopsis thaliana (Mouse-ear cress)	GO:0005747; GO:0009853	mitochondrial respiratory chain complex I; photorespiration	Complete proteome	IPR009346;					10617197; 12093376;	143
Q94G00	43	0.118457	27	0.0743802	-12.034	1.1408	0.0042724	Peptidyl-prolyl cis-trans isomerase Pin1 (PPIase Pin1) (EC 5.2.1.8) (MdPin1) (Rotamase Pin1)	PIN1	Malus domestica (Apple) (Pyrus malus)	GO:0003755; GO:0006457	peptidyl-prolyl cis-trans isomerase activity; protein folding	Isomerase; Rotamase	IPR000297;	5.2.1.8	PpiC domain (1)	PpiC/parvulin rotamase family		11118438	121
B9SSH0	10	0.0584795	11	0.0643275	-13.7339	1.94968	0.00434351	Putative uncharacterized protein	RCOM_1061850	Ricinus communis (Castor bean)										57
D7SHS6	10	0.00512033	11	0.00563236	-13.7339	1.94968	0.00434351	Whole genome shotgun sequence of line PN40024, scaffold_0.assembly12x (Fragment)	VIT_00007760001	Vitis vinifera (Grape)	GO:0005488	binding	Repeat; TPR repeat	IPR001440; IPR013026; IPR011990; IPR019734;					17721507;	651
D7T4G8	10	0.00915751	11	0.0100733	-13.7339	1.94968	0.00434351	Whole genome shotgun sequence of line PN40024, scaffold_67.assembly12x (Fragment)	VIT_00032722001	Vitis vinifera (Grape)				IPR011211; IPR011687;					17721507;	364
E0CQW5	10	0.0115741	11	0.0127315	-13.7339	1.94968	0.00434351	Whole genome shotgun sequence of line PN40024, scaffold_1.assembly12x (Fragment)	VIT_00008745001	Vitis vinifera (Grape)				IPR005123; IPR006620;					17721507;	288
B9T025	220	0.347551	92	0.14534	-9.97208	0.554377	0.00443367	40S ribosomal protein S5, putative	RCOM_0037210	Ricinus communis (Castor bean)	GO:0003723; GO:0015935; GO:0003735; GO:0006412	RNA binding; small ribosomal subunit; structural constituent of ribosome; translation	Ribonucleoprotein; Ribosomal protein	IPR000235; IPR020606; IPR005716;			Ribosomal protein S7P family			211
B9SXB7	18	0.0209059	15	0.0174216	-13.0861	1.54914	0.00455138	Prolyl 4-hydroxylase alpha subunit, putative (EC 1.14.11.2)	RCOM_0782750	Ricinus communis (Castor bean)	GO:0031418; GO:0005506; GO:0055114; GO:0004656	L-ascorbic acid binding; iron ion binding; oxidation reduction; procollagen-proline 4-dioxygenase activity	Oxidoreductase	IPR005123; IPR006620;	1.14.11.2					287
A9PGT6	36	0.1	23	0.0638889	-12.2778	1.16581	0.00456153	Predicted protein (Putative uncharacterized protein)	POPTRDRAFT_828229	Populus trichocarpa (Western balsam poplar) (Populus balsamifera subsp. trichocarpa)	GO:0005840; GO:0003735; GO:0006412	ribosome; structural constituent of ribosome; translation		IPR000054; IPR020052;					18230180; 16973872;	120
B9STI9	185	0.392781	80	0.169851	-10.1979	0.602721	0.00483253	Putative uncharacterized protein	RCOM_0491960	Ricinus communis (Castor bean)				IPR008637;						157
D7TG75	45	0.0462963	28	0.0288066	-11.9749	1.12768	0.00490338	Whole genome shotgun sequence of line PN40024, scaffold_299.assembly12x (Fragment)	VIT_00005816001	Vitis vinifera (Grape)	GO:0003677; GO:0005634; GO:0045449; GO:0008270	DNA binding; nucleus; regulation of transcription; zinc ion binding	Nucleus	IPR009057; IPR012287; IPR017930; IPR006447; IPR014778; IPR001005; IPR001878;					17721507;	324
Q9SA16	45	0.0833333	28	0.0518519	-11.9749	1.12768	0.00490338	Protein PHLOEM PROTEIN 2-LIKE A9 (AtPP2-A9)	PP2A9 At1g31200 F28K20.16	Arabidopsis thaliana (Mouse-ear cress)			Complete proteome						11130712; 12529520	180
B9T1T7	61	0.264069	34	0.147186	-11.6154	0.9689	0.0050136	NOI, putative	RCOM_0691110	Ricinus communis (Castor bean)				IPR008700;						77
O04834	60	0.103627	34	0.0587219	-11.6274	0.992747	0.0050136	GTP-binding protein SAR1A	SAR1A At4g02080 T10M13.9 AGAA.4	Arabidopsis thaliana (Mouse-ear cress)	GO:0005525; GO:0005794; GO:0005783; GO:0006886; GO:0005886; GO:0016192	GTP binding; Golgi apparatus; endoplasmic reticulum; intracellular protein transport; plasma membrane; vesicle-mediated transport	Complete proteome; ER-Golgi transport; Endoplasmic reticulum; GTP-binding; Golgi apparatus; Nucleotide-binding; Protein transport; Transport	IPR006689; IPR006687; IPR005225;			Small GTPase superfamily, SAR1 family		10617198; 14593172; 8580968	193
D7U131	78	0.0416667	41	0.0219017	-11.3031	0.884324	0.00502352	Whole genome shotgun sequence of line PN40024, scaffold_2.assembly12x (Fragment)	VIT_00017332001	Vitis vinifera (Grape)	GO:0005507; GO:0009055	copper ion binding; electron carrier activity		IPR000923; IPR008972; IPR003245;					17721507;	624
A9PGX0	41	0.106771	26	0.0677083	-12.0955	1.15506	0.0051524	Predicted protein (Putative uncharacterized protein)	POPTRDRAFT_746752	Populus trichocarpa (Western balsam poplar) (Populus balsamifera subsp. trichocarpa)	GO:0003677	DNA binding		IPR002836;					18230180; 16973872;	128
D9ZJ82	171	0.188742	74	0.0816777	-10.3109	0.603775	0.00515652	MYBR domain class transcription factor	MYBR3	Malus domestica (Apple) (Pyrus malus)				IPR009057; IPR017930; IPR006447; IPR014778; IPR001005;						302
B9DHQ0	91	0.106808	46	0.0539906	-11.1089	0.827942	0.00516123	AT5G19780 protein (Fragment)	AT5G19780	Arabidopsis thaliana (Mouse-ear cress)	GO:0005525; GO:0003924; GO:0005874; GO:0007018; GO:0051258; GO:0005198	GTP binding; GTPase activity; microtubule; microtubule-based movement; protein polymerization; structural molecule activity	GTP-binding; Microtubule; Nucleotide-binding	IPR002452; IPR008280; IPR000217; IPR018316; IPR003008;						284
A5B4U6	16	0.0167189	14	0.014629	-13.2209	1.61953	0.00522288	Putative uncharacterized protein	VITISV_014565	Vitis vinifera (Grape)	GO:0030132; GO:0030130; GO:0006886; GO:0005515; GO:0005198; GO:0016192	clathrin coat of coated pit; clathrin coat of trans-Golgi network vesicle; intracellular protein transport; protein binding; structural molecule activity; vesicle-mediated transport		IPR000996;						319
D9ZJ03	51	0.0588235	30	0.0346021	-11.8349	1.04664	0.00522824	HD domain class transcription factor	HD1	Malus domestica (Apple) (Pyrus malus)			DNA-binding; Homeobox; Nucleus; Transcription; Transcription regulation	IPR001356; IPR017970; IPR009057; IPR012287; IPR003106;		Homeobox DNA-binding domain (1)				289
D7T8G1	37	0.0390295	24	0.0253165	-12.2273	1.18768	0.00535486	Whole genome shotgun sequence of line PN40024, scaffold_11.assembly12x (Fragment)	VIT_00011598001	Vitis vinifera (Grape)	GO:0005509; GO:0005544	calcium ion binding; calcium-dependent phospholipid binding	Annexin; Calcium; Calcium/phospholipid-binding; Repeat	IPR001464; IPR009118; IPR018502; IPR018252;		Annexin repeats (4)	Annexin family		17721507;	316
Q9FKK1	26	0.0795107	19	0.058104	-12.6504	1.35966	0.00540157	Genomic DNA, chromosome 5, P1 clone:MUF9 (Protein transport protein subunit-like) (Putative uncharacterized protein At5g60460)	At5g60460/muf9_110 At5g60460	Arabidopsis thaliana (Mouse-ear cress)	GO:0005886	plasma membrane	Complete proteome	IPR005609; IPR016482;					11130714;	109
B9SR05	30	0.0436681	20	0.0291121	-12.5101	1.22721	0.0055152	Axoneme-associated protein mst101, putative	RCOM_0615820	Ricinus communis (Castor bean)				IPR010422;						229
O22633	164	0.691983	72	0.303797	-10.3608	0.624547	0.00553213	NOI protein (NOI protein, nitrate-induced) (Putative NOI protein, nitrate-induced) (Putative nitrate-induced NOI protein)	At5g55850	Arabidopsis thaliana (Mouse-ear cress)	GO:0005886	plasma membrane	Complete proteome	IPR008700;					11130714; 19376835; 10718197	79
B9SBY6	109	0.194296	52	0.0926916	-10.8902	0.74443	0.00576882	Apolipoprotein d, putative	RCOM_0700620	Ricinus communis (Castor bean)	GO:0005488; GO:0005215	binding; transporter activity	Lipoprotein	IPR012674; IPR011038; IPR013208; IPR022271; IPR002446; IPR022272;						187
D7SSL0	14	0.0252252	13	0.0234234	-13.3706	1.70526	0.00592461	Whole genome shotgun sequence of line PN40024, scaffold_291.assembly12x (Fragment)	VIT_00005751001	Vitis vinifera (Grape)				IPR000270;					17721507;	185
B9T519	13	0.00692226	13	0.00692226	-13.4241	1.81217	0.00592461	Putative uncharacterized protein	RCOM_0385680	Ricinus communis (Castor bean)				IPR020683;						626
B9RJ85	3	0.0027248	7	0.00635786	-14.9284	3.03457	0.00634766	Caldesmon, putative	RCOM_1032260	Ricinus communis (Castor bean)				IPR007019;						367
D7TQ99	23	0.0532407	18	0.0416667	-12.7778	1.45854	0.00642658	Whole genome shotgun sequence of line PN40024, scaffold_40.assembly12x (Fragment)	VIT_00025542001	Vitis vinifera (Grape)									17721507;	144
A5BY89	31	0.0367734	21	0.024911	-12.4513	1.2503	0.00660045	Putative uncharacterized protein	VITISV_023787	Vitis vinifera (Grape)	GO:0003676; GO:0000166	nucleic acid binding; nucleotide binding		IPR012677; IPR000504;						281
D7SWW0	31	0.0272647	21	0.0184697	-12.4513	1.2503	0.00660045	Whole genome shotgun sequence of line PN40024, scaffold_27.assembly12x (Fragment)	VIT_00020397001	Vitis vinifera (Grape)				IPR007217;					17721507;	379
B9RAG9	10	0.00726216	10	0.00726216	-13.8026	1.81217	0.00719738	AMP-activated protein kinase, gamma regulatory subunit, putative	RCOM_1506390	Ricinus communis (Castor bean)	GO:0016301	kinase activity	Kinase; Transferase	IPR013785; IPR000644;						459
B9RRU3	10	0.00903342	10	0.00903342	-13.8026	1.81217	0.00719738	Putative uncharacterized protein	RCOM_0798120	Ricinus communis (Castor bean)										369
B9T4T0	10	0.0108225	10	0.0108225	-13.8026	1.81217	0.00719738	Transmembrane protein, putative	RCOM_0332900	Ricinus communis (Castor bean)	GO:0016021	integral to membrane	Membrane; Transmembrane	IPR013861;						308
D7SJC6	10	0.0191571	10	0.0191571	-13.8026	1.81217	0.00719738	Whole genome shotgun sequence of line PN40024, scaffold_0.assembly12x (Fragment)	VIT_00008452001	Vitis vinifera (Grape)				IPR000626; IPR019955;					17721507;	174
Q39290	10	0.0469484	10	0.0469484	-13.8026	1.81217	0.00719738	DNA-directed RNA polymerases I, II, and III subunit RPABC5 (RNA polymerases I, II, and III subunit ABC5) (ABC10) (DNA-directed RNA polymerase III subunit L) (RPB10 homolog)		Brassica napus (Rape)	GO:0003677; GO:0003899; GO:0005634; GO:0045449; GO:0006351; GO:0008270	DNA binding; DNA-directed RNA polymerase activity; nucleus; regulation of transcription; transcription, DNA-dependent; zinc ion binding	DNA-directed RNA polymerase; Metal-binding; Nucleus; Transcription; Zinc	IPR012287; IPR000268; IPR020789;			Archaeal rpoN/eukaryotic RPB10 RNA polymerase subunit family			71
D7UA14	9	0.0147059	11	0.0179739	-13.8099	2.10168	0.00719738	Whole genome shotgun sequence of line PN40024, scaffold_60.assembly12x (Fragment)	VIT_00031220001	Vitis vinifera (Grape)	GO:0005622; GO:0003676; GO:0008270	intracellular; nucleic acid binding; zinc ion binding		IPR015880; IPR022755; IPR003604;					17721507;	204
A5B6N0	6	0.00655738	8	0.00874317	-14.3321	2.22721	0.00738525	Putative uncharacterized protein	VITISV_027019	Vitis vinifera (Grape)	GO:0005509	calcium ion binding	Calcium	IPR011992; IPR018247; IPR018249; IPR002048;						305
D7T010	6	0.0104167	8	0.0138889	-14.3321	2.22721	0.00738525	Whole genome shotgun sequence of line PN40024, scaffold_34.assembly12x (Fragment)	VIT_00022966001	Vitis vinifera (Grape)	GO:0016021; GO:0006810	integral to membrane; transport	Membrane; Transmembrane; Transmembrane helix	IPR000348; IPR009038;		GOLD domain (1)	EMP24/GP25L family		17721507;	192
D7U1B1	6	0.00378788	8	0.00505051	-14.3321	2.22721	0.00738525	Whole genome shotgun sequence of line PN40024, scaffold_37.assembly12x (Fragment)	VIT_00023604001	Vitis vinifera (Grape)	GO:0004177; GO:0005737; GO:0030145; GO:0008235; GO:0006508	aminopeptidase activity; cytoplasm; manganese ion binding; metalloexopeptidase activity; proteolysis		IPR011356; IPR000819; IPR023042; IPR008283;					17721507;	528
B9SP67	8	0.00262985	9	0.00295858	-14.0396	1.9821	0.00753784	Putative uncharacterized protein	RCOM_0629030	Ricinus communis (Castor bean)				IPR007656;						1014
B9SP86	8	0.00929152	9	0.010453	-14.0396	1.9821	0.00753784	Putative uncharacterized protein	RCOM_0594710	Ricinus communis (Castor bean)										287
D7U279	8	0.014652	9	0.0164835	-14.0396	1.9821	0.00753784	Whole genome shotgun sequence of line PN40024, scaffold_5.assembly12x (Fragment)	VIT_00027994001	Vitis vinifera (Grape)	GO:0006950	response to stress		IPR014729; IPR006015; IPR006016;					17721507;	182
D7MET3	7	0.00777778	10	0.0111111	-14.0599	2.32675	0.00753784	Vesicle-associated membrane family protein	ARALYDRAFT_492738	Arabidopsis lyrata subsp. lyrata	GO:0005198	structural molecule activity		IPR000535; IPR008962;		MSP domain (1)				300
D7TNZ5	22	0.0485651	16	0.0353201	-12.8948	1.35274	0.00763208	Whole genome shotgun sequence of line PN40024, scaffold_101.assembly12x (Fragment)	VIT_00010721001	Vitis vinifera (Grape)				IPR004977;					17721507;	151
A5AU17	33	0.0458333	22	0.0305556	-12.3726	1.22721	0.00778744	Putative uncharacterized protein	VITISV_003206	Vitis vinifera (Grape)	GO:0009987; GO:0046872; GO:0008235; GO:0006508	cellular process; metal ion binding; metalloexopeptidase activity; proteolysis	Hydrolase; Metal-binding	IPR000994; IPR001131;			Peptidase M24B family			240
A1BQJ5	0	0	5	0.0102249	-31.9563	36.1195	0.0078125	Phosphoribulokinase (EC 2.7.1.19) (Fragment)		Cucumis sativus (Cucumber)	GO:0005524; GO:0005975; GO:0008974	ATP binding; carbohydrate metabolic process; phosphoribulokinase activity	ATP-binding; Kinase; Nucleotide-binding; Transferase	IPR006082; IPR006083;	2.7.1.19		Phosphoribulokinase family			163
A5ALT6	0	0	5	0.00519211	-31.9563	36.1195	0.0078125	Putative uncharacterized protein (Whole genome shotgun sequence of line PN40024, scaffold_3.assembly12x)	VITISV_041807 VIT_00021579001	Vitis vinifera (Grape)				IPR001810;		F-box domain (1)			17721507;	321
A5AP35	0	0	5	0.00754148	-31.9563	36.1195	0.0078125	Putative uncharacterized protein (Whole genome shotgun sequence of line PN40024, scaffold_14.assembly12x)	VITISV_028757 VIT_00014586001	Vitis vinifera (Grape)	GO:0005509; GO:0019898; GO:0009654; GO:0015979	calcium ion binding; extrinsic to membrane; oxygen evolving complex; photosynthesis		IPR008797;					17721507;	221
A5AUE8	0	0	5	0.00246914	-31.9563	36.1195	0.0078125	Putative uncharacterized protein	VITISV_021036	Vitis vinifera (Grape)										675
A5B207	0	0	5	0.00768049	-31.9563	36.1195	0.0078125	Putative uncharacterized protein	VITISV_029402	Vitis vinifera (Grape)										217
A5B2U2	0	0	5	0.00395883	-31.9563	36.1195	0.0078125	Putative uncharacterized protein	VITISV_009884	Vitis vinifera (Grape)				IPR001810; IPR022364;		F-box domain (1)				421
A5B5R8	0	0	5	0.0059312	-31.9563	36.1195	0.0078125	Putative uncharacterized protein	VITISV_008557	Vitis vinifera (Grape)										281
A5BD64	0	0	5	0.00186637	-31.9563	36.1195	0.0078125	Putative uncharacterized protein	VITISV_024990	Vitis vinifera (Grape)				IPR009401;						893
A5BFD9	0	0	5	0.0138889	-31.9563	36.1195	0.0078125	Putative uncharacterized protein	VITISV_029717	Vitis vinifera (Grape)										120
A5BG37	0	0	5	0.00435161	-31.9563	36.1195	0.0078125	Putative uncharacterized protein	VITISV_005999	Vitis vinifera (Grape)				IPR002885;						383
A5BL96	0	0	5	0.00636132	-31.9563	36.1195	0.0078125	Putative uncharacterized protein	VITISV_015333	Vitis vinifera (Grape)										262
A5C4Z3	0	0	5	0.00900901	-31.9563	36.1195	0.0078125	Putative uncharacterized protein	VITISV_000480	Vitis vinifera (Grape)	GO:0016021	integral to membrane		IPR007248;						185
B9H1R8	0	0	5	0.00386698	-31.9563	36.1195	0.0078125	Predicted protein	POPTRDRAFT_556731	Populus trichocarpa (Western balsam poplar) (Populus balsamifera subsp. trichocarpa)	GO:0005524; GO:0017111	ATP binding; nucleoside-triphosphatase activity	ATP-binding; Nucleotide-binding	IPR003593; IPR003959; IPR003960; IPR007330; IPR015415;			AAA ATPase family		16973872;	431
B9RA49	0	0	5	0.00356888	-31.9563	36.1195	0.0078125	Putative uncharacterized protein	RCOM_1503170	Ricinus communis (Castor bean)				IPR011692;						467
B9RI44	0	0	5	0.00394011	-31.9563	36.1195	0.0078125	Ribonucleic acid binding protein S1, putative	RCOM_1576190	Ricinus communis (Castor bean)	GO:0003676; GO:0000166	nucleic acid binding; nucleotide binding		IPR012677; IPR000504;						423
B9RK15	0	0	5	0.00430663	-31.9563	36.1195	0.0078125	Sodium-bile acid cotransporter, putative	RCOM_1054130	Ricinus communis (Castor bean)	GO:0008508; GO:0016020	bile acid:sodium symporter activity; membrane		IPR002657;						387
B9RMZ0	0	0	5	0.00439754	-31.9563	36.1195	0.0078125	Phosphatase DCR2, putative	RCOM_1341610	Ricinus communis (Castor bean)	GO:0016787	hydrolase activity		IPR004843; IPR011230;						379
B9RUJ7	0	0	5	0.00401606	-31.9563	36.1195	0.0078125	ATP binding protein, putative	RCOM_0853500	Ricinus communis (Castor bean)	GO:0005524; GO:0017111	ATP binding; nucleoside-triphosphatase activity	ATP-binding; Nucleotide-binding	IPR003593; IPR003959; IPR003960;			AAA ATPase family			415
B9RYA8	0	0	5	0.00608273	-31.9563	36.1195	0.0078125	Putative uncharacterized protein	RCOM_0811620	Ricinus communis (Castor bean)				IPR007325;						274
B9S194	0	0	5	0.00664011	-31.9563	36.1195	0.0078125	Leucoanthocyanidin dioxygenase, putative (EC 1.14.11.23)	RCOM_0635290	Ricinus communis (Castor bean)	GO:0045431; GO:0055114; GO:0016702	flavonol synthase activity; oxidation reduction; oxidoreductase activity, acting on single donors with incorporation of molecular oxygen, incorporation of two atoms of oxygen	Dioxygenase; Oxidoreductase	IPR005123;	1.14.11.23					251
B9S2X6	0	0	5	0.00393082	-31.9563	36.1195	0.0078125	Nucellin, putative	RCOM_0563790	Ricinus communis (Castor bean)	GO:0004190; GO:0006508	aspartic-type endopeptidase activity; proteolysis		IPR001461; IPR021109; IPR009007;						424
B9S8Y5	0	0	5	0.00319898	-31.9563	36.1195	0.0078125	R2r3-myb transcription factor, putative	RCOM_0837110	Ricinus communis (Castor bean)	GO:0003677; GO:0005634; GO:0045449	DNA binding; nucleus; regulation of transcription	DNA-binding; Nucleus; Repeat	IPR009057; IPR012287; IPR017930; IPR014778; IPR015495; IPR001005;						521
B9S9E5	0	0	5	0.0049456	-31.9563	36.1195	0.0078125	Cell division cycle protein, putative	RCOM_0884430	Ricinus communis (Castor bean)	GO:0051301	cell division	Cell cycle; Cell division	IPR009772;						337
B9SH21	0	0	5	0.00373692	-31.9563	36.1195	0.0078125	Transferase, putative (EC 2.4.2.39)	RCOM_0581290	Ricinus communis (Castor bean)	GO:0016021; GO:0016758; GO:0033843	integral to membrane; transferase activity, transferring hexosyl groups; xyloglucan 6-xylosyltransferase activity	Glycosyltransferase; Transferase	IPR008630;	2.4.2.39					446
B9SPG7	0	0	5	0.00406504	-31.9563	36.1195	0.0078125	Fructose-1,6-bisphosphatase, putative (EC 1.3.1.74)	RCOM_0086620	Ricinus communis (Castor bean)	GO:0032440; GO:0016051; GO:0005737; GO:0042132; GO:0055114	2-alkenal reductase activity; carbohydrate biosynthetic process; cytoplasm; fructose 1,6-bisphosphate 1-phosphatase activity; oxidation reduction	Carbohydrate metabolism; Hydrolase; Oxidoreductase	IPR000146; IPR020548;	1.3.1.74		FBPase class 1 family			410
B9SSV4	0	0	5	0.00196773	-31.9563	36.1195	0.0078125	Serine/threonine protein kinase, putative (EC 2.7.11.1)	RCOM_0792860	Ricinus communis (Castor bean)	GO:0005524; GO:0006468; GO:0004674	ATP binding; protein amino acid phosphorylation; protein serine/threonine kinase activity	Kinase; Serine/threonine-protein kinase; Transferase	IPR011009; IPR000719; IPR017442; IPR008271; IPR002290;	2.7.11.1					847
B9SXG7	0	0	5	0.00221631	-31.9563	36.1195	0.0078125	ATP binding protein, putative	RCOM_0069690	Ricinus communis (Castor bean)										752
B9T052	0	0	5	0.00633714	-31.9563	36.1195	0.0078125	50S ribosomal protein L15, putative	RCOM_0029690	Ricinus communis (Castor bean)	GO:0015934; GO:0003735; GO:0006412	large ribosomal subunit; structural constituent of ribosome; translation	Ribonucleoprotein; Ribosomal protein	IPR005749; IPR001196; IPR021131;			Ribosomal protein L15P family			263
B9T515	0	0	5	0.00490196	-31.9563	36.1195	0.0078125	Cytochrome P450, putative (EC 1.14.13.21)	RCOM_0144700	Ricinus communis (Castor bean)	GO:0009055; GO:0016711; GO:0020037; GO:0055114	electron carrier activity; flavonoid 3'-monooxygenase activity; heme binding; oxidation reduction	Heme; Iron; Metal-binding; Monooxygenase; Oxidoreductase	IPR001128; IPR017972; IPR002401;	1.14.13.21		Cytochrome P450 family			340
C5DB74	0	0	5	0.00393082	-31.9563	36.1195	0.0078125	Ethanolamine-phosphate cytidylyltransferase	40N03_220	Vitis vinifera (Grape)	GO:0009058; GO:0016779	biosynthetic process; nucleotidyltransferase activity	Nucleotidyltransferase; Transferase	IPR004821; IPR004820; IPR014729;						424
D7S016	0	0	5	0.0035014	-31.9563	36.1195	0.0078125	Glycosyltransferase		Solanum lycopersicum (Tomato) (Lycopersicon esculentum)	GO:0016758	transferase activity, transferring hexosyl groups	Glycosyltransferase; Transferase	IPR002213;			UDP-glycosyltransferase family			476
D7SLN5	0	0	5	0.0070028	-31.9563	36.1195	0.0078125	Whole genome shotgun sequence of line PN40024, scaffold_4.assembly12x (Fragment)	VIT_00025497001	Vitis vinifera (Grape)	GO:0003677; GO:0003702; GO:0006355; GO:0006367	DNA binding; RNA polymerase II transcription factor activity; regulation of transcription, DNA-dependent; transcription initiation from RNA polymerase II promoter		IPR012295; IPR000814; IPR012294;					17721507;	238
D7SLN9	0	0	5	0.00376223	-31.9563	36.1195	0.0078125	Pyruvate kinase (EC 2.7.1.40) (Fragment)	VIT_00025504001	Vitis vinifera (Grape)	GO:0006096; GO:0000287; GO:0030955; GO:0004743	glycolysis; magnesium ion binding; potassium ion binding; pyruvate kinase activity	Glycolysis; Kinase; Magnesium; Transferase	IPR001697; IPR015813; IPR015794; IPR018209; IPR015806; IPR011037; IPR015793; IPR015795;	2.7.1.40		Pyruvate kinase family		17721507;	443
D7SR65	0	0	5	0.00375375	-31.9563	36.1195	0.0078125	Whole genome shotgun sequence of line PN40024, scaffold_58.assembly12x (Fragment)	VIT_00030282001	Vitis vinifera (Grape)				IPR004253;					17721507;	444
D7T2J4	0	0	5	0.0021815	-31.9563	36.1195	0.0078125	Whole genome shotgun sequence of line PN40024, scaffold_94.assembly12x (Fragment)	VIT_00038211001	Vitis vinifera (Grape)	GO:0005509	calcium ion binding		IPR011992; IPR018249; IPR002048; IPR011685;					17721507;	764
D7TPL0	0	0	5	0.00151791	-31.9563	36.1195	0.0078125	Whole genome shotgun sequence of line PN40024, scaffold_63.assembly12x (Fragment)	VIT_00031766001	Vitis vinifera (Grape)	GO:0004222; GO:0006508; GO:0008270	metalloendopeptidase activity; proteolysis; zinc ion binding		IPR011249; IPR011237; IPR011765; IPR007863; IPR013578;			Peptidase M16 family		17721507;	1098
D7TQ07	0	0	5	0.00603865	-31.9563	36.1195	0.0078125	Whole genome shotgun sequence of line PN40024, scaffold_63.assembly12x (Fragment)	VIT_00031956001	Vitis vinifera (Grape)				IPR003690;					17721507;	276
D7TQ23	0	0	5	0.00793651	-31.9563	36.1195	0.0078125	Whole genome shotgun sequence of line PN40024, scaffold_63.assembly12x (Fragment)	VIT_00031976001	Vitis vinifera (Grape)									17721507;	210
D7TVV6	0	0	5	0.00141723	-31.9563	36.1195	0.0078125	Whole genome shotgun sequence of line PN40024, scaffold_25.assembly12x (Fragment)	VIT_00019707001	Vitis vinifera (Grape)	GO:0005488	binding		IPR011989; IPR016024;					17721507;	1176
D7TWB5	0	0	5	0.00446828	-31.9563	36.1195	0.0078125	Whole genome shotgun sequence of line PN40024, scaffold_25.assembly12x (Fragment)	VIT_00019909001	Vitis vinifera (Grape)	GO:0009055; GO:0020037; GO:0004497; GO:0055114	electron carrier activity; heme binding; monooxygenase activity; oxidation reduction	Heme; Iron; Metal-binding; Monooxygenase; Oxidoreductase	IPR001128; IPR017972; IPR002401;			Cytochrome P450 family		17721507;	373
D7U0G0	0	0	5	0.00570776	-31.9563	36.1195	0.0078125	Whole genome shotgun sequence of line PN40024, scaffold_2.assembly12x (Fragment)	VIT_00017046001	Vitis vinifera (Grape)	GO:0009734; GO:0005634; GO:0046983; GO:0045449; GO:0006350	auxin mediated signaling pathway; nucleus; protein dimerization activity; regulation of transcription; transcription	Auxin signaling pathway; Nucleus; Repressor; Transcription; Transcription regulation	IPR003311; IPR011525;		Aux/IAA-ARF domain (1)			17721507;	292
E0CSD4	0	0	5	0.00340832	-31.9563	36.1195	0.0078125	Whole genome shotgun sequence of line PN40024, scaffold_14.assembly12x (Fragment)	VIT_00014254001	Vitis vinifera (Grape)			Metal-binding; Zinc; Zinc-finger	IPR018957; IPR001841;					17721507;	489
O49538	0	0	5	0.00445633	-31.9563	36.1195	0.0078125	At5g65790 (MYB transcription factor) (Myb - related protein) (Transcription factor like protein) (Transcription factor-like protein)	F6H11.100 At5g65790	Arabidopsis thaliana (Mouse-ear cress)	GO:0003677; GO:0005634; GO:0045449; GO:0009739; GO:0009751	DNA binding; nucleus; regulation of transcription; response to gibberellin stimulus; response to salicylic acid stimulus	Complete proteome; DNA-binding; Nucleus; Repeat	IPR009057; IPR012287; IPR017930; IPR014778; IPR015495; IPR001005;					11130714; 9628582	374
P43309	0	0	5	0.00281057	-31.9563	36.1195	0.0078125	Polyphenol oxidase, chloroplastic (PPO) (EC 1.10.3.1) (Catechol oxidase)		Malus domestica (Apple) (Pyrus malus)	GO:0004097; GO:0009543; GO:0046872; GO:0055114	catechol oxidase activity; chloroplast thylakoid lumen; metal ion binding; oxidation reduction	Chloroplast; Copper; Disulfide bond; Metal-binding; Oxidoreductase; Plastid; Thioether bond; Thylakoid; Transit peptide	IPR008922; IPR016213; IPR022740; IPR022739; IPR002227;	1.10.3.1		Tyrosinase family		7888632	593
Q9C5D0	0	0	5	0.0070028	-31.9563	36.1195	0.0078125	Putative uncharacterized protein At4g34120	At4g34120	Arabidopsis thaliana (Mouse-ear cress)	GO:0009570	chloroplast stroma	Complete proteome	IPR000644;					10617198;	238
Q9FHZ6	0	0	5	0.00491642	-31.9563	36.1195	0.0078125	Genomic DNA, chromosome 5, P1 clone:MGN6		Arabidopsis thaliana (Mouse-ear cress)	GO:0005198; GO:0019028	structural molecule activity; viral capsid		IPR001403;					10470850	339
Q9FNX8	0	0	5	0.00179986	-31.9563	36.1195	0.0078125	Lipoxygenase 4, chloroplastic (AtLOX4) (EC 1.13.11.12) (LOX3-like protein)	LOX4 LOX3 At1g72520 F28P22.29 T10D10.1	Arabidopsis thaliana (Mouse-ear cress)	GO:0009507; GO:0005506; GO:0016165; GO:0055114; GO:0031408; GO:0009617; GO:0010193; GO:0009611	chloroplast; iron ion binding; lipoxygenase activity; oxidation reduction; oxylipin biosynthetic process; response to bacterium; response to ozone; response to wounding	Chloroplast; Complete proteome; Dioxygenase; Fatty acid biosynthesis; Iron; Lipid synthesis; Metal-binding; Oxidoreductase; Oxylipin biosynthesis; Plastid; Transit peptide	IPR008976; IPR000907; IPR013819; IPR020834; IPR020833; IPR001024; IPR001246;	1.13.11.12	Lipoxygenase domain (1); PLAT domain (1)	Lipoxygenase family		11130712; 14593172; 11891244; 12609040; 17369372; 19054359; 18949503	926
Q9LLT5	0	0	5	0.00754148	-31.9563	36.1195	0.0078125	Receptor-like protein kinase (Fragment)	RLK	Prunus dulcis (Almond) (Prunus amygdalus)	GO:0005524; GO:0006468; GO:0004672; GO:0004872	ATP binding; protein amino acid phosphorylation; protein kinase activity; receptor activity	Kinase; Receptor; Transferase	IPR011009; IPR000719; IPR017442;						221
P49689	29	0.155914	20	0.107527	-12.5346	1.27612	0.00794273	40S ribosomal protein S30	RPS30A At2g19750 F6F22.22; RPS30B At4g29390 F17A13.210; RPS30C At5g56670 MIK19.12	Arabidopsis thaliana (Mouse-ear cress)	GO:0022627; GO:0005730; GO:0003735; GO:0006412	cytosolic small ribosomal subunit; nucleolus; structural constituent of ribosome; translation	Complete proteome; Ribonucleoprotein; Ribosomal protein	IPR006846;			Ribosomal protein S30e family		10617197; 10617198; 9734815; 14593172; 8580968; 11598216	62
B9GMP8	16	0.011544	13	0.00937951	-13.2743	1.51261	0.00813006	Serine/threonine protein kinase PBS1	POPTRDRAFT_548061	Populus trichocarpa (Western balsam poplar) (Populus balsamifera subsp. trichocarpa)	GO:0005524; GO:0006468; GO:0004674	ATP binding; protein amino acid phosphorylation; protein serine/threonine kinase activity	ATP-binding; Kinase; Nucleotide-binding; Serine/threonine-protein kinase; Transferase	IPR011009; IPR000719; IPR017441; IPR017442; IPR008271;			Protein kinase superfamily		16973872;	462
A5AT48	297	0.269022	116	0.105072	-9.58839	0.455836	0.00822778	Putative uncharacterized protein	VITISV_021649	Vitis vinifera (Grape)	GO:0016021; GO:0006508; GO:0008236	integral to membrane; proteolysis; serine-type peptidase activity		IPR000223; IPR019758; IPR019756; IPR015927; IPR011056; IPR019533;			Peptidase S26 family			368
B9RJ42	93	0.112727	45	0.0545455	-11.109	0.764869	0.00893341	Photosystem II 22 kDa protein, chloroplast, putative	RCOM_1030930	Ricinus communis (Castor bean)				IPR022796;						275
B9SAS0	20	0.0512821	15	0.0384615	-13.0101	1.39714	0.00904119	Protein translocase, putative	RCOM_1178330	Ricinus communis (Castor bean)	GO:0016021; GO:0005743; GO:0008565	integral to membrane; mitochondrial inner membrane; protein transporter activity	Membrane; Transmembrane; Transmembrane helix	IPR003397;						130
D7TKA6	20	0.0167504	15	0.0125628	-13.0101	1.39714	0.00904119	Whole genome shotgun sequence of line PN40024, scaffold_3.assembly12x (Fragment)	VIT_00021526001	Vitis vinifera (Grape)				IPR022364;					17721507;	398
B9RYY9	36	0.0618557	22	0.0378007	-12.3099	1.10168	0.00907334	60S ribosomal protein L9, putative	RCOM_1314920	Ricinus communis (Castor bean)	GO:0019843; GO:0005840; GO:0003735; GO:0006412	rRNA binding; ribosome; structural constituent of ribosome; translation	Ribonucleoprotein; Ribosomal protein	IPR000702; IPR020040; IPR002359;						194
B9RKV9	35	0.0338164	22	0.021256	-12.3302	1.14232	0.00907334	Ankyrin repeat domain protein, putative	RCOM_1563370	Ricinus communis (Castor bean)			ANK repeat; Repeat	IPR002110; IPR020683;						345
B9SMR5	45	0.0688073	26	0.0397554	-12.0284	1.02076	0.00921049	Photosystem I reaction center subunit XI, chloroplast, putative	RCOM_1628230	Ricinus communis (Castor bean)	GO:0015979; GO:0009538	photosynthesis; photosystem I reaction center		IPR003757;						218
D7U9C9	88	0.308772	42	0.147368	-11.1987	0.74506	0.00934076	Whole genome shotgun sequence of line PN40024, scaffold_41.assembly12x (Fragment)	VIT_00026083001	Vitis vinifera (Grape)				IPR007512;					17721507;	95
B9S1H9	14	0.0202899	12	0.0173913	-13.4284	1.58978	0.00935531	Putative uncharacterized protein	RCOM_0865190	Ricinus communis (Castor bean)				IPR000626; IPR019955; IPR019387;						230
Q944S8	23	0.112745	17	0.0833333	-12.819	1.37608	0.0094753	At4g21108/At4g21108 (Putative uncharacterized protein) (Putative uncharacterized protein At4g21105/F7J7.1)	At4g21105/F7J7.1 At4g21105	Arabidopsis thaliana (Mouse-ear cress)	GO:0004129; GO:0009055; GO:0005746; GO:0005886	cytochrome-c oxidase activity; electron carrier activity; mitochondrial respiratory chain; plasma membrane	Complete proteome	IPR003177;					10617198;	68
