# Supplementary material for: Transcriptomic Events Involved in Melon Mature-Fruit Abscission Comprise the Sequential Induction of Cell-Wall Degrading Genes Coupled to a Stimulation of Endo and Exocytosis
Source: PLoS One. 2013 Mar 6;8(3):e58363. doi: 10.1371/journal.pone.0058363 (PMC3590154; doi:10.1371/journal.pone.0058363)
Supplement: Table S4 — Genes down-regulated during late induction of MFA in the second experiment. (XLS) [file pone.0058363.s015.xls]

## Sheet: Hoja4
Supplemental Table 4. Genes down-regulated during late induction of mature-fruit abscission in the second experiment
ProteinID	38 Expression Level (abs)	38 Expression level (norm) RPKM	40 Expression Level (abs)	40 Expression level (norm) RPKM	logConc	logFC	p.value	Protein names	Gene names	Organism	Gene Ontology ID	Gene Ontology	Keywords	InterPro	EC numbers	Domains	Protein family	Mapped PubMed ID	PubMed ID	Length
O81245	4200	3.30969	0	0	-28.0053	-44.0216	0	Polygalacturonase	MPG2	Cucumis melo (Muskmelon)	GO:0005975; GO:0007047; GO:0004650	carbohydrate metabolic process; cellular cell wall organization; polygalacturonase activity	Cell wall biogenesis/degradation; Glycosidase; Hydrolase; Signal	IPR000743; IPR006626; IPR012334; IPR011050;			Glycosyl hydrolase 28 family		9625689;	423
O80432	4148	6.58413	0	0	-28.0142	-44.0036	0	Mitochondrial small heat shock protein	LEMTSHP	Solanum lycopersicum (Tomato) (Lycopersicon esculentum)	GO:0006950	response to stress	Stress response	IPR002068; IPR008978;			Small heat shock protein (HSP20) family		10682350	210
D7SHE0	3211	2.65591	0	0	-28.1989	-43.6342	0	Whole genome shotgun sequence of line PN40024, scaffold_0.assembly12x (Fragment)	VIT_00007582001	Vitis vinifera (Grape)				IPR002022; IPR018082; IPR006626; IPR012334; IPR011050;					17721507;	403
B9RMD4	3068	2.17589	0	0	-28.2318	-43.5685	0	Putative uncharacterized protein	RCOM_1079860	Ricinus communis (Castor bean)				IPR017451; IPR001810; IPR022364; IPR011043; IPR015916;		F-box domain (1)				470
E0CU96	4819	2.08344	6	0.00259403	-9.7148	-7.83738	0	Whole genome shotgun sequence of line PN40024, scaffold_36.assembly12x (Fragment)	VIT_00023471001	Vitis vinifera (Grape)			Cytoplasm	IPR000626; IPR019954; IPR019956; IPR019955;					17721507;	771
B9S7U9	9146	18.9358	265	0.548654	-6.52015	-3.2969	0	STS14 protein, putative	RCOM_1381930	Ricinus communis (Castor bean)	GO:0005576	extracellular region		IPR001283; IPR018244; IPR014044; IPR002413;						161
A5C4I3	7329	9.69444	513	0.678571	-6.20343	-2.02441	3.71423e-288	Putative uncharacterized protein	VITISV_012740	Vitis vinifera (Grape)	GO:0016020	membrane		IPR000620;						252
A5BKB8	4345	4.17387	290	0.278578	-6.99201	-2.09306	8.04702e-179	Putative uncharacterized protein	VITISV_001840	Vitis vinifera (Grape)										347
D7TIT4	1562	1.21085	0	0	-28.7188	-42.5946	1.40249e-172	Whole genome shotgun sequence of line PN40024, scaffold_7.assembly12x (Fragment)	VIT_00033671001	Vitis vinifera (Grape)				IPR002022; IPR012334; IPR011050;					17721507;	430
Q0WLP3	1491	2.97605	0	0	-28.7523	-42.5275	6.9343e-165	Putative uncharacterized protein		Arabidopsis thaliana (Mouse-ear cress)										167
Q40345	1905	1.46651	20	0.0153965	-9.51578	-4.76147	4.19075e-164	Isocitrate dehydrogenase [NADP], chloroplastic (IDH) (EC 1.1.1.42) (IDP) (NADP(+)-specific ICDH) (Oxalosuccinate decarboxylase) (Fragment)		Medicago sativa (Alfalfa)	GO:0051287; GO:0009507; GO:0006097; GO:0004450; GO:0006102; GO:0000287; GO:0055114; GO:0006099	NAD or NADH binding; chloroplast; glyoxylate cycle; isocitrate dehydrogenase (NADP+) activity; isocitrate metabolic process; magnesium ion binding; oxidation reduction; tricarboxylic acid cycle	Chloroplast; Glyoxylate bypass; Magnesium; Manganese; Metal-binding; NADP; Oxidoreductase; Plastid; Transit peptide; Tricarboxylic acid cycle	IPR019818; IPR001804; IPR004790;	1.1.1.42		Isocitrate and isopropylmalate dehydrogenases family		1281435	433
B9T5B7	1467	0.917448	0	0	-28.764	-42.5041	5.54937e-162	Glycosyltransferase, putative	RCOM_0769470	Ricinus communis (Castor bean)	GO:0016757	transferase activity, transferring glycosyl groups	Transferase	IPR007657;						533
D8VD38	1386	1.68	0	0	-28.805	-42.4221	1.01232e-152	Ethylene response factor 11	ERF11	Actinidia deliciosa (Kiwi)	GO:0003677; GO:0006355; GO:0003700	DNA binding; regulation of transcription, DNA-dependent; sequence-specific DNA binding transcription factor activity	DNA-binding; Nucleus; Transcription; Transcription regulation	IPR016177; IPR001471;					20457803;	275
P22503	1200	0.806452	0	0	-28.9089	-42.2142	8.50004e-133	Endoglucanase (EC 3.2.1.4) (Abscission cellulase) (Endo-1,4-beta-glucanase)		Phaseolus vulgaris (Kidney bean) (French bean)	GO:0008810; GO:0030245; GO:0009835	cellulase activity; cellulose catabolic process; ripening	Carbohydrate metabolism; Cellulose degradation; Fruit ripening; Glycosidase; Hydrolase; Polysaccharide degradation; Signal	IPR008928; IPR012341; IPR001701; IPR018221;	3.2.1.4		Glycosyl hydrolase 9 (cellulase E) family		16668074; 16666452	496
P52408	1190	1.13333	0	0	-28.915	-42.2022	3.131e-131	Glucan endo-1,3-beta-glucosidase, basic isoform (EC 3.2.1.39) ((1->3)-beta-glucan endohydrolase) ((1->3)-beta-glucanase) (Beta-1,3-endoglucanase) (PpGns1)	GNS1	Prunus persica (Peach)	GO:0005975; GO:0043169; GO:0006952; GO:0042973; GO:0009607	carbohydrate metabolic process; cation binding; defense response; glucan endo-1,3-beta-D-glucosidase activity; response to biotic stimulus	Glycosidase; Hydrolase; Pathogenesis-related protein; Plant defense; Signal	IPR000490; IPR017853; IPR013781;	3.2.1.39		Glycosyl hydrolase 17 family		11405630	350
B9S561	1095	0.827664	0	0	-28.975	-42.0821	1.21252e-121	Pectate lyase, putative (EC 4.2.2.2)	RCOM_1721620	Ricinus communis (Castor bean)	GO:0030570	pectate lyase activity	Lyase	IPR002022; IPR018082; IPR012334; IPR011050;	4.2.2.2					441
D7TAI4	2332	10.0952	119	0.515152	-8.08345	-2.48036	3.92617e-117	Whole genome shotgun sequence of line PN40024, scaffold_10.assembly12x (Fragment)	VIT_00010274001	Vitis vinifera (Grape)	GO:0006952	defense response		IPR008177; IPR008176; IPR003614;					17721507;	77
B9RVM8	1045	0.954338	0	0	-29.0087	-42.0147	2.51161e-116	Putative uncharacterized protein	RCOM_0965260	Ricinus communis (Castor bean)				IPR006946;						365
B2ZP02	2296	2.21836	119	0.114976	-8.09468	-2.45791	3.28155e-114	Beta-1,3-glucanase		Vitis vinifera (Grape)	GO:0005975; GO:0043169; GO:0004553	carbohydrate metabolic process; cation binding; hydrolase activity, hydrolyzing O-glycosyl compounds	Glycosidase; Hydrolase	IPR000490; IPR017853; IPR013781;			Glycosyl hydrolase 17 family			345
D7THE8	831	0.717617	0	0	-29.174	-41.6841	5.96449e-92	Whole genome shotgun sequence of line PN40024, scaffold_7.assembly12x (Fragment)	VIT_00034054001	Vitis vinifera (Grape)									17721507;	386
Q6V596	684	0.458753	0	0	-29.3144	-41.4033	1.65025e-76	Endo-1,4-beta-glucanase		Malus domestica (Apple) (Pyrus malus)	GO:0005975; GO:0004553	carbohydrate metabolic process; hydrolase activity, hydrolyzing O-glycosyl compounds		IPR008928; IPR012341; IPR001701;						497
P52427	628	0.837333	0	0	-29.376	-41.2801	2.11335e-70	Proteasome subunit alpha type-4 (EC 3.4.25.1) (20S proteasome alpha subunit C) (20S proteasome subunit alpha-3) (Proteasome 27 kDa subunit)	PAC1	Spinacia oleracea (Spinach)	GO:0005737; GO:0005634; GO:0019773; GO:0004298; GO:0006511	cytoplasm; nucleus; proteasome core complex, alpha-subunit complex; threonine-type endopeptidase activity; ubiquitin-dependent protein catabolic process	Cytoplasm; Hydrolase; Nucleus; Protease; Proteasome; Threonine protease	IPR000426; IPR016050; IPR001353;	3.4.25.1		Peptidase T1A family			250
A1Z1Z6	601	0.407182	0	0	-29.4077	-41.2167	5.67308e-67	Catalase (EC 1.11.1.6)	cat2	Prunus avium (Cherry)	GO:0004096; GO:0020037; GO:0042744; GO:0055114	catalase activity; heme binding; hydrogen peroxide catabolic process; oxidation reduction	Heme; Hydrogen peroxide; Iron; Metal-binding; Oxidoreductase; Peroxidase	IPR002226; IPR020835; IPR010582; IPR011614; IPR018028;	1.11.1.6		Catalase family			492
D7T7E8	580	0.421206	0	0	-29.4334	-41.1653	2.44086e-65	Whole genome shotgun sequence of line PN40024, scaffold_39.assembly12x (Fragment)	VIT_00024259001	Vitis vinifera (Grape)	GO:0016747	transferase activity, transferring acyl groups other than amino-acyl groups		IPR003480;					17721507;	459
B9R6Q2	576	0.339823	0	0	-29.4384	-41.1554	8.1464e-65	Glutamyl-tRNA reductase (EC 1.2.1.70)	RCOM_1583670	Ricinus communis (Castor bean)	GO:0050661; GO:0005737; GO:0008883; GO:0055114; GO:0006779; GO:0004764	NADP or NADPH binding; cytoplasm; glutamyl-tRNA reductase activity; oxidation reduction; porphyrin biosynthetic process; shikimate 5-dehydrogenase activity	NADP; Oxidoreductase; Porphyrin biosynthesis	IPR000343; IPR015896; IPR015895; IPR016040; IPR018214; IPR006151;	1.2.1.70		Glutamyl-tRNA reductase family			565
P25818	574	0.762284	0	0	-29.4409	-41.1503	2.71607e-64	Aquaporin TIP1-1 (Aquaporin TIP) (Gamma-tonoplast intrinsic protein) (Gamma-TIP) (Tonoplast intrinsic protein 1-1) (AtTIP1;1) (Tonoplast intrinsic protein, root-specific RB7)	TIP1-1 AQP.1 At2g36830 T1J8.1	Arabidopsis thaliana (Mouse-ear cress)	GO:0042807; GO:0009941; GO:0016021; GO:0009705; GO:0005886; GO:0000326; GO:0015204; GO:0015250	central vacuole; chloroplast envelope; integral to membrane; plant-type vacuole membrane; plasma membrane; protein storage vacuole; urea transmembrane transporter activity; water channel activity	Complete proteome; Membrane; Repeat; Transmembrane; Transmembrane helix; Transport; Vacuole	IPR012269; IPR000425; IPR022357;			MIP/aquaporin family, TIP (TC 1.A.8.10) subfamily		2129561; 16668923; 8155880; 10617197; 14593172; 8281187; 8580968; 8508761; 8624437; 11806824; 14576283; 15584951; 17030879; 17105724	251
B9RJM4	551	0.57939	0	0	-29.4704	-41.0913	1.2027e-61	Putative uncharacterized protein	RCOM_1036560	Ricinus communis (Castor bean)				IPR006766;						317
B9R9Q8	541	0.875405	0	0	-29.4836	-41.0649	7.89784e-61	21 kDa protein, putative	RCOM_1500020	Ricinus communis (Castor bean)	GO:0004857; GO:0030599	enzyme inhibitor activity; pectinesterase activity		IPR006501;						206
A1X8W4	496	0.599034	0	0	-29.5462	-40.9396	1.55399e-55	Beta expansin 1	EXPB1	Solanum tuberosum (Potato)	GO:0005576; GO:0019953	extracellular region; sexual reproduction	Signal	IPR014733; IPR009009; IPR007118; IPR007117; IPR007112; IPR005795; IPR005132;		Expansin-like CBD domain (1); Expansin-like EG45 domain (1)	Expansin family			276
A5BBI8	470	0.455426	0	0	-29.5851	-40.8619	4.09178e-53	Putative uncharacterized protein (Fragment)	VITISV_030353	Vitis vinifera (Grape)										344
D7T7B8	449	0.182076	0	0	-29.6181	-40.796	9.98048e-51	Whole genome shotgun sequence of line PN40024, scaffold_20.assembly12x (Fragment)	VIT_00018143001	Vitis vinifera (Grape)	GO:0007047; GO:0030244; GO:0016760; GO:0016021	cellular cell wall organization; cellulose biosynthetic process; cellulose synthase (UDP-forming) activity; integral to membrane	Cell wall biogenesis/degradation; Glycosyltransferase; Membrane; Transferase; Transmembrane; Transmembrane helix	IPR005150;					17721507;	822
P43286	440	0.511034	0	0	-29.6327	-40.7668	3.67985e-49	Aquaporin PIP2-1 (Plasma membrane intrinsic protein 2-1) (AtPIP2;1) (Plasma membrane intrinsic protein 2a) (PIP2a)	PIP2-1 PIP2A At3g53420 F4P12.120	Arabidopsis thaliana (Mouse-ear cress)	GO:0009507; GO:0016021; GO:0005886; GO:0009414; GO:0005773; GO:0015250	chloroplast; integral to membrane; plasma membrane; response to water deprivation; vacuole; water channel activity	Cell membrane; Complete proteome; Membrane; Methylation; Phosphoprotein; Repeat; Transmembrane; Transmembrane helix; Transport; Ubl conjugation	IPR012269; IPR000425; IPR022357;			MIP/aquaporin family, PIP (TC 1.A.8.11) subfamily		7920711; 11130713; 14593172; 12566588; 10737809; 11806824; 15308754; 16839310; 19234086	287
B9S4U0	696	0.760656	19	0.020765	-10.2791	-3.38284	2.59019e-48	Histone h1/h5, putative	RCOM_0992600	Ricinus communis (Castor bean)	GO:0003677; GO:0000786; GO:0006334; GO:0005634	DNA binding; nucleosome; nucleosome assembly; nucleus	Chromosome; DNA-binding; Nucleus	IPR005818; IPR005819; IPR011991;			Histone H1/H5 family			305
B9S551	402	0.34715	0	0	-29.6978	-40.6365	6.4119e-46	Putative uncharacterized protein	RCOM_1721320	Ricinus communis (Castor bean)				IPR012866;						386
D7TQ86	1384	2.44092	128	0.22575	-8.40722	-1.62245	2.15695e-42	Whole genome shotgun sequence of line PN40024, scaffold_40.assembly12x (Fragment)	VIT_00025525001	Vitis vinifera (Grape)	GO:0003779; GO:0005622	actin binding; intracellular		IPR002108;		ADF-H domain (1)			17721507;	189
D7T858	360	0.362538	0	0	-29.7774	-40.4773	7.04587e-41	Whole genome shotgun sequence of line PN40024, scaffold_90.assembly12x (Fragment)	VIT_00037751001	Vitis vinifera (Grape)				IPR014876; IPR019835; IPR003121;					17721507;	331
D7U0M1	358	0.127903	0	0	-29.7814	-40.4692	1.28674e-40	Whole genome shotgun sequence of line PN40024, scaffold_2.assembly12x (Fragment)	VIT_00017121001	Vitis vinifera (Grape)	GO:0006886; GO:0030117; GO:0005515; GO:0005198; GO:0016192	intracellular protein transport; membrane coat; protein binding; structural molecule activity; vesicle-mediated transport	Repeat; WD repeat	IPR016453; IPR006692; IPR020472; IPR011990; IPR015943; IPR001680; IPR011046; IPR019782; IPR017986; IPR019781;					17721507;	933
D7TKA1	356	0.318996	0	0	-29.7855	-40.4612	2.34892e-40	Whole genome shotgun sequence of line PN40024, scaffold_3.assembly12x (Fragment)	VIT_00021520001	Vitis vinifera (Grape)	GO:0010181; GO:0055114; GO:0016491	FMN binding; oxidation reduction; oxidoreductase activity		IPR012133; IPR013785; IPR000262; IPR008259;					17721507;	372
Q9FE06	343	0.374863	0	0	-29.8123	-40.4075	2.83519e-39	AT5g64260/MSJ1_10 (Phi-1-like protein) (Putative phi-1 protein)	At5g64260	Arabidopsis thaliana (Mouse-ear cress)	GO:0009505	plant-type cell wall	Complete proteome	IPR006766;					11130714; 12093376; 9501997	305
B9STK4	342	0.2	0	0	-29.8144	-40.4033	5.18109e-39	Transferase, putative (EC 2.4.1.12)	RCOM_0492710	Ricinus communis (Castor bean)	GO:0007047; GO:0030244; GO:0016760; GO:0016021	cellular cell wall organization; cellulose biosynthetic process; cellulose synthase (UDP-forming) activity; integral to membrane	Cell wall biogenesis/degradation; Glycosyltransferase; Membrane; Transferase; Transmembrane; Transmembrane helix	IPR005150;	2.4.1.12					570
A5CB45	333	0.349057	0	0	-29.8336	-40.3648	1.91192e-37	Putative uncharacterized protein	VITISV_017171	Vitis vinifera (Grape)				IPR006766;						318
B9SSX1	331	0.280746	0	0	-29.838	-40.3561	3.48307e-37	Polygalacturonase, putative (EC 3.2.1.67)	RCOM_1267820	Ricinus communis (Castor bean)	GO:0005975; GO:0007047; GO:0047911; GO:0004650	carbohydrate metabolic process; cellular cell wall organization; galacturan 1,4-alpha-galacturonidase activity; polygalacturonase activity	Cell wall biogenesis/degradation; Glycosidase; Hydrolase	IPR000743; IPR006626; IPR012334; IPR011050;	3.2.1.67		Glycosyl hydrolase 28 family			393
D7TN67	574	0.700855	20	0.02442	-10.3811	-3.0308	3.90589e-36	Whole genome shotgun sequence of line PN40024, scaffold_26.assembly12x (Fragment)	VIT_00019957001	Vitis vinifera (Grape)				IPR006760;					17721507;	273
A5BII4	319	0.456366	0	0	-29.8646	-40.3028	4.23912e-36	Putative uncharacterized protein	VITISV_013327	Vitis vinifera (Grape)	GO:0005622; GO:0003676; GO:0008270	intracellular; nucleic acid binding; zinc ion binding		IPR007087; IPR015880; IPR013087;						233
P55737	1198	0.571292	113	0.0538865	-8.60124	-1.59406	5.82065e-36	Heat shock protein 81-2 (HSP81-2)	HSP81-2 At5g56030 MDA7.7	Arabidopsis thaliana (Mouse-ear cress)	GO:0005524; GO:0005618; GO:0005829; GO:0006952; GO:0009908; GO:0010286; GO:0048366; GO:0005739; GO:0005634; GO:0006457; GO:0050821; GO:0009651; GO:0009414; GO:0051082	ATP binding; cell wall; cytosol; defense response; flower development; heat acclimation; leaf development; mitochondrion; nucleus; protein folding; protein stabilization; response to salt stress; response to water deprivation; unfolded protein binding	ATP-binding; Chaperone; Complete proteome; Cytoplasm; Nucleotide-binding; Stress response; Ubl conjugation	IPR003594; IPR001404; IPR019805; IPR020576; IPR020575; IPR020568;			Heat shock protein 90 family		16668895; 9679202; 14593172; 19292762	699
D7SP26	571	1.03442	22	0.0398551	-10.3161	-2.88574	9.34576e-35	Whole genome shotgun sequence of line PN40024, scaffold_23.assembly12x (Fragment)	VIT_00018818001	Vitis vinifera (Grape)	GO:0005622; GO:0008270	intracellular; zinc ion binding		IPR000315;					17721507;	184
Q9LHA8	694	0.355897	38	0.0194872	-9.78118	-2.37869	1.85013e-34	Heat shock cognate 70 kDa protein 4 (Hsc70.4)	HSC70-4 At3g12580 T16H11.7 T2E22.11	Arabidopsis thaliana (Mouse-ear cress)	GO:0005524; GO:0005618; GO:0005739; GO:0005886; GO:0016567; GO:0009617; GO:0046686; GO:0009408; GO:0009644; GO:0042542; GO:0009615; GO:0031625	ATP binding; cell wall; mitochondrion; plasma membrane; protein ubiquitination; response to bacterium; response to cadmium ion; response to heat; response to high light intensity; response to hydrogen peroxide; response to virus; ubiquitin protein ligase binding	ATP-binding; Complete proteome; Cytoplasm; Nucleotide-binding; Stress response; Ubl conjugation; Ubl conjugation pathway	IPR018181; IPR001023; IPR013126;			Heat shock protein 70 family		10907853; 11130713; 14593172; 20028838; 19292762	650
B9H3K0	302	0.200531	0	0	-29.9041	-40.2238	3.12816e-34	Predicted protein	POPTRDRAFT_858606	Populus trichocarpa (Western balsam poplar) (Populus balsamifera subsp. trichocarpa)	GO:0004351; GO:0006536; GO:0030170	glutamate decarboxylase activity; glutamate metabolic process; pyridoxal phosphate binding	Lyase; Pyridoxal phosphate	IPR010107; IPR002129; IPR015424; IPR015421;			Group II decarboxylase family		16973872;	502
B9T694	285	0.235149	0	0	-29.9459	-40.1402	1.26668e-32	Putative uncharacterized protein	RCOM_0412670	Ricinus communis (Castor bean)	GO:0005488; GO:0003824	binding; catalytic activity		IPR016040; IPR008030;						404
B9T789	284	0.287741	0	0	-29.9485	-40.1352	2.31209e-32	Putative uncharacterized protein	RCOM_0229620	Ricinus communis (Castor bean)				IPR008942; IPR013809; IPR001026;		ENTH (epsin N-terminal homology) domain (1)				329
B9SPD4	267	0.353175	0	0	-29.993	-40.0461	1.71203e-30	Short-chain dehydrogenase, putative (EC 1.1.1.100)	RCOM_0497310	Ricinus communis (Castor bean)	GO:0004316; GO:0005488; GO:0055114	3-oxoacyl-[acyl-carrier-protein] reductase activity; binding; oxidation reduction	Oxidoreductase	IPR002198; IPR002347; IPR016040; IPR020904;	1.1.1.100		Short-chain dehydrogenases/reductases (SDR) family			252
D7THF5	258	0.540881	0	0	-30.0177	-39.9967	6.21654e-30	Whole genome shotgun sequence of line PN40024, scaffold_7.assembly12x (Fragment)	VIT_00034066001	Vitis vinifera (Grape)									17721507;	159
Q7M1K0	249	0.275748	0	0	-30.0433	-39.9454	1.27031e-28	Chitinase (EC 3.2.1.14)		Lagenaria siceraria (Bottle gourd) (Lagenaria leucantha)	GO:0005975; GO:0043169; GO:0004568	carbohydrate metabolic process; cation binding; chitinase activity	Glycosidase; Hydrolase	IPR001223; IPR001579; IPR017853; IPR013781;	3.2.1.14		Glycosyl hydrolase 18 family		11330660	301
A5BPT8	247	0.11483	0	0	-30.0492	-39.9338	4.22937e-28	Phenylalanine ammonia-lyase (EC 4.3.1.24)	VITISV_000789	Vitis vinifera (Grape)	GO:0006559; GO:0016841; GO:0009058; GO:0005737; GO:0009698	L-phenylalanine catabolic process; ammonia-lyase activity; biosynthetic process; cytoplasm; phenylpropanoid metabolic process	Cytoplasm; Lyase; Phenylpropanoid metabolism	IPR008948; IPR001106; IPR022313; IPR005922;	4.3.1.24		PAL/histidase family			717
B9S5F6	239	0.455238	0	0	-30.0729	-39.8863	8.45034e-28	Putative uncharacterized protein	RCOM_1571370	Ricinus communis (Castor bean)										175
B9RE18	238	0.326475	0	0	-30.0759	-39.8802	8.45034e-28	Putative uncharacterized protein	RCOM_1617350	Ricinus communis (Castor bean)				IPR004864;						243
B9RYP3	643	0.821201	45	0.0574713	-9.71427	-2.02465	1.41008e-26	Putative uncharacterized protein	RCOM_1312250	Ricinus communis (Castor bean)	GO:0016021	integral to membrane		IPR018179; IPR004316;						261
A5CAM1	565	0.539637	35	0.0334288	-9.98884	-2.20065	4.27852e-26	Putative uncharacterized protein	VITISV_015235	Vitis vinifera (Grape)	GO:0016021	integral to membrane	Membrane; Transmembrane; Transmembrane helix	IPR000620; IPR004853;						349
B9RMD0	226	0.405018	0	0	-30.1133	-39.8056	1.04564e-25	Putative uncharacterized protein	RCOM_1079710	Ricinus communis (Castor bean)										186
B9RT82	225	0.14881	0	0	-30.1164	-39.7992	1.90405e-25	Lipoamide acyltransferase component of branched-chain alpha-keto acid dehydrogenase, putative (EC 2.3.1.168)	RCOM_0681970	Ricinus communis (Castor bean)	GO:0008415; GO:0048037; GO:0043754; GO:0046949; GO:0005515	acyltransferase activity; cofactor binding; dihydrolipoyllysine-residue (2-methylpropanoyl)transferase activity; fatty-acyl-CoA biosynthetic process; protein binding	Acyltransferase; Lipoyl; Transferase	IPR003016; IPR001078; IPR000089; IPR004167; IPR015761; IPR011053;	2.3.1.168	Lipoyl-binding domain (1)	2-oxoacid dehydrogenase family			504
B9RB14	212	0.0984215	0	0	-30.1594	-39.7134	2.3485e-24	Boron transporter, putative	RCOM_1510470	Ricinus communis (Castor bean)	GO:0005452; GO:0016021	inorganic anion exchanger activity; integral to membrane		IPR011531; IPR003020;						718
A5YMH3	211	0.0979573	0	0	-30.1628	-39.7065	2.3485e-24	Phenylalanine ammonia-lyase (EC 4.3.1.24)	PAL	Astragalus penduliflorus (Mountain lentil)	GO:0006559; GO:0016841; GO:0009058; GO:0005737; GO:0009698	L-phenylalanine catabolic process; ammonia-lyase activity; biosynthetic process; cytoplasm; phenylpropanoid metabolic process	Cytoplasm; Lyase; Phenylpropanoid metabolism	IPR008948; IPR001106; IPR022313; IPR005922;	4.3.1.24		PAL/histidase family			718
B9RIW3	304	0.406961	6	0.00803213	-11.7081	-3.85079	2.71955e-24	Putative uncharacterized protein	RCOM_1583120	Ricinus communis (Castor bean)										249
Q1L4E2	209	0.251504	0	0	-30.1697	-39.6928	7.8059e-24	Ferritin		Malus domestica (Apple) (Pyrus malus)	GO:0006879; GO:0008199; GO:0006826; GO:0055114; GO:0016491	cellular iron ion homeostasis; ferric iron binding; iron ion transport; oxidation reduction; oxidoreductase activity	Iron; Iron storage; Metal-binding	IPR009040; IPR009078; IPR014034; IPR008331; IPR001519; IPR012347;		Ferritin-like diiron domain (1)	Ferritin family			277
B9IA25	208	0.101365	0	0	-30.1731	-39.6859	7.8059e-24	Predicted protein (Fragment)	POPTRDRAFT_246151	Populus trichocarpa (Western balsam poplar) (Populus balsamifera subsp. trichocarpa)	GO:0005524; GO:0016020; GO:0004222; GO:0017111; GO:0030163; GO:0006508	ATP binding; membrane; metalloendopeptidase activity; nucleoside-triphosphatase activity; protein catabolic process; proteolysis	ATP-binding; Nucleotide-binding	IPR003593; IPR003959; IPR003960; IPR005936; IPR000642;					16973872;	684
O82089	1160	3.19559	143	0.393939	-8.45465	-1.20786	7.92405e-24	AT3g56240/F18O21_200 (Copper homeostasis factor)	CCH F18O21_200 At3g56240	Arabidopsis thaliana (Mouse-ear cress)	GO:0006878; GO:0009507; GO:0046872; GO:0030001; GO:0046686; GO:0009651	cellular copper ion homeostasis; chloroplast; metal ion binding; metal ion transport; response to cadmium ion; response to salt stress	Complete proteome	IPR006121;					11130713; 12093376;	121
B9SVQ9	630	0.58011	50	0.0460405	-9.65301	-1.84318	2.11997e-23	Putative uncharacterized protein	RCOM_0009800	Ricinus communis (Castor bean)	GO:0003677; GO:0006354; GO:0003702; GO:0005634; GO:0005515; GO:0006355; GO:0003746	DNA binding; RNA elongation; RNA polymerase II transcription factor activity; nucleus; protein binding; regulation of transcription, DNA-dependent; translation elongation factor activity		IPR010990; IPR017923; IPR014754;						362
O49134	313	1.14652	8	0.029304	-11.4795	-3.47784	7.64806e-23	GAST-like gene product		Fragaria ananassa (Strawberry)				IPR003854;						91
Q9ZUY4	194	0.340351	0	0	-30.2234	-39.5853	1.75822e-22	Expressed protein (Putative uncharacterized protein) (Putative uncharacterized protein At2g27830) (Putative uncharacterized protein At2g27830; F15K20.7)	At2g27830/F15K20.7 At2g27830	Arabidopsis thaliana (Mouse-ear cress)			Complete proteome						10617197; 12093376;	190
B9T530	193	0.116335	0	0	-30.2271	-39.5779	3.20746e-22	Poly(ADP-ribose) glycohydrolase, putative (EC 3.2.1.143)	RCOM_0211520	Ricinus communis (Castor bean)	GO:0005975; GO:0004649	carbohydrate metabolic process; poly(ADP-ribose) glycohydrolase activity	Glycosidase; Hydrolase	IPR007724;	3.2.1.143					553
D7SNU5	193	0.459524	0	0	-30.2271	-39.5779	3.20746e-22	Whole genome shotgun sequence of line PN40024, scaffold_29.assembly12x (Fragment)	VIT_00021080001	Vitis vinifera (Grape)	GO:0015934; GO:0003735; GO:0006412	large ribosomal subunit; structural constituent of ribosome; translation	Ribonucleoprotein; Ribosomal protein	IPR005822; IPR005755;			Ribosomal protein L13P family		17721507;	140
Q6KC47	192	0.20712	0	0	-30.2309	-39.5704	3.20746e-22	S-adenosylmethionine decarboxylase (Fragment)	samdc	Prunus persica (Peach)	GO:0004014; GO:0008295; GO:0006597	adenosylmethionine decarboxylase activity; spermidine biosynthetic process; spermine biosynthetic process		IPR012511; IPR001985; IPR018167; IPR016067; IPR018166;					14593813;	309
Q41321	1379	4.69048	194	0.659864	-8.10988	-1.01732	7.96636e-22	Protein induced upon tuberization		Solanum demissum (Wild potato)	GO:0006950	response to stress		IPR004926;					9037168;	98
D7TQQ5	374	0.361353	16	0.0154589	-10.8511	-2.73472	8.1124e-22	Whole genome shotgun sequence of line PN40024, scaffold_40.assembly12x (Fragment)	VIT_00025734001	Vitis vinifera (Grape)	GO:0046872; GO:0030001	metal ion binding; metal ion transport		IPR006121;					17721507;	345
A5BUB1	190	0.123217	0	0	-30.2384	-39.5553	1.06493e-21	Putative uncharacterized protein	VITISV_026088	Vitis vinifera (Grape)	GO:0006281; GO:0003904	DNA repair; deoxyribodipyrimidine photo-lyase activity		IPR008148; IPR006050; IPR005101; IPR014729;						514
O64963	184	0.0855416	0	0	-30.2616	-39.509	1.18192e-21	Phenylalanine ammonia-lyase 1 (EC 4.3.1.24)	PAL1	Prunus avium (Cherry)	GO:0006559; GO:0016841; GO:0009058; GO:0005737; GO:0009698	L-phenylalanine catabolic process; ammonia-lyase activity; biosynthetic process; cytoplasm; phenylpropanoid metabolic process	Cytoplasm; Lyase; Phenylpropanoid metabolism	IPR008948; IPR001106; IPR022313; IPR005922;	4.3.1.24		PAL/histidase family			717
D7SW64	188	0.639456	0	0	-30.246	-39.54	1.93813e-21	Whole genome shotgun sequence of line PN40024, scaffold_31.assembly12x (Fragment)	VIT_00022234001	Vitis vinifera (Grape)				IPR008700;					17721507;	98
Q6AWV1	182	0.401766	0	0	-30.2694	-39.4932	2.16381e-21	Probable ribonuclease P/MRP protein subunit POP5 (EC 3.1.26.5) (Protein EMBRYO DEFECTIVE 1687)	EMB1687 At1g04635 T1G11.24	Arabidopsis thaliana (Mouse-ear cress)	GO:0005730; GO:0004526; GO:0008033; GO:0005773	nucleolus; ribonuclease P activity; tRNA processing; vacuole	Complete proteome; Hydrolase; Nucleus; tRNA processing	IPR002759;	3.1.26.5		Eukaryotic/archaeal RNase P protein component 2 family		11130712; 14593172	151
Q2I2S8	537	0.821101	41	0.0626911	-9.91137	-1.89905	6.0811e-21	Ethylene-responsive element-binding protein	ERF-6	Medicago truncatula (Barrel medic)	GO:0003677; GO:0005634; GO:0006355; GO:0003700; GO:0006350	DNA binding; nucleus; regulation of transcription, DNA-dependent; sequence-specific DNA binding transcription factor activity; transcription	DNA-binding; Nucleus; Transcription; Transcription regulation	IPR016177; IPR001471;						218
B9S0M0	1120	1.2963	147	0.170139	-8.46006	-1.11744	1.61116e-20	Aquaporin PIP2.2, putative	RCOM_1356060	Ricinus communis (Castor bean)	GO:0016021; GO:0055085; GO:0005215	integral to membrane; transmembrane transport; transporter activity	Membrane; Transmembrane; Transport	IPR012269; IPR000425; IPR022357;			MIP/aquaporin family			288
B9R7X8	614	2.59072	55	0.232068	-9.60281	-1.66856	3.76847e-20	Low-molecular-weight cysteine-rich protein LCR78, putative	RCOM_1595110	Ricinus communis (Castor bean)	GO:0006952	defense response		IPR008176; IPR003614;						79
B9RID3	260	0.515873	6	0.0119048	-11.8209	-3.62523	6.33933e-20	Putative uncharacterized protein	RCOM_1578080	Ricinus communis (Castor bean)				IPR003435;						168
D7SHQ8	173	0.0800926	0	0	-30.306	-39.4201	8.00952e-20	Whole genome shotgun sequence of line PN40024, scaffold_0.assembly12x (Fragment)	VIT_00007733001	Vitis vinifera (Grape)	GO:0005452; GO:0016021	inorganic anion exchanger activity; integral to membrane		IPR011531; IPR003020;					17721507;	720
B9DI67	165	0.0961538	0	0	-30.3402	-39.3518	1.63114e-19	AT4G39640 protein	AT4G39640	Arabidopsis thaliana (Mouse-ear cress)	GO:0003840	gamma-glutamyltransferase activity		IPR000101;						572
D7SU51	163	0.312261	0	0	-30.349	-39.3342	2.98575e-19	Whole genome shotgun sequence of line PN40024, scaffold_8.assembly12x (Fragment)	VIT_00035566001	Vitis vinifera (Grape)				IPR009288; IPR013024;					17721507;	174
A5BGU8	161	0.205619	0	0	-30.3579	-39.3163	5.46051e-19	Putative uncharacterized protein	VITISV_008157	Vitis vinifera (Grape)	GO:0005634; GO:0006355; GO:0043565; GO:0003700; GO:0006350; GO:0030528	nucleus; regulation of transcription, DNA-dependent; sequence-specific DNA binding; sequence-specific DNA binding transcription factor activity; transcription; transcription regulator activity	DNA-binding; Homeobox; Nucleus; Transcription; Transcription regulation	IPR001356; IPR017970; IPR009057; IPR012287; IPR000047; IPR003106;		Homeobox DNA-binding domain (1)				261
B9R7L2	161	0.101258	0	0	-30.3579	-39.3163	5.46051e-19	Cytochrome P450, putative (EC 1.14.13.88)	RCOM_1592830	Ricinus communis (Castor bean)	GO:0009055; GO:0033772; GO:0020037; GO:0055114	electron carrier activity; flavonoid 3',5'-hydroxylase activity; heme binding; oxidation reduction	Heme; Iron; Metal-binding; Monooxygenase; Oxidoreductase	IPR001128; IPR017972; IPR002401;	1.14.13.88		Cytochrome P450 family			530
A5BC26	159	0.329193	0	0	-30.3669	-39.2983	9.97756e-19	Putative uncharacterized protein	VITISV_042545	Vitis vinifera (Grape)	GO:0005576	extracellular region		IPR001283; IPR018244; IPR014044;						161
D7T750	159	0.148045	0	0	-30.3669	-39.2983	9.97756e-19	Whole genome shotgun sequence of line PN40024, scaffold_20.assembly12x (Fragment)	VIT_00018057001	Vitis vinifera (Grape)	GO:0004781; GO:0000103	sulfate adenylyltransferase (ATP) activity; sulfate assimilation		IPR015947; IPR014729; IPR002650;					17721507;	358
D7SNS7	157	0.534014	0	0	-30.376	-39.2801	3.32205e-18	Whole genome shotgun sequence of line PN40024, scaffold_29.assembly12x (Fragment)	VIT_00021052001	Vitis vinifera (Grape)				IPR007513;					17721507;	98
D7TNU6	157	0.146592	0	0	-30.376	-39.2801	3.32205e-18	Whole genome shotgun sequence of line PN40024, scaffold_156.assembly12x (Fragment)	VIT_00001366001	Vitis vinifera (Grape)	GO:0005634; GO:0006355; GO:0043565; GO:0003700; GO:0006350; GO:0016563	nucleus; regulation of transcription, DNA-dependent; sequence-specific DNA binding; sequence-specific DNA binding transcription factor activity; transcription; transcription activator activity	DNA-binding; Homeobox; Nucleus; Transcription; Transcription regulation	IPR006712; IPR001356; IPR017970; IPR009057; IPR012287; IPR003106;		Homeobox DNA-binding domain (1)			17721507;	357
D7TTG7	151	0.0903651	0	0	-30.4041	-39.2238	3.67324e-18	Whole genome shotgun sequence of line PN40024, scaffold_12.assembly12x (Fragment)	VIT_00013234001	Vitis vinifera (Grape)	GO:0003677; GO:0005634; GO:0006355; GO:0000156; GO:0000160	DNA binding; nucleus; regulation of transcription, DNA-dependent; two-component response regulator activity; two-component signal transduction system (phosphorelay)	Nucleus	IPR011006; IPR009057; IPR012287; IPR017930; IPR006447; IPR014778; IPR001789;					17721507;	557
Q940D6	150	0.18315	0	0	-30.4089	-39.2142	3.67324e-18	AT4g19390/T5K18_170		Arabidopsis thaliana (Mouse-ear cress)				IPR005134; IPR016804;						273
B9SGT5	148	0.203857	0	0	-30.4186	-39.1949	6.74161e-18	Glutathione-s-transferase omega, putative	RCOM_0819940	Ricinus communis (Castor bean)	GO:0016740	transferase activity	Transferase	IPR010987; IPR004045; IPR017933; IPR004046; IPR012336; IPR012335;		GST C-terminal domain (1); GST N-terminal domain (1)	GST superfamily			242
B9T364	153	0.147399	0	0	-30.3946	-39.2428	1.10187e-17	NAC domain-containing protein, putative	RCOM_0129350	Ricinus communis (Castor bean)	GO:0003677; GO:0045449	DNA binding; regulation of transcription		IPR003441;						346
A5AT46	152	0.130249	0	0	-30.3994	-39.2334	2.00379e-17	Putative uncharacterized protein	VITISV_021647	Vitis vinifera (Grape)	GO:0004867	serine-type endopeptidase inhibitor activity		IPR000215; IPR015554;			Serpin family			389
A5BK99	152	0.0751731	0	0	-30.3994	-39.2334	2.00379e-17	Putative uncharacterized protein	VITISV_014472	Vitis vinifera (Grape)	GO:0003676; GO:0008270	nucleic acid binding; zinc ion binding	ANK repeat; Metal-binding; Repeat; Zinc	IPR002110; IPR020683; IPR000571;						674
D7SQM2	146	0.216296	0	0	-30.4284	-39.1753	2.26449e-17	Whole genome shotgun sequence of line PN40024, scaffold_141.assembly12x (Fragment)	VIT_00000755001	Vitis vinifera (Grape)	GO:0003677; GO:0000786; GO:0006334; GO:0005634	DNA binding; nucleosome; nucleosome assembly; nucleus	Chromosome; DNA-binding; Nucleus	IPR005818; IPR005819; IPR011991;			Histone H1/H5 family		17721507;	225
B9S2S9	145	0.292929	0	0	-30.4334	-39.1653	2.26449e-17	Calcium binding protein/cast, putative	RCOM_0561520	Ricinus communis (Castor bean)	GO:0005509	calcium ion binding	Calcium	IPR018248; IPR011992; IPR018247; IPR018249; IPR002048;						165
D7TR78	145	0.27619	0	0	-30.4334	-39.1653	2.26449e-17	Whole genome shotgun sequence of line PN40024, scaffold_235.assembly12x (Fragment)	VIT_00004816001	Vitis vinifera (Grape)									17721507;	175
C9WSP9	328	0.433862	17	0.0224868	-10.902	-2.45791	2.44752e-17	Tonoplast intrinsic protein	TIP1;1	Hevea brasiliensis (Para rubber tree) (Siphonia brasiliensis)	GO:0016021; GO:0055085; GO:0005215	integral to membrane; transmembrane transport; transporter activity	Membrane; Transmembrane; Transport	IPR012269; IPR000425; IPR022357;			MIP/aquaporin family		19656906	252
P35132	766	1.72523	91	0.204955	-9.08004	-1.26123	3.61941e-17	SUMO-conjugating enzyme UBC9 (EC 6.3.2.-) (UBCAT4B) (Ubiquitin carrier protein 9) (Ubiquitin-conjugating enzyme E2 9) (Ubiquitin-conjugating enzyme E2-17 kDa) (Ubiquitin-protein ligase 9)	UBC9 UBC4B At4g27960 T13J8.70	Arabidopsis thaliana (Mouse-ear cress)	GO:0005524; GO:0051246; GO:0006511; GO:0004842	ATP binding; regulation of protein metabolic process; ubiquitin-dependent protein catabolic process; ubiquitin-protein ligase activity	ATP-binding; Alternative splicing; Complete proteome; Ligase; Nucleotide-binding; Ubl conjugation pathway	IPR016135; IPR000608;	6.3.2.-		Ubiquitin-conjugating enzyme family		8220461; 8078482; 16339806; 10617198; 14593172; 8281187; 16640601	148
C7U1K1	143	0.151805	0	0	-30.4434	-39.1453	7.57684e-17	ACC oxidase	aco1	Cucumis sativus (Cucumber)	GO:0055114; GO:0016491	oxidation reduction; oxidoreductase activity	Iron; Oxidoreductase	IPR005123;			Iron/ascorbate-dependent oxidoreductase family			314
P93784	143	0.184755	0	0	-30.4434	-39.1453	7.57684e-17	14-3-3-like protein 16R		Solanum tuberosum (Potato)	GO:0019904	protein domain specific binding		IPR000308;			14-3-3 family			258
B9RZB4	134	0.0828695	0	0	-30.4903	-39.0515	1.52005e-16	Sugar transporter, putative (EC 1.3.1.74)	RCOM_0937520	Ricinus communis (Castor bean)	GO:0032440; GO:0008643; GO:0016021; GO:0055114; GO:0022891	2-alkenal reductase activity; carbohydrate transport; integral to membrane; oxidation reduction; substrate-specific transmembrane transporter activity	Membrane; Oxidoreductase; Sugar transport; Transmembrane; Transmembrane helix; Transport	IPR020846; IPR016196; IPR005828; IPR003663; IPR005829;	1.3.1.74		Major facilitator superfamily, Sugar transporter (TC 2.A.1.1) family			539
D7TQ45	134	0.137014	0	0	-30.4903	-39.0515	1.52005e-16	Whole genome shotgun sequence of line PN40024, scaffold_40.assembly12x (Fragment)	VIT_00025829001	Vitis vinifera (Grape)	GO:0004197; GO:0006508	cysteine-type endopeptidase activity; proteolysis		IPR011600;					17721507;	326
B9RQS2	139	0.35641	0	0	-30.4639	-39.1044	2.52486e-16	Putative uncharacterized protein	RCOM_0706040	Ricinus communis (Castor bean)				IPR021899;						130
B9SGP9	139	0.187584	0	0	-30.4639	-39.1044	2.52486e-16	Putative uncharacterized protein	RCOM_0819280	Ricinus communis (Castor bean)				IPR006461;						247
Q8H159	5855	4.27061	1292	0.942378	-5.69911	-0.367889	3.76475e-16	Polyubiquitin 10 [Cleaved into: Ubiquitin]	UBQ10 At4g05320 C17L7.240	Arabidopsis thaliana (Mouse-ear cress)	GO:0005737; GO:0005634	cytoplasm; nucleus	Alternative splicing; Complete proteome; Cytoplasm; Isopeptide bond; Nucleus; Repeat; Ubl conjugation; Ubl conjugation pathway	IPR000626; IPR019954; IPR019956; IPR019955;		Ubiquitin-like domains (6)	Ubiquitin family		7713442; 10617198; 14593172; 17272265	457
P55217	138	0.0817052	0	0	-30.4691	-39.094	4.60176e-16	Cystathionine gamma-synthase, chloroplastic (CGS) (EC 2.5.1.48) (O-succinylhomoserine (thiol)-lyase)	CGS1 CYS1 At3g01120 T4P13.19	Arabidopsis thaliana (Mouse-ear cress)	GO:0009507; GO:0003962; GO:0009086; GO:0030170	chloroplast; cystathionine gamma-synthase activity; methionine biosynthetic process; pyridoxal phosphate binding	Amino-acid biosynthesis; Chloroplast; Complete proteome; Methionine biosynthesis; Plastid; Polymorphism; Pyridoxal phosphate; Transferase; Transit peptide	IPR000277; IPR015424; IPR015421; IPR015422;	2.5.1.48		Trans-sulfuration enzymes family		9002610; 11130713; 14593172; 7816049	563
A5BID5	137	0.172327	0	0	-30.4743	-39.0835	4.60176e-16	Putative uncharacterized protein	VITISV_015622	Vitis vinifera (Grape)	GO:0003676; GO:0005634	nucleic acid binding; nucleus		IPR012337; IPR006941;						265
B9SHH8	137	0.166061	0	0	-30.4743	-39.0835	4.60176e-16	Endonuclease, putative	RCOM_1121850	Ricinus communis (Castor bean)	GO:0004519; GO:0003676	endonuclease activity; nucleic acid binding	Endonuclease; Hydrolase; Nuclease	IPR002711; IPR003615;						275
B9S2N9	131	0.117069	0	0	-30.5066	-39.0189	5.13757e-16	F-box/LRR-repeat protein, putative	RCOM_0559620	Ricinus communis (Castor bean)				IPR001810; IPR006553;						373
D5KXY0	131	0.0316196	0	0	-30.5066	-39.0189	5.13757e-16	Magnesium chelatase H subunit	CHLH	Vitis vinifera (Grape)	GO:0005488; GO:0015995; GO:0016851	binding; chlorophyll biosynthetic process; magnesium chelatase activity		IPR011771; IPR003672; IPR022571; IPR016040;						1381
B9RYQ6	136	0.079953	0	0	-30.4796	-39.0729	8.37794e-16	Alpha,alpha-trehalase, putative (EC 3.2.1.28)	RCOM_1312580	Ricinus communis (Castor bean)	GO:0004555; GO:0005991	alpha,alpha-trehalase activity; trehalose metabolic process	Glycosidase; Hydrolase	IPR008928; IPR001661; IPR018232;	3.2.1.28					567
P27518	849	1.06792	112	0.140881	-8.85605	-1.11009	8.40551e-16	Chlorophyll a-b binding protein 151, chloroplastic (LHCII type II CAB-151) (LHCP)	CAB-151	Gossypium hirsutum (Upland cotton) (Gossypium mexicanum)	GO:0016168; GO:0009535; GO:0016021; GO:0046872; GO:0009765; GO:0009522; GO:0009523; GO:0018298	chlorophyll binding; chloroplast thylakoid membrane; integral to membrane; metal ion binding; photosynthesis, light harvesting; photosystem I; photosystem II; protein-chromophore linkage	Acetylation; Chlorophyll; Chloroplast; Chromophore; Magnesium; Membrane; Metal-binding; Phosphoprotein; Photosynthesis; Photosystem I; Photosystem II; Plastid; Thylakoid; Transit peptide; Transmembrane; Transmembrane helix	IPR001344; IPR022796;			Light-harvesting chlorophyll a/b-binding (LHC) protein family		1558959	265
B9SUG2	135	0.11194	0	0	-30.4849	-39.0622	1.52358e-15	Guanylate kinase, putative (EC 2.7.4.8)	RCOM_0751830	Ricinus communis (Castor bean)	GO:0004385; GO:0006163	guanylate kinase activity; purine nucleotide metabolic process	Kinase; Transferase	IPR008144; IPR008145; IPR020590; IPR017665;	2.7.4.8	Guanylate kinase-like domain (1)				402
A5B629	128	0.0812698	0	0	-30.5233	-38.9854	1.72924e-15	Putative uncharacterized protein	VITISV_031127	Vitis vinifera (Grape)	GO:0009055; GO:0020037; GO:0004497; GO:0055114	electron carrier activity; heme binding; monooxygenase activity; oxidation reduction	Heme; Iron; Metal-binding; Monooxygenase; Oxidoreductase	IPR001128; IPR017972; IPR002401;			Cytochrome P450 family			525
A5BNK4	128	0.0992248	0	0	-30.5233	-38.9854	1.72924e-15	Putative uncharacterized protein	VITISV_014976	Vitis vinifera (Grape)				IPR010410;						430
D7SX57	128	0.107473	0	0	-30.5233	-38.9854	1.72924e-15	Whole genome shotgun sequence of line PN40024, scaffold_241.assembly12x (Fragment)	VIT_00004916001	Vitis vinifera (Grape)				IPR000073;					17721507;	397
Q2Z1Y2	128	0.0843215	0	0	-30.5233	-38.9854	1.72924e-15	Serine carboxypeptidase	Pm69	Prunus mume (Japanese flowering apricot)	GO:0006508; GO:0004185	proteolysis; serine-type carboxypeptidase activity	Carboxypeptidase; Hydrolase; Protease	IPR001563; IPR018202;						506
Q8VYW6	128	0.0745921	0	0	-30.5233	-38.9854	1.72924e-15	AT4g39640/T19P19_30 (At4g39640/T19P19_30)	At4g39640	Arabidopsis thaliana (Mouse-ear cress)	GO:0048046; GO:0003840; GO:0006751; GO:0016756; GO:0009505; GO:0006979	apoplast; gamma-glutamyltransferase activity; glutathione catabolic process; glutathione gamma-glutamylcysteinyltransferase activity; plant-type cell wall; response to oxidative stress	Complete proteome	IPR000101;					10617198;	572
B9S8R7	127	0.126747	0	0	-30.529	-38.9741	3.16738e-15	Oxygen-evolving enhancer protein 1, chloroplast, putative	RCOM_0603960	Ricinus communis (Castor bean)	GO:0005509; GO:0019898; GO:0009654; GO:0015979; GO:0042549	calcium ion binding; extrinsic to membrane; oxygen evolving complex; photosynthesis; photosystem II stabilization		IPR002628;						334
B9SCQ9	127	0.102254	0	0	-30.529	-38.9741	3.16738e-15	Oxidoreductase, putative	RCOM_1279620	Ricinus communis (Castor bean)	GO:0005488; GO:0003824	binding; catalytic activity		IPR013120; IPR004262; IPR016040;						414
D7MMC2	126	0.0867769	0	0	-30.5347	-38.9627	3.16738e-15	Calmodulin-binding protein	ARALYDRAFT_332487	Arabidopsis lyrata subsp. lyrata				IPR012416;						484
P09189	330	0.168971	22	0.0112647	-10.7117	-2.09472	4.87413e-15	Heat shock cognate 70 kDa protein	HSP70	Petunia hybrida (Petunia)	GO:0005524; GO:0006950	ATP binding; response to stress	ATP-binding; Nucleotide-binding; Stress response	IPR018181; IPR001023; IPR013126;			Heat shock protein 70 family			651
B9GPM7	195	0.159705	5	0.004095	-12.1599	-3.47323	5.24737e-15	Predicted protein	POPTRDRAFT_753848	Populus trichocarpa (Western balsam poplar) (Populus balsamifera subsp. trichocarpa)	GO:0016021; GO:0055085	integral to membrane; transmembrane transport		IPR004776;					16973872;	407
A9PIK1	125	0.293427	0	0	-30.5404	-38.9512	5.7951e-15	Predicted protein (Putative uncharacterized protein)	POPTRDRAFT_746459	Populus trichocarpa (Western balsam poplar) (Populus balsamifera subsp. trichocarpa)	GO:0043565	sequence-specific DNA binding		IPR001387; IPR010982; IPR013729;					18230180; 16973872;	142
D7TI52	125	0.222816	0	0	-30.5404	-38.9512	5.7951e-15	Whole genome shotgun sequence of line PN40024, scaffold_7.assembly12x (Fragment)	VIT_00033386001	Vitis vinifera (Grape)	GO:0004519; GO:0003676	endonuclease activity; nucleic acid binding		IPR002711; IPR003615;					17721507;	187
B9RBZ6	246	0.300366	11	0.013431	-11.4236	-2.67091	5.90809e-15	Putative uncharacterized protein	RCOM_1682530	Ricinus communis (Castor bean)										273
O04905	116	0.191419	0	0	-30.5943	-38.8434	2.14488e-14	Uridylate kinase (UK) (EC 2.7.4.-) (UMP/CMP kinase) (Uridine monophosphate kinase) (UMP kinase)	PYR6 At5g26667 T7I7.5	Arabidopsis thaliana (Mouse-ear cress)	GO:0005524; GO:0004127; GO:0006221; GO:0009173; GO:0009041	ATP binding; cytidylate kinase activity; pyrimidine nucleotide biosynthetic process; pyrimidine ribonucleoside monophosphate metabolic process; uridylate kinase activity	ATP-binding; Alternative splicing; Complete proteome; Kinase; Nucleotide-binding; Pyrimidine biosynthesis; Transferase	IPR000850; IPR006266;	2.7.4.-		Adenylate kinase family		9576794; 11130714	202
Q6U7H9	116	0.092504	0	0	-30.5943	-38.8434	2.14488e-14	Pectate lyase		Malus domestica (Apple) (Pyrus malus)	GO:0016829	lyase activity	Lyase	IPR002022; IPR018082; IPR006626; IPR012334; IPR011050;						418
B9SQ34	115	0.13789	0	0	-30.6006	-38.8309	2.14488e-14	Protein binding protein, putative	RCOM_0644140	Ricinus communis (Castor bean)	GO:0005515; GO:0008270	protein binding; zinc ion binding	Metal-binding; Zinc; Zinc-finger	IPR018957; IPR001841; IPR017907;						278
E0CUV1	115	0.178295	0	0	-30.6006	-38.8309	2.14488e-14	Whole genome shotgun sequence of line PN40024, scaffold_50.assembly12x (Fragment)	VIT_00028854001	Vitis vinifera (Grape)				IPR005326;					17721507;	215
D7SSH2	121	0.149383	0	0	-30.5639	-38.9043	3.52457e-14	Whole genome shotgun sequence of line PN40024, scaffold_301.assembly12x (Fragment)	VIT_00005848001	Vitis vinifera (Grape)	GO:0055114; GO:0016491; GO:0008270	oxidation reduction; oxidoreductase activity; zinc ion binding		IPR013149; IPR002085; IPR011032; IPR016040; IPR014189;					17721507;	270
D7TU54	121	0.0477318	0	0	-30.5639	-38.9043	3.52457e-14	Whole genome shotgun sequence of line PN40024, scaffold_17.assembly12x (Fragment)	VIT_00015676001	Vitis vinifera (Grape)	GO:0008686; GO:0003935; GO:0009231	3,4-dihydroxy-2-butanone-4-phosphate synthase activity; GTP cyclohydrolase II activity; riboflavin biosynthetic process		IPR014733; IPR009009; IPR017945; IPR000422; IPR007112; IPR000926; IPR016299; IPR005132;		Expansin-like EG45 domain (1)			17721507;	845
E0CVF3	121	0.261905	0	0	-30.5639	-38.9043	3.52457e-14	Whole genome shotgun sequence of line PN40024, scaffold_98.assembly12x (Fragment)	VIT_00038676001	Vitis vinifera (Grape)				IPR002759;					17721507;	154
P29685	240	0.142349	11	0.00652432	-11.4414	-2.63528	3.58544e-14	ATP synthase subunit beta, mitochondrial (EC 3.6.3.14)	ATPB	Hevea brasiliensis (Para rubber tree) (Siphonia brasiliensis)	GO:0005524; GO:0015986; GO:0046933; GO:0008553; GO:0000275; GO:0046961	ATP binding; ATP synthesis coupled proton transport; hydrogen ion transporting ATP synthase activity, rotational mechanism; hydrogen-exporting ATPase activity, phosphorylative mechanism; mitochondrial proton-transporting ATP synthase complex, catalytic core F(1); proton-transporting ATPase activity, rotational mechanism	ATP synthesis; ATP-binding; CF(1); Hydrogen ion transport; Hydrolase; Ion transport; Membrane; Mitochondrion; Mitochondrion inner membrane; Nucleotide-binding; Transit peptide; Transport	IPR020971; IPR020003; IPR000194; IPR003593; IPR005722; IPR018118; IPR000793; IPR004100;	3.6.3.14		ATPase alpha/beta chains family		1371409	562
B9GL66	114	0.0610932	0	0	-30.6069	-38.8183	3.94726e-14	Predicted protein	POPTRDRAFT_751215	Populus trichocarpa (Western balsam poplar) (Populus balsamifera subsp. trichocarpa)	GO:0030246; GO:0005975; GO:0005576; GO:0004553	carbohydrate binding; carbohydrate metabolic process; extracellular region; hydrolase activity, hydrolyzing O-glycosyl compounds		IPR008928; IPR012341; IPR019028; IPR001701; IPR018221;					16973872;	622
B9T0T1	119	0.236111	0	0	-30.5759	-38.8802	6.41797e-14	Calcium ion binding protein, putative	RCOM_0340110	Ricinus communis (Castor bean)	GO:0005509	calcium ion binding	Calcium; Repeat	IPR018248; IPR011992; IPR018247; IPR018249; IPR002048; IPR001751;						168
B9R726	113	0.0489814	0	0	-30.6133	-38.8056	7.25575e-14	Xylem serine proteinase 1, putative (EC 3.4.21.25)	RCOM_1588040	Ricinus communis (Castor bean)	GO:0042802; GO:0043086; GO:0006508; GO:0004252	identical protein binding; negative regulation of catalytic activity; proteolysis; serine-type endopeptidase activity	Hydrolase; Protease; Serine protease	IPR000209; IPR022398; IPR015500; IPR009020; IPR010259; IPR003137;	3.4.21.25					769
B9SVD1	118	0.0938743	0	0	-30.582	-38.8681	1.16718e-13	ATP binding protein, putative (EC 2.7.10.2)	RCOM_0565090	Ricinus communis (Castor bean)	GO:0005524; GO:0004715; GO:0006468; GO:0004674	ATP binding; non-membrane spanning protein tyrosine kinase activity; protein amino acid phosphorylation; protein serine/threonine kinase activity	ATP-binding; Kinase; Nucleotide-binding; Serine/threonine-protein kinase; Transferase	IPR011009; IPR000719; IPR017441; IPR017442; IPR008271;	2.7.10.2		Protein kinase superfamily			419
B9R767	230	0.234455	11	0.011213	-11.4721	-2.57388	2.30966e-13	L-asparaginase, putative (EC 3.5.1.1)	RCOM_1589270	Ricinus communis (Castor bean)	GO:0004067	asparaginase activity	Hydrolase	IPR000246;	3.5.1.1					327
B8Y6I1	110	0.282051	0	0	-30.6327	-38.7668	2.44273e-13	Vacuolar ATPase F subunit	VHA-F	Hevea brasiliensis (Para rubber tree) (Siphonia brasiliensis)	GO:0015986; GO:0046933; GO:0046961; GO:0033180	ATP synthesis coupled proton transport; hydrogen ion transporting ATP synthase activity, rotational mechanism; proton-transporting ATPase activity, rotational mechanism; proton-transporting V-type ATPase, V1 domain		IPR005772; IPR008218;						130
B9SMC5	109	0.0839107	0	0	-30.6392	-38.7536	2.44273e-13	Amino acid transporter, putative	RCOM_0600380	Ricinus communis (Castor bean)	GO:0016021	integral to membrane	Membrane; Transmembrane; Transmembrane helix	IPR013057;						433
C0LQ97	109	0.0814649	0	0	-30.6392	-38.7536	2.44273e-13	VTC2-like protein		Malus domestica (Apple) (Pyrus malus)									20159657	446
D7TE52	109	0.091061	0	0	-30.6392	-38.7536	2.44273e-13	Whole genome shotgun sequence of line PN40024, scaffold_59.assembly12x (Fragment)	VIT_00030386001	Vitis vinifera (Grape)	GO:0005488; GO:0055114; GO:0016630	binding; oxidation reduction; protochlorophyllide reductase activity		IPR002198; IPR002347; IPR016040; IPR005979;					17721507;	399
Q9LH84	479	0.301258	52	0.0327044	-9.82238	-1.39127	5.80695e-13	Putative uncharacterized protein At3g28510 (Similarity to AAA-type ATPase)	At3g28510	Arabidopsis thaliana (Mouse-ear cress)	GO:0005524; GO:0017111	ATP binding; nucleoside-triphosphatase activity	ATP-binding; Complete proteome; Nucleotide-binding	IPR003593; IPR003959;					11130713;	530
B9SRK5	107	0.0996276	0	0	-30.6526	-38.7269	8.18195e-13	Putative uncharacterized protein	RCOM_1412330	Ricinus communis (Castor bean)	GO:0005622; GO:0003676; GO:0008270	intracellular; nucleic acid binding; zinc ion binding		IPR012866; IPR015880; IPR013087;						358
D7TH79	106	0.146006	0	0	-30.6594	-38.7134	8.18195e-13	Whole genome shotgun sequence of line PN40024, scaffold_7.assembly12x (Fragment)	VIT_00033965001	Vitis vinifera (Grape)	GO:0005515; GO:0008270	protein binding; zinc ion binding	Metal-binding; Zinc; Zinc-finger	IPR018957; IPR001841; IPR017907;					17721507;	242
D7TTG6	104	0.0681074	0	0	-30.6731	-38.6859	1.49444e-12	Whole genome shotgun sequence of line PN40024, scaffold_12.assembly12x (Fragment)	VIT_00013233001	Vitis vinifera (Grape)				IPR004159;					17721507;	509
B9SIQ2	1524	2.61856	274	0.47079	-7.7887	-0.663441	2.23281e-12	Alpha-amylase/subtilisin inhibitor, putative	RCOM_0538680	Ricinus communis (Castor bean)	GO:0004866	endopeptidase inhibitor activity		IPR011065; IPR002160;						194
B9S0A1	103	0.149927	0	0	-30.6801	-38.6719	2.7258e-12	UDP-glucosyltransferase, putative (EC 2.4.1.115)	RCOM_1351960	Ricinus communis (Castor bean)	GO:0047213	anthocyanidin 3-O-glucosyltransferase activity	Glycosyltransferase; Transferase	IPR002213;	2.4.1.115		UDP-glycosyltransferase family			229
B9SUX4	103	0.0811663	0	0	-30.6801	-38.6719	2.7258e-12	Dimethylaniline monooxygenase, putative (EC 1.14.13.8)	RCOM_0251310	Ricinus communis (Castor bean)	GO:0050660; GO:0050661; GO:0004499; GO:0055114	FAD or FADH2 binding; NADP or NADPH binding; flavin-containing monooxygenase activity; oxidation reduction	Monooxygenase; Oxidoreductase	IPR000960; IPR020946;	1.14.13.8					423
D7TN20	103	0.0761271	0	0	-30.6801	-38.6719	2.7258e-12	Whole genome shotgun sequence of line PN40024, scaffold_154.assembly12x (Fragment)	VIT_00001281001	Vitis vinifera (Grape)	GO:0050660; GO:0050661; GO:0004499; GO:0055114	FAD or FADH2 binding; NADP or NADPH binding; flavin-containing monooxygenase activity; oxidation reduction		IPR000960; IPR020946;					17721507;	451
D7UDF6	103	0.106295	0	0	-30.6801	-38.6719	2.7258e-12	Whole genome shotgun sequence of line PN40024, scaffold_122.assembly12x (Fragment)	VIT_00013433001	Vitis vinifera (Grape)	GO:0003824; GO:0044237; GO:0050662	catalytic activity; cellular metabolic process; coenzyme binding		IPR001509; IPR016040;					17721507;	323
Q8LEH3	102	0.112211	0	0	-30.6871	-38.6579	4.96465e-12	Cinnamoyl-CoA reductase-like protein		Arabidopsis thaliana (Mouse-ear cress)	GO:0003824; GO:0044237; GO:0050662	catalytic activity; cellular metabolic process; coenzyme binding		IPR001509; IPR016040;					12093376;	303
B9SFH0	101	0.0758258	0	0	-30.6942	-38.6436	4.96465e-12	Protein kinase atmrk1, putative (EC 2.7.10.2)	RCOM_0646260	Ricinus communis (Castor bean)	GO:0005524; GO:0004715; GO:0006468; GO:0004674	ATP binding; non-membrane spanning protein tyrosine kinase activity; protein amino acid phosphorylation; protein serine/threonine kinase activity	Kinase; Transferase	IPR011009; IPR000719; IPR001245; IPR015783; IPR008271;	2.7.10.2					444
B9RII2	96	0.048048	0	0	-30.7309	-38.5704	5.64556e-12	ATP binding protein, putative	RCOM_1579380	Ricinus communis (Castor bean)	GO:0005524; GO:0006468; GO:0004672	ATP binding; protein amino acid phosphorylation; protein kinase activity		IPR011009; IPR006843; IPR000719; IPR017442;						666
D7TAW6	96	0.0558464	0	0	-30.7309	-38.5704	5.64556e-12	Whole genome shotgun sequence of line PN40024, scaffold_10.assembly12x (Fragment)	VIT_00010463001	Vitis vinifera (Grape)	GO:0008171; GO:0016020	O-methyltransferase activity; membrane		IPR000620; IPR018247; IPR002935;					17721507;	573
E0CR47	95	0.0851254	0	0	-30.7384	-38.5553	5.64556e-12	Whole genome shotgun sequence of line PN40024, scaffold_1.assembly12x (Fragment)	VIT_00008846001	Vitis vinifera (Grape)			Heme; Iron; Metal-binding; Oxidoreductase; Peroxidase	IPR002207; IPR010255; IPR002016; IPR019793;					17721507;	372
B9SA77	100	0.2849	0	0	-30.7014	-38.6293	9.02902e-12	Putative uncharacterized protein	RCOM_0863040	Ricinus communis (Castor bean)										117
B9SPF4	100	0.178253	0	0	-30.7014	-38.6293	9.02902e-12	Nut2, putative	RCOM_0085590	Ricinus communis (Castor bean)	GO:0016455; GO:0016592; GO:0006357	RNA polymerase II transcription mediator activity; mediator complex; regulation of transcription from RNA polymerase II promoter		IPR019145;						187
B9UD35	100	0.0430663	0	0	-30.7014	-38.6293	9.02902e-12	Seed imbibition protein 1	SIP1	Vitis vinifera (Grape)	GO:0003824	catalytic activity		IPR013785; IPR017853; IPR008811;						774
Q9FUF0	100	0.137741	0	0	-30.7014	-38.6293	9.02902e-12	Elongation factor 2 (Fragment)		Solanum lycopersicum (Tomato) (Lycopersicon esculentum)	GO:0005525; GO:0003746	GTP binding; translation elongation factor activity	Elongation factor; Protein biosynthesis	IPR009022; IPR004161; IPR009000;						242
B9RCT6	94	0.147799	0	0	-30.746	-38.54	1.03827e-11	Putative uncharacterized protein	RCOM_1692120	Ricinus communis (Castor bean)										212
B9RK54	94	0.0579174	0	0	-30.746	-38.54	1.03827e-11	Putative uncharacterized protein	RCOM_1046590	Ricinus communis (Castor bean)										541
D7SW98	94	0.0681159	0	0	-30.746	-38.54	1.03827e-11	Whole genome shotgun sequence of line PN40024, scaffold_31.assembly12x (Fragment)	VIT_00022276001	Vitis vinifera (Grape)				IPR000717; IPR011991;		PCI domain (1)			17721507;	460
B9SET7	93	0.0478395	0	0	-30.7538	-38.5246	1.03827e-11	Grr1, plant, putative	RCOM_0224460	Ricinus communis (Castor bean)				IPR001810; IPR022364; IPR006553;		F-box domain (1)				648
E0CR86	443	1.1447	49	0.126615	-9.9216	-1.36428	1.08227e-11	Whole genome shotgun sequence of line PN40024, scaffold_1.assembly12x (Fragment)	VIT_00008891001	Vitis vinifera (Grape)				IPR008554; IPR012336; IPR012335;					17721507;	129
A5ASW8	99	0.128405	0	0	-30.7087	-38.6148	1.63957e-11	Putative uncharacterized protein	VITISV_015544	Vitis vinifera (Grape)	GO:0009507; GO:0016020; GO:0009765	chloroplast; membrane; photosynthesis, light harvesting	Chloroplast; Photosynthesis; Plastid	IPR001344; IPR022796;						257
D7T237	99	0.0500759	0	0	-30.7087	-38.6148	1.63957e-11	Whole genome shotgun sequence of line PN40024, scaffold_22.assembly12x (Fragment)	VIT_00018536001	Vitis vinifera (Grape)	GO:0005524; GO:0006468; GO:0005515; GO:0004672	ATP binding; protein amino acid phosphorylation; protein binding; protein kinase activity		IPR011009; IPR001611; IPR000719; IPR001245;					17721507;	659
Q9LJI5	99	0.0940171	0	0	-30.7087	-38.6148	1.63957e-11	V-type proton ATPase subunit d1 (V-ATPase subunit d1) (Vacuolar H(+)-ATPase subunit d isoform 1) (Vacuolar proton pump subunit d1)	VHA-D1 At3g28710 MZN14.21	Arabidopsis thaliana (Mouse-ear cress)	GO:0015986; GO:0015078; GO:0000325; GO:0005886; GO:0033179; GO:0005774	ATP synthesis coupled proton transport; hydrogen ion transmembrane transporter activity; plant-type vacuole; plasma membrane; proton-transporting V-type ATPase, V0 domain; vacuolar membrane	Complete proteome; Hydrogen ion transport; Ion transport; Membrane; Transport; Vacuole	IPR016727; IPR002843;			V-ATPase V0D/AC39 subunit family		10819329; 14593172; 11950611	351
B9RWX6	92	0.0212963	0	0	-30.7616	-38.509	1.90674e-11	Fkbp-rapamycin associated protein, putative (EC 2.7.11.1)	RCOM_1704650	Ricinus communis (Castor bean)	GO:0005524; GO:0016301; GO:0016773	ATP binding; kinase activity; phosphotransferase activity, alcohol group as acceptor	ATP-binding; Kinase; Nucleotide-binding; Transferase	IPR011989; IPR016024; IPR003152; IPR009076; IPR011009; IPR000403; IPR018936; IPR003151; IPR014009;	2.7.11.1	FAT domain (1); FATC domain (1); PI3K/PI4K domain (1)				1440
Q4JFW8	92	0.112745	0	0	-30.7616	-38.509	1.90674e-11	Green flesh protein (Senescence-inducible chloroplast stay-green protein 1)	SGR1	Solanum lycopersicum (Tomato) (Lycopersicon esculentum)									18359841;	272
Q04960	563	0.454399	73	0.0589185	-9.46113	-1.13499	2.16593e-11	DnaJ protein homolog (DNAJ-1)	DNAJ1	Cucumis sativus (Cucumber)	GO:0005524; GO:0031072; GO:0046872; GO:0005886; GO:0006457; GO:0009408; GO:0051082	ATP binding; heat shock protein binding; metal ion binding; plasma membrane; protein folding; response to heat; unfolded protein binding	Cell membrane; Chaperone; Lipoprotein; Membrane; Metal-binding; Methylation; Prenylation; Repeat; Stress response; Zinc; Zinc-finger	IPR012724; IPR002939; IPR001623; IPR018253; IPR008971; IPR015609; IPR003095; IPR001305;		CR-type zinc finger (1); J domain (1)			8342953	413
Q9ZV90	205	0.14386	11	0.0077193	-11.5551	-2.40787	3.40204e-11	F9K20.24 protein	At1g78720 F9K20.24	Arabidopsis thaliana (Mouse-ear cress)	GO:0015450; GO:0016020	P-P-bond-hydrolysis-driven protein transmembrane transporter activity; membrane	Complete proteome	IPR002208; IPR019561;			SecY/SEC61-alpha family		11130712	475
B9RNS0	91	0.0421296	0	0	-30.7694	-38.4932	3.49648e-11	Eukaryotic translation initiation factor 3 subunit, putative	RCOM_0920330	Ricinus communis (Castor bean)	GO:0003723; GO:0005737; GO:0000166; GO:0003743	RNA binding; cytoplasm; nucleotide binding; translation initiation factor activity	Cytoplasm; Initiation factor; Protein biosynthesis; RNA-binding	IPR011042; IPR012677; IPR013979; IPR011400; IPR000504; IPR015943;		RRM (RNA recognition motif) domain (1)				720
B9SJK9	91	0.122312	0	0	-30.7694	-38.4932	3.49648e-11	Putative uncharacterized protein	RCOM_0138900	Ricinus communis (Castor bean)	GO:0016021	integral to membrane		IPR018179; IPR004316;						248
C6KI43	91	0.0601852	0	0	-30.7694	-38.4932	3.49648e-11	UDP-glucosyltransferase family 1 protein	UGT2	Citrus sinensis (Sweet orange)	GO:0016758	transferase activity, transferring hexosyl groups	Glycosyltransferase; Transferase	IPR002213;			UDP-glycosyltransferase family			504
D7SV75	91	0.042247	0	0	-30.7694	-38.4932	3.49648e-11	Whole genome shotgun sequence of line PN40024, scaffold_8.assembly12x (Fragment)	VIT_00036012001	Vitis vinifera (Grape)	GO:0003723; GO:0005737; GO:0000166; GO:0003743	RNA binding; cytoplasm; nucleotide binding; translation initiation factor activity	Cytoplasm; Initiation factor; Protein biosynthesis; RNA-binding	IPR011042; IPR012677; IPR013979; IPR011400; IPR000504; IPR015943;		RRM (RNA recognition motif) domain (1)			17721507;	718
B9S368	90	0.075188	0	0	-30.7774	-38.4773	3.49648e-11	FUS-interacting serine-arginine-rich protein 1, putative	RCOM_0730610	Ricinus communis (Castor bean)	GO:0003676; GO:0000166	nucleic acid binding; nucleotide binding		IPR012677; IPR000504;						399
E0CRD4	90	0.0755668	0	0	-30.7774	-38.4773	3.49648e-11	Whole genome shotgun sequence of line PN40024, scaffold_1.assembly12x (Fragment)	VIT_00008948001	Vitis vinifera (Grape)			Glycosyltransferase; Golgi apparatus; Membrane; Transferase; Transmembrane; Transmembrane helix	IPR002659;					17721507;	397
Q84LB7	90	0.121951	0	0	-30.7774	-38.4773	3.49648e-11	Cysteine protease inhibitor cystatin (Fragment)		Malus domestica (Apple) (Pyrus malus)	GO:0004869; GO:0008233	cysteine-type endopeptidase inhibitor activity; peptidase activity	Hydrolase; Protease; Protease inhibitor; Thiol protease inhibitor	IPR000010; IPR020381; IPR018073;					12944368;	246
B9SIY7	471	0.437326	56	0.0519963	-9.78107	-1.26005	4.58652e-11	S-adenosylmethionine decarboxylase proenzyme (EC 4.1.1.50)	RCOM_0596710	Ricinus communis (Castor bean)	GO:0004014; GO:0008295; GO:0006597	adenosylmethionine decarboxylase activity; spermidine biosynthetic process; spermine biosynthetic process	Decarboxylase; Lyase; Polyamine biosynthesis; Pyruvate; S-adenosyl-L-methionine; Schiff base; Spermidine biosynthesis	IPR001985; IPR018167; IPR016067; IPR018166;	4.1.1.50		Eukaryotic AdoMetDC family			359
D7TIL3	159	0.2	6	0.00754717	-12.1756	-2.91575	5.78708e-11	Whole genome shotgun sequence of line PN40024, scaffold_7.assembly12x (Fragment)	VIT_00033590001	Vitis vinifera (Grape)	GO:0008168	methyltransferase activity		IPR013216;					17721507;	265
Q0ZIW0	141	0.0248283	4	0.000704349	-12.5548	-3.32738	6.14781e-11	Putative membrane protein ycf1 (RF1)	ycf1	Vitis vinifera (Grape)	GO:0031969; GO:0016021	chloroplast membrane; integral to membrane	Chloroplast; Membrane; Plastid; Transmembrane; Transmembrane helix	IPR008896;			Ycf1 family		16603088	1893
D7UB79	1220	2.12914	216	0.376963	-8.12076	-0.685604	8.77837e-11	Whole genome shotgun sequence of line PN40024, scaffold_24.assembly12x (Fragment)	VIT_00019304001	Vitis vinifera (Grape)									17721507;	191
A5C4J4	250	0.221631	19	0.016844	-11.0177	-1.90568	9.63597e-11	Putative uncharacterized protein	VITISV_018075	Vitis vinifera (Grape)	GO:0006629; GO:0055114; GO:0016491	lipid metabolic process; oxidation reduction; oxidoreductase activity		IPR021863; IPR005804;						376
A2Q575	88	0.091954	0	0	-30.7936	-38.4449	1.17029e-10	Glycoside hydrolase, family 19 (Putative uncharacterized protein)	MtrDRAFT_AC160516g8v2	Medicago truncatula (Barrel medic)	GO:0016998; GO:0006032; GO:0004568	cell wall macromolecule catabolic process; chitin catabolic process; chitinase activity	Hydrolase	IPR016283; IPR000726;						319
B5TGQ1	87	0.0358025	0	0	-30.8019	-38.4284	1.17029e-10	Phospholipase D alpha	PLD	Prunus persica (Peach)	GO:0005509; GO:0016020; GO:0046470; GO:0004630	calcium ion binding; membrane; phosphatidylcholine metabolic process; phospholipase D activity		IPR000008; IPR008973; IPR015679; IPR011402; IPR001736;						810
B9SJX1	167	0.0642061	7	0.00269127	-12.029	-2.76418	1.26116e-10	Sucrose synthase, putative (EC 2.4.1.13)	RCOM_0577320	Ricinus communis (Castor bean)	GO:0009058; GO:0005985; GO:0016157	biosynthetic process; sucrose metabolic process; sucrose synthase activity	Glycosyltransferase; Transferase	IPR001296; IPR000368; IPR012820;	2.4.1.13					867
B9RJS5	557	0.521536	75	0.0702247	-9.44936	-1.08054	1.82485e-10	Purine transporter, putative	RCOM_1038370	Ricinus communis (Castor bean)	GO:0016021	integral to membrane	Membrane; Transmembrane; Transmembrane helix	IPR000620; IPR004853;						356
B9T6H6	86	0.240896	0	0	-30.8102	-38.4117	2.13584e-10	Putative uncharacterized protein	RCOM_0424520	Ricinus communis (Castor bean)										119
D7U3B8	86	0.104623	0	0	-30.8102	-38.4117	2.13584e-10	Whole genome shotgun sequence of line PN40024, scaffold_5.assembly12x (Fragment)	VIT_00028484001	Vitis vinifera (Grape)	GO:0016021	integral to membrane		IPR018499;					17721507;	274
B9HIG2	80	0.0738689	0	0	-30.8624	-38.3074	2.41631e-10	Predicted protein	POPTRDRAFT_564316	Populus trichocarpa (Western balsam poplar) (Populus balsamifera subsp. trichocarpa)	GO:0005794; GO:0030054; GO:0007047; GO:0030244; GO:0008466; GO:0009505	Golgi apparatus; cell junction; cellular cell wall organization; cellulose biosynthetic process; glycogenin glucosyltransferase activity; plant-type cell wall		IPR004901;					16973872;	361
A5B1X8	79	0.112536	0	0	-30.8714	-38.2892	2.41631e-10	Putative uncharacterized protein (Whole genome shotgun sequence of line PN40024, scaffold_78.assembly12x)	VITISV_023571 VIT_00035163001	Vitis vinifera (Grape)									17721507;	234
D7TPX2	79	0.0692982	0	0	-30.8714	-38.2892	2.41631e-10	Whole genome shotgun sequence of line PN40024, scaffold_63.assembly12x (Fragment)	VIT_00031908001	Vitis vinifera (Grape)	GO:0019288; GO:0055114	isopentenyl diphosphate biosynthetic process, mevalonate-independent pathway; oxidation reduction		IPR003451;					17721507;	380
D7U2Y4	79	0.0772239	0	0	-30.8714	-38.2892	2.41631e-10	Whole genome shotgun sequence of line PN40024, scaffold_5.assembly12x (Fragment)	VIT_00028309001	Vitis vinifera (Grape)	GO:0055114; GO:0016491	oxidation reduction; oxidoreductase activity	Iron; Oxidoreductase	IPR005123;			Iron/ascorbate-dependent oxidoreductase family		17721507;	341
D7U321	79	0.0904926	0	0	-30.8714	-38.2892	2.41631e-10	Whole genome shotgun sequence of line PN40024, scaffold_5.assembly12x (Fragment)	VIT_00028360001	Vitis vinifera (Grape)	GO:0005524; GO:0016887	ATP binding; ATPase activity	ATP-binding; Nucleotide-binding	IPR003439; IPR003593;					17721507;	291
E0CT50	187	0.26301	10	0.0140647	-11.6901	-2.41279	2.59316e-10	Whole genome shotgun sequence of line PN40024, scaffold_14.assembly12x (Fragment)	VIT_00014589001	Vitis vinifera (Grape)				IPR011598; IPR001092;		Basic helix-loop-helix (bHLH) domain (1)			17721507;	237
A5AEP0	85	0.0763702	0	0	-30.8186	-38.3948	3.89139e-10	Cysteine synthase (EC 2.5.1.47)	VITISV_028023	Vitis vinifera (Grape)	GO:0006535; GO:0004124; GO:0030170; GO:0016740	cysteine biosynthetic process from serine; cysteine synthase activity; pyridoxal phosphate binding; transferase activity	Amino-acid biosynthesis; Cysteine biosynthesis; Transferase	IPR001216; IPR005856; IPR005859; IPR001926;	2.5.1.47		Cysteine synthase/cystathionine beta-synthase family			371
B9N7F5	85	0.0665102	0	0	-30.8186	-38.3948	3.89139e-10	Predicted protein	POPTRDRAFT_673211	Populus trichocarpa (Western balsam poplar) (Populus balsamifera subsp. trichocarpa)	GO:0003676; GO:0000166	nucleic acid binding; nucleotide binding		IPR012677; IPR000504;					16973872;	426
D7SLZ5	85	0.0784857	0	0	-30.8186	-38.3948	3.89139e-10	Whole genome shotgun sequence of line PN40024, scaffold_21.assembly12x (Fragment)	VIT_00018290001	Vitis vinifera (Grape)				IPR006861; IPR019084;					17721507;	361
Q08112	85	0.186404	0	0	-30.8186	-38.3948	3.89139e-10	40S ribosomal protein S15-1	RPS15A RIG RPS15 At1g04270 F19P19.29	Arabidopsis thaliana (Mouse-ear cress)	GO:0003723; GO:0022627; GO:0005886; GO:0003735; GO:0006412	RNA binding; cytosolic small ribosomal subunit; plasma membrane; structural constituent of ribosome; translation	Alternative splicing; Complete proteome; Cytoplasm; Ribonucleoprotein; Ribosomal protein	IPR005713; IPR002222; IPR020934;			Ribosomal protein S19P family		7916644; 11130712; 14593172; 8281187; 11598216	152
D7TCU9	84	0.173913	0	0	-30.8272	-38.3777	3.89139e-10	Whole genome shotgun sequence of line PN40024, scaffold_80.assembly12x (Fragment)	VIT_00036128001	Vitis vinifera (Grape)	GO:0003723; GO:0006396; GO:0005840; GO:0003735; GO:0006412	RNA binding; RNA processing; ribosome; structural constituent of ribosome; translation		IPR002143; IPR016094; IPR016095;					17721507;	161
B9HSF8	78	0.0562771	0	0	-30.8806	-38.2708	4.46178e-10	Predicted protein	POPTRDRAFT_725863	Populus trichocarpa (Western balsam poplar) (Populus balsamifera subsp. trichocarpa)	GO:0005524; GO:0006468; GO:0004674	ATP binding; protein amino acid phosphorylation; protein serine/threonine kinase activity	ATP-binding; Kinase; Nucleotide-binding; Serine/threonine-protein kinase; Transferase	IPR011009; IPR000719; IPR017441; IPR017442; IPR008271;			Protein kinase superfamily		16973872;	462
B9R8K6	78	0.0375723	0	0	-30.8806	-38.2708	4.46178e-10	Cell division protease ftsH, putative (EC 3.6.4.3)	RCOM_1600540	Ricinus communis (Castor bean)	GO:0005524; GO:0051301; GO:0016020; GO:0004222; GO:0008568; GO:0030163; GO:0006508	ATP binding; cell division; membrane; metalloendopeptidase activity; microtubule-severing ATPase activity; protein catabolic process; proteolysis	ATP-binding; Cell cycle; Cell division; Hydrolase; Nucleotide-binding; Protease	IPR003593; IPR003959; IPR003960; IPR005936; IPR000642;	3.6.4.3					692
D7T4Z7	78	0.0758017	0	0	-30.8806	-38.2708	4.46178e-10	Whole genome shotgun sequence of line PN40024, scaffold_118.assembly12x (Fragment)	VIT_00012871001	Vitis vinifera (Grape)	GO:0008168	methyltransferase activity		IPR013216;					17721507;	343
B9SBK7	83	0.10641	0	0	-30.8358	-38.3605	7.07738e-10	14-3-3 protein, putative	RCOM_0341430	Ricinus communis (Castor bean)	GO:0019904	protein domain specific binding		IPR000308;			14-3-3 family			260
D7T8X7	83	0.0649452	0	0	-30.8358	-38.3605	7.07738e-10	Whole genome shotgun sequence of line PN40024, scaffold_11.assembly12x (Fragment)	VIT_00011808001	Vitis vinifera (Grape)	GO:0006659	phosphatidylserine biosynthetic process		IPR004277;					17721507;	426
B9R9D3	82	0.112948	0	0	-30.8446	-38.343	7.07738e-10	Steroid binding protein, putative (EC 1.3.1.74)	RCOM_1496460	Ricinus communis (Castor bean)	GO:0032440; GO:0020037; GO:0055114	2-alkenal reductase activity; heme binding; oxidation reduction	Oxidoreductase	IPR001199;	1.3.1.74					242
D7T6K1	82	0.208651	0	0	-30.8446	-38.343	7.07738e-10	Acyl carrier protein (Fragment)	VIT_00017817001	Vitis vinifera (Grape)	GO:0000036; GO:0048037; GO:0006633; GO:0031177	acyl carrier activity; cofactor binding; fatty acid biosynthetic process; phosphopantetheine binding	Fatty acid biosynthesis; Lipid synthesis; Phosphopantetheine	IPR003231; IPR009081; IPR006163; IPR006162;		Acyl carrier domain (1)			17721507;	131
D7T9S4	82	0.126543	0	0	-30.8446	-38.343	7.07738e-10	Whole genome shotgun sequence of line PN40024, scaffold_11.assembly12x (Fragment)	VIT_00012171001	Vitis vinifera (Grape)	GO:0003755; GO:0006457	peptidyl-prolyl cis-trans isomerase activity; protein folding	Isomerase; Rotamase	IPR001179;			FKBP-type PPIase family		17721507;	216
E0CSQ3	82	0.104326	0	0	-30.8446	-38.343	7.07738e-10	Whole genome shotgun sequence of line PN40024, scaffold_14.assembly12x (Fragment)	VIT_00014407001	Vitis vinifera (Grape)				IPR007248;					17721507;	262
E0CVM3	82	0.0695505	0	0	-30.8446	-38.343	7.07738e-10	Whole genome shotgun sequence of line PN40024, scaffold_116.assembly12x (Fragment)	VIT_00012648001	Vitis vinifera (Grape)			Membrane; Transmembrane; Transmembrane helix	IPR000620; IPR004853; IPR004696;					17721507;	393
A5BE87	81	0.0594714	0	0	-30.8534	-38.3253	1.28482e-09	Putative uncharacterized protein	VITISV_002607	Vitis vinifera (Grape)	GO:0003676; GO:0000166	nucleic acid binding; nucleotide binding		IPR012677; IPR000504; IPR010264;						454
B9SUE9	81	0.0378151	0	0	-30.8534	-38.3253	1.28482e-09	Hydrolase, hydrolyzing O-glycosyl compounds, putative (EC 2.4.1.67)	RCOM_0750500	Ricinus communis (Castor bean)	GO:0047268; GO:0016787	galactinol-raffinose galactosyltransferase activity; hydrolase activity	Glycosyltransferase; Hydrolase; Transferase	IPR013785; IPR017853; IPR008811;	2.4.1.67					714
B9H3W4	75	0.0791139	0	0	-30.9089	-38.2142	1.51383e-09	Pectinesterase (EC 3.1.1.11)	POPTRDRAFT_818003	Populus trichocarpa (Western balsam poplar) (Populus balsamifera subsp. trichocarpa)	GO:0045330; GO:0005618; GO:0042545; GO:0030599	aspartyl esterase activity; cell wall; cell wall modification; pectinesterase activity	Aspartyl esterase; Hydrolase	IPR012334; IPR011050; IPR018040; IPR000070;	3.1.1.11		Pectinesterase family		16973872;	316
B9SAI9	75	0.0637755	0	0	-30.9089	-38.2142	1.51383e-09	Glucose-6-phosphate/phosphate translocator 1, chloroplast, putative	RCOM_0587770	Ricinus communis (Castor bean)	GO:0016021; GO:0005215	integral to membrane; transporter activity	Membrane; Transmembrane; Transmembrane helix	IPR000620; IPR004853; IPR004696;						392
E0CNX7	75	0.0478011	0	0	-30.9089	-38.2142	1.51383e-09	Whole genome shotgun sequence of line PN40024, scaffold_1.assembly12x (Fragment)	VIT_00009287001	Vitis vinifera (Grape)				IPR003042; IPR013698;					17721507;	523
Q9SSY6	75	0.0337838	0	0	-30.9089	-38.2142	1.51383e-09	Ethylene receptor 1 (EC 2.7.13.3) (CS-ETR1)	ETR1	Cucumis sativus (Cucumber)	GO:0005524; GO:0005789; GO:0009873; GO:0016021; GO:0046872; GO:0018106; GO:0004872; GO:0006355; GO:0000156; GO:0000155	ATP binding; endoplasmic reticulum membrane; ethylene mediated signaling pathway; integral to membrane; metal ion binding; peptidyl-histidine phosphorylation; receptor activity; regulation of transcription, DNA-dependent; two-component response regulator activity; two-component sensor activity	ATP-binding; Copper; Disulfide bond; Endoplasmic reticulum; Ethylene signaling pathway; Kinase; Membrane; Metal-binding; Nucleotide-binding; Phosphoprotein; Receptor; Transferase; Transmembrane; Transmembrane helix; Two-component regulatory system	IPR003594; IPR011006; IPR003018; IPR004358; IPR014525; IPR003661; IPR005467; IPR009082; IPR001789;	2.7.13.3	GAF domain (1); Histidine kinase domain (1); Response regulatory domain (1)	Ethylene receptor family		10929944	740
Q56WP7	74	0.123333	0	0	-30.9186	-38.1949	2.78119e-09	Thylakoid-bound ascorbate peroxidase	At1g77490	Arabidopsis thaliana (Mouse-ear cress)	GO:0020037; GO:0055114; GO:0004601; GO:0006979	heme binding; oxidation reduction; peroxidase activity; response to oxidative stress	Heme; Iron; Metal-binding; Oxidoreductase; Peroxidase	IPR002207; IPR010255; IPR002016; IPR019793;						200
A5B4Z4	73	0.0257223	0	0	-30.9284	-38.1753	2.78119e-09	Putative uncharacterized protein (Whole genome shotgun sequence of line PN40024, scaffold_14.assembly12x)	VITISV_012383 VIT_00014062001	Vitis vinifera (Grape)	GO:0005524; GO:0017111; GO:0005515; GO:0019538	ATP binding; nucleoside-triphosphatase activity; protein binding; protein metabolic process	ATP-binding; Chaperone; Nucleotide-binding	IPR003593; IPR013093; IPR003959; IPR018368; IPR001270; IPR019489; IPR004176;			ClpA/clpB family		17721507;	946
B9RJX7	73	0.143137	0	0	-30.9284	-38.1753	2.78119e-09	Putative uncharacterized protein	RCOM_1039590	Ricinus communis (Castor bean)										170
B9RQL5	73	0.0453135	0	0	-30.9284	-38.1753	2.78119e-09	Protein disulfide isomerase, putative (EC 2.4.1.119)	RCOM_1493980	Ricinus communis (Castor bean)	GO:0045454; GO:0004579; GO:0016853	cell redox homeostasis; dolichyl-diphosphooligosaccharide-protein glycotransferase activity; isomerase activity	Glycosyltransferase; Isomerase; Transferase	IPR017936; IPR012336; IPR013766; IPR012335;	2.4.1.119					537
B9S0Z6	73	0.0400879	0	0	-30.9284	-38.1753	2.78119e-09	9-cis-epoxycarotenoid dioxygenase, putative	RCOM_0632160	Ricinus communis (Castor bean)	GO:0016702	oxidoreductase activity, acting on single donors with incorporation of molecular oxygen, incorporation of two atoms of oxygen	Dioxygenase; Oxidoreductase	IPR004294;						607
B9S6V1	73	0.126736	0	0	-30.9284	-38.1753	2.78119e-09	ATP binding protein, putative	RCOM_0874350	Ricinus communis (Castor bean)	GO:0005524; GO:0017111; GO:0016740	ATP binding; nucleoside-triphosphatase activity; transferase activity	ATP-binding; Nucleotide-binding	IPR003593; IPR004948;						192
P48578	157	0.167199	8	0.0085197	-11.9772	-2.48245	4.16682e-09	Serine/threonine-protein phosphatase PP2A-3 catalytic subunit (EC 3.1.3.16) (Protein phosphatase 2A isoform 3)	PP2A3 EP7 PP2A4 At3g58500 F14P22.90	Arabidopsis thaliana (Mouse-ear cress)	GO:0005737; GO:0046872; GO:0005730; GO:0004721; GO:0006470; GO:0000159	cytoplasm; metal ion binding; nucleolus; phosphoprotein phosphatase activity; protein amino acid dephosphorylation; protein phosphatase type 2A complex	Complete proteome; Cytoplasm; Hydrolase; Iron; Manganese; Metal-binding; Protein phosphatase	IPR004843; IPR006186;	3.1.3.16		PPP phosphatase family, PP-2A subfamily		7948902; 9524239; 11130713; 14593172; 17368080	313
B9R9S6	72	0.0426288	0	0	-30.9384	-38.1554	5.10019e-09	Glycerol-3-phosphate transporter, putative	RCOM_1500400	Ricinus communis (Castor bean)	GO:0055085	transmembrane transport		IPR020846; IPR011701; IPR016196;						563
B9SAP4	72	0.0159363	0	0	-30.9384	-38.1554	5.10019e-09	Multidrug resistance-associated protein 2, 6 (Mrp2, 6), abc-transoprter, putative (EC 1.3.1.74)	RCOM_1177870	Ricinus communis (Castor bean)	GO:0032440; GO:0005524; GO:0042626; GO:0016021; GO:0055114	2-alkenal reductase activity; ATP binding; ATPase activity, coupled to transmembrane movement of substances; integral to membrane; oxidation reduction	ATP-binding; Nucleotide-binding; Oxidoreductase; Repeat	IPR003439; IPR017871; IPR017940; IPR001140; IPR011527; IPR003593;	1.3.1.74		ABC transporter superfamily			1506
B9T1F2	72	0.0643432	0	0	-30.9384	-38.1554	5.10019e-09	Putative uncharacterized protein	RCOM_0373210	Ricinus communis (Castor bean)				IPR006946;						373
B9SC23	71	0.0360223	0	0	-30.9485	-38.1352	5.10019e-09	Endosomal P24A protein, putative	RCOM_0701700	Ricinus communis (Castor bean)	GO:0016021	integral to membrane		IPR004240;						657
D5L0Z9	71	0.0863747	0	0	-30.9485	-38.1352	5.10019e-09	AP2 domain class transcription factor	AP2D15	Malus domestica (Apple) (Pyrus malus)	GO:0003677; GO:0005634; GO:0006355; GO:0003700; GO:0006350	DNA binding; nucleus; regulation of transcription, DNA-dependent; sequence-specific DNA binding transcription factor activity; transcription	DNA-binding; Nucleus; Transcription; Transcription regulation	IPR016177; IPR001471;					20237022	274
D7T8Z1	71	0.0453384	0	0	-30.9485	-38.1352	5.10019e-09	Whole genome shotgun sequence of line PN40024, scaffold_11.assembly12x (Fragment)	VIT_00011824001	Vitis vinifera (Grape)	GO:0015171; GO:0016021	amino acid transmembrane transporter activity; integral to membrane	Membrane; Transmembrane	IPR004841; IPR002293; IPR004756; IPR004840;					17721507;	522
Q9SZN1	71	0.0485969	0	0	-30.9485	-38.1352	5.10019e-09	V-type proton ATPase subunit B2 (V-ATPase subunit B2) (Vacuolar H(+)-ATPase subunit B isoform 2) (Vacuolar proton pump subunit B2)	VHA-B2 At4g38510 F20M13.70	Arabidopsis thaliana (Mouse-ear cress)	GO:0015986; GO:0009941; GO:0046933; GO:0005886; GO:0046961; GO:0033180; GO:0005774	ATP synthesis coupled proton transport; chloroplast envelope; hydrogen ion transporting ATP synthase activity, rotational mechanism; plasma membrane; proton-transporting ATPase activity, rotational mechanism; proton-transporting V-type ATPase, V1 domain; vacuolar membrane	Complete proteome; Hydrogen ion transport; Hydrolase; Ion transport; Membrane; Transport; Vacuole	IPR020003; IPR000194; IPR000793; IPR004100; IPR005723; IPR022879;			ATPase alpha/beta chains family		10617198; 14593172; 19423640; 11950611	487
B9SI71	209	0.108346	16	0.00829445	-11.2709	-1.89518	6.67736e-09	Cationic amino acid transporter, putative	RCOM_1321230	Ricinus communis (Castor bean)	GO:0015171; GO:0016021	amino acid transmembrane transporter activity; integral to membrane	Membrane; Transmembrane	IPR004841; IPR002293; IPR015606;						643
B9RBN1	70	0.0324977	0	0	-30.9587	-38.1147	9.33488e-09	Bromodomain-containing protein, putative (EC 2.3.1.48)	RCOM_1679050	Ricinus communis (Castor bean)	GO:0004402	histone acetyltransferase activity	Acyltransferase; Transferase	IPR001487;	2.3.1.48					718
B9RNX5	70	0.028665	0	0	-30.9587	-38.1147	9.33488e-09	Dopamine beta-monooxygenase, putative	RCOM_0921790	Ricinus communis (Castor bean)	GO:0004500; GO:0006548; GO:0016020; GO:0008535	dopamine beta-monooxygenase activity; histidine catabolic process; membrane; respiratory chain complex IV assembly	Monooxygenase; Oxidoreductase	IPR006593; IPR002541; IPR013050; IPR005018; IPR019545;						814
B9S1I4	70	0.0466667	0	0	-30.9587	-38.1147	9.33488e-09	Transcription factor IWS1, putative	RCOM_0865340	Ricinus communis (Castor bean)				IPR017923;						500
D7TDM8	264	0.167939	26	0.0165394	-10.7521	-1.53178	1.49877e-08	Whole genome shotgun sequence of line PN40024, scaffold_158.assembly12x (Fragment)	VIT_00001445001	Vitis vinifera (Grape)				IPR000073;					17721507;	524
A5BX00	69	0.0212177	0	0	-30.9691	-38.094	1.70514e-08	Putative uncharacterized protein	VITISV_028074	Vitis vinifera (Grape)	GO:0005524; GO:0006457; GO:0006950; GO:0005840; GO:0003735; GO:0006412; GO:0051082	ATP binding; protein folding; response to stress; ribosome; structural constituent of ribosome; translation; unfolded protein binding		IPR003594; IPR001404; IPR015566; IPR019805; IPR020576; IPR020575; IPR001383; IPR020568;						1084
B9RVW9	69	0.0403509	0	0	-30.9691	-38.094	1.70514e-08	Protein binding protein, putative	RCOM_1173530	Ricinus communis (Castor bean)	GO:0005515; GO:0008270	protein binding; zinc ion binding	Metal-binding; Zinc; Zinc-finger	IPR018957; IPR001841;						570
B9S690	69	0.0732484	0	0	-30.9691	-38.094	1.70514e-08	Folate carrier protein, putative	RCOM_0533450	Ricinus communis (Castor bean)	GO:0005488; GO:0016021; GO:0005743; GO:0055085	binding; integral to membrane; mitochondrial inner membrane; transmembrane transport	Membrane; Repeat; Transmembrane; Transmembrane helix; Transport	IPR002067; IPR001993; IPR018108;			Mitochondrial carrier family			314
B9T738	69	0.0498915	0	0	-30.9691	-38.094	1.70514e-08	Amino acid transporter, putative	RCOM_0012320	Ricinus communis (Castor bean)	GO:0016021	integral to membrane	Membrane; Transmembrane; Transmembrane helix	IPR013057;						461
Q9SEI3	69	0.0576441	0	0	-30.9691	-38.094	1.70514e-08	26S protease regulatory subunit 10B homolog A (26S proteasome AAA-ATPase subunit RPT4a) (26S proteasome subunit 10B homolog A) (Regulatory particle triple-A ATPase subunit 4a)	RPT4A At5g43010 MBD2.21	Arabidopsis thaliana (Mouse-ear cress)	GO:0005524; GO:0005618; GO:0005737; GO:0017111; GO:0005634; GO:0000502; GO:0030163	ATP binding; cell wall; cytoplasm; nucleoside-triphosphatase activity; nucleus; proteasome complex; protein catabolic process	ATP-binding; Complete proteome; Cytoplasm; Nucleotide-binding; Nucleus; Proteasome	IPR005937; IPR003593; IPR003959; IPR003960;			AAA ATPase family		10417703; 9501997; 14593172;	399
Q9ST36	69	0.0542453	0	0	-30.9691	-38.094	1.70514e-08	JPR ORF1 protein	JPR ORF1	Pyrus pyrifolia (Chinese pear) (Pyrus serotina)	GO:0006207; GO:0006222; GO:0005737; GO:0004158; GO:0055114	'de novo' pyrimidine base biosynthetic process; UMP biosynthetic process; cytoplasm; dihydroorotate oxidase activity; oxidation reduction		IPR013785; IPR005720; IPR012135;						424
A5AHT6	68	0.0655106	0	0	-30.9796	-38.0729	1.70514e-08	Putative uncharacterized protein (Whole genome shotgun sequence of line PN40024, scaffold_220.assembly12x)	VITISV_015352 VIT_00004005001	Vitis vinifera (Grape)	GO:0055114; GO:0016491; GO:0008270	oxidation reduction; oxidoreductase activity; zinc ion binding		IPR013149; IPR002085; IPR011032; IPR016040;					17721507;	346
B9S2N3	68	0.0682731	0	0	-30.9796	-38.0729	1.70514e-08	Putative uncharacterized protein	RCOM_0559550	Ricinus communis (Castor bean)										332
Q9FLP6	68	0.220065	0	0	-30.9796	-38.0729	1.70514e-08	Small ubiquitin-related modifier 2 (AtSUMO2)	SUMO2 SUM2 At5g55160 MCO15.11	Arabidopsis thaliana (Mouse-ear cress)	GO:0005737; GO:0005634; GO:0016925; GO:0031386; GO:0009408	cytoplasm; nucleus; protein sumoylation; protein tag; response to heat	Alternative splicing; Complete proteome; Cytoplasm; Isopeptide bond; Nucleus; Ubl conjugation pathway	IPR022617; IPR000626; IPR019955;		Ubiquitin-like domain (1)	Ubiquitin family, SUMO subfamily		12482876; 9628582; 14593172; 17041025; 17644626	103
D7TZA9	62	0.0357555	0	0	-31.0462	-37.9396	1.9465e-08	Whole genome shotgun sequence of line PN40024, scaffold_2.assembly12x (Fragment)	VIT_00017472001	Vitis vinifera (Grape)									17721507;	578
D7U970	62	0.0474006	0	0	-31.0462	-37.9396	1.9465e-08	Whole genome shotgun sequence of line PN40024, scaffold_41.assembly12x (Fragment)	VIT_00025999001	Vitis vinifera (Grape)	GO:0005737; GO:0005634	cytoplasm; nucleus		IPR006773; IPR006636;					17721507;	436
P27323	62	0.0295238	0	0	-31.0462	-37.9396	1.9465e-08	Heat shock protein 81-1 (HSP81-1) (Heat shock protein 83)	HSP81-1 HSP83 At5g52640 F6N7.13	Arabidopsis thaliana (Mouse-ear cress)	GO:0005524; GO:0005618; GO:0005829; GO:0042742; GO:0005886; GO:0006457; GO:0051082	ATP binding; cell wall; cytosol; defense response to bacterium; plasma membrane; protein folding; unfolded protein binding	ATP-binding; Chaperone; Complete proteome; Cytoplasm; Nucleotide-binding; Phosphoprotein; Stress response; Ubl conjugation	IPR003594; IPR001404; IPR019805; IPR020576; IPR020575; IPR020568;			Heat shock protein 90 family		16667903; 7697294; 9426614; 14593172; 18433157; 19245862; 19292762; 19376835	700
A5BIG1	67	0.0514593	0	0	-30.9903	-38.0515	3.10815e-08	Putative uncharacterized protein	VITISV_001131	Vitis vinifera (Grape)	GO:0005524; GO:0017111	ATP binding; nucleoside-triphosphatase activity	ATP-binding; Nucleotide-binding	IPR003593; IPR003959; IPR003960; IPR007330; IPR015415;			AAA ATPase family			434
B9HDL7	67	0.0266508	0	0	-30.9903	-38.0515	3.10815e-08	Beta-galactosidase (EC 3.2.1.23)	POPTRDRAFT_802053	Populus trichocarpa (Western balsam poplar) (Populus balsamifera subsp. trichocarpa)	GO:0004565; GO:0005975; GO:0043169; GO:0005529	beta-galactosidase activity; carbohydrate metabolic process; cation binding; sugar binding	Glycosidase; Hydrolase	IPR008979; IPR019801; IPR017853; IPR013781; IPR001944; IPR000922;	3.2.1.23	SUEL-type lectin domain (1)	Glycosyl hydrolase 35 family		16973872;	838
B9R7Z9	67	0.0468204	0	0	-30.9903	-38.0515	3.10815e-08	Glycosyltransferase, putative	RCOM_1595730	Ricinus communis (Castor bean)	GO:0009058; GO:0016740	biosynthetic process; transferase activity	Transferase	IPR001296;						477
B9RP47	67	0.0343062	0	0	-30.9903	-38.0515	3.10815e-08	Grr1, plant, putative	RCOM_0924020	Ricinus communis (Castor bean)				IPR001810; IPR022364; IPR006553;		F-box domain (1)				651
B9SC33	67	0.145969	0	0	-30.9903	-38.0515	3.10815e-08	Putative uncharacterized protein	RCOM_0702500	Ricinus communis (Castor bean)										153
B9T664	67	0.0516975	0	0	-30.9903	-38.0515	3.10815e-08	Bacteriochlorophyll synthase, putative	RCOM_0640480	Ricinus communis (Castor bean)	GO:0016021; GO:0004659	integral to membrane; prenyltransferase activity		IPR000537;						432
B9S9S6	61	0.0498366	0	0	-31.058	-37.9162	3.60887e-08	Putative uncharacterized protein	RCOM_0521900	Ricinus communis (Castor bean)				IPR000782;						408
D3Y3E9	61	0.05365	0	0	-31.058	-37.9162	3.60887e-08	DRE transcription factor 1		Vitis pseudoreticulata	GO:0003677; GO:0005634; GO:0006355; GO:0003700; GO:0006350	DNA binding; nucleus; regulation of transcription, DNA-dependent; sequence-specific DNA binding transcription factor activity; transcription	DNA-binding; Nucleus; Transcription; Transcription regulation	IPR016177; IPR001471;						379
B9REV9	60	0.0350263	0	0	-31.0699	-37.8923	3.60887e-08	Serine/threonine-protein kinase cdk9, putative (EC 2.7.11.23)	RCOM_1429130	Ricinus communis (Castor bean)	GO:0005524; GO:0008353; GO:0006468	ATP binding; RNA polymerase II carboxy-terminal domain kinase activity; protein amino acid phosphorylation	ATP-binding; Kinase; Nucleotide-binding; Serine/threonine-protein kinase; Transferase	IPR011009; IPR000719; IPR017441; IPR017442; IPR008271; IPR002290;	2.7.11.23		Protein kinase superfamily			571
B9RGF0	60	0.0239234	0	0	-31.0699	-37.8923	3.60887e-08	Putative uncharacterized protein	RCOM_1453630	Ricinus communis (Castor bean)				IPR012417;						836
B9SPP7	60	0.0293686	0	0	-31.0699	-37.8923	3.60887e-08	Protein ABC1, mitochondrial, putative	RCOM_0204870	Ricinus communis (Castor bean)	GO:0005524; GO:0006468; GO:0004672	ATP binding; protein amino acid phosphorylation; protein kinase activity		IPR004147; IPR011009; IPR000719;						681
D7TBV9	60	0.0630915	0	0	-31.0699	-37.8923	3.60887e-08	Whole genome shotgun sequence of line PN40024, scaffold_16.assembly12x (Fragment)	VIT_00015471001	Vitis vinifera (Grape)				IPR018790; IPR011256; IPR006917;					17721507;	317
B9S255	66	0.0876494	0	0	-31.0011	-38.0298	5.65315e-08	Putative uncharacterized protein	RCOM_1327780	Ricinus communis (Castor bean)				IPR006734;						251
B9SP61	66	0.105769	0	0	-31.0011	-38.0298	5.65315e-08	21 kDa protein, putative	RCOM_0628770	Ricinus communis (Castor bean)	GO:0004857; GO:0030599	enzyme inhibitor activity; pectinesterase activity		IPR006501;						208
E0CR83	66	0.056266	0	0	-31.0011	-38.0298	5.65315e-08	Whole genome shotgun sequence of line PN40024, scaffold_1.assembly12x (Fragment)	VIT_00008888001	Vitis vinifera (Grape)				IPR000620;					17721507;	391
Q9LUD3	66	0.0429688	0	0	-31.0011	-38.0298	5.65315e-08	Cytochrome P450	At3g14610/MIE1.11 At3g14610	Arabidopsis thaliana (Mouse-ear cress)	GO:0009055; GO:0005783; GO:0020037; GO:0004497; GO:0055114	electron carrier activity; endoplasmic reticulum; heme binding; monooxygenase activity; oxidation reduction	Complete proteome; Heme; Iron; Metal-binding; Monooxygenase; Oxidoreductase	IPR001128; IPR017972; IPR002401;			Cytochrome P450 family		11130713;	512
A9UFY1	65	0.274262	0	0	-31.0122	-38.0078	5.65315e-08	Metallothionein (Whole genome shotgun sequence of line PN40024, scaffold_7.assembly12x)	MT VIT_00034174001	Vitis vinifera (Grape)	GO:0046872	metal ion binding		IPR000347;					17721507;	79
B9RVQ4	65	0.04858	0	0	-31.0122	-38.0078	5.65315e-08	Polygalacturonase, putative (EC 3.2.1.15)	RCOM_0968450	Ricinus communis (Castor bean)	GO:0005975; GO:0007047; GO:0004650	carbohydrate metabolic process; cellular cell wall organization; polygalacturonase activity	Cell wall biogenesis/degradation; Glycosidase; Hydrolase	IPR000743; IPR006626; IPR012334; IPR011050;	3.2.1.15		Glycosyl hydrolase 28 family			446
B9SUD3	65	0.034337	0	0	-31.0122	-38.0078	5.65315e-08	Glycerol-3-phosphate dehydrogenase, putative (EC 1.1.3.21)	RCOM_0722140	Ricinus communis (Castor bean)	GO:0004368; GO:0009331; GO:0006072; GO:0004369; GO:0055114	glycerol-3-phosphate dehydrogenase activity; glycerol-3-phosphate dehydrogenase complex; glycerol-3-phosphate metabolic process; glycerol-3-phosphate oxidase activity; oxidation reduction	Oxidoreductase	IPR006076; IPR000447;	1.1.3.21		FAD-dependent glycerol-3-phosphate dehydrogenase family			631
O04951	65	0.0705755	0	0	-31.0122	-38.0078	5.65315e-08	Serine/threonine-protein phosphatase PP2A-5 catalytic subunit (EC 3.1.3.16) (Protein phosphatase 2A isoform 5)	PP2A5 At1g69960 F20P5.30 T17F3.1	Arabidopsis thaliana (Mouse-ear cress)	GO:0005737; GO:0046872; GO:0004721; GO:2000012	cytoplasm; metal ion binding; phosphoprotein phosphatase activity; regulation of auxin polar transport	Complete proteome; Cytoplasm; Hydrolase; Iron; Manganese; Metal-binding; Protein phosphatase; Ubl conjugation	IPR004843; IPR006186;	3.1.3.16		PPP phosphatase family, PP-2A subfamily		11130712; 10091592; 16640601; 17368080	307
D7SQ37	218	0.13815	20	0.0126743	-11.0795	-1.63408	5.7512e-08	Xylose isomerase (EC 5.3.1.5) (Fragment)	VIT_00029114001	Vitis vinifera (Grape)	GO:0042732; GO:0046872; GO:0006098; GO:0009045	D-xylose metabolic process; metal ion binding; pentose-phosphate shunt; xylose isomerase activity	Carbohydrate metabolism; Isomerase; Metal-binding; Pentose shunt; Xylose metabolism	IPR013022; IPR012307; IPR013452; IPR001998;	5.3.1.5		Xylose isomerase family		17721507;	526
C6T2L0	170	0.416667	12	0.0294118	-11.6274	-2.01225	6.35841e-08	Putative uncharacterized protein		Glycine max (Soybean) (Glycine hispida)				IPR003676;						136
B9SE68	59	0.0489221	0	0	-31.082	-37.8681	6.67787e-08	Putative uncharacterized protein	RCOM_0959160	Ricinus communis (Castor bean)				IPR008511;						402
D7TXX4	59	0.0363524	0	0	-31.082	-37.8681	6.67787e-08	Whole genome shotgun sequence of line PN40024, scaffold_71.assembly12x (Fragment)	VIT_00034348001	Vitis vinifera (Grape)			Repeat; WD repeat	IPR006595; IPR020472; IPR006594; IPR015943; IPR001680; IPR011046; IPR019782; IPR019775; IPR017986; IPR019781;		CTLH domain (1); LisH domain (1)			17721507;	541
D7U3E6	59	0.0441948	0	0	-31.082	-37.8681	6.67787e-08	Whole genome shotgun sequence of line PN40024, scaffold_5.assembly12x (Fragment)	VIT_00028548001	Vitis vinifera (Grape)				IPR002022; IPR018082; IPR012334; IPR011050;					17721507;	445
Q4LAW9	59	0.107468	0	0	-31.082	-37.8681	6.67787e-08	Malate dehydrogenase (EC 1.1.1.37) (Fragment)	mdh	Capsicum chinense (Scotch bonnet) (Bonnet pepper)	GO:0030060; GO:0005975; GO:0006108; GO:0055114	L-malate dehydrogenase activity; carbohydrate metabolic process; malate metabolic process; oxidation reduction	Oxidoreductase	IPR022383; IPR015955; IPR001252; IPR010945;	1.1.1.37					183
Q9M8J3	59	0.0257417	0	0	-31.082	-37.8681	6.67787e-08	Protein FAR1-RELATED SEQUENCE 7	FRS7 At3g06250 F28L1.19	Arabidopsis thaliana (Mouse-ear cress)	GO:0005634; GO:0008270	nucleus; zinc ion binding	Complete proteome; Metal-binding; Nucleus; Repeat; Zinc; Zinc-finger	IPR018289; IPR004330; IPR006564; IPR007527;		FAR1 domains (2); MULE domain (1); SWIM-type zinc finger (1)	FHY3/FAR1 family		11130713; 14593172; 15591448	764
A5C2A6	64	0.0575022	0	0	-31.0233	-37.9854	1.02584e-07	Putative uncharacterized protein	VITISV_042386	Vitis vinifera (Grape)	GO:0005515; GO:0008270	protein binding; zinc ion binding	Metal-binding; Zinc; Zinc-finger	IPR018957; IPR001841;						371
B9I8K6	64	0.0426667	0	0	-31.0233	-37.9854	1.02584e-07	Predicted protein	POPTRDRAFT_834747	Populus trichocarpa (Western balsam poplar) (Populus balsamifera subsp. trichocarpa)	GO:0008415	acyltransferase activity		IPR002123;					16973872;	500
B9T117	64	0.0433604	0	0	-31.0233	-37.9854	1.02584e-07	UDP-glucosyltransferase, putative (EC 2.4.1.115)	RCOM_0458380	Ricinus communis (Castor bean)	GO:0047213	anthocyanidin 3-O-glucosyltransferase activity	Glycosyltransferase; Transferase	IPR002213;	2.4.1.115		UDP-glycosyltransferase family			492
D7SLI2	64	0.0793061	0	0	-31.0233	-37.9854	1.02584e-07	Whole genome shotgun sequence of line PN40024, scaffold_4.assembly12x (Fragment)	VIT_00025432001	Vitis vinifera (Grape)	GO:0003676; GO:0000166	nucleic acid binding; nucleotide binding		IPR012677; IPR000504;					17721507;	269
Q9FKS5	64	0.0694897	0	0	-31.0233	-37.9854	1.02584e-07	Cytochrome c1	At5g40810	Arabidopsis thaliana (Mouse-ear cress)	GO:0009055; GO:0020037; GO:0005750; GO:0005773	electron carrier activity; heme binding; mitochondrial respiratory chain complex III; vacuole	Complete proteome	IPR002326; IPR021157; IPR009056;					11130714	307
A5AJ54	58	0.0163013	0	0	-31.0943	-37.8434	1.23313e-07	Putative uncharacterized protein	VITISV_041591	Vitis vinifera (Grape)	GO:0005509	calcium ion binding		IPR011992; IPR018249; IPR002048; IPR000261;						1186
B9RFK9	58	0.042963	0	0	-31.0943	-37.8434	1.23313e-07	Importin alpha, putative	RCOM_1435540	Ricinus communis (Castor bean)	GO:0005488; GO:0005737; GO:0005643; GO:0006606; GO:0008565	binding; cytoplasm; nuclear pore; protein import into nucleus; protein transporter activity		IPR011989; IPR016024; IPR000225; IPR002652;						450
B9RHA6	58	0.023751	0	0	-31.0943	-37.8434	1.23313e-07	Vacuolar proton atpase, putative (EC 3.6.3.14)	RCOM_1449140	Ricinus communis (Castor bean)	GO:0015986; GO:0015078; GO:0016787; GO:0033177	ATP synthesis coupled proton transport; hydrogen ion transmembrane transporter activity; hydrolase activity; proton-transporting two-sector ATPase complex, proton-transporting domain	Hydrolase	IPR002490;	3.6.3.14					814
B9RZI6	58	0.0558767	0	0	-31.0943	-37.8434	1.23313e-07	Gibberellin 20 oxidase, putative (EC 1.14.11.11)	RCOM_0939570	Ricinus communis (Castor bean)	GO:0047998; GO:0005506; GO:0055114	hyoscyamine (6S)-dioxygenase activity; iron ion binding; oxidation reduction	Iron; Oxidoreductase	IPR002283; IPR005123;	1.14.11.11		Iron/ascorbate-dependent oxidoreductase family			346
B9SR02	58	0.0355392	0	0	-31.0943	-37.8434	1.23313e-07	Multicopper oxidase, putative (EC 1.10.3.3)	RCOM_0615790	Ricinus communis (Castor bean)	GO:0008447; GO:0005507; GO:0055114	L-ascorbate oxidase activity; copper ion binding; oxidation reduction	Oxidoreductase	IPR001117; IPR011706; IPR011707; IPR008972;	1.10.3.3					544
D7SHS1	58	0.0410474	0	0	-31.0943	-37.8434	1.23313e-07	Whole genome shotgun sequence of line PN40024, scaffold_0.assembly12x (Fragment)	VIT_00007752001	Vitis vinifera (Grape)	GO:0030604; GO:0008299; GO:0046872; GO:0055114	1-deoxy-D-xylulose-5-phosphate reductoisomerase activity; isoprenoid biosynthetic process; metal ion binding; oxidation reduction		IPR003821; IPR013644; IPR013512; IPR016040;					17721507;	471
D7SPJ7	58	0.0552381	0	0	-31.0943	-37.8434	1.23313e-07	Whole genome shotgun sequence of line PN40024, scaffold_23.assembly12x (Fragment)	VIT_00019030001	Vitis vinifera (Grape)				IPR006769;					17721507;	350
D7T1S3	58	0.074359	0	0	-31.0943	-37.8434	1.23313e-07	Whole genome shotgun sequence of line PN40024, scaffold_264.assembly12x (Fragment)	VIT_00005197001	Vitis vinifera (Grape)	GO:0003676; GO:0000166	nucleic acid binding; nucleotide binding		IPR012677; IPR000504;					17721507;	260
D7T6V1	58	0.0277379	0	0	-31.0943	-37.8434	1.23313e-07	Whole genome shotgun sequence of line PN40024, scaffold_20.assembly12x (Fragment)	VIT_00017932001	Vitis vinifera (Grape)	GO:0003824	catalytic activity		IPR020845; IPR000873;					17721507;	697
A5AP66	57	0.014763	0	0	-31.1069	-37.8183	1.23313e-07	Putative uncharacterized protein	VITISV_042460	Vitis vinifera (Grape)	GO:0003677; GO:0015074	DNA binding; DNA integration		IPR001584; IPR012337; IPR005162; IPR013103;						1287
A5BVR2	57	0.0307942	0	0	-31.1069	-37.8183	1.23313e-07	Putative uncharacterized protein	VITISV_019239	Vitis vinifera (Grape)	GO:0005524; GO:0005471; GO:0016021	ATP binding; ATP:ADP antiporter activity; integral to membrane		IPR004667;						617
B9RF95	57	0.0681004	0	0	-31.1069	-37.8183	1.23313e-07	Putative uncharacterized protein	RCOM_1432940	Ricinus communis (Castor bean)				IPR000008; IPR008973; IPR018029;		C2 domain (1)				279
B9S0G8	57	0.0349908	0	0	-31.1069	-37.8183	1.23313e-07	AMP dependent CoA ligase, putative (EC 1.13.12.7)	RCOM_1354540	Ricinus communis (Castor bean)	GO:0047077; GO:0016874; GO:0055114	Photinus-luciferin 4-monooxygenase (ATP-hydrolyzing) activity; ligase activity; oxidation reduction	Ligase; Oxidoreductase	IPR020845; IPR000873;	1.13.12.7					543
B9T573	57	0.0344203	0	0	-31.1069	-37.8183	1.23313e-07	Pheophorbide A oxygenase, putative	RCOM_0445980	Ricinus communis (Castor bean)	GO:0051537; GO:0010277; GO:0046872; GO:0055114	2 iron, 2 sulfur cluster binding; chlorophyllide a oxygenase [overall] activity; metal ion binding; oxidation reduction	2Fe-2S; Iron; Iron-sulfur; Metal-binding	IPR013626; IPR017941;		Rieske domain (1)				552
D7T6V7	57	0.0432802	0	0	-31.1069	-37.8183	1.23313e-07	Whole genome shotgun sequence of line PN40024, scaffold_20.assembly12x (Fragment)	VIT_00017942001	Vitis vinifera (Grape)				IPR015414;					17721507;	439
D7TBJ4	57	0.0438799	0	0	-31.1069	-37.8183	1.23313e-07	Whole genome shotgun sequence of line PN40024, scaffold_16.assembly12x (Fragment)	VIT_00015342001	Vitis vinifera (Grape)	GO:0005524; GO:0006468; GO:0004674	ATP binding; protein amino acid phosphorylation; protein serine/threonine kinase activity	ATP-binding; Kinase; Nucleotide-binding; Serine/threonine-protein kinase; Transferase	IPR011009; IPR000719; IPR017441; IPR017442; IPR008271;			Protein kinase superfamily		17721507;	433
D7TM22	57	0.0339893	0	0	-31.1069	-37.8183	1.23313e-07	Whole genome shotgun sequence of line PN40024, scaffold_19.assembly12x (Fragment)	VIT_00016175001	Vitis vinifera (Grape)	GO:0003677; GO:0045449	DNA binding; regulation of transcription		IPR003441;					17721507;	559
D9ZJ06	57	0.058642	0	0	-31.1069	-37.8183	1.23313e-07	HD domain class transcription factor	HD12	Malus domestica (Apple) (Pyrus malus)			DNA-binding; Homeobox; Nucleus; Transcription; Transcription regulation	IPR001356; IPR017970; IPR009057; IPR012287; IPR000047; IPR003106;		Homeobox DNA-binding domain (1)				324
E0CVE4	57	0.032872	0	0	-31.1069	-37.8183	1.23313e-07	Whole genome shotgun sequence of line PN40024, scaffold_98.assembly12x (Fragment)	VIT_00038666001	Vitis vinifera (Grape)				IPR003441;					17721507;	578
O81108	57	0.0187377	0	0	-31.1069	-37.8183	1.23313e-07	Calcium-transporting ATPase 2, plasma membrane-type (EC 3.6.3.8) (Ca(2+)-ATPase isoform 2)	ACA2 At4g37640 F19F18.130	Arabidopsis thaliana (Mouse-ear cress)	GO:0005524; GO:0006754; GO:0005388; GO:0005516; GO:0005789; GO:0016021; GO:0046872; GO:0005886	ATP binding; ATP biosynthetic process; calcium-transporting ATPase activity; calmodulin binding; endoplasmic reticulum membrane; integral to membrane; metal ion binding; plasma membrane	ATP-binding; Calcium; Calcium transport; Calmodulin-binding; Complete proteome; Endoplasmic reticulum; Hydrolase; Ion transport; Magnesium; Membrane; Metal-binding; Nucleotide-binding; Phosphoprotein; Transmembrane; Transmembrane helix; Transport	IPR008250; IPR006408; IPR006068; IPR004014; IPR000695; IPR001757; IPR018303; IPR005834;	3.6.3.8		Cation transport ATPase (P-type) (TC 3.A.3) family, Type IIB subfamily		9422775; 10617198; 14593172; 10823962	1014
Q9ZVD1	57	0.025572	0	0	-31.1069	-37.8183	1.23313e-07	At2g27090 (Putative uncharacterized protein At2g27090)	At2g27090	Arabidopsis thaliana (Mouse-ear cress)	GO:0005886	plasma membrane	Complete proteome	IPR006868; IPR006867;					15308754; 10617197; 14506206;	743
D7TQF7	130	0.141151	7	0.00760043	-12.2097	-2.40284	1.31722e-07	Whole genome shotgun sequence of line PN40024, scaffold_40.assembly12x (Fragment)	VIT_00025612001	Vitis vinifera (Grape)	GO:0005737; GO:0008837; GO:0009089	cytoplasm; diaminopimelate epimerase activity; lysine biosynthetic process via diaminopimelate		IPR001653; IPR018510;					17721507;	307
C0Z2P5	146	0.20887	9	0.0128755	-11.9447	-2.20773	1.6752e-07	AT5G16050 protein	AT5G16050	Arabidopsis thaliana (Mouse-ear cress)	GO:0019904	protein domain specific binding		IPR000308;						233
B9RNE3	249	1.31746	26	0.137566	-10.7943	-1.44739	1.74032e-07	Cytochrome c oxidase polypeptide Vc, putative	RCOM_0557130 RCOM_1347150	Ricinus communis (Castor bean)	GO:0004129; GO:0005746; GO:0055114	cytochrome-c oxidase activity; mitochondrial respiratory chain; oxidation reduction		IPR008432;						63
A0MNJ1	120	0.0909091	6	0.00454545	-12.3786	-2.50975	1.77696e-07	CBL-interacting protein kinase 3 (Predicted protein) (Putative uncharacterized protein)	CIPK3 POPTRDRAFT_672762	Populus trichocarpa (Western balsam poplar) (Populus balsamifera subsp. trichocarpa)	GO:0005524; GO:0006468; GO:0004674; GO:0007165	ATP binding; protein amino acid phosphorylation; protein serine/threonine kinase activity; signal transduction	ATP-binding; Kinase; Nucleotide-binding; Serine/threonine-protein kinase; Transferase	IPR020636; IPR020660; IPR011009; IPR018451; IPR004041; IPR000719; IPR017441; IPR017442; IPR008271; IPR002290;		NAF domain (1); Protein kinase domain (1)	Protein kinase superfamily		18230180; 16973872;	440
B9RCD8	63	0.0457516	0	0	-31.0347	-37.9627	1.85702e-07	Putative uncharacterized protein	RCOM_1687100	Ricinus communis (Castor bean)										459
B9RCY9	63	0.0711864	0	0	-31.0347	-37.9627	1.85702e-07	RNA binding protein, putative	RCOM_1607600	Ricinus communis (Castor bean)				IPR006861; IPR019084;						295
B9SFN4	63	0.0484988	0	0	-31.0347	-37.9627	1.85702e-07	Synapse-associated protein, putative	RCOM_0647910	Ricinus communis (Castor bean)				IPR005607;						433
D7TZX8	63	0.0243337	0	0	-31.0347	-37.9627	1.85702e-07	Whole genome shotgun sequence of line PN40024, scaffold_2.assembly12x (Fragment)	VIT_00016821001	Vitis vinifera (Grape)	GO:0008237; GO:0006508; GO:0008270	metallopeptidase activity; proteolysis; zinc ion binding		IPR001930; IPR014782; IPR015568;					17721507;	863
E0CQK6	63	0.0684039	0	0	-31.0347	-37.9627	1.85702e-07	Whole genome shotgun sequence of line PN40024, scaffold_1.assembly12x (Fragment)	VIT_00009987001	Vitis vinifera (Grape)			GTP-binding; Nucleotide-binding	IPR003579; IPR015598; IPR013753; IPR001806; IPR005225; IPR020851;			Small GTPase superfamily, Rab family		17721507;	307
B6V3B8	56	0.0296296	0	0	-31.1197	-37.7928	2.27214e-07	Invertase 2	INV2	Cucumis melo (Muskmelon)	GO:0005975; GO:0004553	carbohydrate metabolic process; hydrolase activity, hydrolyzing O-glycosyl compounds	Glycosidase; Hydrolase	IPR021792; IPR008985; IPR001362; IPR018053; IPR013189; IPR013148;			Glycosyl hydrolase 32 family			630
B9N052	56	0.0467836	0	0	-31.1197	-37.7928	2.27214e-07	Predicted protein	POPTRDRAFT_596420	Populus trichocarpa (Western balsam poplar) (Populus balsamifera subsp. trichocarpa)	GO:0006071; GO:0008889; GO:0006629	glycerol metabolic process; glycerophosphodiester phosphodiesterase activity; lipid metabolic process		IPR004129; IPR017946;					16973872;	399
Q38950	56	0.0318001	0	0	-31.1197	-37.7928	2.27214e-07	Serine/threonine-protein phosphatase 2A 65 kDa regulatory subunit A beta isoform (AtA beta) (PP2A, subunit A, beta isoform)	PP2AA2 DF1 At3g25800 K13N2.14	Arabidopsis thaliana (Mouse-ear cress)	GO:0005488; GO:0005886; GO:0046686	binding; plasma membrane; response to cadmium ion	Alternative splicing; Complete proteome; Repeat	IPR011989; IPR016024; IPR000357; IPR021133;		HEAT repeats (14)	Phosphatase 2A regulatory subunit A family		7811971; 10819329; 14593172; 14973165	587
Q9SAU2	56	0.0664294	0	0	-31.1197	-37.7928	2.27214e-07	Putative ribulose-5-phosphate-3-epimerase (Ribulose-5-phosphate-3-epimerase) (EC 5.1.3.1)	At5g61410	Arabidopsis thaliana (Mouse-ear cress)	GO:0048046; GO:0005975; GO:0009941; GO:0009570; GO:0005515; GO:0009409; GO:0009624; GO:0004750; GO:0010319; GO:0009579	apoplast; carbohydrate metabolic process; chloroplast envelope; chloroplast stroma; protein binding; response to cold; response to nematode; ribulose-phosphate 3-epimerase activity; stromule; thylakoid	Complete proteome; Isomerase	IPR013785; IPR000056; IPR011060;	5.1.3.1				11130714; 9628582	281
B9SNV2	331	0.494768	42	0.0627803	-10.243	-1.1662	2.58645e-07	Putative uncharacterized protein	RCOM_1279050	Ricinus communis (Castor bean)				IPR006734;						223
B9R7I8	145	0.123615	10	0.00852515	-11.8736	-2.04581	3.29085e-07	Protein Z, putative (EC 2.7.11.1)	RCOM_1591990	Ricinus communis (Castor bean)	GO:0004867; GO:0016740	serine-type endopeptidase inhibitor activity; transferase activity	Transferase	IPR000215; IPR015554;	2.7.11.1		Serpin family			391
B9RIB6	55	0.0134212	0	0	-31.1327	-37.7668	4.17698e-07	Xanthine dehydrogenase, putative (EC 1.17.3.2)	RCOM_1577610	Ricinus communis (Castor bean)	GO:0051537; GO:0050660; GO:0009055; GO:0005506; GO:0055114; GO:0004855	2 iron, 2 sulfur cluster binding; FAD or FADH2 binding; electron carrier activity; iron ion binding; oxidation reduction; xanthine oxidase activity	2Fe-2S; Iron; Iron-sulfur; Metal-binding; Oxidoreductase	IPR002888; IPR006058; IPR000674; IPR016208; IPR008274; IPR012675; IPR005107; IPR016169; IPR016166; IPR016167; IPR001041; IPR002346;	1.17.3.2	2Fe-2S ferredoxin-type domain (1)				1366
B9RLW7	55	0.0507849	0	0	-31.1327	-37.7668	4.17698e-07	NAC domain-containing protein 21/22, putative	RCOM_1471540	Ricinus communis (Castor bean)	GO:0003677; GO:0045449	DNA binding; regulation of transcription		IPR003441;						361
B9RP34	55	0.101852	0	0	-31.1327	-37.7668	4.17698e-07	Putative uncharacterized protein	RCOM_0923880	Ricinus communis (Castor bean)				IPR019328;						180
B9SVQ3	55	0.0161527	0	0	-31.1327	-37.7668	4.17698e-07	Leucine-rich repeat-containing protein, putative	RCOM_0009540	Ricinus communis (Castor bean)	GO:0005524; GO:0006915; GO:0045087; GO:0031224; GO:0005515; GO:0004888	ATP binding; apoptosis; innate immune response; intrinsic to membrane; protein binding; transmembrane receptor activity	ATP-binding; Leucine-rich repeat; Nucleotide-binding; Repeat	IPR000767; IPR001611; IPR002182; IPR000157;		TIR domain (1)				1135
D7SKT5	55	0.0569358	0	0	-31.1327	-37.7668	4.17698e-07	Whole genome shotgun sequence of line PN40024, scaffold_4.assembly12x (Fragment)	VIT_00025127001	Vitis vinifera (Grape)	GO:0009052; GO:0004751	pentose-phosphate shunt, non-oxidative branch; ribose-5-phosphate isomerase activity		IPR004788; IPR020672;					17721507;	322
D7TIJ9	55	0.104762	0	0	-31.1327	-37.7668	4.17698e-07	Whole genome shotgun sequence of line PN40024, scaffold_7.assembly12x (Fragment)	VIT_00033567001	Vitis vinifera (Grape)	GO:0005509	calcium ion binding	Calcium	IPR018248; IPR011992; IPR018247; IPR018249; IPR002048;					17721507;	175
D7TTB5	55	0.0447154	0	0	-31.1327	-37.7668	4.17698e-07	Whole genome shotgun sequence of line PN40024, scaffold_129.assembly12x (Fragment)	VIT_00000173001	Vitis vinifera (Grape)	GO:0016020; GO:0005215	membrane; transporter activity		IPR001046;					17721507;	410
D7U469	55	0.119048	0	0	-31.1327	-37.7668	4.17698e-07	Whole genome shotgun sequence of line PN40024, scaffold_44.assembly12x (Fragment)	VIT_00026642001	Vitis vinifera (Grape)	GO:0003677; GO:0005634	DNA binding; nucleus		IPR000910; IPR009071;					17721507;	154
Q1KLZ2	55	0.0487589	0	0	-31.1327	-37.7668	4.17698e-07	Cysteine synthase (EC 2.5.1.47)		Malus domestica (Apple) (Pyrus malus)	GO:0006535; GO:0004124; GO:0030170; GO:0016740	cysteine biosynthetic process from serine; cysteine synthase activity; pyridoxal phosphate binding; transferase activity	Amino-acid biosynthesis; Cysteine biosynthesis; Transferase	IPR001216; IPR005856; IPR005859; IPR001926;	2.5.1.47		Cysteine synthase/cystathionine beta-synthase family		17333023	376
Q25B23	55	0.0295699	0	0	-31.1327	-37.7668	4.17698e-07	Endo-beta-1,4-glucanase (EC 3.2.1.4)	eg4	Prunus persica (Peach)	GO:0030246; GO:0005975; GO:0008810; GO:0005576	carbohydrate binding; carbohydrate metabolic process; cellulase activity; extracellular region	Glycosidase; Hydrolase	IPR008928; IPR012341; IPR019028; IPR001701; IPR018221;	3.2.1.4				16410260	620
Q680K8	55	0.0557244	0	0	-31.1327	-37.7668	4.17698e-07	At1g55760 (Putative uncharacterized protein At1g55760)	At1g55760	Arabidopsis thaliana (Mouse-ear cress)	GO:0005515	protein binding	Complete proteome	IPR000210; IPR011333; IPR013069; IPR013089;		BTB (POZ) domain (1)			11130712;	329
A5CBE5	54	0.0714286	0	0	-31.1459	-37.7403	4.17698e-07	Putative uncharacterized protein (Whole genome shotgun sequence of line PN40024, scaffold_25.assembly12x)	VITISV_034705 VIT_00019642001	Vitis vinifera (Grape)									17721507;	252
D7TBM3	54	0.0676692	0	0	-31.1459	-37.7403	4.17698e-07	Whole genome shotgun sequence of line PN40024, scaffold_16.assembly12x (Fragment)	VIT_00015373001	Vitis vinifera (Grape)				IPR007462;					17721507;	266
D7TEL3	54	0.0349515	0	0	-31.1459	-37.7403	4.17698e-07	Whole genome shotgun sequence of line PN40024, scaffold_59.assembly12x (Fragment)	VIT_00030589001	Vitis vinifera (Grape)	GO:0015297; GO:0015238; GO:0016020	antiporter activity; drug transmembrane transporter activity; membrane		IPR002528;					17721507;	515
B9S2V3	187	0.128522	17	0.0116838	-11.3074	-1.64726	4.39945e-07	Amino acid transporter, putative	RCOM_0562460	Ricinus communis (Castor bean)	GO:0016021	integral to membrane	Membrane; Transmembrane; Transmembrane helix	IPR013057;						485
D7SZI9	144	0.218182	10	0.0151515	-11.8786	-2.03582	4.90649e-07	Whole genome shotgun sequence of line PN40024, scaffold_49.assembly12x (Fragment)	VIT_00027844001	Vitis vinifera (Grape)	GO:0005840; GO:0003735; GO:0006412	ribosome; structural constituent of ribosome; translation		IPR002784; IPR014722;					17721507;	220
D7SJ60	230	0.136175	24	0.0142096	-10.9093	-1.44835	5.73264e-07	Whole genome shotgun sequence of line PN40024, scaffold_0.assembly12x (Fragment)	VIT_00008370001	Vitis vinifera (Grape)	GO:0015297; GO:0015238; GO:0016020	antiporter activity; drug transmembrane transporter activity; membrane		IPR002528; IPR015521;					17721507;	563
B9SXF4	324	0.744828	43	0.0988506	-10.2415	-1.10141	5.84704e-07	Ferredoxin-2, chloroplast, putative	RCOM_0321060	Ricinus communis (Castor bean)	GO:0051537; GO:0009055; GO:0022900; GO:0046872	2 iron, 2 sulfur cluster binding; electron carrier activity; electron transport chain; metal ion binding	2Fe-2S; Iron; Iron-sulfur; Metal-binding	IPR006058; IPR012675; IPR010241; IPR001041;		2Fe-2S ferredoxin-type domain (1)				145
A9PDK8	53	0.112527	0	0	-31.1594	-37.7134	7.66013e-07	Predicted protein (Putative uncharacterized protein)	POPTRDRAFT_813631	Populus trichocarpa (Western balsam poplar) (Populus balsamifera subsp. trichocarpa)	GO:0005515; GO:0006511	protein binding; ubiquitin-dependent protein catabolic process		IPR011333; IPR016897; IPR001232; IPR016072; IPR016073;					18230180; 16973872;	157
B9RP00	53	0.0861789	0	0	-31.1594	-37.7134	7.66013e-07	Putative uncharacterized protein	RCOM_0922740	Ricinus communis (Castor bean)										205
B9S0I8	53	0.166667	0	0	-31.1594	-37.7134	7.66013e-07	Putative uncharacterized protein	RCOM_1355240	Ricinus communis (Castor bean)				IPR018937;						106
B9S610	53	0.0600907	0	0	-31.1594	-37.7134	7.66013e-07	Putative uncharacterized protein	RCOM_1062980	Ricinus communis (Castor bean)				IPR005178;						294
B9T5F5	53	0.0395227	0	0	-31.1594	-37.7134	7.66013e-07	E3 ubiquitin ligase PUB14, putative	RCOM_0052090	Ricinus communis (Castor bean)	GO:0005488; GO:0000151; GO:0004842	binding; ubiquitin ligase complex; ubiquitin-protein ligase activity	Ligase	IPR011989; IPR016024; IPR003613;						447
B9T719	53	0.0331457	0	0	-31.1594	-37.7134	7.66013e-07	Aspartic proteinase nepenthesin-1, putative	RCOM_0310740	Ricinus communis (Castor bean)	GO:0004190; GO:0006508	aspartic-type endopeptidase activity; proteolysis	Aspartyl protease; Hydrolase; Protease	IPR001461; IPR021109; IPR001969; IPR009007;			Peptidase A1 family			533
D7TT73	53	0.0241348	0	0	-31.1594	-37.7134	7.66013e-07	Whole genome shotgun sequence of line PN40024, scaffold_129.assembly12x (Fragment)	VIT_00000123001	Vitis vinifera (Grape)	GO:0005524; GO:0006754; GO:0005388; GO:0016021	ATP binding; ATP biosynthetic process; calcium-transporting ATPase activity; integral to membrane	ATP-binding; Hydrolase; Membrane; Nucleotide-binding; Transmembrane; Transmembrane helix	IPR008250; IPR006408; IPR006068; IPR004014; IPR001757; IPR013200;					17721507;	732
E0CRD9	53	0.0318893	0	0	-31.1594	-37.7134	7.66013e-07	Whole genome shotgun sequence of line PN40024, scaffold_1.assembly12x (Fragment)	VIT_00008954001	Vitis vinifera (Grape)				IPR015424; IPR015421; IPR001085;			SHMT family		17721507;	554
P49293	53	0.0418641	0	0	-31.1594	-37.7134	7.66013e-07	Phytoene synthase, chloroplastic (EC 2.5.1.32) (MEL5)	PSY	Cucumis melo (Muskmelon)	GO:0016117; GO:0009507; GO:0016767	carotenoid biosynthetic process; chloroplast; geranylgeranyl-diphosphate geranylgeranyltransferase activity	Carotenoid biosynthesis; Chloroplast; Isoprene biosynthesis; Multifunctional enzyme; Plastid; Transferase; Transit peptide	IPR002060; IPR019845; IPR008949;	2.5.1.32		Phytoene/squalene synthase family		7766896	422
Q1L7P3	53	0.0372714	0	0	-31.1594	-37.7134	7.66013e-07	1-deoxy-D-xylulose 5-phosphate reductoisomerase (EC 1.1.1.267)		Rauvolfia verticillata	GO:0030604; GO:0016853; GO:0046872; GO:0055114; GO:0016114	1-deoxy-D-xylulose-5-phosphate reductoisomerase activity; isomerase activity; metal ion binding; oxidation reduction; terpenoid biosynthetic process	Isomerase; Oxidoreductase	IPR003821; IPR013644; IPR013512; IPR016040;	1.1.1.267				16147862; 17542498	474
A5BNP3	52	0.0467206	0	0	-31.1731	-37.6859	7.66013e-07	Putative uncharacterized protein (Whole genome shotgun sequence of line PN40024, scaffold_50.assembly12x)	VITISV_018735 VIT_00028920001	Vitis vinifera (Grape)	GO:0004190; GO:0016021	aspartic-type endopeptidase activity; integral to membrane		IPR006639; IPR007369;					17721507;	371
B9HDW1	52	0.0112627	0	0	-31.1731	-37.6859	7.66013e-07	Predicted protein	POPTRDRAFT_561027	Populus trichocarpa (Western balsam poplar) (Populus balsamifera subsp. trichocarpa)	GO:0005524; GO:0003779; GO:0003774; GO:0016459	ATP binding; actin binding; motor activity; myosin complex	ATP-binding; Actin-binding; Coiled coil; Motor protein; Myosin; Nucleotide-binding	IPR018444; IPR002710; IPR000048; IPR001609; IPR004009;		IQ domain (1); Myosin head-like domain (1)			16973872;	1539
B9R9E1	52	0.0536636	0	0	-31.1731	-37.6859	7.66013e-07	Heat shock factor protein, putative	RCOM_1496640	Ricinus communis (Castor bean)	GO:0005634; GO:0006355; GO:0006950; GO:0043565; GO:0003700	nucleus; regulation of transcription, DNA-dependent; response to stress; sequence-specific DNA binding; sequence-specific DNA binding transcription factor activity	DNA-binding; Nucleus; Stress response	IPR000232; IPR011991;			HSF family			323
B9SNV8	52	0.0429043	0	0	-31.1731	-37.6859	7.66013e-07	Arf gtpase-activating protein, putative	RCOM_1279410	Ricinus communis (Castor bean)	GO:0008060; GO:0032312; GO:0008270	ARF GTPase activator activity; regulation of ARF GTPase activity; zinc ion binding		IPR001164;		Arf-GAP domain (1)				404
D7SYX3	52	0.0458554	0	0	-31.1731	-37.6859	7.66013e-07	Whole genome shotgun sequence of line PN40024, scaffold_250.assembly12x (Fragment)	VIT_00005023001	Vitis vinifera (Grape)	GO:0006470; GO:0008138	protein amino acid dephosphorylation; protein tyrosine/serine/threonine phosphatase activity		IPR000387; IPR000340; IPR020422;					17721507;	378
D7T382	52	0.0505345	0	0	-31.1731	-37.6859	7.66013e-07	Ribosomal protein (Fragment)	VIT_00032196001	Vitis vinifera (Grape)	GO:0003723; GO:0006396; GO:0015934; GO:0003735; GO:0006412	RNA binding; RNA processing; large ribosomal subunit; structural constituent of ribosome; translation	Ribonucleoprotein; Ribosomal protein	IPR005878; IPR002143; IPR016094; IPR016095;			Ribosomal protein L1P family		17721507;	343
D7TEI4	52	0.0485528	0	0	-31.1731	-37.6859	7.66013e-07	Whole genome shotgun sequence of line PN40024, scaffold_59.assembly12x (Fragment)	VIT_00030556001	Vitis vinifera (Grape)	GO:0016021	integral to membrane		IPR007248;					17721507;	357
D7TJZ9	52	0.0866667	0	0	-31.1731	-37.6859	7.66013e-07	Whole genome shotgun sequence of line PN40024, scaffold_3.assembly12x (Fragment)	VIT_00021391001	Vitis vinifera (Grape)	GO:0006810	transport		IPR022775; IPR011012;					17721507;	200
P93051	52	0.037437	0	0	-31.1731	-37.6859	7.66013e-07	Sugar transporter ERD6-like 7	At2g48020 T9J23.17	Arabidopsis thaliana (Mouse-ear cress)	GO:0008643; GO:0009507; GO:0016021; GO:0005886; GO:0022891; GO:0005773	carbohydrate transport; chloroplast; integral to membrane; plasma membrane; substrate-specific transmembrane transporter activity; vacuole	Complete proteome; Membrane; Sugar transport; Transmembrane; Transmembrane helix; Transport	IPR020846; IPR016196; IPR005828; IPR003663; IPR005829;			Major facilitator superfamily, Sugar transporter (TC 2.A.1.1) family		10617197; 14593172; 9484433; 16923188	463
D7TQS4	129	0.0949227	8	0.00588668	-12.1189	-2.19905	1.27961e-06	Whole genome shotgun sequence of line PN40024, scaffold_40.assembly12x (Fragment)	VIT_00025760001	Vitis vinifera (Grape)	GO:0006508; GO:0004185	proteolysis; serine-type carboxypeptidase activity		IPR001563; IPR018202;					17721507;	453
A5BWT7	51	0.0266458	0	0	-31.1871	-37.6579	1.40117e-06	Putative uncharacterized protein	VITISV_025237	Vitis vinifera (Grape)	GO:0005524; GO:0006468; GO:0004672	ATP binding; protein amino acid phosphorylation; protein kinase activity		IPR011009; IPR000719; IPR017442;						638
B9S3N8	51	0.022973	0	0	-31.1871	-37.6579	1.40117e-06	Sugar transporter, putative (EC 1.3.1.74)	RCOM_1386130	Ricinus communis (Castor bean)	GO:0032440; GO:0008643; GO:0016021; GO:0055114; GO:0022891	2-alkenal reductase activity; carbohydrate transport; integral to membrane; oxidation reduction; substrate-specific transmembrane transporter activity	Membrane; Oxidoreductase; Sugar transport; Transmembrane; Transmembrane helix; Transport	IPR020846; IPR016196; IPR005828; IPR003663; IPR005829;	1.3.1.74		Major facilitator superfamily, Sugar transporter (TC 2.A.1.1) family			740
B9S4P9	51	0.0497076	0	0	-31.1871	-37.6579	1.40117e-06	Chloroplast inner envelope protein, putative	RCOM_0990980	Ricinus communis (Castor bean)	GO:0008168; GO:0019031	methyltransferase activity; viral envelope	Envelope protein; Virion	IPR013216;						342
B9T556	51	0.024531	0	0	-31.1871	-37.6579	1.40117e-06	ATP binding protein, putative	RCOM_0253230	Ricinus communis (Castor bean)	GO:0005524; GO:0017111	ATP binding; nucleoside-triphosphatase activity	ATP-binding; Nucleotide-binding	IPR003593; IPR003959;						693
D7SV44	51	0.0266458	0	0	-31.1871	-37.6579	1.40117e-06	Whole genome shotgun sequence of line PN40024, scaffold_8.assembly12x (Fragment)	VIT_00035970001	Vitis vinifera (Grape)	GO:0016021	integral to membrane		IPR004240;					17721507;	638
D7U935	51	0.0492754	0	0	-31.1871	-37.6579	1.40117e-06	Whole genome shotgun sequence of line PN40024, scaffold_41.assembly12x (Fragment)	VIT_00025948001	Vitis vinifera (Grape)				IPR000073;					17721507;	345
P27322	139	0.0719462	10	0.00517598	-11.9041	-1.98484	1.59695e-06	Heat shock cognate 70 kDa protein 2	HSC-2	Solanum lycopersicum (Tomato) (Lycopersicon esculentum)	GO:0005524; GO:0006950	ATP binding; response to stress	ATP-binding; Nucleotide-binding; Stress response	IPR018181; IPR001023; IPR013126;			Heat shock protein 70 family		1893113	644
Q9C827	357	0.12851	51	0.0183585	-10.0484	-0.995181	1.78879e-06	Coatomer subunit beta'-2 (Beta'-coat protein 2) (Beta'-COP 2)	At1g52360 F19K6.16	Arabidopsis thaliana (Mouse-ear cress)	GO:0030663; GO:0006886; GO:0030117; GO:0005515; GO:0005198; GO:0016192	COPI coated vesicle membrane; intracellular protein transport; membrane coat; protein binding; structural molecule activity; vesicle-mediated transport	Complete proteome; Cytoplasm; Cytoplasmic vesicle; ER-Golgi transport; Golgi apparatus; Membrane; Protein transport; Repeat; Transport; WD repeat	IPR016453; IPR006692; IPR020472; IPR011990; IPR015943; IPR001680; IPR011046; IPR019782; IPR017986; IPR019781;		WD repeats (9)	WD repeat COPB2 family		11130712; 11910074; 14593172	926
B9SBC0	160	0.128514	14	0.011245	-11.5599	-1.7024	2.00613e-06	Tyrosine aminotransferase, putative (EC 2.6.1.5)	RCOM_0651460	Ricinus communis (Castor bean)	GO:0016847; GO:0004838; GO:0030170	1-aminocyclopropane-1-carboxylate synthase activity; L-tyrosine:2-oxoglutarate aminotransferase activity; pyridoxal phosphate binding	Aminotransferase; Transferase	IPR001176; IPR004839; IPR015424; IPR015421; IPR015422; IPR005958; IPR021178;	2.6.1.5					415
E0CRR3	101	0.0646193	5	0.00319898	-12.6345	-2.52411	2.18233e-06	Whole genome shotgun sequence of line PN40024, scaffold_1.assembly12x (Fragment)	VIT_00009104001	Vitis vinifera (Grape)				IPR002528;					17721507;	521
A5BXV4	50	0.0512821	0	0	-31.2014	-37.6293	2.55601e-06	Putative uncharacterized protein	VITISV_027546	Vitis vinifera (Grape)	GO:0005975; GO:0043169; GO:0004553	carbohydrate metabolic process; cation binding; hydrolase activity, hydrolyzing O-glycosyl compounds	Glycosidase; Hydrolase	IPR000490; IPR017853; IPR013781; IPR012946;			Glycosyl hydrolase 17 family			325
B9RJ27	50	0.0385802	0	0	-31.2014	-37.6293	2.55601e-06	Delta-aminolevulinic acid dehydratase (EC 4.2.1.24)	RCOM_1030560	Ricinus communis (Castor bean)	GO:0046872; GO:0004655; GO:0006779	metal ion binding; porphobilinogen synthase activity; porphyrin biosynthetic process	Lyase; Porphyrin biosynthesis	IPR001731; IPR013785;	4.2.1.24		ALADH family			432
B9RMB8	50	0.0308071	0	0	-31.2014	-37.6293	2.55601e-06	Sphingosine phosphate lyase, putative (EC 4.1.2.27)	RCOM_1079290	Ricinus communis (Castor bean)	GO:0016831; GO:0019752; GO:0030170; GO:0008117	carboxy-lyase activity; carboxylic acid metabolic process; pyridoxal phosphate binding; sphinganine-1-phosphate aldolase activity	Lyase; Pyridoxal phosphate	IPR002129; IPR015424; IPR015421;	4.1.2.27		Group II decarboxylase family			541
B9S1J2	50	0.105485	0	0	-31.2014	-37.6293	2.55601e-06	Maintenance of ploidy protein mob1, putative	RCOM_0865420	Ricinus communis (Castor bean)	GO:0005515	protein binding		IPR005301;						158
B9S604	50	0.030525	0	0	-31.2014	-37.6293	2.55601e-06	Rotenone-insensitive NADH-ubiquinone oxidoreductase, mitochondrial, putative (EC 1.6.5.3)	RCOM_1062920	Ricinus communis (Castor bean)	GO:0050660; GO:0008137; GO:0055114	FAD or FADH2 binding; NADH dehydrogenase (ubiquinone) activity; oxidation reduction	Oxidoreductase; Ubiquinone	IPR013027; IPR001327;	1.6.5.3					546
B9SYG7	50	0.0234742	0	0	-31.2014	-37.6293	2.55601e-06	Putative uncharacterized protein	RCOM_0754340	Ricinus communis (Castor bean)				IPR004082; IPR008957; IPR003961; IPR013783;						710
B9T0D0	50	0.0816993	0	0	-31.2014	-37.6293	2.55601e-06	Putative uncharacterized protein	RCOM_0483340	Ricinus communis (Castor bean)				IPR000782;						204
B9T2G6	50	0.0276396	0	0	-31.2014	-37.6293	2.55601e-06	Putative uncharacterized protein	RCOM_0454010	Ricinus communis (Castor bean)	GO:0005509	calcium ion binding		IPR011992; IPR003903;						603
D7SZI3	50	0.0359195	0	0	-31.2014	-37.6293	2.55601e-06	Whole genome shotgun sequence of line PN40024, scaffold_49.assembly12x (Fragment)	VIT_00027835001	Vitis vinifera (Grape)	GO:0005524; GO:0006468; GO:0004674	ATP binding; protein amino acid phosphorylation; protein serine/threonine kinase activity	ATP-binding; Kinase; Nucleotide-binding; Serine/threonine-protein kinase; Transferase	IPR011009; IPR000719; IPR017441; IPR017442; IPR008271;			Protein kinase superfamily		17721507;	464
D7T8X9	50	0.0454133	0	0	-31.2014	-37.6293	2.55601e-06	Fructose-bisphosphate aldolase (EC 4.1.2.13) (Fragment)	VIT_00011810001	Vitis vinifera (Grape)	GO:0004332; GO:0006096	fructose-bisphosphate aldolase activity; glycolysis	Glycolysis; Lyase	IPR000741; IPR013785;	4.1.2.13		Class I fructose-bisphosphate aldolase family		17721507;	367
D7TUC5	50	0.0180963	0	0	-31.2014	-37.6293	2.55601e-06	Whole genome shotgun sequence of line PN40024, scaffold_17.assembly12x (Fragment)	VIT_00015817001	Vitis vinifera (Grape)									17721507;	921
D7U3P5	50	0.039032	0	0	-31.2014	-37.6293	2.55601e-06	Whole genome shotgun sequence of line PN40024, scaffold_229.assembly12x (Fragment)	VIT_00004724001	Vitis vinifera (Grape)	GO:0004609; GO:0008654	phosphatidylserine decarboxylase activity; phospholipid biosynthetic process		IPR003817; IPR005221;					17721507;	427
B9RJ44	49	0.0542636	0	0	-31.216	-37.6001	2.55601e-06	Putative uncharacterized protein	RCOM_1031050	Ricinus communis (Castor bean)				IPR001810; IPR022364;		F-box domain (1)				301
B9SJ54	49	0.0324718	0	0	-31.216	-37.6001	2.55601e-06	Big map kinase/bmk, putative (EC 2.7.11.24)	RCOM_0843380	Ricinus communis (Castor bean)	GO:0005524; GO:0004707; GO:0006468	ATP binding; MAP kinase activity; protein amino acid phosphorylation	ATP-binding; Kinase; Nucleotide-binding; Serine/threonine-protein kinase; Transferase	IPR011009; IPR003527; IPR000719; IPR017441; IPR017442; IPR002290;	2.7.11.24	Protein kinase domain (1)				503
B9SWB5	49	0.0284058	0	0	-31.216	-37.6001	2.55601e-06	Protein disulfide isomerase, putative (EC 2.4.1.119)	RCOM_0154150	Ricinus communis (Castor bean)	GO:0045454; GO:0004579; GO:0005783; GO:0016853	cell redox homeostasis; dolichyl-diphosphooligosaccharide-protein glycotransferase activity; endoplasmic reticulum; isomerase activity	Glycosyltransferase; Isomerase; Redox-active center; Repeat; Transferase	IPR005788; IPR005792; IPR017936; IPR012336; IPR017937; IPR013766; IPR012335;	2.4.1.119	Thioredoxin domains (2)	Protein disulfide isomerase family			575
B9T828	49	0.077044	0	0	-31.216	-37.6001	2.55601e-06	Tyrosine-protein phosphatase SIW14, putative	RCOM_0100300	Ricinus communis (Castor bean)	GO:0004725	protein tyrosine phosphatase activity		IPR016130; IPR020428; IPR004861;						212
C9EGT8	49	0.0242694	0	0	-31.216	-37.6001	2.55601e-06	CRY1		Fragaria vesca (Woodland strawberry)	GO:0003913; GO:0006281	DNA photolyase activity; DNA repair		IPR002081; IPR020978; IPR014134; IPR018394; IPR006050; IPR005101; IPR014729;						673
D7SHG6	49	0.0357403	0	0	-31.216	-37.6001	2.55601e-06	Whole genome shotgun sequence of line PN40024, scaffold_0.assembly12x (Fragment)	VIT_00007618001	Vitis vinifera (Grape)	GO:0009055; GO:0020037; GO:0004497; GO:0055114	electron carrier activity; heme binding; monooxygenase activity; oxidation reduction	Heme; Iron; Metal-binding; Monooxygenase; Oxidoreductase	IPR001128; IPR017972; IPR002401;			Cytochrome P450 family		17721507;	457
D7SK27	49	0.0287053	0	0	-31.216	-37.6001	2.55601e-06	Whole genome shotgun sequence of line PN40024, scaffold_4.assembly12x (Fragment)	VIT_00024796001	Vitis vinifera (Grape)	GO:0016021; GO:0006857; GO:0005215	integral to membrane; oligopeptide transport; transporter activity	Membrane; Transmembrane; Transport	IPR016196; IPR000109; IPR018456;			PTR2/POT transporter (TC 2.A.17) family		17721507;	569
D7TPT0	49	0.0460094	0	0	-31.216	-37.6001	2.55601e-06	Whole genome shotgun sequence of line PN40024, scaffold_63.assembly12x (Fragment)	VIT_00031852001	Vitis vinifera (Grape)	GO:0003677; GO:0005634; GO:0006355; GO:0006350	DNA binding; nucleus; regulation of transcription, DNA-dependent; transcription	DNA-binding; Nucleus; Transcription; Transcription regulation	IPR015300; IPR003340;					17721507;	355
D7U0C4	49	0.0109399	0	0	-31.216	-37.6001	2.55601e-06	Whole genome shotgun sequence of line PN40024, scaffold_2.assembly12x (Fragment)	VIT_00016999001	Vitis vinifera (Grape)	GO:0005524; GO:0016887; GO:0016020	ATP binding; ATPase activity; membrane	ATP-binding; Nucleotide-binding	IPR013525; IPR003439; IPR003593; IPR013581;					17721507;	1493
D7U4W2	49	0.0713246	0	0	-31.216	-37.6001	2.55601e-06	Whole genome shotgun sequence of line PN40024, scaffold_38.assembly12x (Fragment)	VIT_00023920001	Vitis vinifera (Grape)				IPR005269;					17721507;	229
Q1I1D6	49	0.166667	0	0	-31.216	-37.6001	2.55601e-06	Hypoxia-responsive family protein		Citrus sinensis (Sweet orange)			Membrane; Transmembrane; Transmembrane helix	IPR007667;		HIG1 domain (1)				98
Q93XK2	49	0.0191481	0	0	-31.216	-37.6001	2.55601e-06	Stachyose synthase (EC 2.4.1.67) (Galactinol--raffinose galactosyltransferase)	STS1	Pisum sativum (Garden pea)	GO:0005737; GO:0047268; GO:0009312	cytoplasm; galactinol-raffinose galactosyltransferase activity; oligosaccharide biosynthetic process	Carbohydrate metabolism; Cytoplasm; Direct protein sequencing; Glycosyltransferase; Transferase	IPR013785; IPR017853; IPR008811;	2.4.1.67		Glycosyl hydrolases 36 family		11675396;	853
D7UCP2	90	0.0815217	4	0.00362319	-12.8786	-2.67968	2.82202e-06	Whole genome shotgun sequence of line PN40024, scaffold_46.assembly12x (Fragment)	VIT_00027086001	Vitis vinifera (Grape)				IPR006476;					17721507;	368
B9T1N1	253	0.501984	31	0.0615079	-10.6559	-1.21662	2.92771e-06	Putative uncharacterized protein	RCOM_1158800	Ricinus communis (Castor bean)										168
A5AV70	44	0.0314061	0	0	-31.2936	-37.4449	3.03239e-06	Putative uncharacterized protein	VITISV_002534	Vitis vinifera (Grape)	GO:0004781; GO:0000103	sulfate adenylyltransferase (ATP) activity; sulfate assimilation		IPR015947; IPR014729; IPR002650;						467
B9SVK5	44	0.0287582	0	0	-31.2936	-37.4449	3.03239e-06	WRKY transcription factor, putative	RCOM_0538580	Ricinus communis (Castor bean)	GO:0005634; GO:0045449; GO:0043565; GO:0003700; GO:0006350	nucleus; regulation of transcription; sequence-specific DNA binding; sequence-specific DNA binding transcription factor activity; transcription	DNA-binding; Nucleus; Transcription; Transcription regulation	IPR003657;						510
B9SZD1	44	0.0500569	0	0	-31.2936	-37.4449	3.03239e-06	ER glycerol-phosphate acyltransferase (EC 2.3.1.15)	RCOM_1151840	Ricinus communis (Castor bean)	GO:0004366	glycerol-3-phosphate O-acyltransferase activity	Acyltransferase; Transferase	IPR002123;	2.3.1.15					293
D7SN11	44	0.0364842	0	0	-31.2936	-37.4449	3.03239e-06	Whole genome shotgun sequence of line PN40024, scaffold_89.assembly12x (Fragment)	VIT_00037212001	Vitis vinifera (Grape)	GO:0005975; GO:0043169; GO:0004553	carbohydrate metabolic process; cation binding; hydrolase activity, hydrolyzing O-glycosyl compounds		IPR001547; IPR017853; IPR013781;					17721507;	402
D7TSB0	44	0.0382942	0	0	-31.2936	-37.4449	3.03239e-06	Whole genome shotgun sequence of line PN40024, scaffold_252.assembly12x (Fragment)	VIT_00005045001	Vitis vinifera (Grape)	GO:0005737; GO:0003743	cytoplasm; translation initiation factor activity	Cytoplasm; Initiation factor; Protein biosynthesis	IPR019010; IPR000717; IPR011990; IPR016650; IPR011991;		PCI domain (1)			17721507;	383
E0CTY2	44	0.0657698	0	0	-31.2936	-37.4449	3.03239e-06	Whole genome shotgun sequence of line PN40024, scaffold_28.assembly12x (Fragment)	VIT_00020789001	Vitis vinifera (Grape)				IPR010684;					17721507;	223
O24371	44	0.0160467	0	0	-31.2936	-37.4449	3.03239e-06	Lipoxygenase (EC 1.13.11.12)		Solanum tuberosum (Potato)	GO:0005506; GO:0016165; GO:0055114; GO:0031408	iron ion binding; lipoxygenase activity; oxidation reduction; oxylipin biosynthetic process	Dioxygenase; Fatty acid biosynthesis; Iron; Lipid synthesis; Metal-binding; Oxidoreductase; Oxylipin biosynthesis	IPR008976; IPR000907; IPR013819; IPR020834; IPR020833; IPR001024; IPR001246;	1.13.11.12	PLAT domain (1); Lipoxygenase domain (1)	Lipoxygenase family		8702864;	914
Q53U40	44	0.209524	0	0	-31.2936	-37.4449	3.03239e-06	Similar to ATP synthase subunit H protein		Solanum lycopersicum (Tomato) (Lycopersicon esculentum)	GO:0015991; GO:0015078; GO:0033179	ATP hydrolysis coupled proton transport; hydrogen ion transmembrane transporter activity; proton-transporting V-type ATPase, V0 domain		IPR008389;					20350329	70
B9RLG2	43	0.020447	0	0	-31.3102	-37.4117	3.03239e-06	O-linked n-acetylglucosamine transferase, ogt, putative	RCOM_1466650	Ricinus communis (Castor bean)	GO:0005488; GO:0016740	binding; transferase activity	Transferase	IPR013026; IPR011990; IPR019734;						701
B9RPV0	43	0.0597222	0	0	-31.3102	-37.4117	3.03239e-06	DNA binding protein, putative	RCOM_1541510	Ricinus communis (Castor bean)	GO:0003677; GO:0005634; GO:0045449	DNA binding; nucleus; regulation of transcription	Nucleus	IPR009057; IPR012287; IPR015609; IPR017930; IPR006447; IPR014778; IPR001005; IPR017884;						240
B9SN36	43	0.0176302	0	0	-31.3102	-37.4117	3.03239e-06	Protein SEY1, putative	RCOM_0312010	Ricinus communis (Castor bean)	GO:0005525; GO:0016787; GO:0016021	GTP binding; hydrolase activity; integral to membrane	GTP-binding; Hydrolase; Membrane; Nucleotide-binding; Transmembrane; Transmembrane helix	IPR008803;						813
B9T0T4	43	0.0609929	0	0	-31.3102	-37.4117	3.03239e-06	60S ribosomal protein L34, putative	RCOM_0340240	Ricinus communis (Castor bean)	GO:0005840; GO:0003735; GO:0006412	ribosome; structural constituent of ribosome; translation	Ribonucleoprotein; Ribosomal protein	IPR008195;						235
D7SL47	43	0.0279402	0	0	-31.3102	-37.4117	3.03239e-06	Whole genome shotgun sequence of line PN40024, scaffold_4.assembly12x (Fragment)	VIT_00025266001	Vitis vinifera (Grape)	GO:0015297; GO:0015238; GO:0016020	antiporter activity; drug transmembrane transporter activity; membrane		IPR002528;					17721507;	513
D7SN25	43	0.0863454	0	0	-31.3102	-37.4117	3.03239e-06	Whole genome shotgun sequence of line PN40024, scaffold_89.assembly12x (Fragment)	VIT_00037228001	Vitis vinifera (Grape)				IPR013717; IPR016542;					17721507;	166
D7TE87	43	0.0306924	0	0	-31.3102	-37.4117	3.03239e-06	Whole genome shotgun sequence of line PN40024, scaffold_59.assembly12x (Fragment)	VIT_00030440001	Vitis vinifera (Grape)	GO:0045454; GO:0019344; GO:0055114; GO:0004604; GO:0019419; GO:0016740	cell redox homeostasis; cysteine biosynthetic process; oxidation reduction; phosphoadenylyl-sulfate reductase (thioredoxin) activity; sulfate reduction; transferase activity		IPR011798; IPR002500; IPR014729; IPR004508; IPR017936; IPR012336; IPR013766; IPR012335;					17721507;	467
D7TY83	143	0.11626	12	0.0097561	-11.7521	-1.76273	3.13853e-06	Whole genome shotgun sequence of line PN40024, scaffold_119.assembly12x (Fragment)	VIT_00012909001	Vitis vinifera (Grape)				IPR008479;					17721507;	410
B9S640	48	0.0914286	0	0	-31.2309	-37.5704	4.64916e-06	LOB domain-containing protein, putative	RCOM_1064100	Ricinus communis (Castor bean)				IPR004883;						175
B9S7L3	48	0.0347826	0	0	-31.2309	-37.5704	4.64916e-06	Casein kinase, putative	RCOM_0609440	Ricinus communis (Castor bean)	GO:0005524; GO:0006468; GO:0004674	ATP binding; protein amino acid phosphorylation; protein serine/threonine kinase activity	Kinase; Transferase	IPR011009; IPR000719; IPR017442; IPR008271;						460
B9SQ31	48	0.0356347	0	0	-31.2309	-37.5704	4.64916e-06	Vacuolar cation/proton exchanger 1a, putative	RCOM_0643910	Ricinus communis (Castor bean)	GO:0008324; GO:0016021	cation transmembrane transporter activity; integral to membrane	Membrane; Transmembrane; Transmembrane helix	IPR004713; IPR004798; IPR004837;						449
B9SXF5	48	0.0265781	0	0	-31.2309	-37.5704	4.64916e-06	Endomembrane protein emp70, putative	RCOM_0321070	Ricinus communis (Castor bean)	GO:0016021	integral to membrane		IPR004240;						602
D7SPD1	48	0.0329218	0	0	-31.2309	-37.5704	4.64916e-06	Whole genome shotgun sequence of line PN40024, scaffold_23.assembly12x (Fragment)	VIT_00018949001	Vitis vinifera (Grape)	GO:0016021; GO:0022891	integral to membrane; substrate-specific transmembrane transporter activity	Membrane; Transmembrane; Transmembrane helix; Transport	IPR020846; IPR016196; IPR005828; IPR003663; IPR005829;			Major facilitator superfamily, Sugar transporter (TC 2.A.1.1) family		17721507;	486
D7T4H0	48	0.0361174	0	0	-31.2309	-37.5704	4.64916e-06	Whole genome shotgun sequence of line PN40024, scaffold_67.assembly12x (Fragment)	VIT_00032724001	Vitis vinifera (Grape)	GO:0016021	integral to membrane	Membrane; Transmembrane; Transmembrane helix	IPR013057;					17721507;	443
D7TFR5	48	0.027972	0	0	-31.2309	-37.5704	4.64916e-06	Whole genome shotgun sequence of line PN40024, scaffold_126.assembly12x (Fragment)	VIT_00013671001	Vitis vinifera (Grape)	GO:0003677; GO:0045449	DNA binding; regulation of transcription		IPR003441;					17721507;	572
D7TPA6	48	0.039801	0	0	-31.2309	-37.5704	4.64916e-06	Whole genome shotgun sequence of line PN40024, scaffold_104.assembly12x (Fragment)	VIT_00011076001	Vitis vinifera (Grape)	GO:0005515	protein binding		IPR000210; IPR011333; IPR013069; IPR013089; IPR002083; IPR008974; IPR013322;		BTB (POZ) domain (1); MATH domain (1)			17721507;	402
D7UEC7	48	0.0467836	0	0	-31.2309	-37.5704	4.64916e-06	Whole genome shotgun sequence of line PN40024, scaffold_958.assembly12x (Fragment)	VIT_00002899001	Vitis vinifera (Grape)	GO:0005488; GO:0006457	binding; protein folding	Repeat; TPR repeat	IPR001179; IPR001440; IPR013026; IPR011990; IPR019734;					17721507;	342
E0CRU0	48	0.0666667	0	0	-31.2309	-37.5704	4.64916e-06	Whole genome shotgun sequence of line PN40024, scaffold_1.assembly12x (Fragment)	VIT_00009149001	Vitis vinifera (Grape)									17721507;	240
Q38922	48	0.0758294	0	0	-31.2309	-37.5704	4.64916e-06	ATGB2 (GTP-binding protein GB2) (Putative GTP-binding protein GB2)	AT4g35860 At4g35860	Arabidopsis thaliana (Mouse-ear cress)	GO:0005525; GO:0009507; GO:0015031; GO:0007264	GTP binding; chloroplast; protein transport; small GTPase mediated signal transduction	Complete proteome; GTP-binding; Nucleotide-binding	IPR003579; IPR013753; IPR001806; IPR005225; IPR020851;			Small GTPase superfamily, Rab family		10617198; 12093376;	211
Q94B55	48	0.0350877	0	0	-31.2309	-37.5704	4.64916e-06	Putative E3 ubiquitin-protein ligase XBAT31 (EC 6.3.2.-) (Ankyrin repeat domain and RING finger-containing protein XBAT31) (Protein XB3 homolog 1)	XBAT31 At2g28840 F8N16.13	Arabidopsis thaliana (Mouse-ear cress)	GO:0016874; GO:0005515; GO:0008270	ligase activity; protein binding; zinc ion binding	ANK repeat; Alternative splicing; Complete proteome; Ligase; Metal-binding; Repeat; Ubl conjugation pathway; Zinc; Zinc-finger	IPR002110; IPR020683; IPR001841;	6.3.2.-	ANK repeats (5); RING-type zinc finger (1)			15644464; 10617197; 14593172;	456
B9T649	770	1.28978	145	0.242881	-8.74023	-0.596631	5.42666e-06	Putative uncharacterized protein	RCOM_0215280	Ricinus communis (Castor bean)	GO:0006629	lipid metabolic process		IPR007856; IPR008138; IPR011001; IPR008139;						199
A2TDC8	42	0.0277778	0	0	-31.3272	-37.3777	5.64754e-06	Lycopene beta-cyclase	LCYB	Citrullus lanatus (Watermelon) (Citrullus vulgaris)	GO:0016117; GO:0016705	carotenoid biosynthetic process; oxidoreductase activity, acting on paired donors, with incorporation or reduction of molecular oxygen		IPR010108; IPR008671;						504
A5BV88	42	0.0208333	0	0	-31.3272	-37.3777	5.64754e-06	Putative uncharacterized protein	VITISV_021864	Vitis vinifera (Grape)	GO:0003677; GO:0045449	DNA binding; regulation of transcription		IPR009057; IPR012287; IPR017930; IPR001005;						672
B9R8A5	42	0.0440252	0	0	-31.3272	-37.3777	5.64754e-06	Zeamatin, putative	RCOM_1598220	Ricinus communis (Castor bean)				IPR001938; IPR017949;						318
B9RE23	42	0.0282828	0	0	-31.3272	-37.3777	5.64754e-06	Aspartic proteinase nepenthesin-1, putative	RCOM_1617400	Ricinus communis (Castor bean)	GO:0004190; GO:0006508	aspartic-type endopeptidase activity; proteolysis		IPR001461; IPR021109; IPR009007;						495
B9T8D9	42	0.04811	0	0	-31.3272	-37.3777	5.64754e-06	Putative uncharacterized protein	RCOM_0377810	Ricinus communis (Castor bean)	GO:0055114; GO:0016972	oxidation reduction; thiol oxidase activity		IPR017905; IPR006863;						291
D7T8R6	42	0.0927152	0	0	-31.3272	-37.3777	5.64754e-06	Whole genome shotgun sequence of line PN40024, scaffold_11.assembly12x (Fragment)	VIT_00011729001	Vitis vinifera (Grape)	GO:0006952; GO:0009607	defense response; response to biotic stimulus		IPR000916;					17721507;	151
D7THM2	42	0.0345679	0	0	-31.3272	-37.3777	5.64754e-06	Whole genome shotgun sequence of line PN40024, scaffold_7.assembly12x (Fragment)	VIT_00034151001	Vitis vinifera (Grape)				IPR006402; IPR010237;					17721507;	405
D7U6P8	42	0.0474576	0	0	-31.3272	-37.3777	5.64754e-06	Whole genome shotgun sequence of line PN40024, scaffold_210.assembly12x (Fragment)	VIT_00003843001	Vitis vinifera (Grape)				IPR006636; IPR009060; IPR000449; IPR015940; IPR015496;					17721507;	295
A5AN62	41	0.108466	0	0	-31.3446	-37.343	5.64754e-06	Putative uncharacterized protein	VITISV_027615	Vitis vinifera (Grape)	GO:0009512; GO:0009055; GO:0055114	cytochrome b6f complex; electron carrier activity; oxidation reduction		IPR012595;						126
A9PDI1	41	0.0312024	0	0	-31.3446	-37.343	5.64754e-06	Predicted protein (Putative uncharacterized protein)	POPTRDRAFT_836929	Populus trichocarpa (Western balsam poplar) (Populus balsamifera subsp. trichocarpa)	GO:0030131; GO:0030132; GO:0006886; GO:0005515; GO:0016192	clathrin adaptor complex; clathrin coat of coated pit; intracellular protein transport; protein binding; vesicle-mediated transport		IPR015629; IPR001392; IPR008968; IPR018240; IPR011012;		MHD (mu homology) domain (1)			18230180; 16973872;	438
B9RK73	41	0.0697279	0	0	-31.3446	-37.343	5.64754e-06	Density-regulated protein, putative	RCOM_1046990	Ricinus communis (Castor bean)	GO:0003743	translation initiation factor activity		IPR005873; IPR001950;						196
B9RMK6	41	0.0260814	0	0	-31.3446	-37.343	5.64754e-06	Protein phosphatase 2a, regulatory subunit, putative	RCOM_1081480	Ricinus communis (Castor bean)	GO:0005488; GO:0000159; GO:0008601; GO:0007165	binding; protein phosphatase type 2A complex; protein phosphatase type 2A regulator activity; signal transduction		IPR016024; IPR002554;						524
B9RY20	41	0.0176572	0	0	-31.3446	-37.343	5.64754e-06	Zinc metalloprotease, putative	RCOM_0813880	Ricinus communis (Castor bean)	GO:0004222; GO:0006508; GO:0008270	metalloendopeptidase activity; proteolysis; zinc ion binding	Hydrolase; Metalloprotease; Protease	IPR011249; IPR011237; IPR007863; IPR013578;			Peptidase M16 family			774
B9S5U9	41	0.0254975	0	0	-31.3446	-37.343	5.64754e-06	Protein phosphatase 2c, putative (EC 3.1.3.16)	RCOM_0654770	Ricinus communis (Castor bean)	GO:0046872; GO:0006470; GO:0004722; GO:0008287	metal ion binding; protein amino acid dephosphorylation; protein serine/threonine phosphatase activity; protein serine/threonine phosphatase complex	Hydrolase; Magnesium; Metal-binding; Protein phosphatase	IPR015655; IPR001932; IPR000222; IPR014045;	3.1.3.16		PP2C family			536
B9SAR6	41	0.0693739	0	0	-31.3446	-37.343	5.64754e-06	21 kDa protein, putative	RCOM_1178190	Ricinus communis (Castor bean)	GO:0004857; GO:0030599	enzyme inhibitor activity; pectinesterase activity		IPR006501;						197
B9T178	41	0.0301692	0	0	-31.3446	-37.343	5.64754e-06	Cysteine desulfurylase, putative (EC 2.8.1.7)	RCOM_0338870	Ricinus communis (Castor bean)	GO:0031071; GO:0006534; GO:0030170	cysteine desulfurase activity; cysteine metabolic process; pyridoxal phosphate binding	Transferase	IPR000192; IPR010240; IPR016454; IPR015424; IPR015421; IPR015422;	2.8.1.7					453
D7SU25	41	0.0206445	0	0	-31.3446	-37.343	5.64754e-06	Whole genome shotgun sequence of line PN40024, scaffold_8.assembly12x (Fragment)	VIT_00035536001	Vitis vinifera (Grape)	GO:0005524; GO:0006468; GO:0004672	ATP binding; protein amino acid phosphorylation; protein kinase activity		IPR004147; IPR011009; IPR000719;					17721507;	662
D7U8D8	41	0.0463277	0	0	-31.3446	-37.343	5.64754e-06	Whole genome shotgun sequence of line PN40024, scaffold_92.assembly12x (Fragment)	VIT_00037942001	Vitis vinifera (Grape)	GO:0005794; GO:0005488; GO:0005783; GO:0006886	Golgi apparatus; binding; endoplasmic reticulum; intracellular protein transport		IPR000744; IPR011990;					17721507;	295
O48631	41	0.039272	0	0	-31.3446	-37.343	5.64754e-06	Ethylene-forming-enzyme-like dioxygenase		Prunus armeniaca (Apricot)	GO:0055114; GO:0016702	oxidation reduction; oxidoreductase activity, acting on single donors with incorporation of molecular oxygen, incorporation of two atoms of oxygen	Dioxygenase; Iron; Oxidoreductase	IPR005123;			Iron/ascorbate-dependent oxidoreductase family			348
Q42669	41	0.0178883	0	0	-31.3446	-37.343	5.64754e-06	Aconitate hydratase (Aconitase) (EC 4.2.1.3) (Citrate hydro-lyase) (Fragment)	ACO	Cucumis melo var. conomon (Oriental pickling melon)	GO:0051539; GO:0003994; GO:0005737; GO:0006097; GO:0046872	4 iron, 4 sulfur cluster binding; aconitate hydratase activity; cytoplasm; glyoxylate cycle; metal ion binding	4Fe-4S; Cytoplasm; Glyoxylate bypass; Iron; Iron-sulfur; Lyase; Metal-binding	IPR015931; IPR015937; IPR001030; IPR015928; IPR006249; IPR015934; IPR015932; IPR018136; IPR000573;	4.2.1.3		Aconitase/IPM isomerase family		7713917	764
Q5CCP8	41	0.0160031	0	0	-31.3446	-37.343	5.64754e-06	Beta-galactosidase (EC 3.2.1.23)	PpGAL5	Pyrus pyrifolia (Chinese pear) (Pyrus serotina)	GO:0004565; GO:0005975; GO:0043169; GO:0005529	beta-galactosidase activity; carbohydrate metabolic process; cation binding; sugar binding	Glycosidase; Hydrolase	IPR008979; IPR019801; IPR017853; IPR013781; IPR001944; IPR000922;	3.2.1.23	SUEL-type lectin domain (1)	Glycosyl hydrolase 35 family			854
A5CA95	47	0.0619236	0	0	-31.246	-37.54	8.43033e-06	Putative uncharacterized protein (Whole genome shotgun sequence of line PN40024, scaffold_117.assembly12x)	VITISV_002798 VIT_00012773001	Vitis vinifera (Grape)	GO:0031072	heat shock protein binding		IPR001623; IPR015609;					17721507;	253
A9P855	47	0.0332626	0	0	-31.246	-37.54	8.43033e-06	Serine hydroxymethyltransferase (EC 2.1.2.1)	SHMT1 POPTRDRAFT_549786	Populus trichocarpa (Western balsam poplar) (Populus balsamifera subsp. trichocarpa)	GO:0006563; GO:0004372; GO:0006544; GO:0030170	L-serine metabolic process; glycine hydroxymethyltransferase activity; glycine metabolic process; pyridoxal phosphate binding	Methyltransferase; One-carbon metabolism; Pyridoxal phosphate; Transferase	IPR015424; IPR015421; IPR015422; IPR001085; IPR019798;	2.1.2.1		SHMT family		18230180; 16973872;	471
B9R7R0	47	0.0364341	0	0	-31.246	-37.54	8.43033e-06	Putative uncharacterized protein	RCOM_1593820	Ricinus communis (Castor bean)	GO:0005783	endoplasmic reticulum		IPR005069; IPR003388;						430
B9SB02	47	0.0285888	0	0	-31.246	-37.54	8.43033e-06	Reticuline oxidase, putative (EC 1.21.3.3)	RCOM_1335910	Ricinus communis (Castor bean)	GO:0050660; GO:0055114; GO:0050468	FAD or FADH2 binding; oxidation reduction; reticuline oxidase activity	Oxidoreductase	IPR012951; IPR016166; IPR016168; IPR006094;	1.21.3.3					548
B9SKU8	47	0.0141524	0	0	-31.246	-37.54	8.43033e-06	Ubiquitin-activating enzyme E1	RCOM_1093200	Ricinus communis (Castor bean)	GO:0005524; GO:0016874; GO:0006464; GO:0008641	ATP binding; ligase activity; protein modification process; small protein activating enzyme activity	ATP-binding; Ligase; Nucleotide-binding; Ubl conjugation pathway	IPR009036; IPR016040; IPR000594; IPR018965; IPR000127; IPR019572; IPR018075; IPR018074; IPR000011;			Ubiquitin-activating E1 family			1107
B9SWU1	47	0.0113362	0	0	-31.246	-37.54	8.43033e-06	Transcription cofactor, putative	RCOM_0011080	Ricinus communis (Castor bean)	GO:0006355; GO:0003712	regulation of transcription, DNA-dependent; transcription cofactor activity		IPR003101;						1382
D7SVW4	47	0.0360983	0	0	-31.246	-37.54	8.43033e-06	Whole genome shotgun sequence of line PN40024, scaffold_31.assembly12x (Fragment)	VIT_00022114001	Vitis vinifera (Grape)	GO:0005524; GO:0006468; GO:0004674	ATP binding; protein amino acid phosphorylation; protein serine/threonine kinase activity	ATP-binding; Kinase; Nucleotide-binding; Serine/threonine-protein kinase; Transferase	IPR011009; IPR000719; IPR017441; IPR017442; IPR008271;			Protein kinase superfamily		17721507;	434
D7U4R2	47	0.0508658	0	0	-31.246	-37.54	8.43033e-06	Whole genome shotgun sequence of line PN40024, scaffold_38.assembly12x (Fragment)	VIT_00023867001	Vitis vinifera (Grape)	GO:0005488; GO:0016021; GO:0055085	binding; integral to membrane; transmembrane transport	Membrane; Repeat; Transmembrane; Transmembrane helix; Transport	IPR001993; IPR018108;			Mitochondrial carrier family		17721507;	308
O82659	47	0.0927022	0	0	-31.246	-37.54	8.43033e-06	Probable calcium-binding protein CML20 (Calmodulin-like protein 20) (Centrin-2)	CML20 CEN2 At3g50360 F11C1.200	Arabidopsis thaliana (Mouse-ear cress)	GO:0005509; GO:0005886; GO:0005515	calcium ion binding; plasma membrane; protein binding	Calcium; Complete proteome; Repeat	IPR018248; IPR011992; IPR018247; IPR018249; IPR002048;		EF-hand domains (4)			9742960; 11130713;	169
C0IRH2	46	0.0466059	0	0	-31.2616	-37.509	8.43033e-06	Xyloglucan endotransglucosylase/hydrolase 13		Actinidia deliciosa (Kiwi)	GO:0048046; GO:0005618; GO:0006073; GO:0004553; GO:0016762	apoplast; cell wall; cellular glucan metabolic process; hydrolase activity, hydrolyzing O-glycosyl compounds; xyloglucan:xyloglucosyl transferase activity	Hydrolase	IPR008985; IPR013320; IPR000757; IPR016455; IPR010713;						329
D2D323	46	0.0389171	0	0	-31.2616	-37.509	8.43033e-06	Pyruvate dehydrogenase alpha subunit		Gossypium hirsutum (Upland cotton) (Gossypium mexicanum)	GO:0006096; GO:0043231; GO:0055114; GO:0004739	glycolysis; intracellular membrane-bounded organelle; oxidation reduction; pyruvate dehydrogenase (acetyl-transferring) activity	Pyruvate	IPR001017; IPR017597;						394
D5L113	46	0.0669578	0	0	-31.2616	-37.509	8.43033e-06	AP2 domain class transcription factor	AP2D29	Malus domestica (Apple) (Pyrus malus)	GO:0003677; GO:0005634; GO:0006355; GO:0003700; GO:0006350	DNA binding; nucleus; regulation of transcription, DNA-dependent; sequence-specific DNA binding transcription factor activity; transcription	DNA-binding; Nucleus; Transcription; Transcription regulation	IPR016177; IPR001471;					20237022	229
D7TFN3	46	0.0346908	0	0	-31.2616	-37.509	8.43033e-06	Whole genome shotgun sequence of line PN40024, scaffold_150.assembly12x (Fragment)	VIT_00001142001	Vitis vinifera (Grape)				IPR010765;					17721507;	442
D7TKQ8	46	0.0530565	0	0	-31.2616	-37.509	8.43033e-06	Whole genome shotgun sequence of line PN40024, scaffold_3.assembly12x (Fragment)	VIT_00021747001	Vitis vinifera (Grape)	GO:0030126; GO:0005515; GO:0006890; GO:0005198	COPI vesicle coat; protein binding; retrograde vesicle-mediated transport, Golgi to ER; structural molecule activity		IPR006822; IPR011990;					17721507;	289
D7TZI1	46	0.066092	0	0	-31.2616	-37.509	8.43033e-06	Whole genome shotgun sequence of line PN40024, scaffold_2.assembly12x (Fragment)	VIT_00017597001	Vitis vinifera (Grape)				IPR003323;		OTU domain (1)			17721507;	232
D7U0V8	46	0.0574282	0	0	-31.2616	-37.509	8.43033e-06	Whole genome shotgun sequence of line PN40024, scaffold_2.assembly12x (Fragment)	VIT_00017234001	Vitis vinifera (Grape)	GO:0005525; GO:0003924; GO:0006886; GO:0006913; GO:0005515; GO:0007165	GTP binding; GTPase activity; intracellular protein transport; nucleocytoplasmic transport; protein binding; signal transduction	GTP-binding; Nucleotide-binding	IPR002041; IPR013753; IPR005225;					17721507;	267
E0CQT2	46	0.0399306	0	0	-31.2616	-37.509	8.43033e-06	Whole genome shotgun sequence of line PN40024, scaffold_1.assembly12x (Fragment)	VIT_00008701001	Vitis vinifera (Grape)			Metal-binding; Oxidoreductase; Zinc	IPR013149; IPR013154; IPR002085; IPR002328; IPR011032;					17721507;	384
O82360	46	0.0441883	0	0	-31.2616	-37.509	8.43033e-06	Expressed protein (Putative uncharacterized protein At2g46080) (Putative uncharacterized protein At2g46080; T3F17.27)	At2g46080/T3F17.27 At2g46080	Arabidopsis thaliana (Mouse-ear cress)			Complete proteome	IPR008511;					10617197;	347
Q93Z70	46	0.0382377	0	0	-31.2616	-37.509	8.43033e-06	Probable N-acetyl-gamma-glutamyl-phosphate reductase, chloroplastic (AGPR) (EC 1.2.1.38) (N-acetyl-glutamate semialdehyde dehydrogenase) (NAGSA dehydrogenase)	At2g19940 F6F22.3	Arabidopsis thaliana (Mouse-ear cress)	GO:0003942; GO:0051287; GO:0006526; GO:0009570; GO:0005507; GO:0016020; GO:0005730; GO:0055114; GO:0046983; GO:0046686	N-acetyl-gamma-glutamyl-phosphate reductase activity; NAD or NADH binding; arginine biosynthetic process; chloroplast stroma; copper ion binding; membrane; nucleolus; oxidation reduction; protein dimerization activity; response to cadmium ion	3D-structure; Amino-acid biosynthesis; Arginine biosynthesis; Chloroplast; Complete proteome; NADP; Oxidoreductase; Plastid; Transit peptide	IPR023013; IPR000706; IPR016040; IPR000534; IPR012280;	1.2.1.38		NAGSA dehydrogenase family, Type 1 subfamily		10617197; 14593172;	401
A5AY31	40	0.10929	0	0	-31.3624	-37.3074	1.04904e-05	Putative uncharacterized protein (Whole genome shotgun sequence of line PN40024, scaffold_8.assembly12x)	VITISV_021594 VIT_00035352001	Vitis vinifera (Grape)	GO:0015986; GO:0015078; GO:0000276	ATP synthesis coupled proton transport; hydrogen ion transmembrane transporter activity; mitochondrial proton-transporting ATP synthase complex, coupling factor F(o)		IPR006808;					17721507;	122
B9HM58	40	0.0130591	0	0	-31.3624	-37.3074	1.04904e-05	Predicted protein	POPTRDRAFT_820318	Populus trichocarpa (Western balsam poplar) (Populus balsamifera subsp. trichocarpa)	GO:0006096; GO:0004591; GO:0030976	glycolysis; oxoglutarate dehydrogenase (succinyl-transferring) activity; thiamin pyrophosphate binding		IPR011603; IPR001017; IPR005475;					16973872;	1021
B9RAE2	40	0.0257898	0	0	-31.3624	-37.3074	1.04904e-05	Phospholipase C 4, putative (EC 3.1.4.3)	RCOM_1505800	Ricinus communis (Castor bean)	GO:0034480	phosphatidylcholine phospholipase C activity	Hydrolase	IPR007312;	3.1.4.3					517
B9RMC6	40	0.0995025	0	0	-31.3624	-37.3074	1.04904e-05	Putative uncharacterized protein	RCOM_1079670	Ricinus communis (Castor bean)										134
B9RQS8	40	0.0267738	0	0	-31.3624	-37.3074	1.04904e-05	Putative uncharacterized protein	RCOM_0706300	Ricinus communis (Castor bean)										498
B9S9P8	40	0.0198118	0	0	-31.3624	-37.3074	1.04904e-05	Protein phosphatase 1 regulatory subunit, putative	RCOM_0507270	Ricinus communis (Castor bean)	GO:0005515	protein binding		IPR001611;						673
D7SHU9	40	0.018596	0	0	-31.3624	-37.3074	1.04904e-05	Whole genome shotgun sequence of line PN40024, scaffold_0.assembly12x (Fragment)	VIT_00007789001	Vitis vinifera (Grape)	GO:0003824; GO:0005992	catalytic activity; trehalose biosynthetic process		IPR001830; IPR006379; IPR003337;					17721507;	717
D7SQ96	40	0.0481348	0	0	-31.3624	-37.3074	1.04904e-05	Whole genome shotgun sequence of line PN40024, scaffold_52.assembly12x (Fragment)	VIT_00029194001	Vitis vinifera (Grape)	GO:0005741; GO:0008308	mitochondrial outer membrane; voltage-gated anion channel activity		IPR001925;					17721507;	277
D7T688	40	0.0361337	0	0	-31.3624	-37.3074	1.04904e-05	Whole genome shotgun sequence of line PN40024, scaffold_20.assembly12x (Fragment)	VIT_00017684001	Vitis vinifera (Grape)	GO:0005524; GO:0018106; GO:0000155	ATP binding; peptidyl-histidine phosphorylation; two-component sensor activity		IPR003594; IPR018955; IPR004358; IPR005467;					17721507;	369
D7TDT9	40	0.0135227	0	0	-31.3624	-37.3074	1.04904e-05	Whole genome shotgun sequence of line PN40024, scaffold_43.assembly12x (Fragment)	VIT_00026359001	Vitis vinifera (Grape)	GO:0005488	binding	Repeat; TPR repeat	IPR006597; IPR001440; IPR013026; IPR011990; IPR019734;					17721507;	986
D7TZW7	40	0.0595238	0	0	-31.3624	-37.3074	1.04904e-05	Whole genome shotgun sequence of line PN40024, scaffold_2.assembly12x (Fragment)	VIT_00016810001	Vitis vinifera (Grape)	GO:0005524; GO:0008026; GO:0003676	ATP binding; ATP-dependent helicase activity; nucleic acid binding	ATP-binding; Helicase; Hydrolase; Nucleotide-binding	IPR014001; IPR011545; IPR014021; IPR000629; IPR014014;			DEAD box helicase family		17721507;	224
D7U5G4	40	0.0431499	0	0	-31.3624	-37.3074	1.04904e-05	Whole genome shotgun sequence of line PN40024, scaffold_38.assembly12x (Fragment)	VIT_00024168001	Vitis vinifera (Grape)	GO:0006511	ubiquitin-dependent protein catabolic process		IPR004854;					17721507;	309
E0CTZ8	40	0.0272109	0	0	-31.3624	-37.3074	1.04904e-05	Whole genome shotgun sequence of line PN40024, scaffold_28.assembly12x (Fragment)	VIT_00020812001	Vitis vinifera (Grape)				IPR001613; IPR002937;					17721507;	490
Q56XP4	40	0.02442	0	0	-31.3624	-37.3074	1.04904e-05	Sodium/hydrogen exchanger 2 (Na(+)/H(+) exchanger 2) (NHE-2)	NHX2 At3g05030 T9J14.2	Arabidopsis thaliana (Mouse-ear cress)	GO:0016021; GO:0006885; GO:0006814; GO:0015385; GO:0005774	integral to membrane; regulation of pH; sodium ion transport; sodium:hydrogen antiporter activity; vacuolar membrane	Alternative splicing; Antiport; Complete proteome; Glycoprotein; Ion transport; Membrane; Sodium; Sodium transport; Transmembrane; Transmembrane helix; Transport; Vacuole	IPR006153; IPR018422; IPR018407; IPR004709;			Monovalent cation:proton antiporter 1 (CPA1) transporter (TC 2.A.36) family		12047628; 11130713;	546
Q84LR0	40	0.0261952	0	0	-31.3624	-37.3074	1.04904e-05	Metal transporter		Solanum lycopersicum (Tomato) (Lycopersicon esculentum)	GO:0016020; GO:0005215	membrane; transporter activity		IPR001046;					12709425	509
Q9SS36	40	0.0407747	0	0	-31.3624	-37.3074	1.04904e-05	F14P13.15 protein	F14P13.15	Arabidopsis thaliana (Mouse-ear cress)				IPR006476;						327
Q9ZSP9	40	0.0213333	0	0	-31.3624	-37.3074	1.04904e-05	Endo-beta-1,4-D-glucanase	Cel8	Solanum lycopersicum (Tomato) (Lycopersicon esculentum)	GO:0030246; GO:0005975; GO:0005576; GO:0004553	carbohydrate binding; carbohydrate metabolic process; extracellular region; hydrolase activity, hydrolyzing O-glycosyl compounds		IPR008928; IPR012341; IPR019028; IPR001701; IPR018221;						625
A5BFY1	123	0.164	10	0.0133333	-11.9923	-1.80841	1.47669e-05	Putative uncharacterized protein	VITISV_017375	Vitis vinifera (Grape)	GO:0016021; GO:0055085; GO:0005215	integral to membrane; transmembrane transport; transporter activity	Membrane; Transmembrane; Transport	IPR012269; IPR000425; IPR022357;			MIP/aquaporin family			250
B9H7C6	123	0.0992736	10	0.00807103	-11.9923	-1.80841	1.47669e-05	Predicted protein	POPTRDRAFT_801257	Populus trichocarpa (Western balsam poplar) (Populus balsamifera subsp. trichocarpa)	GO:0016847; GO:0030170; GO:0016769	1-aminocyclopropane-1-carboxylate synthase activity; pyridoxal phosphate binding; transferase activity, transferring nitrogenous groups		IPR001176; IPR004839; IPR015424; IPR015421; IPR015422;					16973872;	413
B9R8T9	123	0.0711806	10	0.00578704	-11.9923	-1.80841	1.47669e-05	Hmg-CoA reductase, putative (EC 1.1.1.34)	RCOM_1602200	Ricinus communis (Castor bean)	GO:0050661; GO:0015936; GO:0004420; GO:0016021; GO:0008299; GO:0055114	NADP or NADPH binding; coenzyme A metabolic process; hydroxymethylglutaryl-CoA reductase (NADPH) activity; integral to membrane; isoprenoid biosynthetic process; oxidation reduction	Oxidoreductase	IPR002202; IPR004554; IPR009023; IPR009029;	1.1.1.34		HMG-CoA reductase family			576
A5ARE7	45	0.0432277	0	0	-31.2774	-37.4773	1.52364e-05	Putative uncharacterized protein	VITISV_003142	Vitis vinifera (Grape)				IPR012862;						347
A5BA36	45	0.0141911	0	0	-31.2774	-37.4773	1.52364e-05	Putative uncharacterized protein	VITISV_017581	Vitis vinifera (Grape)	GO:0009058; GO:0005985; GO:0046524	biosynthetic process; sucrose metabolic process; sucrose-phosphate synthase activity		IPR001296; IPR006380; IPR000368; IPR012819;						1057
A5C3I8	45	0.0442478	0	0	-31.2774	-37.4773	1.52364e-05	Putative uncharacterized protein	VITISV_021603	Vitis vinifera (Grape)	GO:0016021	integral to membrane	Membrane; Transmembrane; Transmembrane helix	IPR004853;						339
B9RK89	45	0.0196335	0	0	-31.2774	-37.4773	1.52364e-05	Dead box ATP-dependent RNA helicase, putative	RCOM_1047550	Ricinus communis (Castor bean)	GO:0005524; GO:0008026; GO:0003676	ATP binding; ATP-dependent helicase activity; nucleic acid binding	ATP-binding; Helicase; Hydrolase; Nucleotide-binding; Repeat; WD repeat	IPR014001; IPR011545; IPR001650; IPR014021; IPR000629; IPR014014; IPR015943; IPR001680; IPR011046; IPR019782; IPR019775; IPR017986; IPR019781;						764
B9RKQ4	45	0.0290135	0	0	-31.2774	-37.4773	1.52364e-05	Short-chain dehydrogenase, putative (EC 1.1.1.47)	RCOM_1052710	Ricinus communis (Castor bean)	GO:0005488; GO:0047936; GO:0055114	binding; glucose 1-dehydrogenase activity; oxidation reduction	Oxidoreductase	IPR002198; IPR002347; IPR016040;	1.1.1.47					517
D2D2Z1	45	0.0322581	0	0	-31.2774	-37.4773	1.52364e-05	UDP-D-glucose pyrophosphorylase		Gossypium hirsutum (Upland cotton) (Gossypium mexicanum)	GO:0016779	nucleotidyltransferase activity		IPR002618; IPR016267;						465
D7TVD7	45	0.032967	0	0	-31.2774	-37.4773	1.52364e-05	Whole genome shotgun sequence of line PN40024, scaffold_25.assembly12x (Fragment)	VIT_00019506001	Vitis vinifera (Grape)	GO:0016021	integral to membrane	Membrane; Transmembrane; Transmembrane helix	IPR013057;					17721507;	455
D7U323	45	0.035545	0	0	-31.2774	-37.4773	1.52364e-05	Whole genome shotgun sequence of line PN40024, scaffold_5.assembly12x (Fragment)	VIT_00028363001	Vitis vinifera (Grape)	GO:0005524; GO:0006468; GO:0004674	ATP binding; protein amino acid phosphorylation; protein serine/threonine kinase activity	ATP-binding; Kinase; Nucleotide-binding; Serine/threonine-protein kinase; Transferase	IPR011009; IPR000719; IPR017441; IPR017442; IPR008271;			Protein kinase superfamily		17721507;	422
E0CV85	45	0.141509	0	0	-31.2774	-37.4773	1.52364e-05	Whole genome shotgun sequence of line PN40024, scaffold_98.assembly12x (Fragment)	VIT_00038595001	Vitis vinifera (Grape)				IPR004910;					17721507;	106
Q43157	45	0.0526316	0	0	-31.2774	-37.4773	1.52364e-05	Ribulose-phosphate 3-epimerase, chloroplastic (EC 5.1.3.1) (Pentose-5-phosphate 3-epimerase) (PPE) (R5P3E) (RPE)	RPE	Spinacia oleracea (Spinach)	GO:0009535; GO:0006098; GO:0019253; GO:0004750	chloroplast thylakoid membrane; pentose-phosphate shunt; reductive pentose-phosphate cycle; ribulose-phosphate 3-epimerase activity	Calvin cycle; Carbohydrate metabolism; Chloroplast; Direct protein sequencing; Isomerase; Membrane; Pentose shunt; Plastid; Thylakoid; Transit peptide	IPR013785; IPR000056; IPR011060;	5.1.3.1		Ribulose-phosphate 3-epimerase family		8616224; 9733539; 9523694; 9890975	285
B9GT84	39	0.0306604	0	0	-31.3806	-37.2708	1.94311e-05	Predicted protein	POPTRDRAFT_1071441	Populus trichocarpa (Western balsam poplar) (Populus balsamifera subsp. trichocarpa)	GO:0008270	zinc ion binding	Metal-binding; Zinc	IPR001594;		DHHC-type zinc finger (1)			16973872;	424
B9HFB3	39	0.0153483	0	0	-31.3806	-37.2708	1.94311e-05	Beta-galactosidase (EC 3.2.1.23)	POPTRDRAFT_719629	Populus trichocarpa (Western balsam poplar) (Populus balsamifera subsp. trichocarpa)	GO:0004565; GO:0005975; GO:0043169; GO:0005529	beta-galactosidase activity; carbohydrate metabolic process; cation binding; sugar binding	Glycosidase; Hydrolase	IPR008979; IPR019801; IPR017853; IPR013781; IPR001944; IPR000922;	3.2.1.23	SUEL-type lectin domain (1)	Glycosyl hydrolase 35 family		16973872;	847
B9RC98	39	0.0249042	0	0	-31.3806	-37.2708	1.94311e-05	AMP dependent CoA ligase, putative (EC 6.2.1.26)	RCOM_1686390	Ricinus communis (Castor bean)	GO:0008756	o-succinylbenzoate-CoA ligase activity	Ligase	IPR020845; IPR000873;	6.2.1.26					522
B9RH74	39	0.0575221	0	0	-31.3806	-37.2708	1.94311e-05	Putative uncharacterized protein	RCOM_1447810	Ricinus communis (Castor bean)										226
B9RX37	39	0.0613208	0	0	-31.3806	-37.2708	1.94311e-05	Methionine sulfoxide reductase, putative (EC 1.8.4.11)	RCOM_0816980	Ricinus communis (Castor bean)	GO:0055114; GO:0008113	oxidation reduction; peptide-methionine-(S)-S-oxide reductase activity	Oxidoreductase	IPR002579; IPR011057;	1.8.4.11					212
B9RZD3	39	0.027897	0	0	-31.3806	-37.2708	1.94311e-05	4-hydroxy-3-methylbut-2-enyl diphosphate reductase, putative (EC 1.17.1.2)	RCOM_0938310	Ricinus communis (Castor bean)	GO:0051745; GO:0019288; GO:0055114; GO:0016114	4-hydroxy-3-methylbut-2-en-1-yl diphosphate reductase activity; isopentenyl diphosphate biosynthetic process, mevalonate-independent pathway; oxidation reduction; terpenoid biosynthetic process	Oxidoreductase	IPR003451;	1.17.1.2					466
B9SLI5	39	0.0384615	0	0	-31.3806	-37.2708	1.94311e-05	Peroxisomal membrane protein pmp34, putative	RCOM_0591310	Ricinus communis (Castor bean)	GO:0005488; GO:0016021; GO:0055085	binding; integral to membrane; transmembrane transport	Membrane; Repeat; Transmembrane; Transmembrane helix; Transport	IPR001993; IPR018108;			Mitochondrial carrier family			338
B9SS56	39	0.045614	0	0	-31.3806	-37.2708	1.94311e-05	Structural molecule, putative	RCOM_1168960	Ricinus communis (Castor bean)				IPR006843;						285
B9T2S1	39	0.0593607	0	0	-31.3806	-37.2708	1.94311e-05	Syntaxin, plant, putative	RCOM_0437400	Ricinus communis (Castor bean)				IPR004864;						219
D7SQA7	39	0.019697	0	0	-31.3806	-37.2708	1.94311e-05	Whole genome shotgun sequence of line PN40024, scaffold_52.assembly12x (Fragment)	VIT_00029213001	Vitis vinifera (Grape)	GO:0010181; GO:0005506; GO:0055114; GO:0016491	FMN binding; iron ion binding; oxidation reduction; oxidoreductase activity		IPR003097; IPR017927; IPR001094; IPR008254; IPR001709; IPR015702; IPR001433; IPR017938;					17721507;	660
D7SXZ2	39	0.0379009	0	0	-31.3806	-37.2708	1.94311e-05	Whole genome shotgun sequence of line PN40024, scaffold_157.assembly12x (Fragment)	VIT_00001427001	Vitis vinifera (Grape)	GO:0005488; GO:0055114; GO:0016491	binding; oxidation reduction; oxidoreductase activity		IPR002198; IPR002347; IPR016040;					17721507;	343
D7SY21	39	0.0572687	0	0	-31.3806	-37.2708	1.94311e-05	Whole genome shotgun sequence of line PN40024, scaffold_105.assembly12x (Fragment)	VIT_00011172001	Vitis vinifera (Grape)	GO:0045454; GO:0008430	cell redox homeostasis; selenium binding		IPR011893; IPR019389; IPR012336; IPR012335;					17721507;	227
D7SYK1	39	0.0488722	0	0	-31.3806	-37.2708	1.94311e-05	Whole genome shotgun sequence of line PN40024, scaffold_77.assembly12x (Fragment)	VIT_00034981001	Vitis vinifera (Grape)	GO:0003824	catalytic activity		IPR001753;					17721507;	266
D7T187	39	0.0242537	0	0	-31.3806	-37.2708	1.94311e-05	Whole genome shotgun sequence of line PN40024, scaffold_9.assembly12x (Fragment)	VIT_00037327001	Vitis vinifera (Grape)	GO:0016810	hydrolase activity, acting on carbon-nitrogen (but not peptide) bonds		IPR006680; IPR011778; IPR011059;					17721507;	536
D7T6K5	39	0.0262626	0	0	-31.3806	-37.2708	1.94311e-05	Whole genome shotgun sequence of line PN40024, scaffold_20.assembly12x (Fragment)	VIT_00017822001	Vitis vinifera (Grape)	GO:0003855; GO:0050661; GO:0005737; GO:0055114; GO:0004764	3-dehydroquinate dehydratase activity; NADP or NADPH binding; cytoplasm; oxidation reduction; shikimate 5-dehydrogenase activity		IPR013785; IPR001381; IPR016040; IPR011342; IPR013708; IPR022893; IPR006151;					17721507;	495
D7U7P7	39	0.032419	0	0	-31.3806	-37.2708	1.94311e-05	Whole genome shotgun sequence of line PN40024, scaffold_48.assembly12x (Fragment)	VIT_00027580001	Vitis vinifera (Grape)	GO:0008415; GO:0005509	acyltransferase activity; calcium ion binding	Calcium	IPR002123; IPR018248; IPR011992; IPR018247; IPR018249; IPR002048;					17721507;	401
O80397	39	0.0355191	0	0	-31.3806	-37.2708	1.94311e-05	Mitogen-activated protein kinase kinase 4 (AtMKK4) (MAP kinase kinase 4) (EC 2.7.12.2)	MKK4 At1g51660 F19C24.26	Arabidopsis thaliana (Mouse-ear cress)	GO:0005524; GO:0005737; GO:0009814; GO:0010227; GO:0005634; GO:0009626; GO:0006468; GO:0004674; GO:2000038; GO:2000037	ATP binding; cytoplasm; defense response, incompatible interaction; floral organ abscission; nucleus; plant-type hypersensitive response; protein amino acid phosphorylation; protein serine/threonine kinase activity; regulation of stomatal complex development; regulation of stomatal complex patterning	ATP-binding; Complete proteome; Hypersensitive response; Kinase; Nucleotide-binding; Phosphoprotein; Plant defense; Serine/threonine-protein kinase; Transferase	IPR011009; IPR000719; IPR017441; IPR017442; IPR008271; IPR002290;	2.7.12.2	Protein kinase domain (1)	Protein kinase superfamily, STE Ser/Thr protein kinase family, MAP kinase kinase subfamily		10048483; 11130712; 14593172; 11687590; 11875555; 12119167	366
O80988	39	0.0124521	0	0	-31.3806	-37.2708	1.94311e-05	Glycine dehydrogenase [decarboxylating] 1, mitochondrial (EC 1.4.4.2) (Glycine cleavage system P protein 1) (Glycine decarboxylase 1)	GDCSP At2g26080 T19L18.11	Arabidopsis thaliana (Mouse-ear cress)	GO:0005524; GO:0009941; GO:0004375; GO:0006544; GO:0005739; GO:0055114; GO:0030170	ATP binding; chloroplast envelope; glycine dehydrogenase (decarboxylating) activity; glycine metabolic process; mitochondrion; oxidation reduction; pyridoxal phosphate binding	Complete proteome; Mitochondrion; Oxidoreductase; Pyridoxal phosphate; Transit peptide	IPR020580; IPR020581; IPR003437; IPR015424; IPR015421;	1.4.4.2		GcvP family		10617197; 14671022	1044
Q9C8W1	39	0.0336788	0	0	-31.3806	-37.2708	1.94311e-05	At1g36050 (Putative uncharacterized protein At1g36050) (Putative uncharacterized protein T22A15.3)	At1g36050 T22A15.3	Arabidopsis thaliana (Mouse-ear cress)	GO:0005886	plasma membrane	Complete proteome	IPR012936;					11130712;	386
A5BPY8	38	0.0570571	0	0	-31.3994	-37.2334	1.94311e-05	Putative uncharacterized protein	VITISV_012719	Vitis vinifera (Grape)	GO:0005737; GO:0004427; GO:0000287; GO:0006796	cytoplasm; inorganic diphosphatase activity; magnesium ion binding; phosphate metabolic process		IPR008162;						222
A5C444	38	0.0330722	0	0	-31.3994	-37.2334	1.94311e-05	Putative uncharacterized protein	VITISV_035044	Vitis vinifera (Grape)	GO:0005488; GO:0000151; GO:0004842	binding; ubiquitin ligase complex; ubiquitin-protein ligase activity		IPR011989; IPR016024; IPR003613;						383
B6V3C0	38	0.0254351	0	0	-31.3994	-37.2334	1.94311e-05	Hexokinase 1		Cucumis melo (Muskmelon)	GO:0005524; GO:0006096; GO:0004396	ATP binding; glycolysis; hexokinase activity	ATP-binding; Glycolysis; Kinase; Nucleotide-binding; Transferase	IPR001312; IPR022673; IPR019807; IPR022672;			Hexokinase family			498
B9RZ35	38	0.0237203	0	0	-31.3994	-37.2334	1.94311e-05	Putative uncharacterized protein	RCOM_1316980	Ricinus communis (Castor bean)	GO:0016020	membrane		IPR007300;						534
B9SPE5	38	0.0165361	0	0	-31.3994	-37.2334	1.94311e-05	Carboxyl-tansferase, subunit of Het-ACCase (EC 6.4.1.2)	RCOM_0085190	Ricinus communis (Castor bean)	GO:0003989; GO:0009317; GO:0006633	acetyl-CoA carboxylase activity; acetyl-CoA carboxylase complex; fatty acid biosynthetic process	Ligase	IPR001095; IPR011763;	6.4.1.2					766
B9SSA8	38	0.105556	0	0	-31.3994	-37.2334	1.94311e-05	Ccd1, putative	RCOM_1227950	Ricinus communis (Castor bean)	GO:0005509	calcium ion binding	Calcium	IPR011992; IPR018247; IPR018249;						120
C0Z315	38	0.0477987	0	0	-31.3994	-37.2334	1.94311e-05	AT4G02600 protein	AT4G02600	Arabidopsis thaliana (Mouse-ear cress)	GO:0008219; GO:0016021	cell death; integral to membrane		IPR004326;						265
D7SJ96	38	0.0412595	0	0	-31.3994	-37.2334	1.94311e-05	Whole genome shotgun sequence of line PN40024, scaffold_0.assembly12x (Fragment)	VIT_00008416001	Vitis vinifera (Grape)	GO:0005737; GO:0016021; GO:0006629; GO:0016627	cytoplasm; integral to membrane; lipid metabolic process; oxidoreductase activity, acting on the CH-CH group of donors		IPR001104; IPR010721;					17721507;	307
D7SPT8	38	0.0335097	0	0	-31.3994	-37.2334	1.94311e-05	Whole genome shotgun sequence of line PN40024, scaffold_23.assembly12x (Fragment)	VIT_00019146001	Vitis vinifera (Grape)	GO:0006412	translation		IPR005140; IPR005141; IPR005142; IPR004405;					17721507;	378
D7SS21	38	0.0158333	0	0	-31.3994	-37.2334	1.94311e-05	Whole genome shotgun sequence of line PN40024, scaffold_54.assembly12x (Fragment)	VIT_00029563001	Vitis vinifera (Grape)	GO:0009678; GO:0004427; GO:0016020; GO:0015992	hydrogen-translocating pyrophosphatase activity; inorganic diphosphatase activity; membrane; proton transport		IPR004131;					17721507;	800
D7SWH1	38	0.026334	0	0	-31.3994	-37.2334	1.94311e-05	Whole genome shotgun sequence of line PN40024, scaffold_31.assembly12x (Fragment)	VIT_00022366001	Vitis vinifera (Grape)	GO:0005524; GO:0006468; GO:0004674	ATP binding; protein amino acid phosphorylation; protein serine/threonine kinase activity	ATP-binding; Kinase; Nucleotide-binding; Serine/threonine-protein kinase; Transferase	IPR011009; IPR000719; IPR017441; IPR017442; IPR008271; IPR002290;			Protein kinase superfamily		17721507;	481
D7TQJ4	38	0.0271235	0	0	-31.3994	-37.2334	1.94311e-05	Whole genome shotgun sequence of line PN40024, scaffold_40.assembly12x (Fragment)	VIT_00025659001	Vitis vinifera (Grape)	GO:0031072	heat shock protein binding		IPR001623; IPR018253; IPR015609; IPR013026; IPR011990; IPR013105; IPR019734;					17721507;	467
D7TVT7	38	0.0329861	0	0	-31.3994	-37.2334	1.94311e-05	Whole genome shotgun sequence of line PN40024, scaffold_25.assembly12x (Fragment)	VIT_00019684001	Vitis vinifera (Grape)				IPR002913;					17721507;	384
D7U274	38	0.0594679	0	0	-31.3994	-37.2334	1.94311e-05	Whole genome shotgun sequence of line PN40024, scaffold_5.assembly12x (Fragment)	VIT_00027988001	Vitis vinifera (Grape)				IPR007052; IPR017447; IPR008978;		CS domain (1)			17721507;	213
E0CS12	38	0.0432309	0	0	-31.3994	-37.2334	1.94311e-05	Whole genome shotgun sequence of line PN40024, scaffold_14.assembly12x (Fragment)	VIT_00014097001	Vitis vinifera (Grape)				IPR000315;					17721507;	293
Q94AI8	38	0.0514905	0	0	-31.3994	-37.2334	1.94311e-05	Putative uncharacterized protein At3g11800	At3g11800	Arabidopsis thaliana (Mouse-ear cress)			Complete proteome						11130713;	246
Q9FUM1	38	0.0300158	0	0	-31.3994	-37.2334	1.94311e-05	Elongation factor 1-gamma (EF-1-gamma) (eEF-1B gamma)		Prunus avium (Cherry)	GO:0005853; GO:0003746	eukaryotic translation elongation factor 1 complex; translation elongation factor activity	Elongation factor; Protein biosynthesis	IPR010987; IPR004045; IPR017933; IPR004046; IPR012336; IPR012335; IPR001662;		EF-1-gamma C-terminal domain (1); GST C-terminal domain (1); GST N-terminal domain (1)				422
Q9ZVC3	38	0.047088	0	0	-31.3994	-37.2334	1.94311e-05	At2g41380 (Putative embryo-abundant protein)	At2g41380	Arabidopsis thaliana (Mouse-ear cress)	GO:0008168; GO:0005739; GO:0046686	methyltransferase activity; mitochondrion; response to cadmium ion	Complete proteome	IPR013216;					10617197;	269
B9RYC1	121	0.0856334	10	0.00707714	-12.0041	-1.78476	2.14844e-05	Cysteine protease, putative (EC 1.3.1.74)	RCOM_0812150	Ricinus communis (Castor bean)	GO:0032440; GO:0004197; GO:0055114; GO:0006508	2-alkenal reductase activity; cysteine-type endopeptidase activity; oxidation reduction; proteolysis	Hydrolase; Oxidoreductase; Protease; Thiol protease	IPR000118; IPR000169; IPR013128; IPR000668; IPR013201;	1.3.1.74		Peptidase C1 family			471
B9SLV5	131	0.0947216	12	0.00867679	-11.8153	-1.63629	2.29545e-05	Copine, putative	RCOM_0532660	Ricinus communis (Castor bean)	GO:0005515; GO:0008270	protein binding; zinc ion binding	Metal-binding; Zinc; Zinc-finger	IPR010734; IPR002035; IPR001841;						461
B9RBD1	135	0.214286	13	0.0206349	-11.7359	-1.5642	3.29681e-05	DNA binding protein, putative	RCOM_1674290	Ricinus communis (Castor bean)	GO:0005634; GO:0030528	nucleus; transcription regulator activity		IPR011598; IPR001092;		Basic helix-loop-helix (bHLH) domain (1)				210
B9R919	37	0.0244224	0	0	-31.4186	-37.1949	3.5882e-05	ATP binding protein, putative	RCOM_1513130	Ricinus communis (Castor bean)	GO:0005524; GO:0017111	ATP binding; nucleoside-triphosphatase activity	ATP-binding; Nucleotide-binding	IPR003593; IPR003959; IPR003960;			AAA ATPase family			505
B9RNR6	37	0.0399137	0	0	-31.4186	-37.1949	3.5882e-05	Lipid binding protein, putative	RCOM_0920290	Ricinus communis (Castor bean)				IPR009769;						309
B9S3J5	37	0.0292953	0	0	-31.4186	-37.1949	3.5882e-05	Fumarylacetoacetate hydrolase, putative (EC 3.7.1.2)	RCOM_0670030	Ricinus communis (Castor bean)	GO:0009072; GO:0004334	aromatic amino acid family metabolic process; fumarylacetoacetase activity	Hydrolase	IPR005959; IPR002529; IPR011234; IPR015377;	3.7.1.2					421
B9S6G4	37	0.0322862	0	0	-31.4186	-37.1949	3.5882e-05	Sugar transporter, putative (EC 1.3.1.74)	RCOM_0536300	Ricinus communis (Castor bean)	GO:0032440; GO:0008643; GO:0016021; GO:0055114; GO:0055085; GO:0005215	2-alkenal reductase activity; carbohydrate transport; integral to membrane; oxidation reduction; transmembrane transport; transporter activity	Membrane; Oxidoreductase; Sugar transport; Transmembrane; Transport	IPR010608; IPR020846; IPR016196; IPR005828; IPR005829;	1.3.1.74					382
B9SF88	37	0.0156713	0	0	-31.4186	-37.1949	3.5882e-05	Stachyose synthase, putative (EC 2.4.1.67)	RCOM_1095590	Ricinus communis (Castor bean)	GO:0047268	galactinol-raffinose galactosyltransferase activity	Glycosyltransferase; Transferase	IPR013785; IPR017853; IPR008811;	2.4.1.67					787
B9SM88	37	0.0639033	0	0	-31.4186	-37.1949	3.5882e-05	Putative uncharacterized protein	RCOM_0297040	Ricinus communis (Castor bean)										193
B9SWC7	37	0.0146477	0	0	-31.4186	-37.1949	3.5882e-05	Beta-galactosidase (EC 3.2.1.23)	RCOM_0155170	Ricinus communis (Castor bean)	GO:0004565; GO:0005975; GO:0043169; GO:0005529	beta-galactosidase activity; carbohydrate metabolic process; cation binding; sugar binding	Glycosidase; Hydrolase	IPR008979; IPR006104; IPR019801; IPR017853; IPR013781; IPR001944; IPR000922;	3.2.1.23	SUEL-type lectin domain (1)	Glycosyl hydrolase 35 family			842
B9T1R2	37	0.0692884	0	0	-31.4186	-37.1949	3.5882e-05	Iron-sulfur assembly protein IscA, chloroplast, putative	RCOM_0462630	Ricinus communis (Castor bean)	GO:0016226; GO:0051536; GO:0005198	iron-sulfur cluster assembly; iron-sulfur cluster binding; structural molecule activity		IPR000361; IPR016092; IPR017870;						178
D7SVY0	37	0.0431235	0	0	-31.4186	-37.1949	3.5882e-05	Whole genome shotgun sequence of line PN40024, scaffold_31.assembly12x (Fragment)	VIT_00022134001	Vitis vinifera (Grape)	GO:0005634; GO:0006355; GO:0043565; GO:0003700	nucleus; regulation of transcription, DNA-dependent; sequence-specific DNA binding; sequence-specific DNA binding transcription factor activity	DNA-binding; Nucleus	IPR000232; IPR011991;			HSF family		17721507;	286
D7T0V6	37	0.0415264	0	0	-31.4186	-37.1949	3.5882e-05	Whole genome shotgun sequence of line PN40024, scaffold_85.assembly12x (Fragment)	VIT_00036762001	Vitis vinifera (Grape)	GO:0005488; GO:0055114; GO:0016491	binding; oxidation reduction; oxidoreductase activity	Oxidoreductase	IPR002198; IPR002347; IPR016040;			Short-chain dehydrogenases/reductases (SDR) family		17721507;	297
D7TQF1	37	0.028749	0	0	-31.4186	-37.1949	3.5882e-05	Whole genome shotgun sequence of line PN40024, scaffold_40.assembly12x (Fragment)	VIT_00025605001	Vitis vinifera (Grape)	GO:0005524; GO:0006468; GO:0004674	ATP binding; protein amino acid phosphorylation; protein serine/threonine kinase activity		IPR011009; IPR000719; IPR017442; IPR008271; IPR002290;					17721507;	429
D7UCG5	37	0.0252215	0	0	-31.4186	-37.1949	3.5882e-05	Whole genome shotgun sequence of line PN40024, scaffold_46.assembly12x (Fragment)	VIT_00026990001	Vitis vinifera (Grape)				IPR021720;					17721507;	489
E0CPR3	37	0.0524823	0	0	-31.4186	-37.1949	3.5882e-05	Whole genome shotgun sequence of line PN40024, scaffold_1.assembly12x (Fragment)	VIT_00009436001	Vitis vinifera (Grape)				IPR006603; IPR016817;					17721507;	235
E0CNV4	71	0.0489993	3	0.00207039	-13.2572	-2.75261	3.58879e-05	Whole genome shotgun sequence of line PN40024, scaffold_1.assembly12x (Fragment)	VIT_00009260001	Vitis vinifera (Grape)			Membrane; Transmembrane; Transmembrane helix	IPR013057;					17721507;	483
Q43497	97	0.0746728	7	0.00538876	-12.4209	-1.98038	4.36893e-05	Monodehydroascorbate reductase (MDAR) (EC 1.6.5.4) (Ascorbate free radical reductase) (AFR reductase)	AFRR	Solanum lycopersicum (Tomato) (Lycopersicon esculentum)	GO:0050660; GO:0045454; GO:0005737; GO:0016656; GO:0055114	FAD or FADH2 binding; cell redox homeostasis; cytoplasm; monodehydroascorbate reductase (NADH) activity; oxidation reduction	Cytoplasm; FAD; Flavoprotein; NAD; Oxidoreductase; Redox-active center	IPR016156; IPR013027; IPR004099; IPR001327;	1.6.5.4		FAD-dependent oxidoreductase family		7784511	433
B9SVE1	144	0.173285	15	0.0180505	-11.5861	-1.45086	4.52514e-05	Homeobox protein, putative	RCOM_0129900	Ricinus communis (Castor bean)	GO:0005634; GO:0006355; GO:0043565; GO:0003700; GO:0006350; GO:0030528	nucleus; regulation of transcription, DNA-dependent; sequence-specific DNA binding; sequence-specific DNA binding transcription factor activity; transcription; transcription regulator activity	DNA-binding; Homeobox; Nucleus; Transcription; Transcription regulation	IPR001356; IPR017970; IPR009057; IPR012287; IPR000047; IPR003106;		Homeobox DNA-binding domain (1)				277
A5BB92	139	0.0520599	14	0.00524345	-11.6614	-1.49941	4.60925e-05	Putative uncharacterized protein	VITISV_010724	Vitis vinifera (Grape)	GO:0005524; GO:0003677; GO:0004518; GO:0017111; GO:0006289; GO:0005515; GO:0019538	ATP binding; DNA binding; nuclease activity; nucleoside-triphosphatase activity; nucleotide-excision repair; protein binding; protein metabolic process	ATP-binding; Chaperone; Nucleotide-binding	IPR003593; IPR013093; IPR003959; IPR018368; IPR001270; IPR019489; IPR004176; IPR001943;			ClpA/clpB family			890
Q93WZ3	128	0.313725	12	0.0294118	-11.8321	-1.60286	4.65699e-05	Thioredoxin H		Prunus persica (Peach)	GO:0045454; GO:0009055; GO:0006662; GO:0015035	cell redox homeostasis; electron carrier activity; glycerol ether metabolic process; protein disulfide oxidoreductase activity		IPR005746; IPR017936; IPR012336; IPR017937; IPR013766; IPR012335;		Thioredoxin domain (1)				136
B9HSW9	197	0.139124	25	0.0176554	-10.9916	-1.16602	5.56234e-05	Beta-amylase (EC 3.2.1.2) (Fragment)	POPTRDRAFT_229995	Populus trichocarpa (Western balsam poplar) (Populus balsamifera subsp. trichocarpa)	GO:0016161; GO:0043169; GO:0000272	beta-amylase activity; cation binding; polysaccharide catabolic process	Carbohydrate metabolism; Glycosidase; Hydrolase; Polysaccharide degradation	IPR001554; IPR018238; IPR001371; IPR017853; IPR013781;	3.2.1.2		Glycosyl hydrolase 14 family		16973872;	472
A5AUZ5	36	0.0454545	0	0	-31.4384	-37.1554	6.60419e-05	Putative uncharacterized protein	VITISV_022836	Vitis vinifera (Grape)	GO:0005488; GO:0016021; GO:0055085	binding; integral to membrane; transmembrane transport	Membrane; Repeat; Transmembrane; Transmembrane helix; Transport	IPR001993; IPR018108;			Mitochondrial carrier family			264
A5BF42	36	0.0433213	0	0	-31.4384	-37.1554	6.60419e-05	Putative uncharacterized protein	VITISV_019793	Vitis vinifera (Grape)										277
A5BXN9	36	0.0195759	0	0	-31.4384	-37.1554	6.60419e-05	Putative uncharacterized protein	VITISV_013365	Vitis vinifera (Grape)				IPR004993;						613
A9PC20	36	0.0745342	0	0	-31.4384	-37.1554	6.60419e-05	Ubiquitin carrier protein (EC 6.3.2.-)	POPTRDRAFT_710125	Populus trichocarpa (Western balsam poplar) (Populus balsamifera subsp. trichocarpa)	GO:0043687; GO:0051246; GO:0019787	post-translational protein modification; regulation of protein metabolic process; small conjugating protein ligase activity	Ligase; Ubl conjugation pathway	IPR016135; IPR000608;	6.3.2.-		Ubiquitin-conjugating enzyme family		18230180; 16973872;	161
B9GU86	36	0.0552995	0	0	-31.4384	-37.1554	6.60419e-05	Predicted protein	POPTRDRAFT_645125	Populus trichocarpa (Western balsam poplar) (Populus balsamifera subsp. trichocarpa)	GO:0005525; GO:0015031; GO:0007264	GTP binding; protein transport; small GTPase mediated signal transduction	GTP-binding; Nucleotide-binding	IPR003579; IPR015595; IPR013753; IPR001806; IPR005225; IPR020851;			Small GTPase superfamily, Rab family		16973872;	217
B9HWX2	36	0.015625	0	0	-31.4384	-37.1554	6.60419e-05	Predicted protein	POPTRDRAFT_833653	Populus trichocarpa (Western balsam poplar) (Populus balsamifera subsp. trichocarpa)	GO:0005975; GO:0004553	carbohydrate metabolic process; hydrolase activity, hydrolyzing O-glycosyl compounds	Glycosidase; Hydrolase	IPR002772; IPR001764; IPR017853;					16973872;	768
B9RQT2	36	0.0137931	0	0	-31.4384	-37.1554	6.60419e-05	Puromycin-sensitive aminopeptidase, putative (EC 3.4.11.2)	RCOM_0706340	Ricinus communis (Castor bean)	GO:0004177; GO:0008237; GO:0006508; GO:0008270	aminopeptidase activity; metallopeptidase activity; proteolysis; zinc ion binding	Aminopeptidase; Hydrolase; Protease	IPR001930; IPR014782; IPR015568;	3.4.11.2					870
B9RXZ5	36	0.0506329	0	0	-31.4384	-37.1554	6.60419e-05	Charged multivesicular body protein, putative	RCOM_1305670	Ricinus communis (Castor bean)	GO:0015031	protein transport		IPR005024;						237
B9SRC8	36	0.0191388	0	0	-31.4384	-37.1554	6.60419e-05	Big map kinase/bmk, putative (EC 2.7.11.24)	RCOM_0614030	Ricinus communis (Castor bean)	GO:0005524; GO:0004707; GO:0006468	ATP binding; MAP kinase activity; protein amino acid phosphorylation	ATP-binding; Kinase; Nucleotide-binding; Serine/threonine-protein kinase; Transferase	IPR011009; IPR003527; IPR000719; IPR017441; IPR017442; IPR002290;	2.7.11.24	Protein kinase domain (1)				627
D7T2V7	36	0.0223881	0	0	-31.4384	-37.1554	6.60419e-05	Whole genome shotgun sequence of line PN40024, scaffold_64.assembly12x (Fragment)	VIT_00032027001	Vitis vinifera (Grape)				IPR019378;					17721507;	536
D7T3F8	36	0.013544	0	0	-31.4384	-37.1554	6.60419e-05	Whole genome shotgun sequence of line PN40024, scaffold_179.assembly12x (Fragment)	VIT_00003114001	Vitis vinifera (Grape)	GO:0005515	protein binding	Repeat; TPR repeat	IPR000210; IPR011333; IPR013089; IPR001440; IPR013026; IPR011990; IPR019734;					17721507;	886
D7T3P1	36	0.0555556	0	0	-31.4384	-37.1554	6.60419e-05	Whole genome shotgun sequence of line PN40024, scaffold_88.assembly12x (Fragment)	VIT_00037044001	Vitis vinifera (Grape)									17721507;	216
D7TH25	36	0.0131868	0	0	-31.4384	-37.1554	6.60419e-05	Whole genome shotgun sequence of line PN40024, scaffold_7.assembly12x (Fragment)	VIT_00033899001	Vitis vinifera (Grape)				IPR011685;					17721507;	910
D7TVX4	36	0.0248963	0	0	-31.4384	-37.1554	6.60419e-05	Whole genome shotgun sequence of line PN40024, scaffold_25.assembly12x (Fragment)	VIT_00019730001	Vitis vinifera (Grape)	GO:0008237; GO:0006508; GO:0008270	metallopeptidase activity; proteolysis; zinc ion binding		IPR001930; IPR014782; IPR012779;					17721507;	482
D7UAZ7	36	0.0272727	0	0	-31.4384	-37.1554	6.60419e-05	Whole genome shotgun sequence of line PN40024, scaffold_15.assembly12x (Fragment)	VIT_00014935001	Vitis vinifera (Grape)	GO:0009055; GO:0020037; GO:0004497; GO:0055114	electron carrier activity; heme binding; monooxygenase activity; oxidation reduction	Heme; Iron; Metal-binding; Monooxygenase; Oxidoreductase	IPR001128; IPR017972; IPR002401;			Cytochrome P450 family		17721507;	440
D7UBS1	36	0.0408163	0	0	-31.4384	-37.1554	6.60419e-05	Whole genome shotgun sequence of line PN40024, scaffold_74.assembly12x (Fragment)	VIT_00034666001	Vitis vinifera (Grape)	GO:0016020; GO:0016772	membrane; transferase activity, transferring phosphorus-containing groups		IPR000374;					17721507;	294
O65390	36	0.0237154	0	0	-31.4384	-37.1554	6.60419e-05	At1g11910/F12F1_24 (F12F1.24 protein) (Putative aspartic proteinase)	At1g11910 F12F1.24	Arabidopsis thaliana (Mouse-ear cress)	GO:0004190; GO:0006629; GO:0006508; GO:0009651; GO:0005773	aspartic-type endopeptidase activity; lipid metabolic process; proteolysis; response to salt stress; vacuole	Aspartyl protease; Complete proteome; Hydrolase; Protease	IPR001461; IPR021109; IPR001969; IPR009007; IPR007856; IPR008138; IPR011001; IPR008139;			Peptidase A1 family		11130712; 12093376;	506
P49608	36	0.013363	0	0	-31.4384	-37.1554	6.60419e-05	Aconitate hydratase, cytoplasmic (Aconitase) (EC 4.2.1.3) (Citrate hydro-lyase)		Cucurbita maxima (Pumpkin) (Winter squash)	GO:0051539; GO:0003994; GO:0005737; GO:0006097; GO:0046872	4 iron, 4 sulfur cluster binding; aconitate hydratase activity; cytoplasm; glyoxylate cycle; metal ion binding	4Fe-4S; Cytoplasm; Glyoxylate bypass; Iron; Iron-sulfur; Lyase; Metal-binding	IPR015931; IPR015937; IPR001030; IPR015928; IPR006249; IPR015934; IPR015932; IPR018136; IPR000573;	4.2.1.3		Aconitase/IPM isomerase family		7640891	898
Q2HXL0	36	0.0127932	0	0	-31.4384	-37.1554	6.60419e-05	Respiratory burst oxidase homolog protein C (EC 1.11.1.-) (EC 1.6.3.-) (NADPH oxidase RBOHC) (StRBOHC)	RBOHC	Solanum tuberosum (Potato)	GO:0050660; GO:0005509; GO:0009055; GO:0016021; GO:0005506; GO:0055114; GO:0050664; GO:0004601	FAD or FADH2 binding; calcium ion binding; electron carrier activity; integral to membrane; iron ion binding; oxidation reduction; oxidoreductase activity, acting on NADH or NADPH, oxygen as acceptor; peroxidase activity	Calcium; Coiled coil; FAD; Membrane; NADP; Oxidoreductase; Peroxidase; Phosphoprotein; Repeat; Transmembrane; Transmembrane helix	IPR000778; IPR011992; IPR018247; IPR018249; IPR002048; IPR013112; IPR017927; IPR013121; IPR013130; IPR013623; IPR017938;	1.11.1.-; 1.6.3.-	EF-hand domains (2); FAD-binding FR-type domain (1); Ferric oxidoreductase domain (1)	RBOH (TC 5.B.1.3) family		16407438; 17400895	938
Q43463	36	0.0582524	0	0	-31.4384	-37.1554	6.60419e-05	Ras-related protein Rab7		Glycine max (Soybean) (Glycine hispida)	GO:0005525; GO:0005886; GO:0015031; GO:0007264	GTP binding; plasma membrane; protein transport; small GTPase mediated signal transduction	Cell membrane; GTP-binding; Lipoprotein; Membrane; Methylation; Nucleotide-binding; Prenylation; Protein transport; Transport	IPR003579; IPR013753; IPR001806; IPR005225; IPR020851;			Small GTPase superfamily, Rab family		8223429	206
A5AM50	35	0.0167384	0	0	-31.4587	-37.1147	6.60419e-05	Putative uncharacterized protein	VITISV_036418	Vitis vinifera (Grape)	GO:0003824	catalytic activity		IPR001330; IPR008930; IPR006702;						697
A5BBX0	35	0.0511696	0	0	-31.4587	-37.1147	6.60419e-05	Putative uncharacterized protein	VITISV_016695	Vitis vinifera (Grape)				IPR007493;						228
B9H4R8	35	0.0222222	0	0	-31.4587	-37.1147	6.60419e-05	2-dehydro-3-deoxyphosphoheptonate aldolase/ 3-deoxy-d-arabino-heptulosonate 7-phosphate synthetase (Fragment)	DHS1 POPTRDRAFT_207353	Populus trichocarpa (Western balsam poplar) (Populus balsamifera subsp. trichocarpa)	GO:0003849; GO:0009073	3-deoxy-7-phosphoheptulonate synthase activity; aromatic amino acid family biosynthetic process		IPR002480;					16973872;	525
B9R724	35	0.0340136	0	0	-31.4587	-37.1147	6.60419e-05	Acyl-CoA-binding protein, acbp, putative	RCOM_1588020	Ricinus communis (Castor bean)	GO:0000062	acyl-CoA binding		IPR000582; IPR014352;		ACB (acyl-CoA-binding) domain (1)				343
B9RD54	35	0.0436954	0	0	-31.4587	-37.1147	6.60419e-05	Putative uncharacterized protein	RCOM_1609670	Ricinus communis (Castor bean)				IPR016803;						267
B9RLM5	35	0.0620567	0	0	-31.4587	-37.1147	6.60419e-05	Putative uncharacterized protein	RCOM_1469500	Ricinus communis (Castor bean)				IPR009500;						188
B9RMV4	35	0.015191	0	0	-31.4587	-37.1147	6.60419e-05	Putative uncharacterized protein	RCOM_1340450	Ricinus communis (Castor bean)	GO:0003677; GO:0005634; GO:0045449	DNA binding; nucleus; regulation of transcription	Nucleus	IPR009057; IPR012287; IPR017930; IPR006447; IPR014778; IPR001005;						768
B9S0K6	35	0.0416667	0	0	-31.4587	-37.1147	6.60419e-05	Ribonucleoprotein, chloroplast, putative	RCOM_1355620	Ricinus communis (Castor bean)	GO:0003676; GO:0000166; GO:0030529	nucleic acid binding; nucleotide binding; ribonucleoprotein complex	Ribonucleoprotein; Viral nucleoprotein; Virion	IPR012677; IPR000504;						280
B9S7T6	35	0.0253623	0	0	-31.4587	-37.1147	6.60419e-05	Transaminase mtnE, putative (EC 2.6.1.1)	RCOM_1381600	Ricinus communis (Castor bean)	GO:0004069; GO:0009058; GO:0030170	L-aspartate:2-oxoglutarate aminotransferase activity; biosynthetic process; pyridoxal phosphate binding	Aminotransferase; Transferase	IPR004839; IPR019942; IPR015424; IPR015421; IPR015422;	2.6.1.1					460
B9SX98	35	0.0282486	0	0	-31.4587	-37.1147	6.60419e-05	DNA-damage inducible protein ddi1, putative	RCOM_0267710	Ricinus communis (Castor bean)	GO:0004190; GO:0006508	aspartic-type endopeptidase activity; proteolysis		IPR021109; IPR019103; IPR009060; IPR000449; IPR015940; IPR000626; IPR019955;						413
B9SZP8	35	0.035035	0	0	-31.4587	-37.1147	6.60419e-05	Protein-tyrosine phosphatase mitochondrial 1, mitochondrial, putative (EC 3.1.3.16)	RCOM_0006390	Ricinus communis (Castor bean)	GO:0006470; GO:0004725; GO:0008138	protein amino acid dephosphorylation; protein tyrosine phosphatase activity; protein tyrosine/serine/threonine phosphatase activity	Hydrolase	IPR000387; IPR000340; IPR020422; IPR016130;	3.1.3.16					333
D7SJR8	35	0.0715746	0	0	-31.4587	-37.1147	6.60419e-05	Whole genome shotgun sequence of line PN40024, scaffold_4.assembly12x (Fragment)	VIT_00024662001	Vitis vinifera (Grape)				IPR004883;					17721507;	163
D7SKZ1	35	0.0440252	0	0	-31.4587	-37.1147	6.60419e-05	Whole genome shotgun sequence of line PN40024, scaffold_4.assembly12x (Fragment)	VIT_00025194001	Vitis vinifera (Grape)				IPR006702;					17721507;	265
D7SNY7	35	0.0348259	0	0	-31.4587	-37.1147	6.60419e-05	Whole genome shotgun sequence of line PN40024, scaffold_23.assembly12x (Fragment)	VIT_00018767001	Vitis vinifera (Grape)				IPR001938; IPR017949;					17721507;	335
D7SU43	35	0.0278441	0	0	-31.4587	-37.1147	6.60419e-05	Whole genome shotgun sequence of line PN40024, scaffold_8.assembly12x (Fragment)	VIT_00035557001	Vitis vinifera (Grape)	GO:0005634; GO:0046983; GO:0006355; GO:0043565; GO:0003700	nucleus; protein dimerization activity; regulation of transcription, DNA-dependent; sequence-specific DNA binding; sequence-specific DNA binding transcription factor activity	DNA-binding; Nucleus	IPR020983; IPR011616; IPR004827;		BZIP domain (1)	BZIP family		17721507;	419
D7T147	35	0.157658	0	0	-31.4587	-37.1147	6.60419e-05	Whole genome shotgun sequence of line PN40024, scaffold_9.assembly12x (Fragment)	VIT_00037255001	Vitis vinifera (Grape)				IPR018450;					17721507;	74
D7T467	35	0.0279776	0	0	-31.4587	-37.1147	6.60419e-05	Whole genome shotgun sequence of line PN40024, scaffold_18.assembly12x (Fragment)	VIT_00016156001	Vitis vinifera (Grape)				IPR019378;					17721507;	417
D7T940	35	0.0279776	0	0	-31.4587	-37.1147	6.60419e-05	Whole genome shotgun sequence of line PN40024, scaffold_11.assembly12x (Fragment)	VIT_00011888001	Vitis vinifera (Grape)				IPR000073; IPR022742;					17721507;	417
D7TKB0	35	0.0202195	0	0	-31.4587	-37.1147	6.60419e-05	Whole genome shotgun sequence of line PN40024, scaffold_3.assembly12x (Fragment)	VIT_00021530001	Vitis vinifera (Grape)	GO:0016021; GO:0022891	integral to membrane; substrate-specific transmembrane transporter activity	Membrane; Transmembrane; Transmembrane helix; Transport	IPR020846; IPR016196; IPR005828; IPR003663; IPR005829;			Major facilitator superfamily, Sugar transporter (TC 2.A.1.1) family		17721507;	577
D7TWH5	35	0.0331439	0	0	-31.4587	-37.1147	6.60419e-05	Whole genome shotgun sequence of line PN40024, scaffold_66.assembly12x (Fragment)	VIT_00032389001	Vitis vinifera (Grape)	GO:0005524; GO:0006468; GO:0004674	ATP binding; protein amino acid phosphorylation; protein serine/threonine kinase activity	ATP-binding; Kinase; Nucleotide-binding; Serine/threonine-protein kinase; Transferase	IPR011009; IPR000719; IPR017441; IPR001245; IPR015784; IPR008271;			Protein kinase superfamily		17721507;	352
D7TZ56	35	0.0204678	0	0	-31.4587	-37.1147	6.60419e-05	Whole genome shotgun sequence of line PN40024, scaffold_172.assembly12x (Fragment)	VIT_00001863001	Vitis vinifera (Grape)	GO:0016161; GO:0043169; GO:0000272	beta-amylase activity; cation binding; polysaccharide catabolic process		IPR001554; IPR018238; IPR017853; IPR013781; IPR004331;		SPX domain (1)	Glycosyl hydrolase 14 family		17721507;	570
D7U844	35	0.0535168	0	0	-31.4587	-37.1147	6.60419e-05	Whole genome shotgun sequence of line PN40024, scaffold_48.assembly12x (Fragment)	VIT_00027456001	Vitis vinifera (Grape)	GO:0003677; GO:0005634; GO:0045449	DNA binding; nucleus; regulation of transcription	Nucleus	IPR009057; IPR012287; IPR017930; IPR006447; IPR014778; IPR001005;					17721507;	218
O23944	35	0.0214067	0	0	-31.4587	-37.1147	6.60419e-05	Cystathionine gamma synthase	CGS	Fragaria vesca (Woodland strawberry)	GO:0003824; GO:0006520; GO:0030170	catalytic activity; cellular amino acid metabolic process; pyridoxal phosphate binding	Pyridoxal phosphate	IPR000277; IPR015424; IPR015421; IPR015422;			Trans-sulfuration enzymes family			545
P05414	35	0.031617	0	0	-31.4587	-37.1147	6.60419e-05	Peroxisomal (S)-2-hydroxy-acid oxidase (EC 1.1.3.15) (Glycolate oxidase) (GOX) (Short chain alpha-hydroxy acid oxidase)		Spinacia oleracea (Spinach)	GO:0003973; GO:0010181; GO:0055114; GO:0009854; GO:0005777	(S)-2-hydroxy-acid oxidase activity; FMN binding; oxidation reduction; oxidative photosynthetic carbon pathway; peroxisome	3D-structure; Acetylation; Direct protein sequencing; FMN; Flavoprotein; Glycolate pathway; Oxidoreductase; Peroxisome; Photorespiration	IPR012133; IPR013785; IPR000262; IPR008259;	1.1.3.15	FMN hydroxy acid dehydrogenase domain (1)	FMN-dependent alpha-hydroxy acid dehydrogenase family		2824469; 3286256; 2644287; 2681790; 9144771	369
Q0PI14	35	0.0243563	0	0	-31.4587	-37.1147	6.60419e-05	Resveratrol/hydroxycinnamic acid O-glucosyltransferase		Vitis labrusca	GO:0016758	transferase activity, transferring hexosyl groups	Glycosyltransferase; Transferase	IPR002213;			UDP-glycosyltransferase family			479
Q9LLT0	35	0.0136933	0	0	-31.4587	-37.1147	6.60419e-05	Beta-galactosidase (EC 3.2.1.23)	TBG5	Solanum lycopersicum (Tomato) (Lycopersicon esculentum)	GO:0004565; GO:0005975; GO:0043169; GO:0005529	beta-galactosidase activity; carbohydrate metabolic process; cation binding; sugar binding	Glycosidase; Hydrolase; Signal	IPR008979; IPR006104; IPR019801; IPR017853; IPR013781; IPR001944; IPR000922;	3.2.1.23	SUEL-type lectin domain (1)	Glycosyl hydrolase 35 family		10889266	852
Q9M9V7	35	0.0198751	0	0	-31.4587	-37.1147	6.60419e-05	Probable peptide/nitrate transporter At1g18880	At1g18880 F6A14.2	Arabidopsis thaliana (Mouse-ear cress)	GO:0016020; GO:0006857; GO:0005215	membrane; oligopeptide transport; transporter activity	Complete proteome; Membrane; Transmembrane; Transmembrane helix; Transport	IPR016196; IPR000109;			PTR2/POT transporter (TC 2.A.17) family		11130712; 14593172; 17481610; 20501909	587
B9SW31	310	0.463378	48	0.0717489	-10.194	-0.878988	6.79094e-05	Serine-threonine protein kinase, plant-type, putative (EC 1.3.1.74)	RCOM_0657710	Ricinus communis (Castor bean)	GO:0032440; GO:0016301; GO:0055114; GO:0005515	2-alkenal reductase activity; kinase activity; oxidation reduction; protein binding	Kinase; Leucine-rich repeat; Oxidoreductase; Repeat; Transferase	IPR001611; IPR013210;	1.3.1.74					223
B9RS65	101	0.0462454	8	0.003663	-12.2954	-1.84604	7.01057e-05	Putative uncharacterized protein	RCOM_0803380	Ricinus communis (Castor bean)				IPR006868; IPR006867;						728
B9SET4	90	0.204082	6	0.0136054	-12.5861	-2.09472	8.76866e-05	Putative uncharacterized protein	RCOM_0224230	Ricinus communis (Castor bean)										147
B9RCM6	110	0.15942	9	0.0130435	-12.1489	-1.79926	9.0608e-05	Vacuolar ATP synthase subunit E, putative	RCOM_1690700	Ricinus communis (Castor bean)	GO:0015986; GO:0046961; GO:0033178	ATP synthesis coupled proton transport; proton-transporting ATPase activity, rotational mechanism; proton-transporting two-sector ATPase complex, catalytic domain		IPR002842;						230
B9RWL7	238	0.172464	34	0.0246377	-10.6334	-0.995181	9.78701e-05	3-ketoacyl-CoA thiolase B, putative (EC 2.3.1.16)	RCOM_1020840	Ricinus communis (Castor bean)	GO:0003988	acetyl-CoA C-acyltransferase activity	Acyltransferase; Transferase	IPR002155; IPR016039; IPR016038; IPR020615; IPR020610; IPR020617; IPR020613; IPR020616;	2.3.1.16		Thiolase family			460
A5AQN7	34	0.0297463	0	0	-31.4796	-37.0729	0.000121117	Putative uncharacterized protein	VITISV_038296	Vitis vinifera (Grape)										381
A5B8V5	34	0.0155678	0	0	-31.4796	-37.0729	0.000121117	Putative uncharacterized protein	VITISV_044047	Vitis vinifera (Grape)				IPR006868; IPR006867;						728
B9IGS6	34	0.0366775	0	0	-31.4796	-37.0729	0.000121117	Predicted protein	POPTRDRAFT_808774	Populus trichocarpa (Western balsam poplar) (Populus balsamifera subsp. trichocarpa)	GO:0055114; GO:0016491; GO:0008270	oxidation reduction; oxidoreductase activity; zinc ion binding		IPR013149; IPR013154; IPR002085; IPR011032; IPR016040; IPR002364;					16973872;	309
B9RH84	34	0.0181624	0	0	-31.4796	-37.0729	0.000121117	Phosphatidylinositol transporter, putative	RCOM_1448110	Ricinus communis (Castor bean)	GO:0005622; GO:0005215	intracellular; transporter activity		IPR001071; IPR001251; IPR008273; IPR011074;		CRAL-TRIO domain (1)				624
B9RJ08	34	0.0190157	0	0	-31.4796	-37.0729	0.000121117	GTP binding protein, putative	RCOM_1754240	Ricinus communis (Castor bean)	GO:0005525; GO:0005622	GTP binding; intracellular		IPR006073; IPR002917;						596
B9RXL5	34	0.0205687	0	0	-31.4796	-37.0729	0.000121117	Calcium-dependent protein kinase, putative (EC 2.7.11.17)	RCOM_0904730	Ricinus communis (Castor bean)	GO:0005524; GO:0005509; GO:0004683; GO:0006468; GO:0005515	ATP binding; calcium ion binding; calmodulin-dependent protein kinase activity; protein amino acid phosphorylation; protein binding	ATP-binding; Calcium; Kinase; Nucleotide-binding; Repeat; Serine/threonine-protein kinase; Transferase	IPR020642; IPR020636; IPR018248; IPR011992; IPR018247; IPR018249; IPR002048; IPR011009; IPR000719; IPR017441; IPR017442; IPR008271; IPR002290;	2.7.11.17	Protein kinase domain (1)	Protein kinase superfamily			551
B9SKF9	34	0.00646511	0	0	-31.4796	-37.0729	0.000121117	Eukaryotic translation initiation factor 4g, putative	RCOM_0658590	Ricinus communis (Castor bean)	GO:0016070; GO:0005515; GO:0003743	RNA metabolic process; protein binding; translation initiation factor activity	Initiation factor; Protein biosynthesis	IPR016024; IPR003891; IPR016021; IPR003890;						1753
B9SM77	34	0.0936639	0	0	-31.4796	-37.0729	0.000121117	Ubiquitin 1, putative	RCOM_0296730	Ricinus communis (Castor bean)				IPR000626; IPR019954; IPR019956; IPR019955;						121
B9SP78	34	0.0821256	0	0	-31.4796	-37.0729	0.000121117	Putative uncharacterized protein	RCOM_0629740	Ricinus communis (Castor bean)										138
B9SR69	34	0.0269841	0	0	-31.4796	-37.0729	0.000121117	Solanesyl diphosphate synthase, putative (EC 2.5.1.30)	RCOM_1182760	Ricinus communis (Castor bean)	GO:0009842; GO:0008299; GO:0015979; GO:0000010	cyanelle; isoprenoid biosynthetic process; photosynthesis; trans-hexaprenyltranstransferase activity	Isoprene biosynthesis; Transferase	IPR000092; IPR017446; IPR014120; IPR008949;	2.5.1.30		FPP/GGPP synthetase family			420
B9SVA1	34	0.0241649	0	0	-31.4796	-37.0729	0.000121117	Dihydrolipoamide succinyltransferase component of 2-oxoglutarate dehydrogenase, putative (EC 2.3.1.61)	RCOM_1303600	Ricinus communis (Castor bean)	GO:0004149; GO:0045252; GO:0006099	dihydrolipoyllysine-residue succinyltransferase activity; oxoglutarate dehydrogenase complex; tricarboxylic acid cycle	Acyltransferase; Lipoyl; Transferase	IPR003016; IPR001078; IPR000089; IPR011053; IPR006255;	2.3.1.61	Lipoyl-binding domain (1)	2-oxoacid dehydrogenase family			469
D0R6J2	34	0.0497076	0	0	-31.4796	-37.0729	0.000121117	1,3-beta-glucan synthase (EC 2.4.1.34) (Fragment)	cals4	Malus domestica (Apple) (Pyrus malus)	GO:0003843	1,3-beta-glucan synthase activity	Glycosyltransferase; Transferase		2.4.1.34					228
D7SH24	34	0.0201303	0	0	-31.4796	-37.0729	0.000121117	Whole genome shotgun sequence of line PN40024, scaffold_0.assembly12x (Fragment)	VIT_00008584001	Vitis vinifera (Grape)	GO:0003677; GO:0045449	DNA binding; regulation of transcription	Nucleus	IPR009057; IPR012287; IPR014778; IPR001005; IPR017884; IPR007526; IPR011991;					17721507;	563
D7T6C8	34	0.0139059	0	0	-31.4796	-37.0729	0.000121117	Whole genome shotgun sequence of line PN40024, scaffold_20.assembly12x (Fragment)	VIT_00017727001	Vitis vinifera (Grape)	GO:0005524; GO:0005874; GO:0003777; GO:0007018	ATP binding; microtubule; microtubule motor activity; microtubule-based movement	ATP-binding; Microtubule; Motor protein; Nucleotide-binding	IPR019821; IPR001752;		Kinesin-motor domain (1)	Kinesin-like protein family		17721507;	815
D7TGC8	34	0.0198482	0	0	-31.4796	-37.0729	0.000121117	Whole genome shotgun sequence of line PN40024, scaffold_769.assembly12x (Fragment)	VIT_00002527001	Vitis vinifera (Grape)	GO:0005488; GO:0006457	binding; protein folding	Repeat; TPR repeat	IPR001179; IPR001440; IPR013026; IPR011990; IPR019734;					17721507;	571
D7TX81	34	0.0241649	0	0	-31.4796	-37.0729	0.000121117	Whole genome shotgun sequence of line PN40024, scaffold_84.assembly12x (Fragment)	VIT_00036649001	Vitis vinifera (Grape)	GO:0005634; GO:0046983; GO:0006355; GO:0043565; GO:0003700	nucleus; protein dimerization activity; regulation of transcription, DNA-dependent; sequence-specific DNA binding; sequence-specific DNA binding transcription factor activity	DNA-binding; Nucleus	IPR011616; IPR004827;		BZIP domain (1)	BZIP family		17721507;	469
D7TZR9	34	0.0211838	0	0	-31.4796	-37.0729	0.000121117	Whole genome shotgun sequence of line PN40024, scaffold_2.assembly12x (Fragment)	VIT_00016749001	Vitis vinifera (Grape)	GO:0003824; GO:0015969	catalytic activity; guanosine tetraphosphate metabolic process		IPR003607; IPR006674; IPR007685;					17721507;	535
D7U1A3	34	0.0341365	0	0	-31.4796	-37.0729	0.000121117	Whole genome shotgun sequence of line PN40024, scaffold_37.assembly12x (Fragment)	VIT_00023592001	Vitis vinifera (Grape)				IPR006735; IPR019955;					17721507;	332
D7U4F8	34	0.0292851	0	0	-31.4796	-37.0729	0.000121117	Whole genome shotgun sequence of line PN40024, scaffold_44.assembly12x (Fragment)	VIT_00026508001	Vitis vinifera (Grape)	GO:0055114; GO:0016491; GO:0008270	oxidation reduction; oxidoreductase activity; zinc ion binding	Metal-binding; Oxidoreductase; Zinc	IPR013149; IPR013154; IPR002085; IPR002328; IPR011032; IPR016040;					17721507;	387
D7U871	34	0.0460705	0	0	-31.4796	-37.0729	0.000121117	Whole genome shotgun sequence of line PN40024, scaffold_70.assembly12x (Fragment)	VIT_00034230001	Vitis vinifera (Grape)	GO:0015934; GO:0003735; GO:0030528; GO:0006412	large ribosomal subunit; structural constituent of ribosome; transcription regulator activity; translation		IPR016082; IPR012988; IPR005998;					17721507;	246
E0CNX2	34	0.0156971	0	0	-31.4796	-37.0729	0.000121117	Whole genome shotgun sequence of line PN40024, scaffold_1.assembly12x (Fragment)	VIT_00009282001	Vitis vinifera (Grape)				IPR003864;					17721507;	722
O22969	34	0.0871795	0	0	-31.4796	-37.0729	0.000121117	Uncharacterized protein At2g34160	At2g34160 T14G11.28	Arabidopsis thaliana (Mouse-ear cress)	GO:0003676	nucleic acid binding	3D-structure; Complete proteome	IPR002775; IPR014560;					10617197; 11910074;	130
O80501	34	0.0544872	0	0	-31.4796	-37.0729	0.000121117	Ras-related protein RABH1B	RABH1B RAB6A At2g44610 F16B22.10	Arabidopsis thaliana (Mouse-ear cress)	GO:0005525; GO:0000139; GO:0005624; GO:0005886; GO:0005515; GO:0015031; GO:0032940; GO:0007264; GO:0016192	GTP binding; Golgi membrane; membrane fraction; plasma membrane; protein binding; protein transport; secretion by cell; small GTPase mediated signal transduction; vesicle-mediated transport	Complete proteome; ER-Golgi transport; GTP-binding; Golgi apparatus; Lipoprotein; Membrane; Methylation; Nucleotide-binding; Prenylation; Protein transport; Transport	IPR003579; IPR015600; IPR013753; IPR001806; IPR005225; IPR020851;			Small GTPase superfamily, Rab family		8159788; 10617197; 12644670; 18182439	208
Q94JT5	34	0.0416667	0	0	-31.4796	-37.0729	0.000121117	AT4g35220/F23E12_220 (Putative uncharacterized protein)	At4g35220	Arabidopsis thaliana (Mouse-ear cress)			Complete proteome	IPR007325;					10617198; 12093376;	272
Q9FVL4	34	0.0231293	0	0	-31.4796	-37.0729	0.000121117	Silverleaf whitefly-induced protein 3	SLW3	Cucurbita pepo (Vegetable marrow) (Summer squash)	GO:0005975; GO:0043169; GO:0004553	carbohydrate metabolic process; cation binding; hydrolase activity, hydrolyzing O-glycosyl compounds		IPR001360; IPR017853; IPR013781;			Glycosyl hydrolase 1 family		10948259	490
D7SY97	93	0.125	7	0.0094086	-12.4513	-1.91963	0.000141637	Whole genome shotgun sequence of line PN40024, scaffold_77.assembly12x (Fragment)	VIT_00035092001	Vitis vinifera (Grape)									17721507;	248
D7U3D5	104	0.0829346	9	0.00717703	-12.1894	-1.71834	0.000154559	Whole genome shotgun sequence of line PN40024, scaffold_5.assembly12x (Fragment)	VIT_00028520001	Vitis vinifera (Grape)	GO:0005524; GO:0005737; GO:0017111; GO:0030163	ATP binding; cytoplasm; nucleoside-triphosphatase activity; protein catabolic process	ATP-binding; Nucleotide-binding	IPR005937; IPR003593; IPR003959; IPR003960;			AAA ATPase family		17721507;	418
D7SK82	77	0.0653096	5	0.00424088	-12.8302	-2.13268	0.000203722	Whole genome shotgun sequence of line PN40024, scaffold_4.assembly12x (Fragment)	VIT_00024875001	Vitis vinifera (Grape)	GO:0046872; GO:0006470; GO:0004722; GO:0008287	metal ion binding; protein amino acid dephosphorylation; protein serine/threonine phosphatase activity; protein serine/threonine phosphatase complex	Hydrolase; Magnesium; Metal-binding; Protein phosphatase	IPR015655; IPR001932; IPR000222; IPR014045;					17721507;	393
A5BGY6	33	0.0486726	0	0	-31.5011	-37.0298	0.000221252	Putative uncharacterized protein	VITISV_039255	Vitis vinifera (Grape)	GO:0005525; GO:0015031; GO:0007264	GTP binding; protein transport; small GTPase mediated signal transduction	GTP-binding; Nucleotide-binding	IPR003579; IPR015595; IPR013753; IPR001806; IPR005225; IPR020851;			Small GTPase superfamily, Rab family			226
A9P9K9	33	0.0391459	0	0	-31.5011	-37.0298	0.000221252	Proteasome subunit alpha type (EC 3.4.25.1)		Populus trichocarpa (Western balsam poplar) (Populus balsamifera subsp. trichocarpa)	GO:0005737; GO:0005634; GO:0019773; GO:0004298; GO:0006511	cytoplasm; nucleus; proteasome core complex, alpha-subunit complex; threonine-type endopeptidase activity; ubiquitin-dependent protein catabolic process	Cytoplasm; Hydrolase; Nucleus; Protease; Proteasome; Threonine protease	IPR000426; IPR001353;	3.4.25.1		Peptidase T1A family		18230180	281
A9PF64	33	0.0277778	0	0	-31.5011	-37.0298	0.000221252	Predicted protein (Putative uncharacterized protein)	POPTRDRAFT_819223	Populus trichocarpa (Western balsam poplar) (Populus balsamifera subsp. trichocarpa)	GO:0004177; GO:0009987; GO:0008235; GO:0006508	aminopeptidase activity; cellular process; metalloexopeptidase activity; proteolysis		IPR004545; IPR001714; IPR000994; IPR011991;					18230180; 16973872;	396
B6CAZ6	33	0.0329341	0	0	-31.5011	-37.0298	0.000221252	Calcium-dependent nuclease		Cucumis sativus (Cucumber)	GO:0016788; GO:0003676	hydrolase activity, acting on ester bonds; nucleic acid binding		IPR016071; IPR006021;						334
B9HX58	33	0.0180033	0	0	-31.5011	-37.0298	0.000221252	Predicted protein (Fragment)	POPTRDRAFT_225986	Populus trichocarpa (Western balsam poplar) (Populus balsamifera subsp. trichocarpa)	GO:0005975; GO:0043169; GO:0004553	carbohydrate metabolic process; cation binding; hydrolase activity, hydrolyzing O-glycosyl compounds		IPR001360; IPR017853; IPR013781;			Glycosyl hydrolase 1 family		16973872;	611
B9S7B3	33	0.0279188	0	0	-31.5011	-37.0298	0.000221252	Pentatricopeptide repeat-containing protein, putative	RCOM_0775780	Ricinus communis (Castor bean)				IPR005069;						394
B9S8E7	33	0.015299	0	0	-31.5011	-37.0298	0.000221252	Ubiquitin-protein ligase, putative	RCOM_1251990	Ricinus communis (Castor bean)	GO:0005488; GO:0000151; GO:0004842	binding; ubiquitin ligase complex; ubiquitin-protein ligase activity	Ligase	IPR011989; IPR016024; IPR000225; IPR003613;						719
B9SJ73	33	0.0112016	0	0	-31.5011	-37.0298	0.000221252	Smg-7, putative	RCOM_1478200	Ricinus communis (Castor bean)	GO:0005488	binding		IPR019458; IPR011990;						982
B9SK25	33	0.02	0	0	-31.5011	-37.0298	0.000221252	Hydrolase, putative	RCOM_1399300	Ricinus communis (Castor bean)	GO:0016787	hydrolase activity	Hydrolase	IPR000073;						550
B9SY95	33	0.0207547	0	0	-31.5011	-37.0298	0.000221252	Putative uncharacterized protein	RCOM_0845750	Ricinus communis (Castor bean)										530
B9T066	33	0.011828	0	0	-31.5011	-37.0298	0.000221252	Alpha-glucosidase, putative (EC 3.2.1.20)	RCOM_0030540	Ricinus communis (Castor bean)	GO:0004558; GO:0030246; GO:0005975	alpha-glucosidase activity; carbohydrate binding; carbohydrate metabolic process	Glycosidase; Hydrolase	IPR011013; IPR000322; IPR017853;	3.2.1.20					930
B9T1W0	33	0.0231092	0	0	-31.5011	-37.0298	0.000221252	TRANSPARENT TESTA 12 protein, putative	RCOM_0275340	Ricinus communis (Castor bean)	GO:0015297; GO:0015238; GO:0016020	antiporter activity; drug transmembrane transporter activity; membrane		IPR002528; IPR015521;						476
D7SJW6	33	0.0334347	0	0	-31.5011	-37.0298	0.000221252	Whole genome shotgun sequence of line PN40024, scaffold_4.assembly12x (Fragment)	VIT_00024725001	Vitis vinifera (Grape)	GO:0006629; GO:0055114; GO:0016491	lipid metabolic process; oxidation reduction; oxidoreductase activity		IPR005804;					17721507;	329
D7U0F4	33	0.0155148	0	0	-31.5011	-37.0298	0.000221252	Whole genome shotgun sequence of line PN40024, scaffold_2.assembly12x (Fragment)	VIT_00017039001	Vitis vinifera (Grape)	GO:0005488; GO:0006886	binding; intracellular protein transport		IPR011989; IPR008942; IPR001026; IPR002014;		VHS domain (1)			17721507;	709
D7UBF0	33	0.0436508	0	0	-31.5011	-37.0298	0.000221252	Whole genome shotgun sequence of line PN40024, scaffold_171.assembly12x (Fragment)	VIT_00001822001	Vitis vinifera (Grape)				IPR012336; IPR012335;					17721507;	252
D9ZIU5	33	0.0208333	0	0	-31.5011	-37.0298	0.000221252	C2H2L domain class transcription factor	C2H2L9	Malus domestica (Apple) (Pyrus malus)				IPR007087; IPR015880;						528
E0CQI6	33	0.0237581	0	0	-31.5011	-37.0298	0.000221252	Whole genome shotgun sequence of line PN40024, scaffold_1.assembly12x (Fragment)	VIT_00009775001	Vitis vinifera (Grape)				IPR001296;					17721507;	463
E0CV46	33	0.0145889	0	0	-31.5011	-37.0298	0.000221252	Whole genome shotgun sequence of line PN40024, scaffold_98.assembly12x (Fragment)	VIT_00038548001	Vitis vinifera (Grape)				IPR001375; IPR002469;					17721507;	754
Q2HV87	33	0.0317003	0	0	-31.5011	-37.0298	0.000221252	Alpha-1,4-glucan-protein synthase (UDP-forming)	MtrDRAFT_AC148994g2v2	Medicago truncatula (Barrel medic)	GO:0005794; GO:0030054; GO:0007047; GO:0030244; GO:0008466; GO:0009505	Golgi apparatus; cell junction; cellular cell wall organization; cellulose biosynthetic process; glycogenin glucosyltransferase activity; plant-type cell wall		IPR004901;						347
Q8W4R3	33	0.0186125	0	0	-31.5011	-37.0298	0.000221252	DEAD-box ATP-dependent RNA helicase 30 (EC 3.6.4.13)	RH30 At5g63120 MDC12.8	Arabidopsis thaliana (Mouse-ear cress)	GO:0005524; GO:0008026; GO:0003723; GO:0000184; GO:0005634; GO:0006364	ATP binding; ATP-dependent helicase activity; RNA binding; nuclear-transcribed mRNA catabolic process, nonsense-mediated decay; nucleus; rRNA processing	ATP-binding; Alternative splicing; Complete proteome; Helicase; Hydrolase; Nonsense-mediated mRNA decay; Nucleotide-binding; Nucleus; RNA-binding; Ribosome biogenesis; rRNA processing	IPR014001; IPR011545; IPR001650; IPR014021; IPR000629; IPR014014;	3.6.4.13	Helicase ATP-binding domain (1); Helicase C-terminal domain (1)	DEAD box helicase family, DDX5/DBP2 subfamily		9501997; 14593172; 9862990; 17168887	591
Q9FHY7	33	0.0506912	0	0	-31.5011	-37.0298	0.000221252	At5g41960 (Genomic DNA, chromosome 5, P1 clone:MJC20)	At5g41960	Arabidopsis thaliana (Mouse-ear cress)			Complete proteome						11130714;	217
A5C116	32	0.0189461	0	0	-31.5233	-36.9854	0.000221252	Putative uncharacterized protein	VITISV_029762	Vitis vinifera (Grape)										563
B9R6Y4	32	0.022792	0	0	-31.5233	-36.9854	0.000221252	Serine carboxypeptidase, putative (EC 3.4.16.5)	RCOM_1586890	Ricinus communis (Castor bean)	GO:0006508; GO:0004185	proteolysis; serine-type carboxypeptidase activity	Carboxypeptidase; Hydrolase; Protease	IPR001563;	3.4.16.5					468
B9RPU0	32	0.045007	0	0	-31.5233	-36.9854	0.000221252	Vesicle-associated membrane protein, putative	RCOM_1540410	Ricinus communis (Castor bean)	GO:0016021; GO:0016192	integral to membrane; vesicle-mediated transport	Coiled coil; Membrane	IPR010908; IPR011012; IPR001388;		Longin domain (1); V-SNARE coiled-coil homology domain (1)				237
B9RTJ4	32	0.042838	0	0	-31.5233	-36.9854	0.000221252	Stem-specific protein TSJT1, putative	RCOM_0910970	Ricinus communis (Castor bean)										249
B9S5X9	32	0.0207523	0	0	-31.5233	-36.9854	0.000221252	Beta-fructofuranosidase, cell wall isozyme, putative (EC 3.2.1.26)	RCOM_0655770	Ricinus communis (Castor bean)	GO:0004564; GO:0005975	beta-fructofuranosidase activity; carbohydrate metabolic process	Glycosidase; Hydrolase	IPR008985; IPR001362; IPR013189; IPR013148;	3.2.1.26		Glycosyl hydrolase 32 family			514
B9S956	32	0.0192539	0	0	-31.5233	-36.9854	0.000221252	Apoptosis inhibitor, putative	RCOM_1012890	Ricinus communis (Castor bean)	GO:0005488	binding		IPR008383; IPR011989; IPR016024;						554
B9SA57	32	0.026534	0	0	-31.5233	-36.9854	0.000221252	Acetyl-CoA acetyltransferase, mitochondrial, putative (EC 2.3.1.9)	RCOM_0860740	Ricinus communis (Castor bean)	GO:0003985	acetyl-CoA C-acetyltransferase activity	Acyltransferase; Transferase	IPR002155; IPR016039; IPR016038; IPR020610; IPR020617; IPR020613; IPR020616;	2.3.1.9		Thiolase family			402
B9T6N7	32	0.017316	0	0	-31.5233	-36.9854	0.000221252	DNA double-strand break repair rad50 ATPase, putative	RCOM_0254030	Ricinus communis (Castor bean)										616
B9TA76	32	0.0324215	0	0	-31.5233	-36.9854	0.000221252	Quinone oxidoreductase, putative (EC 1.6.5.5)	RCOM_1983960	Ricinus communis (Castor bean)	GO:0003960; GO:0055114; GO:0008270	NADPH:quinone reductase activity; oxidation reduction; zinc ion binding	Oxidoreductase	IPR013149; IPR013154; IPR002085; IPR011032;	1.6.5.5					329
D2D2Z3	32	0.0355556	0	0	-31.5233	-36.9854	0.000221252	UDP-L-rhamnose synthase		Gossypium hirsutum (Upland cotton) (Gossypium mexicanum)	GO:0003824; GO:0044237; GO:0050662	catalytic activity; cellular metabolic process; coenzyme binding		IPR001509; IPR016040;						300
D4NXR8	32	0.02397	0	0	-31.5233	-36.9854	0.000221252	Pectase lyase		Prunus persica (Peach)	GO:0016829	lyase activity	Lyase	IPR002022; IPR018082; IPR012334; IPR011050;						445
D7T5B2	32	0.0247486	0	0	-31.5233	-36.9854	0.000221252	Whole genome shotgun sequence of line PN40024, scaffold_211.assembly12x (Fragment)	VIT_00003846001	Vitis vinifera (Grape)									17721507;	431
D7TIS0	32	0.0207523	0	0	-31.5233	-36.9854	0.000221252	Whole genome shotgun sequence of line PN40024, scaffold_7.assembly12x (Fragment)	VIT_00033653001	Vitis vinifera (Grape)	GO:0006777; GO:0016740	Mo-molybdopterin cofactor biosynthetic process; transferase activity		IPR001453; IPR002500; IPR014729;					17721507;	514
D7TLN2	32	0.0231381	0	0	-31.5233	-36.9854	0.000221252	Whole genome shotgun sequence of line PN40024, scaffold_19.assembly12x (Fragment)	VIT_00016476001	Vitis vinifera (Grape)			Repeat	IPR000408; IPR009091;					17721507;	461
D7TY79	32	0.0200501	0	0	-31.5233	-36.9854	0.000221252	Glutamyl-tRNA reductase (EC 1.2.1.70) (Fragment)	VIT_00038541001	Vitis vinifera (Grape)	GO:0050661; GO:0005737; GO:0008883; GO:0055114; GO:0006779; GO:0004764	NADP or NADPH binding; cytoplasm; glutamyl-tRNA reductase activity; oxidation reduction; porphyrin biosynthetic process; shikimate 5-dehydrogenase activity	NADP; Oxidoreductase; Porphyrin biosynthesis	IPR000343; IPR015896; IPR015895; IPR016040; IPR018214; IPR006151;	1.2.1.70		Glutamyl-tRNA reductase family		17721507;	532
D7TZE1	32	0.0245776	0	0	-31.5233	-36.9854	0.000221252	Whole genome shotgun sequence of line PN40024, scaffold_2.assembly12x (Fragment)	VIT_00017521001	Vitis vinifera (Grape)				IPR006553;					17721507;	434
D7U6A4	32	0.0469897	0	0	-31.5233	-36.9854	0.000221252	Whole genome shotgun sequence of line PN40024, scaffold_313.assembly12x (Fragment)	VIT_00005934001	Vitis vinifera (Grape)	GO:0006310; GO:0006302; GO:0005634; GO:0005515; GO:0006355; GO:0043565; GO:0003700; GO:0006350	DNA recombination; double-strand break repair; nucleus; protein binding; regulation of transcription, DNA-dependent; sequence-specific DNA binding; sequence-specific DNA binding transcription factor activity; transcription	DNA-binding; Nucleus; Transcription; Transcription regulation	IPR002487; IPR002100; IPR014751;		K-box domain (1); MADS-box domain (1); MADS-box domains (3)			17721507;	227
E0CR80	32	0.039072	0	0	-31.5233	-36.9854	0.000221252	Whole genome shotgun sequence of line PN40024, scaffold_1.assembly12x (Fragment)	VIT_00008885001	Vitis vinifera (Grape)									17721507;	273
O22060	32	0.0100915	0	0	-31.5233	-36.9854	0.000221252	Sucrose-phosphate synthase 1 (EC 2.4.1.14) (UDP-glucose-fructose-phosphate glucosyltransferase 1)	SPS1	Citrus unshiu (Satsuma mandarin) (Citrus nobilis var. unshiu)	GO:0009058; GO:0005985; GO:0046524	biosynthetic process; sucrose metabolic process; sucrose-phosphate synthase activity	Glycosyltransferase; Phosphoprotein; Transferase	IPR001296; IPR006380; IPR000368; IPR012819;	2.4.1.14		Glycosyltransferase 1 family		8842155	1057
Q00LP6	32	0.0182962	0	0	-31.5233	-36.9854	0.000221252	GRAS2	GRAS2	Solanum lycopersicum (Tomato) (Lycopersicon esculentum)	GO:0045449; GO:0006350	regulation of transcription; transcription	Transcription; Transcription regulation	IPR005202;						583
D7SZM8	177	0.460938	23	0.0598958	-11.129	-1.13187	0.000237427	Whole genome shotgun sequence of line PN40024, scaffold_49.assembly12x (Fragment)	VIT_00027902001	Vitis vinifera (Grape)									17721507;	128
A5BN66	26	0.0205859	0	0	-31.6731	-36.6859	0.000274658	Putative uncharacterized protein	VITISV_029722	Vitis vinifera (Grape)	GO:0003824	catalytic activity		IPR008928; IPR007822; IPR020464;						421
B9R8A7	26	0.0106209	0	0	-31.6731	-36.6859	0.000274658	Endoplasmin, putative	RCOM_1598250	Ricinus communis (Castor bean)	GO:0005524; GO:0005737; GO:0006457; GO:0006950; GO:0051082	ATP binding; cytoplasm; protein folding; response to stress; unfolded protein binding		IPR003594; IPR001404; IPR015566; IPR019805; IPR020576; IPR020575; IPR020568;						816
B9RFR9	26	0.0108469	0	0	-31.6731	-36.6859	0.000274658	GRIP and coiled-coil domain-containing protein, putative	RCOM_1436850	Ricinus communis (Castor bean)										799
B9RME0	26	0.0304094	0	0	-31.6731	-36.6859	0.000274658	Putative uncharacterized protein	RCOM_1079920	Ricinus communis (Castor bean)				IPR006514; IPR021148;						285
B9S1K1	26	0.0172987	0	0	-31.6731	-36.6859	0.000274658	S-adenosylmethionine-dependent methyltransferase, putative	RCOM_0865610	Ricinus communis (Castor bean)	GO:0008168	methyltransferase activity	Methyltransferase; Transferase	IPR004159;						501
B9S9L9	26	0.0902778	0	0	-31.6731	-36.6859	0.000274658	Protein C6orf115, putative	RCOM_0886770	Ricinus communis (Castor bean)										96
B9SIN8	26	0.0239411	0	0	-31.6731	-36.6859	0.000274658	Caspase, putative	RCOM_0824500	Ricinus communis (Castor bean)	GO:0004197; GO:0006508	cysteine-type endopeptidase activity; proteolysis		IPR011600;						362
B9SJ20	26	0.0240074	0	0	-31.6731	-36.6859	0.000274658	Desacetoxyvindoline 4-hydroxylase, putative (EC 1.14.11.20)	RCOM_0597840	Ricinus communis (Castor bean)	GO:0050590; GO:0055114	desacetoxyvindoline 4-hydroxylase activity; oxidation reduction	Iron; Oxidoreductase	IPR005123;	1.14.11.20		Iron/ascorbate-dependent oxidoreductase family			361
B9SP54	26	0.0261044	0	0	-31.6731	-36.6859	0.000274658	Putative uncharacterized protein	RCOM_0628400	Ricinus communis (Castor bean)	GO:0009055; GO:0051536	electron carrier activity; iron-sulfur cluster binding		IPR017900; IPR001810;		F-box domain (1)				332
C6L8F5	26	0.0734463	0	0	-31.6731	-36.6859	0.000274658	50S ribosomal protein L16, chloroplastic (Fragment)		Vitis vinifera (Grape)	GO:0009507; GO:0019843; GO:0005840; GO:0003735; GO:0006412	chloroplast; rRNA binding; ribosome; structural constituent of ribosome; translation	Chloroplast; Plastid; Ribonucleoprotein; Ribosomal protein	IPR016180; IPR000114; IPR020798;			Ribosomal protein L16P family			118
C6T835	26	0.0207337	0	0	-31.6731	-36.6859	0.000274658	Putative uncharacterized protein		Glycine max (Soybean) (Glycine hispida)	GO:0005975; GO:0043169; GO:0004553	carbohydrate metabolic process; cation binding; hydrolase activity, hydrolyzing O-glycosyl compounds		IPR001547; IPR017853; IPR013781;						418
D7SGV2	26	0.0178694	0	0	-31.6731	-36.6859	0.000274658	Whole genome shotgun sequence of line PN40024, scaffold_0.assembly12x (Fragment)	VIT_00008504001	Vitis vinifera (Grape)	GO:0004177; GO:0008237; GO:0006508; GO:0005773; GO:0008270	aminopeptidase activity; metallopeptidase activity; proteolysis; vacuole; zinc ion binding	Aminopeptidase; Hydrolase; Metal-binding; Metalloprotease; Protease; Zinc	IPR001948;			Peptidase M18 family		17721507;	485
D7SHF0	26	0.0376812	0	0	-31.6731	-36.6859	0.000274658	Protein-L-isoaspartate O-methyltransferase (EC 2.1.1.77) (Fragment)	VIT_00007595001	Vitis vinifera (Grape)	GO:0005737; GO:0004719	cytoplasm; protein-L-isoaspartate (D-aspartate) O-methyltransferase activity	Methyltransferase; Transferase	IPR000682;	2.1.1.77		L-isoaspartyl/D-aspartyl protein methyltransferase family		17721507;	230
D7SQC6	26	0.00901838	0	0	-31.6731	-36.6859	0.000274658	Whole genome shotgun sequence of line PN40024, scaffold_52.assembly12x (Fragment)	VIT_00029237001	Vitis vinifera (Grape)	GO:0003779; GO:0007010	actin binding; cytoskeleton organization		IPR007122; IPR007123; IPR003128;					17721507;	961
D7SWB3	26	0.0195195	0	0	-31.6731	-36.6859	0.000274658	Whole genome shotgun sequence of line PN40024, scaffold_31.assembly12x (Fragment)	VIT_00022292001	Vitis vinifera (Grape)	GO:0005524; GO:0006468; GO:0004674	ATP binding; protein amino acid phosphorylation; protein serine/threonine kinase activity	ATP-binding; Kinase; Nucleotide-binding; Serine/threonine-protein kinase; Transferase	IPR011009; IPR000719; IPR017441; IPR017442; IPR008271;			Protein kinase superfamily		17721507;	444
D7T293	26	0.0146396	0	0	-31.6731	-36.6859	0.000274658	Whole genome shotgun sequence of line PN40024, scaffold_22.assembly12x (Fragment)	VIT_00018624001	Vitis vinifera (Grape)	GO:0005507; GO:0055114; GO:0016491	copper ion binding; oxidation reduction; oxidoreductase activity		IPR001117; IPR011706; IPR011707; IPR008972;					17721507;	592
D7TDD3	26	0.0141381	0	0	-31.6731	-36.6859	0.000274658	Whole genome shotgun sequence of line PN40024, scaffold_323.assembly12x (Fragment)	VIT_00006035001	Vitis vinifera (Grape)	GO:0005525; GO:0003924; GO:0005622; GO:0003746	GTP binding; GTPase activity; intracellular; translation elongation factor activity	GTP-binding; Nucleotide-binding	IPR009022; IPR000795; IPR020568; IPR014721; IPR005225; IPR004540; IPR000640; IPR005517;					17721507;	613
D7TJC0	26	0.0286029	0	0	-31.6731	-36.6859	0.000274658	Whole genome shotgun sequence of line PN40024, scaffold_3.assembly12x (Fragment)	VIT_00021089001	Vitis vinifera (Grape)	GO:0005488; GO:0016021; GO:0005743; GO:0055085; GO:0005215	binding; integral to membrane; mitochondrial inner membrane; transmembrane transport; transporter activity	Membrane; Repeat; Transmembrane; Transmembrane helix; Transport	IPR002113; IPR001993; IPR018108;		Solcar repeats (3)	Mitochondrial carrier family		17721507;	303
D7TPP0	26	0.0263425	0	0	-31.6731	-36.6859	0.000274658	Whole genome shotgun sequence of line PN40024, scaffold_63.assembly12x (Fragment)	VIT_00031801001	Vitis vinifera (Grape)	GO:0020037; GO:0055114; GO:0004601; GO:0006979	heme binding; oxidation reduction; peroxidase activity; response to oxidative stress	Heme; Iron; Metal-binding; Oxidoreductase; Peroxidase	IPR010255; IPR002016; IPR000823; IPR019794; IPR019793;					17721507;	329
E0CPI5	26	0.0222793	0	0	-31.6731	-36.6859	0.000274658	Whole genome shotgun sequence of line PN40024, scaffold_1.assembly12x (Fragment)	VIT_00009830001	Vitis vinifera (Grape)				IPR000073;					17721507;	389
E0CQC7	26	0.0165394	0	0	-31.6731	-36.6859	0.000274658	Whole genome shotgun sequence of line PN40024, scaffold_1.assembly12x (Fragment)	VIT_00009710001	Vitis vinifera (Grape)				IPR000644; IPR002550;					17721507;	524
E0CUK8	26	0.031746	0	0	-31.6731	-36.6859	0.000274658	Whole genome shotgun sequence of line PN40024, scaffold_50.assembly12x (Fragment)	VIT_00028731001	Vitis vinifera (Grape)									17721507;	273
O23193	26	0.0367232	0	0	-31.6731	-36.6859	0.000274658	Putative uncharacterized protein (Putative uncharacterized protein AT4g36910) (Putative uncharacterized protein At4g36910) (Putative uncharacterized protein C7A10.450)	C7A10.450 AT4g36910 At4g36910	Arabidopsis thaliana (Mouse-ear cress)	GO:0009507	chloroplast	Complete proteome	IPR000644;					10617198; 12093376;	236
P22337	26	0.0218855	0	0	-31.6731	-36.6859	0.000274658	Acyl-[acyl-carrier-protein] desaturase, chloroplastic (EC 1.14.19.2) (Delta(9) stearoyl-acyl carrier protein desaturase) (Stearoyl-ACP desaturase)		Ricinus communis (Castor bean)	GO:0045300; GO:0009507; GO:0006633; GO:0055114; GO:0046914	acyl-[acyl-carrier-protein] desaturase activity; chloroplast; fatty acid biosynthetic process; oxidation reduction; transition metal ion binding	3D-structure; Chloroplast; Fatty acid biosynthesis; Lipid synthesis; NADP; Oxidoreductase; Plastid; Transit peptide	IPR005067; IPR009078; IPR012348; IPR005803;	1.14.19.2		Fatty acid desaturase family		2006187; 16668180; 8861937	396
Q43111	26	0.0149168	0	0	-31.6731	-36.6859	0.000274658	Pectinesterase 3 (PE 3) (EC 3.1.1.11) (Pectin methylesterase 3)	MPE3	Phaseolus vulgaris (Kidney bean) (French bean)	GO:0045330; GO:0005618; GO:0042545; GO:0007047; GO:0004857; GO:0005576; GO:0030599	aspartyl esterase activity; cell wall; cell wall modification; cellular cell wall organization; enzyme inhibitor activity; extracellular region; pectinesterase activity	Aspartyl esterase; Cell wall; Cell wall biogenesis/degradation; Disulfide bond; Glycoprotein; Hydrolase; Secreted; Signal	IPR012334; IPR011050; IPR018040; IPR000070; IPR006501;	3.1.1.11		PMEI family; Pectinesterase family		8914530	581
Q6NLA5	26	0.0383481	0	0	-31.6731	-36.6859	0.000274658	At5g03080 (Putative uncharacterized protein At5g03080)	At5g03080	Arabidopsis thaliana (Mouse-ear cress)	GO:0003824; GO:0016020	catalytic activity; membrane	Complete proteome	IPR016118; IPR000326;					11130714;	226
A7NY33	111	0.115265	11	0.0114226	-11.9976	-1.52281	0.000312839	Peroxidase 4 (EC 1.11.1.7)	GSVIVT00023967001 LOC100257005	Vitis vinifera (Grape)	GO:0005576; GO:0020037; GO:0042744; GO:0055114; GO:0004601	extracellular region; heme binding; hydrogen peroxide catabolic process; oxidation reduction; peroxidase activity	Calcium; Direct protein sequencing; Disulfide bond; Glycoprotein; Heme; Hydrogen peroxide; Iron; Metal-binding; Oxidoreductase; Peroxidase; Pyrrolidone carboxylic acid; Secreted; Signal	IPR010255; IPR002016; IPR000823; IPR019794; IPR019793;	1.11.1.7		Peroxidase family, Classical plant (class III) peroxidase subfamily		17721507;	321
D7SNU6	155	0.135965	19	0.0166667	-11.3625	-1.21602	0.000323156	Whole genome shotgun sequence of line PN40024, scaffold_29.assembly12x (Fragment)	VIT_00021082001	Vitis vinifera (Grape)									17721507;	380
D7SRG8	86	0.129713	7	0.0105581	-12.5077	-1.80674	0.000357955	Whole genome shotgun sequence of line PN40024, scaffold_217.assembly12x (Fragment)	VIT_00003935001	Vitis vinifera (Grape)	GO:0046907	intracellular transport		IPR011993; IPR000156;					17721507;	221
B9S7L8	96	0.0484115	9	0.00453858	-12.2471	-1.60286	0.000377792	Protein binding protein, putative	RCOM_0609590	Ricinus communis (Castor bean)			ANK repeat; Repeat	IPR002110; IPR020683; IPR021832;						661
A5ASY2	31	0.015752	0	0	-31.5462	-36.9396	0.000402451	Putative uncharacterized protein	VITISV_031212	Vitis vinifera (Grape)	GO:0016021	integral to membrane		IPR004240;						656
A5AUF7	31	0.0297791	0	0	-31.5462	-36.9396	0.000402451	Putative uncharacterized protein	VITISV_027337	Vitis vinifera (Grape)	GO:0005622; GO:0003676; GO:0008270	intracellular; nucleic acid binding; zinc ion binding		IPR007087; IPR015880; IPR013087;						347
A5BYQ4	31	0.0377129	0	0	-31.5462	-36.9396	0.000402451	Putative uncharacterized protein (Whole genome shotgun sequence of line PN40024, scaffold_12.assembly12x)	VITISV_018887 VIT_00013100001	Vitis vinifera (Grape)	GO:0005484; GO:0006886; GO:0016020; GO:0016192	SNAP receptor activity; intracellular protein transport; membrane; vesicle-mediated transport	Coiled coil	IPR006012; IPR006011; IPR010989; IPR000727;		T-SNARE coiled-coil homology domain (1)	Syntaxin family		17721507;	274
B9IG38	31	0.0336591	0	0	-31.5462	-36.9396	0.000402451	Predicted protein	POPTRDRAFT_576911	Populus trichocarpa (Western balsam poplar) (Populus balsamifera subsp. trichocarpa)	GO:0005488; GO:0016021; GO:0006839; GO:0005739; GO:0055085	binding; integral to membrane; mitochondrial transport; mitochondrion; transmembrane transport	Membrane; Transmembrane; Transmembrane helix; Transport	IPR002030; IPR001993; IPR018108;			Mitochondrial carrier family		16973872;	307
B9R9N2	31	0.0175439	0	0	-31.5462	-36.9396	0.000402451	Putative uncharacterized protein	RCOM_1498960	Ricinus communis (Castor bean)				IPR004253;						589
B9RBW9	31	0.0206254	0	0	-31.5462	-36.9396	0.000402451	Cytochrome P450, putative (EC 1.14.13.71)	RCOM_1682160	Ricinus communis (Castor bean)	GO:0050593; GO:0009055; GO:0020037; GO:0055114	N-methylcoclaurine 3'-monooxygenase activity; electron carrier activity; heme binding; oxidation reduction	Heme; Iron; Metal-binding; Monooxygenase; Oxidoreductase	IPR001128; IPR017972; IPR002401;	1.14.13.71		Cytochrome P450 family			501
B9RM68	31	0.0207081	0	0	-31.5462	-36.9396	0.000402451	Protein phosphatase-2c, putative (EC 3.1.3.16)	RCOM_1077980	Ricinus communis (Castor bean)	GO:0004721	phosphoprotein phosphatase activity	Hydrolase	IPR015655; IPR001932; IPR014045;	3.1.3.16	PP2C-like domain (1)				499
B9RVC9	31	0.0281562	0	0	-31.5462	-36.9396	0.000402451	Homoserine kinase, putative (EC 2.7.1.39)	RCOM_0902180	Ricinus communis (Castor bean)	GO:0005524; GO:0004413; GO:0006566	ATP binding; homoserine kinase activity; threonine metabolic process	ATP-binding; Kinase; Nucleotide-binding; Transferase	IPR006204; IPR013750; IPR006203; IPR000870; IPR020568; IPR014721;	2.7.1.39		GHMP kinase family			367
B9RXW2	31	0.0174845	0	0	-31.5462	-36.9396	0.000402451	Putative uncharacterized protein	RCOM_0906720	Ricinus communis (Castor bean)										591
B9S2Q3	31	0.0414993	0	0	-31.5462	-36.9396	0.000402451	Putative uncharacterized protein	RCOM_0560060	Ricinus communis (Castor bean)										249
B9S6D0	31	0.0217544	0	0	-31.5462	-36.9396	0.000402451	Putative uncharacterized protein	RCOM_0535460	Ricinus communis (Castor bean)										475
B9S6X4	31	0.0185851	0	0	-31.5462	-36.9396	0.000402451	AMP dependent ligase, putative (EC 6.2.1.26)	RCOM_1328840	Ricinus communis (Castor bean)	GO:0008756	o-succinylbenzoate-CoA ligase activity	Ligase	IPR020845; IPR000873;	6.2.1.26					556
B9SGI8	31	0.0538194	0	0	-31.5462	-36.9396	0.000402451	Receptor expression-enhancing protein, putative	RCOM_0553260	Ricinus communis (Castor bean)	GO:0004872	receptor activity	Receptor	IPR004345;						192
B9SKU6	31	0.0223665	0	0	-31.5462	-36.9396	0.000402451	Cationic amino acid transporter, putative	RCOM_1093080	Ricinus communis (Castor bean)	GO:0015171; GO:0016021	amino acid transmembrane transporter activity; integral to membrane	Membrane; Transmembrane	IPR004841; IPR002293; IPR015606;						462
B9SXM6	31	0.0300388	0	0	-31.5462	-36.9396	0.000402451	Putative uncharacterized protein	RCOM_0017860	Ricinus communis (Castor bean)										344
B9T1K2	31	0.154229	0	0	-31.5462	-36.9396	0.000402451	Putative uncharacterized protein	RCOM_0216640	Ricinus communis (Castor bean)										67
C7A7X6	31	0.0238645	0	0	-31.5462	-36.9396	0.000402451	Endo-beta-mannanase	MAN1	Actinidia arguta	GO:0005975; GO:0043169; GO:0004553	carbohydrate metabolic process; cation binding; hydrolase activity, hydrolyzing O-glycosyl compounds		IPR001547; IPR017853; IPR013781;					19454593	433
D7SHQ2	31	0.0316973	0	0	-31.5462	-36.9396	0.000402451	Whole genome shotgun sequence of line PN40024, scaffold_0.assembly12x (Fragment)	VIT_00007726001	Vitis vinifera (Grape)									17721507;	326
D7SJM9	31	0.0237003	0	0	-31.5462	-36.9396	0.000402451	Whole genome shotgun sequence of line PN40024, scaffold_4.assembly12x (Fragment)	VIT_00024609001	Vitis vinifera (Grape)	GO:0030170; GO:0008483	pyridoxal phosphate binding; transaminase activity	Pyridoxal phosphate	IPR005814; IPR015424; IPR015421; IPR015422;			Class-III pyridoxal-phosphate-dependent aminotransferase family		17721507;	436
D7SKT3	31	0.0101706	0	0	-31.5462	-36.9396	0.000402451	Whole genome shotgun sequence of line PN40024, scaffold_4.assembly12x (Fragment)	VIT_00025125001	Vitis vinifera (Grape)	GO:0005524; GO:0004086; GO:0006807	ATP binding; carbamoyl-phosphate synthase activity; nitrogen compound metabolic process		IPR011761; IPR013815; IPR013816; IPR006275; IPR005479; IPR005483; IPR005481; IPR005480; IPR011607; IPR013817; IPR016185;					17721507;	1016
D7TRL4	31	0.030572	0	0	-31.5462	-36.9396	0.000402451	Whole genome shotgun sequence of line PN40024, scaffold_191.assembly12x (Fragment)	VIT_00003419001	Vitis vinifera (Grape)	GO:0005524; GO:0006468; GO:0004674; GO:0006970	ATP binding; protein amino acid phosphorylation; protein serine/threonine kinase activity; response to osmotic stress	ATP-binding; Kinase; Nucleotide-binding; Serine/threonine-protein kinase; Transferase	IPR020636; IPR011009; IPR000719; IPR017441; IPR017442; IPR015740; IPR008271; IPR002290;			Protein kinase superfamily		17721507;	338
D7TTH5	31	0.00815575	0	0	-31.5462	-36.9396	0.000402451	Whole genome shotgun sequence of line PN40024, scaffold_12.assembly12x (Fragment)	VIT_00013247001	Vitis vinifera (Grape)	GO:0005524; GO:0003677; GO:0005737; GO:0004386; GO:0000184; GO:0008270	ATP binding; DNA binding; cytoplasm; helicase activity; nuclear-transcribed mRNA catabolic process, nonsense-mediated decay; zinc ion binding		IPR014021; IPR006935; IPR018999;					17721507;	1267
O65717	31	0.014432	0	0	-31.5462	-36.9396	0.000402451	Cyclic nucleotide-gated ion channel 1 (AtCNGC1) (Cyclic nucleotide- and calmodulin-regulated ion channel 1)	CNGC1 At5g53130 MFH8.6	Arabidopsis thaliana (Mouse-ear cress)	GO:0030552; GO:0030553; GO:0006816; GO:0005516; GO:0016021; GO:0005221; GO:0005886; GO:0006813	cAMP binding; cGMP binding; calcium ion transport; calmodulin binding; integral to membrane; intracellular cyclic nucleotide activated cation channel activity; plasma membrane; potassium ion transport	Calmodulin-binding; Cell membrane; Complete proteome; Ion transport; Ionic channel; Ligand-gated ion channel; Membrane; Nucleotide-binding; Transmembrane; Transmembrane helix; Transport; cAMP; cAMP-binding; cGMP; cGMP-binding	IPR000595; IPR018490; IPR005821; IPR014710;		Cyclic nucleotide-binding domain (1); IQ domain (1)	Cyclic nucleotide-gated cation channel (TC 1.A.1.5) family		14593172; 10341447; 10767408; 11115134; 11500563; 11842144	716
Q93VR3	31	0.0274094	0	0	-31.5462	-36.9396	0.000402451	GDP-mannose 3,5-epimerase (GDP-Man 3,5-epimerase) (EC 5.1.3.18)	At5g28840 F7P1.20	Arabidopsis thaliana (Mouse-ear cress)	GO:0047918; GO:0019853; GO:0051287	GDP-mannose 3,5-epimerase activity; L-ascorbic acid biosynthetic process; NAD or NADH binding	3D-structure; Ascorbate biosynthesis; Complete proteome; Isomerase; NAD; Nucleotide-binding; Phosphoprotein	IPR001509; IPR016040;	5.1.3.18		Sugar epimerase family		11130714; 14593172; 9620799; 11752432; 12954627; 19376835; 16366586	377
Q9FMQ0	31	0.0166936	0	0	-31.5462	-36.9396	0.000402451	AT5g12120/MXC9_8 (At5g12120) (Genomic DNA, chromosome 5, P1 clone:MXC9) (Putative uncharacterized protein At5g12120)	At5g12120	Arabidopsis thaliana (Mouse-ear cress)	GO:0005886	plasma membrane	Complete proteome	IPR009060; IPR015940;					11130714;	619
A5ADV7	30	0.0343643	0	0	-31.5699	-36.8923	0.000402451	ATP-dependent Clp protease proteolytic subunit	VITISV_031921 VIT_00019939001	Vitis vinifera (Grape)	GO:0006508; GO:0004252	proteolysis; serine-type endopeptidase activity		IPR001907;			Peptidase S14 family		17721507;	291
A5AYN9	30	0.0195695	0	0	-31.5699	-36.8923	0.000402451	Putative uncharacterized protein	VITISV_014119	Vitis vinifera (Grape)	GO:0006633; GO:0016020; GO:0016747	fatty acid biosynthetic process; membrane; transferase activity, transferring acyl groups other than amino-acyl groups		IPR012392; IPR013747; IPR013601; IPR016039; IPR016038;						511
A5BAN3	30	0.0657895	0	0	-31.5699	-36.8923	0.000402451	Putative uncharacterized protein	VITISV_042742	Vitis vinifera (Grape)	GO:0016021; GO:0055085	integral to membrane; transmembrane transport	Membrane; Transmembrane; Transmembrane helix	IPR004837;						152
A5BIW0	30	0.0289855	0	0	-31.5699	-36.8923	0.000402451	Putative uncharacterized protein (Whole genome shotgun sequence of line PN40024, scaffold_5.assembly12x)	VITISV_040417 VIT_00028094001	Vitis vinifera (Grape)	GO:0031072; GO:0006457; GO:0051082	heat shock protein binding; protein folding; unfolded protein binding	Chaperone	IPR002939; IPR001623; IPR018253; IPR008971; IPR015609; IPR003095;					17721507;	345
B9R992	30	0.031746	0	0	-31.5699	-36.8923	0.000402451	Flavonol synthase/flavanone 3-hydroxylase, putative (EC 1.14.11.23)	RCOM_1514870	Ricinus communis (Castor bean)	GO:0045431; GO:0055114	flavonol synthase activity; oxidation reduction	Iron; Oxidoreductase	IPR005123;	1.14.11.23		Iron/ascorbate-dependent oxidoreductase family			315
B9RAA1	30	0.03367	0	0	-31.5699	-36.8923	0.000402451	Putative uncharacterized protein	RCOM_1504890	Ricinus communis (Castor bean)	GO:0016021	integral to membrane		IPR018179; IPR004316;						297
B9RIL3	30	0.0223714	0	0	-31.5699	-36.8923	0.000402451	Polypyrimidine tract binding protein, putative (EC 1.3.1.74)	RCOM_1580390	Ricinus communis (Castor bean)	GO:0032440; GO:0003676; GO:0000166; GO:0055114	2-alkenal reductase activity; nucleic acid binding; nucleotide binding; oxidation reduction	Oxidoreductase	IPR012677; IPR000504;	1.3.1.74					447
B9RKM4	30	0.0275482	0	0	-31.5699	-36.8923	0.000402451	Transcription factor, putative	RCOM_1051610	Ricinus communis (Castor bean)	GO:0005634; GO:0030528	nucleus; transcription regulator activity		IPR011598; IPR001092;		Basic helix-loop-helix (bHLH) domain (1)				363
B9RSW4	30	0.03367	0	0	-31.5699	-36.8923	0.000402451	Prolyl 4-hydroxylase alpha subunit, putative (EC 1.14.11.2)	RCOM_0679070	Ricinus communis (Castor bean)	GO:0031418; GO:0005506; GO:0055114; GO:0004656	L-ascorbic acid binding; iron ion binding; oxidation reduction; procollagen-proline 4-dioxygenase activity	Oxidoreductase	IPR005123; IPR006620; IPR003582;	1.14.11.2					297
B9RW20	30	0.03861	0	0	-31.5699	-36.8923	0.000402451	Beta-expansin 3, putative	RCOM_1175460	Ricinus communis (Castor bean)	GO:0005576; GO:0019953	extracellular region; sexual reproduction		IPR014733; IPR009009; IPR007118; IPR007117; IPR007112; IPR005795; IPR005132;		Expansin-like CBD domain (1); Expansin-like EG45 domain (1)	Expansin family			259
B9S2I9	30	0.0189753	0	0	-31.5699	-36.8923	0.000402451	Putative uncharacterized protein	RCOM_0699830	Ricinus communis (Castor bean)										527
B9SEC2	30	0.00861326	0	0	-31.5699	-36.8923	0.000402451	Protein GIGANTEA, putative	RCOM_0961910	Ricinus communis (Castor bean)										1161
B9SH99	30	0.0180832	0	0	-31.5699	-36.8923	0.000402451	Nucleoredoxin, putative	RCOM_0528050	Ricinus communis (Castor bean)	GO:0016209; GO:0045454; GO:0016491	antioxidant activity; cell redox homeostasis; oxidoreductase activity		IPR000866; IPR011424; IPR017936; IPR012336; IPR017937; IPR012335;						553
B9T037	30	0.037037	0	0	-31.5699	-36.8923	0.000402451	Myo inositol monophosphatase, putative (EC 3.1.3.25)	RCOM_1144730	Ricinus communis (Castor bean)	GO:0008934	inositol-1(or 4)-monophosphatase activity	Hydrolase	IPR020583; IPR020552; IPR000760; IPR020550;	3.1.3.25					270
B9T947	30	0.035461	0	0	-31.5699	-36.8923	0.000402451	Endo-1,4-beta-glucanase, putative (EC 3.2.1.4)	RCOM_0349870	Ricinus communis (Castor bean)	GO:0005975; GO:0008810	carbohydrate metabolic process; cellulase activity	Glycosidase; Hydrolase	IPR008928; IPR012341; IPR001701; IPR018221;	3.2.1.4					282
D6N3G7	30	0.0325733	0	0	-31.5699	-36.8923	0.000402451	Triosephosphate isomerase (EC 5.3.1.1)		Gossypium hirsutum (Upland cotton) (Gossypium mexicanum)	GO:0004807	triose-phosphate isomerase activity	Isomerase	IPR013785; IPR022896; IPR000652; IPR020861;	5.3.1.1		Triosephosphate isomerase family			307
D7SV02	30	0.0456621	0	0	-31.5699	-36.8923	0.000402451	Whole genome shotgun sequence of line PN40024, scaffold_8.assembly12x (Fragment)	VIT_00035921001	Vitis vinifera (Grape)	GO:0005634; GO:0006355; GO:0043565; GO:0003700	nucleus; regulation of transcription, DNA-dependent; sequence-specific DNA binding; sequence-specific DNA binding transcription factor activity	DNA-binding; Homeobox; Nucleus	IPR005539; IPR001356; IPR009057; IPR012287; IPR005541;					17721507;	219
D7TNX5	30	0.0490196	0	0	-31.5699	-36.8923	0.000402451	Whole genome shotgun sequence of line PN40024, scaffold_101.assembly12x (Fragment)	VIT_00010684001	Vitis vinifera (Grape)				IPR002733;					17721507;	204
D7TQ50	30	0.0227273	0	0	-31.5699	-36.8923	0.000402451	Whole genome shotgun sequence of line PN40024, scaffold_40.assembly12x (Fragment)	VIT_00025835001	Vitis vinifera (Grape)	GO:0005488	binding		IPR013143; IPR000717; IPR011990; IPR011991;		PCI domain (1)			17721507;	440
D7TRH9	30	0.021645	0	0	-31.5699	-36.8923	0.000402451	Whole genome shotgun sequence of line PN40024, scaffold_187.assembly12x (Fragment)	VIT_00003326001	Vitis vinifera (Grape)	GO:0016020; GO:0006814; GO:0055085; GO:0005215	membrane; sodium ion transport; transmembrane transport; transporter activity		IPR001898;					17721507;	462
D7U1C3	30	0.0510204	0	0	-31.5699	-36.8923	0.000402451	Whole genome shotgun sequence of line PN40024, scaffold_37.assembly12x (Fragment)	VIT_00023623001	Vitis vinifera (Grape)				IPR004401;					17721507;	196
D7U9G4	30	0.0141443	0	0	-31.5699	-36.8923	0.000402451	Whole genome shotgun sequence of line PN40024, scaffold_62.assembly12x (Fragment)	VIT_00031567001	Vitis vinifera (Grape)	GO:0030127; GO:0006888; GO:0006886; GO:0005515; GO:0008270	COPII vesicle coat; ER to Golgi vesicle-mediated transport; intracellular protein transport; protein binding; zinc ion binding	Protein transport; Transport	IPR007123; IPR006900; IPR006896; IPR012990; IPR006895;					17721507;	707
Q04644	30	0.0314465	0	0	-31.5699	-36.8923	0.000402451	1-aminocyclopropane-1-carboxylate oxidase 1 (ACC oxidase 1) (EC 1.14.17.4) (Ethylene-forming enzyme) (EFE) (PMEL1)	ACO1	Cucumis melo (Muskmelon)	GO:0009815; GO:0031418; GO:0009693; GO:0046872; GO:0055114; GO:0009835	1-aminocyclopropane-1-carboxylate oxidase activity; L-ascorbic acid binding; ethylene biosynthetic process; metal ion binding; oxidation reduction; ripening	Ethylene biosynthesis; Fruit ripening; Iron; Metal-binding; Oxidoreductase; Vitamin C	IPR005123;	1.14.17.4	Fe2OG dioxygenase domain (1)	Iron/ascorbate-dependent oxidoreductase family		8444161; 8628251	318
Q5F2M7	30	0.0199203	0	0	-31.5699	-36.8923	0.000402451	Pyruvate kinase (EC 2.7.1.40)	pk3	Glycine max (Soybean) (Glycine hispida)	GO:0006096; GO:0000287; GO:0030955; GO:0004743	glycolysis; magnesium ion binding; potassium ion binding; pyruvate kinase activity	Glycolysis; Kinase; Magnesium; Pyruvate; Transferase	IPR001697; IPR015813; IPR015794; IPR018209; IPR015806; IPR011037; IPR015793; IPR015795;	2.7.1.40		Pyruvate kinase family			502
Q6RUF8	30	0.0192678	0	0	-31.5699	-36.8923	0.000402451	Glycerol kinase (EC 2.7.1.30)		Glycine max (Soybean) (Glycine hispida)	GO:0004370; GO:0006072	glycerol kinase activity; glycerol-3-phosphate metabolic process	Kinase; Transferase	IPR000577; IPR018485; IPR018483; IPR018484; IPR005999;	2.7.1.30		FGGY kinase family			519
Q8S569	30	0.0294985	0	0	-31.5699	-36.8923	0.000402451	PEP carboxylase (Fragment)	GPEPC	Vitis vinifera (Grape)	GO:0008964; GO:0006099	phosphoenolpyruvate carboxylase activity; tricarboxylic acid cycle		IPR021135; IPR015813;						339
Q8W4F0	30	0.0179856	0	0	-31.5699	-36.8923	0.000402451	Protein DA1-related 1	DAR1 At4g36860 AP22.33 C7A10.500	Arabidopsis thaliana (Mouse-ear cress)	GO:0005886; GO:0043130; GO:0008270	plasma membrane; ubiquitin binding; zinc ion binding	Complete proteome; LIM domain; Metal-binding; Repeat; Zinc	IPR022087; IPR003903; IPR001781;		LIM zinc-binding domain (1); UIM (ubiquitin-interacting motif) repeats (4)			9461215; 10617198; 14593172; 18483219	556
A5BG30	25	0.00852079	0	0	-31.7014	-36.6293	0.000518799	Putative uncharacterized protein	VITISV_021939	Vitis vinifera (Grape)	GO:0005488; GO:0030234; GO:0000502; GO:0042176	binding; enzyme regulator activity; proteasome complex; regulation of protein catabolic process		IPR016642; IPR002015; IPR011989; IPR016024;						978
B9I241	25	0.0319285	0	0	-31.7014	-36.6293	0.000518799	Predicted protein	POPTRDRAFT_772510	Populus trichocarpa (Western balsam poplar) (Populus balsamifera subsp. trichocarpa)	GO:0017057; GO:0006098	6-phosphogluconolactonase activity; pentose-phosphate shunt		IPR005900; IPR006148;					16973872;	261
B9IJY8	25	0.0112309	0	0	-31.7014	-36.6293	0.000518799	Predicted protein	POPTRDRAFT_1105268	Populus trichocarpa (Western balsam poplar) (Populus balsamifera subsp. trichocarpa)	GO:0005978; GO:0009011	glycogen biosynthetic process; starch synthase activity		IPR011835; IPR001296; IPR013534;					16973872;	742
B9N4U7	25	0.0229568	0	0	-31.7014	-36.6293	0.000518799	Predicted protein	POPTRDRAFT_827940	Populus trichocarpa (Western balsam poplar) (Populus balsamifera subsp. trichocarpa)	GO:0005524; GO:0006468; GO:0004674; GO:0006970	ATP binding; protein amino acid phosphorylation; protein serine/threonine kinase activity; response to osmotic stress	ATP-binding; Kinase; Nucleotide-binding; Serine/threonine-protein kinase; Transferase	IPR020636; IPR011009; IPR000719; IPR017441; IPR017442; IPR015740; IPR008271; IPR002290;			Protein kinase superfamily		16973872;	363
B9RG95	25	0.0420875	0	0	-31.7014	-36.6293	0.000518799	NADPH:quinone oxidoreductase, putative (EC 1.6.5.2)	RCOM_1452380	Ricinus communis (Castor bean)	GO:0003955; GO:0055114	NAD(P)H dehydrogenase (quinone) activity; oxidation reduction	Oxidoreductase	IPR005025;	1.6.5.2					198
B9RRM3	25	0.0219877	0	0	-31.7014	-36.6293	0.000518799	Exocyst componenet sec8, putative	RCOM_1647160	Ricinus communis (Castor bean)										379
B9S9W3	25	0.0127812	0	0	-31.7014	-36.6293	0.000518799	Paramyosin, putative	RCOM_0522870	Ricinus communis (Castor bean)				IPR008545;						652
B9SCV7	25	0.0338753	0	0	-31.7014	-36.6293	0.000518799	Ef-hand calcium binding protein, putative	RCOM_1281800	Ricinus communis (Castor bean)	GO:0005509	calcium ion binding	Calcium	IPR018248; IPR011992; IPR018247; IPR018249; IPR002048;						246
B9SFK3	25	0.0190694	0	0	-31.7014	-36.6293	0.000518799	LEC14B protein, putative	RCOM_0646990	Ricinus communis (Castor bean)			Repeat; WD repeat	IPR020472; IPR015943; IPR001680; IPR011046; IPR019782; IPR017986; IPR019781;						437
B9SH00	25	0.00953471	0	0	-31.7014	-36.6293	0.000518799	Cation-transporting atpase plant, putative (EC 3.6.3.8)	RCOM_0579970	Ricinus communis (Castor bean)	GO:0005524; GO:0006754; GO:0005388; GO:0016021	ATP binding; ATP biosynthetic process; calcium-transporting ATPase activity; integral to membrane	ATP-binding; Hydrolase; Membrane; Nucleotide-binding; Phosphoprotein; Transmembrane; Transmembrane helix	IPR008250; IPR006408; IPR006068; IPR004014; IPR000695; IPR001757; IPR018303; IPR005834;	3.6.3.8		Cation transport ATPase (P-type) family			874
B9SIA7	25	0.0274123	0	0	-31.7014	-36.6293	0.000518799	Syntaxin, putative	RCOM_1322390	Ricinus communis (Castor bean)	GO:0005484; GO:0006886; GO:0016020; GO:0016192	SNAP receptor activity; intracellular protein transport; membrane; vesicle-mediated transport	Coiled coil	IPR006012; IPR006011; IPR010989; IPR000727;		T-SNARE coiled-coil homology domain (1)	Syntaxin family			304
B9SJ16	25	0.0420875	0	0	-31.7014	-36.6293	0.000518799	Calcium ion binding protein, putative	RCOM_0597600	Ricinus communis (Castor bean)				IPR007736;						198
B9SK46	25	0.00951294	0	0	-31.7014	-36.6293	0.000518799	Sumo ligase, putative	RCOM_1400310	Ricinus communis (Castor bean)	GO:0016874; GO:0003676; GO:0005515; GO:0008270	ligase activity; nucleic acid binding; protein binding; zinc ion binding	Ligase; Metal-binding; Zinc	IPR003034; IPR019786; IPR011011; IPR004181; IPR001965;		SAP domain (1)				876
B9SPE2	25	0.0139353	0	0	-31.7014	-36.6293	0.000518799	mRNA capping enzyme, putative (EC 3.1.3.33)	RCOM_0085060	Ricinus communis (Castor bean)	GO:0006370; GO:0004484; GO:0005634; GO:0004651; GO:0006470; GO:0004725; GO:0008138	mRNA capping; mRNA guanylyltransferase activity; nucleus; polynucleotide 5'-phosphatase activity; protein amino acid dephosphorylation; protein tyrosine phosphatase activity; protein tyrosine/serine/threonine phosphatase activity	Hydrolase	IPR000387; IPR000340; IPR017074; IPR001339; IPR013846; IPR012340; IPR016027; IPR016130;	3.1.3.33					598
B9SRQ0	25	0.016835	0	0	-31.7014	-36.6293	0.000518799	Set domain protein, putative (EC 2.1.1.43)	RCOM_0666040	Ricinus communis (Castor bean)	GO:0018024; GO:0005634	histone-lysine N-methyltransferase activity; nucleus	Methyltransferase; Nucleus; Transferase	IPR006560; IPR003616; IPR001214;	2.1.1.43	SET domain (1); Post-SET domain (1)				495
B9SS59	25	0.0408497	0	0	-31.7014	-36.6293	0.000518799	Glycolipid transfer protein, putative	RCOM_1168990	Ricinus communis (Castor bean)	GO:0005737; GO:0051861; GO:0017089	cytoplasm; glycolipid binding; glycolipid transporter activity		IPR014830;						204
B9SSD6	25	0.0252525	0	0	-31.7014	-36.6293	0.000518799	tRNA-dihydrouridine synthase, putative	RCOM_0188130	Ricinus communis (Castor bean)	GO:0050660; GO:0055114; GO:0017150; GO:0008033	FAD or FADH2 binding; oxidation reduction; tRNA dihydrouridine synthase activity; tRNA processing		IPR013785; IPR001269; IPR018517;						330
B9STQ6	25	0.0235405	0	0	-31.7014	-36.6293	0.000518799	Purine transporter, putative	RCOM_0622750	Ricinus communis (Castor bean)	GO:0016021	integral to membrane	Membrane; Transmembrane; Transmembrane helix	IPR000620; IPR004853;						354
B9SY27	25	0.0197006	0	0	-31.7014	-36.6293	0.000518799	Amino acid transporter, putative	RCOM_0436830	Ricinus communis (Castor bean)	GO:0016021	integral to membrane	Membrane; Transmembrane; Transmembrane helix	IPR013057;						423
B9SYC0	25	0.010004	0	0	-31.7014	-36.6293	0.000518799	Mitochondrial respiratory chain complexes assembly protein AFG3, putative (EC 3.6.4.3)	RCOM_0761610	Ricinus communis (Castor bean)	GO:0005524; GO:0016021; GO:0004222; GO:0008568; GO:0030163; GO:0006508; GO:0008270	ATP binding; integral to membrane; metalloendopeptidase activity; microtubule-severing ATPase activity; protein catabolic process; proteolysis; zinc ion binding	ATP-binding; Hydrolase; Nucleotide-binding	IPR003593; IPR003959; IPR003960; IPR005936; IPR011546; IPR000642;	3.6.4.3					833
B9T2F1	25	0.0235405	0	0	-31.7014	-36.6293	0.000518799	Acyltransferase, putative	RCOM_0834670	Ricinus communis (Castor bean)	GO:0008415; GO:0016021	acyltransferase activity; integral to membrane	Acyltransferase; Membrane; Transferase; Transmembrane; Transmembrane helix	IPR004299;						354
B9T2I7	25	0.0377074	0	0	-31.7014	-36.6293	0.000518799	RNA binding protein, putative	RCOM_0101820	Ricinus communis (Castor bean)										221
B9T4B6	25	0.0295508	0	0	-31.7014	-36.6293	0.000518799	Protein phosphatase 2c, putative (EC 3.1.3.16)	RCOM_0201140	Ricinus communis (Castor bean)	GO:0004721	phosphoprotein phosphatase activity	Hydrolase	IPR015655; IPR001932; IPR014045;	3.1.3.16	PP2C-like domain (1)				282
B9T8C4	25	0.0145688	0	0	-31.7014	-36.6293	0.000518799	ATP-binding cassette transporter, putative (EC 3.6.3.29)	RCOM_0357780	Ricinus communis (Castor bean)	GO:0005524; GO:0016020; GO:0015412	ATP binding; membrane; molybdate transmembrane-transporting ATPase activity	ATP-binding; Hydrolase; Nucleotide-binding	IPR013525; IPR003439; IPR003593;	3.6.3.29					572
D7SPW9	25	0.0203749	0	0	-31.7014	-36.6293	0.000518799	Whole genome shotgun sequence of line PN40024, scaffold_219.assembly12x (Fragment)	VIT_00003967001	Vitis vinifera (Grape)	GO:0005622; GO:0008270	intracellular; zinc ion binding		IPR007087; IPR015880;					17721507;	409
D7SU41	25	0.0185598	0	0	-31.7014	-36.6293	0.000518799	Whole genome shotgun sequence of line PN40024, scaffold_8.assembly12x (Fragment)	VIT_00035555001	Vitis vinifera (Grape)									17721507;	449
D7SVJ4	25	0.0170416	0	0	-31.7014	-36.6293	0.000518799	Whole genome shotgun sequence of line PN40024, scaffold_68.assembly12x (Fragment)	VIT_00033008001	Vitis vinifera (Grape)	GO:0009058; GO:0030170; GO:0016769	biosynthetic process; pyridoxal phosphate binding; transferase activity, transferring nitrogenous groups	Pyridoxal phosphate; Transferase	IPR001917; IPR004839; IPR015424; IPR015421; IPR015422;			Class-II pyridoxal-phosphate-dependent aminotransferase family		17721507;	489
D7SXM5	25	0.0191571	0	0	-31.7014	-36.6293	0.000518799	Whole genome shotgun sequence of line PN40024, scaffold_91.assembly12x (Fragment)	VIT_00037798001	Vitis vinifera (Grape)									17721507;	435
D7T0N1	25	0.0275028	0	0	-31.7014	-36.6293	0.000518799	Whole genome shotgun sequence of line PN40024, scaffold_65.assembly12x (Fragment)	VIT_00032258001	Vitis vinifera (Grape)				IPR007650;					17721507;	303
D7TND9	25	0.0271444	0	0	-31.7014	-36.6293	0.000518799	Whole genome shotgun sequence of line PN40024, scaffold_26.assembly12x (Fragment)	VIT_00020065001	Vitis vinifera (Grape)				IPR012458;					17721507;	307
D7TNE5	25	0.0223414	0	0	-31.7014	-36.6293	0.000518799	Whole genome shotgun sequence of line PN40024, scaffold_26.assembly12x (Fragment)	VIT_00020071001	Vitis vinifera (Grape)				IPR001107; IPR001972;					17721507;	373
D7TPH5	25	0.0144676	0	0	-31.7014	-36.6293	0.000518799	Whole genome shotgun sequence of line PN40024, scaffold_63.assembly12x (Fragment)	VIT_00031728001	Vitis vinifera (Grape)	GO:0016874	ligase activity		IPR000022; IPR011763; IPR011762;					17721507;	576
D7TSN5	25	0.0184775	0	0	-31.7014	-36.6293	0.000518799	Whole genome shotgun sequence of line PN40024, scaffold_6.assembly12x (Fragment)	VIT_00030779001	Vitis vinifera (Grape)	GO:0005488	binding		IPR011989;					17721507;	451
D7TW07	25	0.00438135	0	0	-31.7014	-36.6293	0.000518799	Whole genome shotgun sequence of line PN40024, scaffold_25.assembly12x (Fragment)	VIT_00019769001	Vitis vinifera (Grape)	GO:0005524; GO:0006754; GO:0005507; GO:0004008; GO:0016021	ATP binding; ATP biosynthetic process; copper ion binding; copper-exporting ATPase activity; integral to membrane	ATP-binding; Hydrolase; Membrane; Nucleotide-binding; Phosphoprotein; Transmembrane	IPR008250; IPR006403; IPR000695; IPR006416; IPR001757; IPR018303; IPR006122; IPR005834; IPR017969; IPR006121;			Cation transport ATPase (P-type) family		17721507;	1902
D7U4J3	25	0.0270563	0	0	-31.7014	-36.6293	0.000518799	Whole genome shotgun sequence of line PN40024, scaffold_38.assembly12x (Fragment)	VIT_00023790001	Vitis vinifera (Grape)	GO:0005488; GO:0003824	binding; catalytic activity		IPR016040; IPR008030;					17721507;	308
O82333	25	0.0141243	0	0	-31.7014	-36.6293	0.000518799	Probable indole-3-acetic acid-amido synthetase GH3.1 (EC 6.3.2.-) (Auxin-responsive GH3-like protein 1) (AtGH3-1)	GH3.1 At2g14960 T26I20.12	Arabidopsis thaliana (Mouse-ear cress)	GO:0016874; GO:0009733	ligase activity; response to auxin stimulus	Complete proteome; Ligase	IPR004993;	6.3.2.-		IAA-amido conjugating enzyme family		10617197; 15659623; 12036261	590
P0C519	25	0.112613	0	0	-31.7014	-36.6293	0.000518799	ATP synthase subunit 9, mitochondrial (EC 3.6.3.14) (Lipid-binding protein)	ATP9	Oryza sativa subsp. japonica (Rice)	GO:0005524; GO:0015986; GO:0015078; GO:0016021; GO:0008289; GO:0031966; GO:0045263	ATP binding; ATP synthesis coupled proton transport; hydrogen ion transmembrane transporter activity; integral to membrane; lipid binding; mitochondrial membrane; proton-transporting ATP synthase complex, coupling factor F(o)	ATP-binding; CF(0); Hydrogen ion transport; Ion transport; Lipid-binding; Membrane; Mitochondrion; Nucleotide-binding; RNA editing; Transmembrane; Transmembrane helix; Transport	IPR000454; IPR020537; IPR002379;	3.6.3.14		ATPase C chain family		12471441	74
P21238	25	0.0142207	0	0	-31.7014	-36.6293	0.000518799	RuBisCO large subunit-binding protein subunit alpha, chloroplastic (60 kDa chaperonin subunit alpha) (CPN-60 alpha)	At2g28000 T1E2.8	Arabidopsis thaliana (Mouse-ear cress)	GO:0005524; GO:0048046; GO:0009941; GO:0009658; GO:0009570; GO:0022626; GO:0009790; GO:0016020; GO:0005739; GO:0005515; GO:0006457; GO:0009579	ATP binding; apoplast; chloroplast envelope; chloroplast organization; chloroplast stroma; cytosolic ribosome; embryo development; membrane; mitochondrion; protein binding; protein folding; thylakoid	ATP-binding; Chaperone; Chloroplast; Complete proteome; Nucleotide-binding; Phosphoprotein; Plastid; Transit peptide	IPR018370; IPR001844; IPR002423;			Chaperonin (HSP60) family		11402200; 10617197; 14593172; 1979547; 19245862; 19376835	586
P31686	25	0.0284414	0	0	-31.7014	-36.6293	0.000518799	4-coumarate--CoA ligase 1 (4CL 1) (EC 6.2.1.12) (4-coumaroyl-CoA synthase 1) (Clone 4CL14) (Fragment)		Glycine max (Soybean) (Glycine hispida)	GO:0016207; GO:0005524; GO:0009698	4-coumarate-CoA ligase activity; ATP binding; phenylpropanoid metabolic process	ATP-binding; Ligase; Nucleotide-binding; Phenylpropanoid metabolism	IPR000873;	6.2.1.12		ATP-dependent AMP-binding enzyme family		8278545	293
P36210	25	0.04363	0	0	-31.7014	-36.6293	0.000518799	50S ribosomal protein L12-1, chloroplastic (CL12-A)	RPL12A At3g27830 K16N12.4	Arabidopsis thaliana (Mouse-ear cress)	GO:0009570; GO:0009535; GO:0009295; GO:0005515; GO:0005840; GO:0003735; GO:0006412	chloroplast stroma; chloroplast thylakoid membrane; nucleoid; protein binding; ribosome; structural constituent of ribosome; translation	Chloroplast; Complete proteome; Plastid; Ribonucleoprotein; Ribosomal protein; Transit peptide	IPR015608; IPR000206; IPR014719; IPR013823; IPR008932;			Ribosomal protein L12P family		8125949; 10907853; 14593172; 8281187	191
Q5J907	25	0.0496032	0	0	-31.7014	-36.6293	0.000518799	Translationally-controlled tumor protein homolog (TCTP)	TCTP	Elaeis guineensis var. tenera (Oil palm)	GO:0005737	cytoplasm	Calcium; Cytoplasm	IPR011057; IPR011323; IPR018103; IPR018105;			TCTP family			168
Q7XAS3	25	0.0132696	0	0	-31.7014	-36.6293	0.000518799	Beta-D-glucosidase		Gossypium hirsutum (Upland cotton) (Gossypium mexicanum)	GO:0005975; GO:0004553	carbohydrate metabolic process; hydrolase activity, hydrolyzing O-glycosyl compounds	Glycosidase; Hydrolase	IPR002772; IPR001764; IPR017853;						628
Q9C8F1	25	0.0189825	0	0	-31.7014	-36.6293	0.000518799	Probable eukaryotic translation initiation factor 5-1 (eIF-5 1)	At1g36730 T15P17.7	Arabidopsis thaliana (Mouse-ear cress)	GO:0005525; GO:0016070; GO:0005515; GO:0003743	GTP binding; RNA metabolic process; protein binding; translation initiation factor activity	Complete proteome; GTP-binding; Initiation factor; Nucleotide-binding; Protein biosynthesis	IPR016024; IPR003307; IPR016021; IPR002735; IPR016189; IPR016190;		W2 domain (1)	EIF-2-beta/eIF-5 family		11130712; 14593172	439
Q9SHP0	25	0.0197472	0	0	-31.7014	-36.6293	0.000518799	Phosphoserine aminotransferase (EC 2.6.1.52)	At2g17630	Arabidopsis thaliana (Mouse-ear cress)	GO:0006564; GO:0004648; GO:0009507; GO:0030170; GO:0046686	L-serine biosynthetic process; O-phospho-L-serine:2-oxoglutarate aminotransferase activity; chloroplast; pyridoxal phosphate binding; response to cadmium ion	Amino-acid biosynthesis; Aminotransferase; Complete proteome; Serine biosynthesis; Transferase	IPR000192; IPR020578; IPR022278; IPR003248; IPR015424; IPR015421; IPR015422;	2.6.1.52		Class-V pyridoxal-phosphate-dependent aminotransferase family		10617197;	422
A5AIY9	24	0.0465116	0	0	-31.7309	-36.5704	0.000518799	Putative uncharacterized protein	VITISV_013093	Vitis vinifera (Grape)										172
A5BJJ8	24	0.017316	0	0	-31.7309	-36.5704	0.000518799	CBL-interacting protein kinase 07 (Putative uncharacterized protein)	CIPK07 VITISV_040419	Vitis vinifera (Grape)	GO:0005524; GO:0006468; GO:0004674; GO:0007165	ATP binding; protein amino acid phosphorylation; protein serine/threonine kinase activity; signal transduction	ATP-binding; Kinase; Nucleotide-binding; Serine/threonine-protein kinase; Transferase	IPR020636; IPR020660; IPR011009; IPR018451; IPR004041; IPR000719; IPR017441; IPR017442; IPR008271; IPR002290;		NAF domain (1); Protein kinase domain (1)	Protein kinase superfamily			462
A5BQN4	24	0.0055788	0	0	-31.7309	-36.5704	0.000518799	Putative uncharacterized protein	VITISV_029831	Vitis vinifera (Grape)	GO:0016884	carbon-nitrogen ligase activity, with glutamine as amido-N-donor		IPR000120; IPR010433;						1434
A9PCL0	24	0.0265781	0	0	-31.7309	-36.5704	0.000518799	Predicted protein (Putative uncharacterized protein)	POPTRDRAFT_819142	Populus trichocarpa (Western balsam poplar) (Populus balsamifera subsp. trichocarpa)	GO:0030904; GO:0007034	retromer complex; vacuolar transport		IPR005377;					18230180; 16973872;	301
B9GXU3	24	0.0140845	0	0	-31.7309	-36.5704	0.000518799	Predicted protein	POPTRDRAFT_817432	Populus trichocarpa (Western balsam poplar) (Populus balsamifera subsp. trichocarpa)	GO:0004555; GO:0005991	alpha,alpha-trehalase activity; trehalose metabolic process		IPR008928; IPR001661; IPR018232;					16973872;	568
B9R8M5	24	0.0145191	0	0	-31.7309	-36.5704	0.000518799	AMP dependent ligase, putative (EC 6.2.1.26)	RCOM_1600940	Ricinus communis (Castor bean)	GO:0008756	o-succinylbenzoate-CoA ligase activity	Ligase	IPR020845; IPR000873;	6.2.1.26					551
B9R8X1	24	0.0233236	0	0	-31.7309	-36.5704	0.000518799	Organic anion transporter, putative	RCOM_1602620	Ricinus communis (Castor bean)	GO:0016021	integral to membrane	Membrane; Transmembrane; Transmembrane helix	IPR004853;						343
B9RBV9	24	0.0261438	0	0	-31.7309	-36.5704	0.000518799	Putative uncharacterized protein	RCOM_1681440	Ricinus communis (Castor bean)				IPR015414;						306
B9RF54	24	0.0137221	0	0	-31.7309	-36.5704	0.000518799	Rac-GTP binding protein, putative	RCOM_1431430	Ricinus communis (Castor bean)	GO:0005525; GO:0005741; GO:0047497; GO:0007264	GTP binding; mitochondrial outer membrane; mitochondrion transport along microtubule; small GTPase mediated signal transduction	GTP-binding; Nucleotide-binding	IPR018247; IPR013566; IPR013567; IPR020860; IPR013684; IPR021181; IPR001806; IPR005225;						583
B9RG86	24	0.0229226	0	0	-31.7309	-36.5704	0.000518799	Putative uncharacterized protein	RCOM_1452080	Ricinus communis (Castor bean)				IPR015425;						349
B9RLR9	24	0.0169133	0	0	-31.7309	-36.5704	0.000518799	Putative uncharacterized protein	RCOM_1470460	Ricinus communis (Castor bean)	GO:0003677; GO:0045449	DNA binding; regulation of transcription		IPR012287; IPR001005;						473
B9RP02	24	0.010989	0	0	-31.7309	-36.5704	0.000518799	Heat shock protein 70 (HSP70)-interacting protein, putative	RCOM_0922760	Ricinus communis (Castor bean)	GO:0005488; GO:0006950	binding; response to stress	Stress response	IPR000270; IPR013026; IPR011990; IPR019734;						728
B9S0G7	24	0.0337553	0	0	-31.7309	-36.5704	0.000518799	Putative uncharacterized protein	RCOM_1354530	Ricinus communis (Castor bean)										237
B9S201	24	0.0149254	0	0	-31.7309	-36.5704	0.000518799	Protein binding protein, putative	RCOM_1324630	Ricinus communis (Castor bean)	GO:0005515; GO:0008270	protein binding; zinc ion binding	Metal-binding; Zinc; Zinc-finger	IPR018957; IPR001841;						536
B9S253	24	0.0179372	0	0	-31.7309	-36.5704	0.000518799	Vacuolar ATP synthase subunit h, putative (EC 3.6.3.14)	RCOM_1327460	Ricinus communis (Castor bean)	GO:0015986; GO:0020037; GO:0046961; GO:0000221	ATP synthesis coupled proton transport; heme binding; proton-transporting ATPase activity, rotational mechanism; vacuolar proton-transporting V-type ATPase, V1 domain	Hydrolase	IPR011989; IPR016024; IPR000225; IPR004908; IPR011987; IPR018506;	3.6.3.14					446
B9SDF8	24	0.015748	0	0	-31.7309	-36.5704	0.000518799	RNA polymerase sigma factor rpoD, putative	RCOM_1517450	Ricinus communis (Castor bean)	GO:0003677; GO:0006355; GO:0003700; GO:0016987; GO:0006352	DNA binding; regulation of transcription, DNA-dependent; sequence-specific DNA binding transcription factor activity; sigma factor activity; transcription initiation		IPR014284; IPR000943; IPR007627; IPR007624; IPR007630; IPR013325; IPR013324; IPR011991;						508
B9SDG7	24	0.0152672	0	0	-31.7309	-36.5704	0.000518799	Cytochrome P450, putative (EC 1.14.14.1)	RCOM_1517640	Ricinus communis (Castor bean)	GO:0070330; GO:0009055; GO:0020037; GO:0055114	aromatase activity; electron carrier activity; heme binding; oxidation reduction	Heme; Iron; Metal-binding; Monooxygenase; Oxidoreductase	IPR001128; IPR017972; IPR002401;	1.14.14.1		Cytochrome P450 family			524
B9SIM4	24	0.040404	0	0	-31.7309	-36.5704	0.000518799	Poly-A binding protein, putative	RCOM_0823750	Ricinus communis (Castor bean)	GO:0003676; GO:0000166	nucleic acid binding; nucleotide binding		IPR012677; IPR000504;						198
B9SNB2	24	0.0330579	0	0	-31.7309	-36.5704	0.000518799	Putative uncharacterized protein	RCOM_0174360	Ricinus communis (Castor bean)				IPR006527; IPR017451;						242
B9SXT3	24	0.0142096	0	0	-31.7309	-36.5704	0.000518799	Glycosyltransferase QUASIMODO1, putative	RCOM_0876620	Ricinus communis (Castor bean)	GO:0016757	transferase activity, transferring glycosyl groups	Transferase	IPR002495;						563
B9SXZ5	24	0.02589	0	0	-31.7309	-36.5704	0.000518799	Actin, putative	RCOM_1207060	Ricinus communis (Castor bean)	GO:0005524; GO:0005737; GO:0005856; GO:0005515	ATP binding; cytoplasm; cytoskeleton; protein binding	ATP-binding; Cytoplasm; Cytoskeleton; Nucleotide-binding	IPR004000; IPR020902; IPR004001;			Actin family			309
C3VNE7	24	0.0124031	0	0	-31.7309	-36.5704	0.000518799	Blue light photoreceptor	CRY2	Fragaria vesca (Woodland strawberry)	GO:0003913; GO:0006281; GO:0004872	DNA photolyase activity; DNA repair; receptor activity	Receptor	IPR002081; IPR014134; IPR018394; IPR006050; IPR005101; IPR014729;						645
D7SKS4	24	0.00977995	0	0	-31.7309	-36.5704	0.000518799	Whole genome shotgun sequence of line PN40024, scaffold_4.assembly12x (Fragment)	VIT_00025116001	Vitis vinifera (Grape)	GO:0015986; GO:0015078; GO:0033177	ATP synthesis coupled proton transport; hydrogen ion transmembrane transporter activity; proton-transporting two-sector ATPase complex, proton-transporting domain		IPR002490;					17721507;	818
D7SRF4	24	0.027027	0	0	-31.7309	-36.5704	0.000518799	Whole genome shotgun sequence of line PN40024, scaffold_72.assembly12x (Fragment)	VIT_00034573001	Vitis vinifera (Grape)	GO:0005524; GO:0006468; GO:0004672	ATP binding; protein amino acid phosphorylation; protein kinase activity	ATP-binding; Nucleotide-binding	IPR011009; IPR000719; IPR017441; IPR001245;					17721507;	296
D7TA77	24	0.0183908	0	0	-31.7309	-36.5704	0.000518799	Whole genome shotgun sequence of line PN40024, scaffold_10.assembly12x (Fragment)	VIT_00010102001	Vitis vinifera (Grape)									17721507;	435
D7TCL1	24	0.0274914	0	0	-31.7309	-36.5704	0.000518799	Whole genome shotgun sequence of line PN40024, scaffold_16.assembly12x (Fragment)	VIT_00015153001	Vitis vinifera (Grape)	GO:0016787	hydrolase activity		IPR000086; IPR015797;					17721507;	291
D7TCX6	24	0.0212202	0	0	-31.7309	-36.5704	0.000518799	Whole genome shotgun sequence of line PN40024, scaffold_80.assembly12x (Fragment)	VIT_00036166001	Vitis vinifera (Grape)	GO:0005524; GO:0017111	ATP binding; nucleoside-triphosphatase activity	ATP-binding; Nucleotide-binding	IPR003593; IPR003959; IPR003960; IPR007330; IPR015415;			AAA ATPase family		17721507;	377
D7TD38	24	0.00962696	0	0	-31.7309	-36.5704	0.000518799	Whole genome shotgun sequence of line PN40024, scaffold_57.assembly12x (Fragment)	VIT_00030044001	Vitis vinifera (Grape)	GO:0005524; GO:0006468; GO:0004672	ATP binding; protein amino acid phosphorylation; protein kinase activity		IPR011009; IPR019148; IPR000719; IPR017442;					17721507;	831
D7TEC1	24	0.0128	0	0	-31.7309	-36.5704	0.000518799	Whole genome shotgun sequence of line PN40024, scaffold_59.assembly12x (Fragment)	VIT_00030482001	Vitis vinifera (Grape)	GO:0005524; GO:0016998; GO:0006468; GO:0004674	ATP binding; cell wall macromolecule catabolic process; protein amino acid phosphorylation; protein serine/threonine kinase activity	ATP-binding; Kinase; Nucleotide-binding; Serine/threonine-protein kinase; Transferase	IPR011009; IPR018392; IPR002482; IPR000719; IPR017441; IPR017442; IPR008271;			Protein kinase superfamily		17721507;	625
D7TGJ5	24	0.0283688	0	0	-31.7309	-36.5704	0.000518799	Whole genome shotgun sequence of line PN40024, scaffold_35.assembly12x (Fragment)	VIT_00023121001	Vitis vinifera (Grape)				IPR010298;					17721507;	282
D7TI43	24	0.02589	0	0	-31.7309	-36.5704	0.000518799	Whole genome shotgun sequence of line PN40024, scaffold_7.assembly12x (Fragment)	VIT_00033376001	Vitis vinifera (Grape)	GO:0045454	cell redox homeostasis		IPR017936; IPR012336; IPR013766; IPR012335;					17721507;	309
D7U8X0	24	0.0197531	0	0	-31.7309	-36.5704	0.000518799	Whole genome shotgun sequence of line PN40024, scaffold_124.assembly12x (Fragment)	VIT_00013580001	Vitis vinifera (Grape)	GO:0000139; GO:0016021; GO:0005351	Golgi membrane; integral to membrane; sugar:hydrogen symporter activity		IPR007271; IPR021189;					17721507;	405
D7U9V6	24	0.0248447	0	0	-31.7309	-36.5704	0.000518799	ATP-dependent Clp protease proteolytic subunit (Fragment)	VIT_00031146001	Vitis vinifera (Grape)	GO:0006508; GO:0004252	proteolysis; serine-type endopeptidase activity		IPR001907;			Peptidase S14 family		17721507;	322
D9ZJ66	24	0.0250784	0	0	-31.7309	-36.5704	0.000518799	MYB domain class transcription factor	MYB5	Malus domestica (Apple) (Pyrus malus)			DNA-binding; Nucleus; Repeat	IPR009057; IPR012287; IPR017930; IPR014778; IPR015495; IPR001005;						319
E0CSH4	24	0.027027	0	0	-31.7309	-36.5704	0.000518799	Whole genome shotgun sequence of line PN40024, scaffold_14.assembly12x (Fragment)	VIT_00014304001	Vitis vinifera (Grape)				IPR022694; IPR006180; IPR006176; IPR006108; IPR008927; IPR013328; IPR016040;					17721507;	296
Q944N6	24	0.016	0	0	-31.7309	-36.5704	0.000518799	Cytochrome P450 (Fragment)		Citrus sinensis (Sweet orange)	GO:0009055; GO:0020037; GO:0004497; GO:0055114	electron carrier activity; heme binding; monooxygenase activity; oxidation reduction	Heme; Iron; Metal-binding; Monooxygenase; Oxidoreductase	IPR001128; IPR017972; IPR002401;			Cytochrome P450 family			500
Q9SUL8	24	0.0225352	0	0	-31.7309	-36.5704	0.000518799	Putative uncharacterized protein AT4g30260 (Putative uncharacterized protein F9N11.110)	F9N11.110 AT4g30260 At4g30260	Arabidopsis thaliana (Mouse-ear cress)	GO:0005886	plasma membrane		IPR006977;						355
B9S2Y3	124	0.0835017	14	0.00942761	-11.7438	-1.33467	0.000534284	Aldehyde dehydrogenase, putative (EC 1.2.1.5)	RCOM_0563960	Ricinus communis (Castor bean)	GO:0004030; GO:0006081; GO:0055114	aldehyde dehydrogenase [NAD(P)+] activity; cellular aldehyde metabolic process; oxidation reduction	Oxidoreductase	IPR016161; IPR016163; IPR016160; IPR016162; IPR015590; IPR012394;	1.2.1.5		Aldehyde dehydrogenase family			495
A5ANH8	74	0.0471638	6	0.00382409	-12.7273	-1.81232	0.000584365	Putative uncharacterized protein	VITISV_006460	Vitis vinifera (Grape)	GO:0004222; GO:0006508; GO:0008270	metalloendopeptidase activity; proteolysis; zinc ion binding		IPR011249; IPR011237; IPR011765; IPR001431; IPR007863;			Peptidase M16 family			523
Q9LGZ9	176	0.225641	24	0.0307692	-11.1023	-1.06229	0.000636607	Genomic DNA, chromosome 3, BAC clone:F1D9		Arabidopsis thaliana (Mouse-ear cress)	GO:0003677; GO:0000786; GO:0006334	DNA binding; nucleosome; nucleosome assembly	Complete proteome	IPR005819;					10617198	260
B9IA45	29	0.0198087	0	0	-31.5943	-36.8434	0.000728607	Predicted protein	POPTRDRAFT_732039	Populus trichocarpa (Western balsam poplar) (Populus balsamifera subsp. trichocarpa)	GO:0005737; GO:0046872; GO:0005634; GO:0006470; GO:0004722	cytoplasm; metal ion binding; nucleus; protein amino acid dephosphorylation; protein serine/threonine phosphatase activity	Manganese; Metal-binding; Repeat; TPR repeat	IPR004843; IPR013235; IPR011236; IPR006186; IPR001440; IPR013026; IPR011990; IPR019734;			PPP phosphatase family		16973872;	488
B9IBX3	29	0.0397805	0	0	-31.5943	-36.8434	0.000728607	Predicted protein	POPTRDRAFT_572078	Populus trichocarpa (Western balsam poplar) (Populus balsamifera subsp. trichocarpa)									16973872;	243
B9RF53	29	0.0303983	0	0	-31.5943	-36.8434	0.000728607	Peroxisomal membrane protein pmp34, putative	RCOM_1431420	Ricinus communis (Castor bean)	GO:0005488; GO:0016021; GO:0005743; GO:0055085	binding; integral to membrane; mitochondrial inner membrane; transmembrane transport	Membrane; Repeat; Transmembrane; Transmembrane helix; Transport	IPR002067; IPR001993; IPR018108;			Mitochondrial carrier family			318
B9RQ36	29	0.0162465	0	0	-31.5943	-36.8434	0.000728607	Fk506 binding protein, putative	RCOM_0953360	Ricinus communis (Castor bean)	GO:0005488; GO:0006457	binding; protein folding		IPR001179; IPR001440; IPR013026; IPR011990; IPR019734;						595
B9S1E9	29	0.0145802	0	0	-31.5943	-36.8434	0.000728607	Transcription factor AtMYC2, putative (EC 1.3.1.74)	RCOM_0864470	Ricinus communis (Castor bean)	GO:0032440; GO:0005634; GO:0055114; GO:0030528	2-alkenal reductase activity; nucleus; oxidation reduction; transcription regulator activity	Oxidoreductase	IPR011598; IPR001092;	1.3.1.74	Basic helix-loop-helix (bHLH) domain (1)				663
B9S2Q5	29	0.0120532	0	0	-31.5943	-36.8434	0.000728607	ATP binding protein, putative	RCOM_0560080	Ricinus communis (Castor bean)				IPR004159;						802
B9S502	29	0.0466989	0	0	-31.5943	-36.8434	0.000728607	Transferase, transferring glycosyl groups, putative	RCOM_1719220	Ricinus communis (Castor bean)	GO:0016740	transferase activity	Transferase	IPR001660; IPR013761; IPR021129; IPR010993;						207
B9SC52	29	0.00394236	0	0	-31.5943	-36.8434	0.000728607	Putative uncharacterized protein	RCOM_1407450	Ricinus communis (Castor bean)									19376835	2452
B9SF76	29	0.0341578	0	0	-31.5943	-36.8434	0.000728607	Putative uncharacterized protein	RCOM_1095370	Ricinus communis (Castor bean)				IPR012442;						283
B9SLW5	29	0.0286845	0	0	-31.5943	-36.8434	0.000728607	Putative uncharacterized protein	RCOM_1308620	Ricinus communis (Castor bean)										337
B9T1A3	29	0.0525362	0	0	-31.5943	-36.8434	0.000728607	Putative uncharacterized protein	RCOM_0163950	Ricinus communis (Castor bean)				IPR009606;						184
B9T3V9	29	0.0134259	0	0	-31.5943	-36.8434	0.000728607	Transporter ATM1, mitochondrial, putative (EC 3.6.3.44)	RCOM_0261010	Ricinus communis (Castor bean)	GO:0005524; GO:0016021; GO:0008559	ATP binding; integral to membrane; xenobiotic-transporting ATPase activity	ATP-binding; Hydrolase; Nucleotide-binding	IPR003439; IPR017871; IPR017940; IPR001140; IPR011527; IPR003593;	3.6.3.44		ABC transporter superfamily			720
B9T8M1	29	0.0371795	0	0	-31.5943	-36.8434	0.000728607	DNA binding protein, putative (Fragment)	RCOM_0212060	Ricinus communis (Castor bean)	GO:0003677; GO:0005634; GO:0045449	DNA binding; nucleus; regulation of transcription	DNA-binding; Nucleus; Repeat	IPR009057; IPR012287; IPR017930; IPR014778; IPR015495; IPR001005;						260
C6TIX4	29	0.031694	0	0	-31.5943	-36.8434	0.000728607	Putative uncharacterized protein		Glycine max (Soybean) (Glycine hispida)	GO:0030246; GO:0005975; GO:0016853	carbohydrate binding; carbohydrate metabolic process; isomerase activity		IPR008183; IPR011013; IPR014718;						305
D7SGV6	29	0.0229068	0	0	-31.5943	-36.8434	0.000728607	Whole genome shotgun sequence of line PN40024, scaffold_0.assembly12x (Fragment)	VIT_00008510001	Vitis vinifera (Grape)	GO:0005524; GO:0006526; GO:0004055	ATP binding; arginine biosynthetic process; argininosuccinate synthase activity		IPR001518; IPR018223; IPR014729;					17721507;	422
D7SHP1	29	0.019218	0	0	-31.5943	-36.8434	0.000728607	Whole genome shotgun sequence of line PN40024, scaffold_0.assembly12x (Fragment)	VIT_00007712001	Vitis vinifera (Grape)	GO:0000159; GO:0008601; GO:0007165	protein phosphatase type 2A complex; protein phosphatase type 2A regulator activity; signal transduction		IPR000009; IPR015943; IPR001680; IPR011046; IPR019781;					17721507;	503
D7T4K2	29	0.0422125	0	0	-31.5943	-36.8434	0.000728607	Whole genome shotgun sequence of line PN40024, scaffold_67.assembly12x (Fragment)	VIT_00032762001	Vitis vinifera (Grape)	GO:0003723; GO:0005850; GO:0003743	RNA binding; eukaryotic translation initiation factor 2 complex; translation initiation factor activity		IPR011488;					17721507;	229
D7T9D3	29	0.0211063	0	0	-31.5943	-36.8434	0.000728607	Whole genome shotgun sequence of line PN40024, scaffold_11.assembly12x (Fragment)	VIT_00012000001	Vitis vinifera (Grape)				IPR013094; IPR002018;					17721507;	458
D7TBN6	29	0.0217718	0	0	-31.5943	-36.8434	0.000728607	Whole genome shotgun sequence of line PN40024, scaffold_16.assembly12x (Fragment)	VIT_00015386001	Vitis vinifera (Grape)									17721507;	444
D7TPV7	29	0.0478548	0	0	-31.5943	-36.8434	0.000728607	Whole genome shotgun sequence of line PN40024, scaffold_63.assembly12x (Fragment)	VIT_00031890001	Vitis vinifera (Grape)				IPR008892;					17721507;	202
D7U2U2	29	0.0187339	0	0	-31.5943	-36.8434	0.000728607	Whole genome shotgun sequence of line PN40024, scaffold_5.assembly12x (Fragment)	VIT_00028250001	Vitis vinifera (Grape)	GO:0005524; GO:0005737; GO:0004827; GO:0006433	ATP binding; cytoplasm; proline-tRNA ligase activity; prolyl-tRNA aminoacylation		IPR002314; IPR006195; IPR004154; IPR002316; IPR004499; IPR017449; IPR016061;					17721507;	516
D7U975	29	0.0267775	0	0	-31.5943	-36.8434	0.000728607	Whole genome shotgun sequence of line PN40024, scaffold_41.assembly12x (Fragment)	VIT_00026008001	Vitis vinifera (Grape)	GO:0005524; GO:0004017	ATP binding; adenylate kinase activity	Kinase; Transferase	IPR006259; IPR000850; IPR007862;			Adenylate kinase family		17721507;	361
D9ZJG1	29	0.0251082	0	0	-31.5943	-36.8434	0.000728607	WRKY domain class transcription factor	WRKY6	Malus domestica (Apple) (Pyrus malus)			DNA-binding; Nucleus; Transcription; Transcription regulation	IPR003657;						385
E0CRS4	29	0.0427729	0	0	-31.5943	-36.8434	0.000728607	Whole genome shotgun sequence of line PN40024, scaffold_1.assembly12x (Fragment)	VIT_00009124001	Vitis vinifera (Grape)				IPR005645;					17721507;	226
P92963	29	0.0458136	0	0	-31.5943	-36.8434	0.000728607	At4g17170 (GTP-binding RAB2A like protein) (Rab2-like protein)	rab2 AT4g17170 dl4620c At4g17170	Arabidopsis thaliana (Mouse-ear cress)	GO:0006888; GO:0005525; GO:0005886; GO:0005515; GO:0015031; GO:0007264; GO:0005773	ER to Golgi vesicle-mediated transport; GTP binding; plasma membrane; protein binding; protein transport; small GTPase mediated signal transduction; vacuole	Complete proteome; GTP-binding; Nucleotide-binding	IPR003579; IPR013753; IPR001806; IPR005225; IPR020851;			Small GTPase superfamily, Rab family		10617198;	211
Q06060	29	0.0245347	0	0	-31.5943	-36.8434	0.000728607	Mitogen-activated protein kinase homolog D5 (EC 2.7.11.24)		Pisum sativum (Garden pea)	GO:0005524; GO:0004707; GO:0007049; GO:0006468	ATP binding; MAP kinase activity; cell cycle; protein amino acid phosphorylation	ATP-binding; Cell cycle; Kinase; Nucleotide-binding; Phosphoprotein; Serine/threonine-protein kinase; Transferase	IPR008351; IPR011009; IPR003527; IPR000719; IPR017441; IPR017442; IPR008271; IPR002290;	2.7.11.24	Protein kinase domain (1)	Protein kinase superfamily, CMGC Ser/Thr protein kinase family, MAP kinase subfamily		8388749	394
Q8VXF9	29	0.023406	0	0	-31.5943	-36.8434	0.000728607	Alpha-1,4-fucosyltransferase	FUT13	Solanum lycopersicum (Tomato) (Lycopersicon esculentum)	GO:0032580; GO:0008417; GO:0016021; GO:0006486	Golgi cisterna membrane; fucosyltransferase activity; integral to membrane; protein amino acid glycosylation	Glycosyltransferase; Golgi apparatus; Membrane; Transferase; Transmembrane	IPR017177; IPR001503;			Glycosyltransferase 10 family		12084979	413
Q9CAJ3	29	0.022533	0	0	-31.5943	-36.8434	0.000728607	Putative aminopeptidase, 3' partial; 76469-79469 (Fragment)	T12P18.21	Arabidopsis thaliana (Mouse-ear cress)	GO:0004177; GO:0008237; GO:0006508; GO:0008270	aminopeptidase activity; metallopeptidase activity; proteolysis; zinc ion binding	Aminopeptidase; Hydrolase; Protease	IPR001930; IPR014782; IPR012779;						429
Q9SF38	29	0.012425	0	0	-31.5943	-36.8434	0.000728607	Pentatricopeptide repeat-containing protein At3g09650, chloroplastic (Protein HIGH CHLOROPHYLL FLUORESCENCE 152)	HCF152 CRM3 At3g09650 F11F8_24	Arabidopsis thaliana (Mouse-ear cress)	GO:0009570; GO:0003729; GO:0006397; GO:0000166	chloroplast stroma; mRNA binding; mRNA processing; nucleotide binding	Chloroplast; Complete proteome; Nucleotide-binding; Plastid; RNA-binding; Repeat; Transit peptide	IPR002885;		PPR (pentatricopeptide) repeats (10)	PPR family, P subfamily		11130713; 11549768; 12782738; 15269332	778
Q9SGS4	29	0.0320088	0	0	-31.5943	-36.8434	0.000728607	Thioredoxin-like protein CDSP32, chloroplastic (Chloroplastic drought-induced stress protein of 32 KDa) (AtCDSP32)	CDSP32 At1g76080 T23E18.2	Arabidopsis thaliana (Mouse-ear cress)	GO:0045454; GO:0009941; GO:0009570; GO:0022900; GO:0005515; GO:0006979; GO:0009414; GO:0006810	cell redox homeostasis; chloroplast envelope; chloroplast stroma; electron transport chain; protein binding; response to oxidative stress; response to water deprivation; transport	Chloroplast; Complete proteome; Disulfide bond; Electron transport; Phosphoprotein; Plastid; Redox-active center; Transit peptide; Transport	IPR012336; IPR013766; IPR012335;		Thioredoxin domain (1)	Thioredoxin family		12084836; 11130712; 19825616; 19376835; 19259774; 20236937	302
Q9ZTX4	29	0.0166667	0	0	-31.5943	-36.8434	0.000728607	LeOPT1	LeOPT1	Solanum lycopersicum (Tomato) (Lycopersicon esculentum)	GO:0016021; GO:0006857; GO:0005215	integral to membrane; oligopeptide transport; transporter activity	Membrane; Transmembrane; Transport	IPR016196; IPR000109; IPR018456;			PTR2/POT transporter (TC 2.A.17) family			580
B9RFP0	98	0.149163	10	0.0152207	-12.1562	-1.48061	0.000752126	Pyroglutamyl-peptidase I, putative (EC 3.4.19.3)	RCOM_1436150	Ricinus communis (Castor bean)	GO:0016787; GO:0006508	hydrolase activity; proteolysis	Hydrolase	IPR000816; IPR016125;	3.4.19.3					219
B9SPI0	73	0.0482804	6	0.00396825	-12.7371	-1.79269	0.000861782	Nitrate transporter, putative	RCOM_0023970	Ricinus communis (Castor bean)	GO:0055085	transmembrane transport		IPR011701; IPR016196;						504
A5ANU5	23	0.0252193	0	0	-31.7616	-36.509	0.000976562	Putative uncharacterized protein	VITISV_011968	Vitis vinifera (Grape)										304
A5ATK4	23	0.0187908	0	0	-31.7616	-36.509	0.000976562	Putative uncharacterized protein	VITISV_005029	Vitis vinifera (Grape)	GO:0003824; GO:0044237; GO:0050662	catalytic activity; cellular metabolic process; coenzyme binding		IPR001509; IPR016040;						408
A5B5M8	23	0.0329041	0	0	-31.7616	-36.509	0.000976562	Putative uncharacterized protein	VITISV_029948	Vitis vinifera (Grape)				IPR019135;						233
A5BLQ6	23	0.0243386	0	0	-31.7616	-36.509	0.000976562	Putative uncharacterized protein	VITISV_006144	Vitis vinifera (Grape)				IPR001660; IPR013761; IPR021129; IPR010993;						315
A5BWU1	23	0.01893	0	0	-31.7616	-36.509	0.000976562	Putative uncharacterized protein	VITISV_005005	Vitis vinifera (Grape)			Kelch repeat	IPR001810; IPR022364; IPR015916; IPR006652; IPR013089;		F-box domain (1)				405
A5BX25	23	0.0175038	0	0	-31.7616	-36.509	0.000976562	Putative uncharacterized protein	VITISV_035309	Vitis vinifera (Grape)				IPR009721; IPR004255;						438
A5BXH1	23	0.0238095	0	0	-31.7616	-36.509	0.000976562	Putative uncharacterized protein	VITISV_004099	Vitis vinifera (Grape)	GO:0030132; GO:0030130; GO:0006886; GO:0005515; GO:0005198; GO:0016192	clathrin coat of coated pit; clathrin coat of trans-Golgi network vesicle; intracellular protein transport; protein binding; structural molecule activity; vesicle-mediated transport		IPR000996;						322
A9PGG2	23	0.0224829	0	0	-31.7616	-36.509	0.000976562	Predicted protein (Putative uncharacterized protein)	POPTRDRAFT_833167	Populus trichocarpa (Western balsam poplar) (Populus balsamifera subsp. trichocarpa)	GO:0004190; GO:0016021	aspartic-type endopeptidase activity; integral to membrane		IPR006639; IPR007369;					18230180; 16973872;	341
B9HUZ8	23	0.066092	0	0	-31.7616	-36.509	0.000976562	Predicted protein	POPTRDRAFT_660008	Populus trichocarpa (Western balsam poplar) (Populus balsamifera subsp. trichocarpa)	GO:0005634; GO:0045941; GO:0008159; GO:0008270	nucleus; positive regulation of transcription; positive transcription elongation factor activity; zinc ion binding		IPR009287; IPR016046; IPR022800;					16973872;	116
B9II51	23	0.0242616	0	0	-31.7616	-36.509	0.000976562	Predicted protein	POPTRDRAFT_667428	Populus trichocarpa (Western balsam poplar) (Populus balsamifera subsp. trichocarpa)			Repeat; WD repeat	IPR020472; IPR015943; IPR001680; IPR011046; IPR019782; IPR019775; IPR017986; IPR019781;					16973872;	316
B9ILA9	23	0.0262557	0	0	-31.7616	-36.509	0.000976562	Predicted protein	POPTRDRAFT_825806	Populus trichocarpa (Western balsam poplar) (Populus balsamifera subsp. trichocarpa)	GO:0046872; GO:0006470; GO:0004722; GO:0008287	metal ion binding; protein amino acid dephosphorylation; protein serine/threonine phosphatase activity; protein serine/threonine phosphatase complex	Hydrolase; Magnesium; Metal-binding; Protein phosphatase	IPR015655; IPR001932; IPR000222; IPR014045;			PP2C family		16973872;	292
B9R711	23	0.0171131	0	0	-31.7616	-36.509	0.000976562	Putative uncharacterized protein	RCOM_1587580	Ricinus communis (Castor bean)	GO:0005488	binding		IPR011989; IPR016024; IPR006921; IPR007701;						448
B9R796	23	0.0108134	0	0	-31.7616	-36.509	0.000976562	Protein binding protein, putative	RCOM_1589660	Ricinus communis (Castor bean)	GO:0005515; GO:0008270	protein binding; zinc ion binding	Metal-binding; Zinc; Zinc-finger	IPR018957; IPR001841;						709
B9RB05	23	0.0381426	0	0	-31.7616	-36.509	0.000976562	Putative uncharacterized protein	RCOM_1510380	Ricinus communis (Castor bean)	GO:0016021; GO:0005743; GO:0008565	integral to membrane; mitochondrial inner membrane; protein transporter activity	Membrane; Transmembrane; Transmembrane helix	IPR003397;						201
B9RIK4	23	0.00914877	0	0	-31.7616	-36.509	0.000976562	Cyclic nucleotide-gated ion channel, putative	RCOM_1579800	Ricinus communis (Castor bean)				IPR000595; IPR018490; IPR014710;						838
B9RKH9	23	0.0145202	0	0	-31.7616	-36.509	0.000976562	Multidrug resistance pump, putative	RCOM_1049660	Ricinus communis (Castor bean)	GO:0015297; GO:0015238; GO:0016020	antiporter activity; drug transmembrane transporter activity; membrane		IPR002528;						528
B9RV37	23	0.0445736	0	0	-31.7616	-36.509	0.000976562	Lactoylglutathione lyase, putative	RCOM_0898830	Ricinus communis (Castor bean)	GO:0016829	lyase activity	Lyase	IPR004360;						172
B9RXB8	23	0.0167761	0	0	-31.7616	-36.509	0.000976562	Homogentisate 1,2-dioxygenase, putative (EC 1.13.11.5)	RCOM_1743950	Ricinus communis (Castor bean)	GO:0006559; GO:0004411; GO:0055114; GO:0006570	L-phenylalanine catabolic process; homogentisate 1,2-dioxygenase activity; oxidation reduction; tyrosine metabolic process	Dioxygenase; Oxidoreductase	IPR011051; IPR005708;	1.13.11.5					457
B9RZ05	23	0.0387205	0	0	-31.7616	-36.509	0.000976562	Putative uncharacterized protein	RCOM_1315280	Ricinus communis (Castor bean)										198
B9RZ16	23	0.0143035	0	0	-31.7616	-36.509	0.000976562	Putative uncharacterized protein	RCOM_1316490	Ricinus communis (Castor bean)	GO:0003950	NAD+ ADP-ribosyltransferase activity		IPR012317; IPR022003; IPR004170;						536
B9SDF7	23	0.00904088	0	0	-31.7616	-36.509	0.000976562	ATP binding protein, putative (EC 2.7.12.1)	RCOM_1517440	Ricinus communis (Castor bean)	GO:0005524; GO:0006468; GO:0004674	ATP binding; protein amino acid phosphorylation; protein serine/threonine kinase activity	ATP-binding; Kinase; Nucleotide-binding; Serine/threonine-protein kinase; Transferase	IPR011009; IPR000719; IPR017441; IPR017442; IPR008271; IPR002290;	2.7.12.1		Protein kinase superfamily			848
B9SMJ6	23	0.00880214	0	0	-31.7616	-36.509	0.000976562	DNA binding protein, putative	RCOM_0230330	Ricinus communis (Castor bean)				IPR009836;						871
B9SPR2	23	0.0174242	0	0	-31.7616	-36.509	0.000976562	Putative uncharacterized protein	RCOM_0205120	Ricinus communis (Castor bean)				IPR013326;						440
B9SQN2	23	0.0176245	0	0	-31.7616	-36.509	0.000976562	Putative uncharacterized protein	RCOM_0838180	Ricinus communis (Castor bean)										435
B9STA4	23	0.0125889	0	0	-31.7616	-36.509	0.000976562	Methylenetetrahydrofolate reductase (EC 1.5.1.20)	RCOM_0364940	Ricinus communis (Castor bean)	GO:0006555; GO:0004489; GO:0055114	methionine metabolic process; methylenetetrahydrofolate reductase (NADPH) activity; oxidation reduction	FAD; Flavoprotein; Oxidoreductase	IPR004621; IPR003171;	1.5.1.20		Methylenetetrahydrofolate reductase family			609
B9T724	23	0.0213556	0	0	-31.7616	-36.509	0.000976562	GATA transcription factor, putative	RCOM_0022220	Ricinus communis (Castor bean)	GO:0006355; GO:0043565; GO:0003700; GO:0008270	regulation of transcription, DNA-dependent; sequence-specific DNA binding; sequence-specific DNA binding transcription factor activity; zinc ion binding	Metal-binding; Zinc	IPR016679; IPR000679; IPR013088;						359
B9T780	23	0.0222868	0	0	-31.7616	-36.509	0.000976562	Ring finger protein, putative	RCOM_0337900	Ricinus communis (Castor bean)	GO:0005515; GO:0008270	protein binding; zinc ion binding	Metal-binding; Zinc; Zinc-finger	IPR018957; IPR001841;						344
C6F122	23	0.0106334	0	0	-31.7616	-36.509	0.000976562	Beta-galactosidase (EC 3.2.1.23)		Glycine max (Soybean) (Glycine hispida)	GO:0004565; GO:0005975; GO:0043169	beta-galactosidase activity; carbohydrate metabolic process; cation binding	Glycosidase; Hydrolase	IPR008979; IPR019801; IPR017853; IPR013781; IPR001944;	3.2.1.23		Glycosyl hydrolase 35 family			721
D7SXI2	23	0.0169617	0	0	-31.7616	-36.509	0.000976562	Whole genome shotgun sequence of line PN40024, scaffold_108.assembly12x (Fragment)	VIT_00011490001	Vitis vinifera (Grape)									17721507;	452
D7SXN8	23	0.0255556	0	0	-31.7616	-36.509	0.000976562	Whole genome shotgun sequence of line PN40024, scaffold_91.assembly12x (Fragment)	VIT_00037816001	Vitis vinifera (Grape)	GO:0003677; GO:0000786; GO:0006334; GO:0005634; GO:0045449	DNA binding; nucleosome; nucleosome assembly; nucleus; regulation of transcription	DNA-binding; Nucleus	IPR005818; IPR009057; IPR012287; IPR017930; IPR014778; IPR001005; IPR011991;					17721507;	300
D7T0M1	23	0.0184739	0	0	-31.7616	-36.509	0.000976562	Whole genome shotgun sequence of line PN40024, scaffold_65.assembly12x (Fragment)	VIT_00032240001	Vitis vinifera (Grape)	GO:0016021	integral to membrane		IPR004282;					17721507;	415
D7T6G4	23	0.0156144	0	0	-31.7616	-36.509	0.000976562	Whole genome shotgun sequence of line PN40024, scaffold_20.assembly12x (Fragment)	VIT_00017767001	Vitis vinifera (Grape)	GO:0003824	catalytic activity		IPR013785; IPR000644;					17721507;	491
D7T912	23	0.0179547	0	0	-31.7616	-36.509	0.000976562	Whole genome shotgun sequence of line PN40024, scaffold_11.assembly12x (Fragment)	VIT_00011853001	Vitis vinifera (Grape)	GO:0003824	catalytic activity		IPR015655; IPR001932; IPR014045;		PP2C-like domain (1)			17721507;	427
D7TM83	23	0.0164521	0	0	-31.7616	-36.509	0.000976562	Whole genome shotgun sequence of line PN40024, scaffold_19.assembly12x (Fragment)	VIT_00016262001	Vitis vinifera (Grape)	GO:0004579; GO:0005783; GO:0016021; GO:0006486	dolichyl-diphosphooligosaccharide-protein glycotransferase activity; endoplasmic reticulum; integral to membrane; protein amino acid glycosylation		IPR007676;					17721507;	466
D7TPC4	23	0.0243386	0	0	-31.7616	-36.509	0.000976562	Whole genome shotgun sequence of line PN40024, scaffold_104.assembly12x (Fragment)	VIT_00011095001	Vitis vinifera (Grape)									17721507;	315
D7U0H4	23	0.0142768	0	0	-31.7616	-36.509	0.000976562	Whole genome shotgun sequence of line PN40024, scaffold_2.assembly12x (Fragment)	VIT_00017063001	Vitis vinifera (Grape)	GO:0045454	cell redox homeostasis		IPR017936; IPR012336; IPR013766; IPR012335;					17721507;	537
D7U0J8	23	0.0912698	0	0	-31.7616	-36.509	0.000976562	Whole genome shotgun sequence of line PN40024, scaffold_2.assembly12x (Fragment)	VIT_00017090001	Vitis vinifera (Grape)									17721507;	84
E0CRN6	23	0.00790378	0	0	-31.7616	-36.509	0.000976562	Whole genome shotgun sequence of line PN40024, scaffold_1.assembly12x (Fragment)	VIT_00009071001	Vitis vinifera (Grape)				IPR001810; IPR022364; IPR011009; IPR013129; IPR003347;		F-box domain (1)			17721507;	970
E0CV55	23	0.019024	0	0	-31.7616	-36.509	0.000976562	Whole genome shotgun sequence of line PN40024, scaffold_98.assembly12x (Fragment)	VIT_00038559001	Vitis vinifera (Grape)				IPR007304;					17721507;	403
P54904	23	0.0277778	0	0	-31.7616	-36.509	0.000976562	Pyrroline-5-carboxylate reductase (P5C reductase) (P5CR) (EC 1.5.1.2) (Protein EMBRYO DEFECTIVE 2772)	PROC1 EMB2772 At5g14800 T9L3_100	Arabidopsis thaliana (Mouse-ear cress)	GO:0005488; GO:0005618; GO:0005737; GO:0055114; GO:0006561; GO:0004735; GO:0009408; GO:0009651	binding; cell wall; cytoplasm; oxidation reduction; proline biosynthetic process; pyrroline-5-carboxylate reductase activity; response to heat; response to salt stress	Alternative splicing; Amino-acid biosynthesis; Complete proteome; Cytoplasm; NADP; Oxidoreductase; Proline biosynthesis	IPR008927; IPR016040; IPR004455; IPR000304;	1.5.1.2		Pyrroline-5-carboxylate reductase family		8022935; 11130714; 14593172;	276
Q40466	23	0.0215962	0	0	-31.7616	-36.509	0.000976562	Eukaryotic initiation factor 4A-13 (eIF-4A-13) (EC 3.6.4.13) (ATP-dependent RNA helicase eIF4A-13) (Fragment)		Nicotiana tabacum (Common tobacco)	GO:0005524; GO:0008026; GO:0003723; GO:0003743	ATP binding; ATP-dependent helicase activity; RNA binding; translation initiation factor activity	ATP-binding; Helicase; Hydrolase; Initiation factor; Nucleotide-binding; Protein biosynthesis; RNA-binding	IPR014001; IPR011545; IPR001650; IPR014021; IPR000629; IPR014014;	3.6.4.13	Helicase ATP-binding domain (1); Helicase C-terminal domain (1)	DEAD box helicase family, eIF4A subfamily		7858215	355
Q9C5Y9	23	0.0260771	0	0	-31.7616	-36.509	0.000976562	Initiation factor 3g (Putative eukaryotic translation initiation factor 3 subunit)		Arabidopsis thaliana (Mouse-ear cress)	GO:0003723; GO:0000166; GO:0003743; GO:0008270	RNA binding; nucleotide binding; translation initiation factor activity; zinc ion binding	Initiation factor; Protein biosynthesis; RNA-binding	IPR012677; IPR000504; IPR017334; IPR001878;		RRM (RNA recognition motif) domain (1)			11042177; 12093376;	294
D7SZS9	87	0.0241265	8	0.00221852	-12.4031	-1.63077	0.00109325	Whole genome shotgun sequence of line PN40024, scaffold_34.assembly12x (Fragment)	VIT_00022838001	Vitis vinifera (Grape)				IPR008862;					17721507;	1202
D7T663	553	0.873618	112	0.176935	-9.16529	-0.491606	0.00110336	Whole genome shotgun sequence of line PN40024, scaffold_20.assembly12x (Fragment)	VIT_00017654001	Vitis vinifera (Grape)	GO:0005525; GO:0005622; GO:0007264	GTP binding; intracellular; small GTPase mediated signal transduction	GTP-binding; Nucleotide-binding	IPR006688; IPR006689; IPR005225;			Small GTPase superfamily; Small GTPase superfamily, Arf family		17721507;	211
B9SZD6	71	0.0505698	6	0.0042735	-12.7572	-1.75261	0.00126356	Anthocyanin 5-aromatic acyltransferase, putative (EC 2.3.1.144)	RCOM_1152490	Ricinus communis (Castor bean)	GO:0008415; GO:0047672	acyltransferase activity; anthranilate N-benzoyltransferase activity	Acyltransferase; Transferase	IPR003480;	2.3.1.144					468
A5BPA3	160	0.129765	23	0.0186537	-11.2018	-0.986192	0.00129031	Aspartate aminotransferase (EC 2.6.1.1)	VITISV_020521	Vitis vinifera (Grape)	GO:0004069; GO:0009058; GO:0006520; GO:0030170	L-aspartate:2-oxoglutarate aminotransferase activity; biosynthetic process; cellular amino acid metabolic process; pyridoxal phosphate binding	Aminotransferase; Pyridoxal phosphate; Transferase	IPR004839; IPR000796; IPR004838; IPR015424; IPR015421;	2.6.1.1		Class-I pyridoxal-phosphate-dependent aminotransferase family			411
C6KI44	76	0.0541311	7	0.00498575	-12.5969	-1.6284	0.001299	UDP-glucosyltransferase family 1 protein	UGT3	Citrus sinensis (Sweet orange)	GO:0016758	transferase activity, transferring hexosyl groups	Glycosyltransferase; Transferase	IPR002213;			UDP-glycosyltransferase family			468
A5BE37	28	0.0134875	0	0	-31.6197	-36.7928	0.00131226	Putative uncharacterized protein	VITISV_026451	Vitis vinifera (Grape)	GO:0005524; GO:0008026; GO:0003676	ATP binding; ATP-dependent helicase activity; nucleic acid binding	ATP-binding; Helicase; Hydrolase; Nucleotide-binding	IPR014001; IPR011545; IPR001650; IPR014021; IPR000629; IPR014014;			DEAD box helicase family			692
A5BTU0	28	0.0246914	0	0	-31.6197	-36.7928	0.00131226	Putative uncharacterized protein (Whole genome shotgun sequence of line PN40024, scaffold_68.assembly12x)	VITISV_024281 VIT_00033064001	Vitis vinifera (Grape)	GO:0003677; GO:0005634	DNA binding; nucleus		IPR004333;					17721507;	378
A5BWC3	28	0.0343137	0	0	-31.6197	-36.7928	0.00131226	Putative uncharacterized protein (Whole genome shotgun sequence of line PN40024, scaffold_1.assembly12x)	VITISV_020827 VIT_00009903001	Vitis vinifera (Grape)	GO:0046923; GO:0016021; GO:0006621	ER retention sequence binding; integral to membrane; protein retention in ER lumen		IPR000133;					17721507;	272
B9GQC3	28	0.0220126	0	0	-31.6197	-36.7928	0.00131226	Predicted protein	POPTRDRAFT_816606	Populus trichocarpa (Western balsam poplar) (Populus balsamifera subsp. trichocarpa)	GO:0016020; GO:0004222; GO:0006508	membrane; metalloendopeptidase activity; proteolysis	Hydrolase; Metalloprotease; Protease; Zinc	IPR001915;			Peptidase M48B family		16973872;	424
B9RBT7	28	0.0190866	0	0	-31.6197	-36.7928	0.00131226	DNA photolyase, putative (EC 4.1.99.3)	RCOM_1680910	Ricinus communis (Castor bean)	GO:0006281; GO:0003904	DNA repair; deoxyribodipyrimidine photo-lyase activity	Lyase	IPR008148; IPR006050; IPR005101; IPR014729;	4.1.99.3					489
B9RGY2	28	0.0125112	0	0	-31.6197	-36.7928	0.00131226	Putative uncharacterized protein	RCOM_1445270	Ricinus communis (Castor bean)	GO:0005515; GO:0008270	protein binding; zinc ion binding	Metal-binding; Zinc; Zinc-finger	IPR001841; IPR017907;						746
B9S4M0	28	0.0106667	0	0	-31.6197	-36.7928	0.00131226	AP-1 complex subunit gamma-2, putative	RCOM_0993500	Ricinus communis (Castor bean)	GO:0044431; GO:0030131; GO:0006886; GO:0005515; GO:0008565; GO:0016192	Golgi apparatus part; clathrin adaptor complex; intracellular protein transport; protein binding; protein transporter activity; vesicle-mediated transport	Membrane	IPR017107; IPR011989; IPR016024; IPR002553; IPR013041; IPR008152; IPR008153;						875
B9S5M1	28	0.0233333	0	0	-31.6197	-36.7928	0.00131226	Putative uncharacterized protein	RCOM_0979280	Ricinus communis (Castor bean)				IPR007942;						400
B9SC17	28	0.0118293	0	0	-31.6197	-36.7928	0.00131226	Lipid binding protein, putative	RCOM_0701540	Ricinus communis (Castor bean)				IPR009769; IPR001849; IPR002913;		START domain (1)				789
B9SF92	28	0.0444444	0	0	-31.6197	-36.7928	0.00131226	Sirohydrochlorin ferrochelatase, putative (EC 4.99.1.3)	RCOM_1095630	Ricinus communis (Castor bean)	GO:0009236; GO:0046872; GO:0016852	cobalamin biosynthetic process; metal ion binding; sirohydrochlorin cobaltochelatase activity	Lyase	IPR002762;	4.99.1.3					210
B9STL9	28	0.0539499	0	0	-31.6197	-36.7928	0.00131226	Putative uncharacterized protein	RCOM_1016770	Ricinus communis (Castor bean)				IPR003832;						173
B9T639	28	0.0366013	0	0	-31.6197	-36.7928	0.00131226	Putative uncharacterized protein	RCOM_0380540	Ricinus communis (Castor bean)										255
D7SN69	28	0.024055	0	0	-31.6197	-36.7928	0.00131226	Whole genome shotgun sequence of line PN40024, scaffold_61.assembly12x (Fragment)	VIT_00031418001	Vitis vinifera (Grape)	GO:0003824; GO:0044237; GO:0050662	catalytic activity; cellular metabolic process; coenzyme binding		IPR001509; IPR016040;					17721507;	388
D7SYC6	28	0.0122004	0	0	-31.6197	-36.7928	0.00131226	Whole genome shotgun sequence of line PN40024, scaffold_77.assembly12x (Fragment)	VIT_00035128001	Vitis vinifera (Grape)	GO:0050662; GO:0006631; GO:0016491	coenzyme binding; fatty acid metabolic process; oxidoreductase activity		IPR006180; IPR006176; IPR006108; IPR008927; IPR001753; IPR013328; IPR018376; IPR016040;			Enoyl-CoA hydratase/isomerase family		17721507;	765
D7T1B2	28	0.0409357	0	0	-31.6197	-36.7928	0.00131226	Whole genome shotgun sequence of line PN40024, scaffold_9.assembly12x (Fragment)	VIT_00037359001	Vitis vinifera (Grape)	GO:0005507; GO:0009055	copper ion binding; electron carrier activity		IPR008972; IPR003245;					17721507;	228
D7T313	28	0.017094	0	0	-31.6197	-36.7928	0.00131226	Whole genome shotgun sequence of line PN40024, scaffold_64.assembly12x (Fragment)	VIT_00032103001	Vitis vinifera (Grape)				IPR004294;					17721507;	546
D7T4M4	28	0.0201584	0	0	-31.6197	-36.7928	0.00131226	Whole genome shotgun sequence of line PN40024, scaffold_67.assembly12x (Fragment)	VIT_00032791001	Vitis vinifera (Grape)	GO:0009058	biosynthetic process		IPR001296;					17721507;	463
D7TAP7	28	0.0282828	0	0	-31.6197	-36.7928	0.00131226	Whole genome shotgun sequence of line PN40024, scaffold_10.assembly12x (Fragment)	VIT_00010352001	Vitis vinifera (Grape)	GO:0004316; GO:0051287; GO:0006633; GO:0055114	3-oxoacyl-[acyl-carrier-protein] reductase activity; NAD or NADH binding; fatty acid biosynthetic process; oxidation reduction	Oxidoreductase	IPR011284; IPR002198; IPR002347; IPR016040; IPR020904;			Short-chain dehydrogenases/reductases (SDR) family		17721507;	330
D7TCH9	28	0.0412979	0	0	-31.6197	-36.7928	0.00131226	Whole genome shotgun sequence of line PN40024, scaffold_16.assembly12x (Fragment)	VIT_00015115001	Vitis vinifera (Grape)	GO:0015031	protein transport		IPR005024;					17721507;	226
D7TDB8	28	0.00885515	0	0	-31.6197	-36.7928	0.00131226	Whole genome shotgun sequence of line PN40024, scaffold_57.assembly12x (Fragment)	VIT_00030143001	Vitis vinifera (Grape)	GO:0008324; GO:0016021; GO:0003676; GO:0000166	cation transmembrane transporter activity; integral to membrane; nucleic acid binding; nucleotide binding	Membrane; Transmembrane; Transmembrane helix	IPR012677; IPR004713; IPR004798; IPR004837; IPR000504; IPR012921;					17721507;	1054
O23787	28	0.0262172	0	0	-31.6197	-36.7928	0.00131226	Thiazole biosynthetic enzyme, chloroplastic	THI1	Citrus sinensis (Sweet orange)	GO:0031969; GO:0009228	chloroplast membrane; thiamin biosynthetic process	Chloroplast; FAD; Membrane; NAD; Plastid; Thiamine biosynthesis; Transit peptide	IPR002922;			THI4 family		9349287	356
P93774	28	0.0336943	0	0	-31.6197	-36.7928	0.00131226	Shaggy-like kinase (Fragment)	sgg	Ricinus communis (Castor bean)	GO:0005524; GO:0006468; GO:0004674	ATP binding; protein amino acid phosphorylation; protein serine/threonine kinase activity	Kinase; Transferase	IPR011009; IPR000719; IPR017442; IPR008271;					9611268	277
Q09ME5	28	0.0284553	0	0	-31.6197	-36.7928	0.00131226	DNA-directed RNA polymerase subunit alpha (PEP) (EC 2.7.7.6) (Plastid-encoded RNA polymerase subunit alpha) (RNA polymerase subunit alpha)	rpoA	Citrus sinensis (Sweet orange)	GO:0003677; GO:0003899; GO:0009507; GO:0046983; GO:0006351	DNA binding; DNA-directed RNA polymerase activity; chloroplast; protein dimerization activity; transcription, DNA-dependent	Chloroplast; DNA-directed RNA polymerase; Nucleotidyltransferase; Plastid; Transcription; Transferase	IPR011261; IPR011262; IPR009025; IPR011263; IPR011260; IPR011773;	2.7.7.6		RNA polymerase alpha chain family		17010212	328
Q8LC04	28	0.0691358	0	0	-31.6197	-36.7928	0.00131226	Putative uncharacterized protein	At4g01575	Arabidopsis thaliana (Mouse-ear cress)			Complete proteome	IPR002350;					10617198	135
Q9LNA9	28	0.0184818	0	0	-31.6197	-36.7928	0.00131226	F5O11.9		Arabidopsis thaliana (Mouse-ear cress)	GO:0006281; GO:0003904	DNA repair; deoxyribodipyrimidine photo-lyase activity		IPR008148; IPR006050; IPR005101; IPR014729;						505
Q9SKT0	28	0.0311111	0	0	-31.6197	-36.7928	0.00131226	Protein THYLAKOID FORMATION 1, chloroplastic	THF1 At2g20890 F5H14.14	Arabidopsis thaliana (Mouse-ear cress)	GO:0007186; GO:0009707; GO:0009570; GO:0009535; GO:0016021; GO:0010207; GO:0009528; GO:0005515; GO:0045037; GO:0045038; GO:0010319; GO:0010182; GO:0010027	G-protein coupled receptor protein signaling pathway; chloroplast outer membrane; chloroplast stroma; chloroplast thylakoid membrane; integral to membrane; photosystem II assembly; plastid inner membrane; protein binding; protein import into chloroplast stroma; protein import into chloroplast thylakoid membrane; stromule; sugar mediated signaling pathway; thylakoid membrane organization	Chloroplast; Coiled coil; Complete proteome; Membrane; Plastid; Plastid outer membrane; Transit peptide; Transmembrane; Transmembrane helix	IPR017499;			THF1 family		15516501; 10617197; 14593172; 16582010	300
A5BXR2	27	0.0135542	0	0	-31.6459	-36.7403	0.00131226	Putative uncharacterized protein	VITISV_000871	Vitis vinifera (Grape)	GO:0050660; GO:0003995; GO:0003997; GO:0006635; GO:0055114; GO:0005777	FAD or FADH2 binding; acyl-CoA dehydrogenase activity; acyl-CoA oxidase activity; fatty acid beta-oxidation; oxidation reduction; peroxisome		IPR006091; IPR012258; IPR002655; IPR009075; IPR013786; IPR009100;						664
B0LXE5	27	0.00929752	0	0	-31.6459	-36.7403	0.00131226	Phosphoenolpyruvate carboxylase	PEPC	Arachis hypogaea (Peanut)	GO:0008964; GO:0006099	phosphoenolpyruvate carboxylase activity; tricarboxylic acid cycle	Pyruvate	IPR021135; IPR018129; IPR022805; IPR015813;						968
B9GK69	27	0.0182186	0	0	-31.6459	-36.7403	0.00131226	Predicted protein	POPTRDRAFT_797268	Populus trichocarpa (Western balsam poplar) (Populus balsamifera subsp. trichocarpa)	GO:0005975; GO:0004553	carbohydrate metabolic process; hydrolase activity, hydrolyzing O-glycosyl compounds		IPR008928; IPR012341; IPR001701; IPR018221;					16973872;	494
B9REE2	27	0.0221675	0	0	-31.6459	-36.7403	0.00131226	Ureide permease, putative	RCOM_1620850	Ricinus communis (Castor bean)				IPR009834;						406
B9RID8	27	0.0160428	0	0	-31.6459	-36.7403	0.00131226	2-oxoglutarate/malate translocator, chloroplast, putative	RCOM_1578230	Ricinus communis (Castor bean)	GO:0016020; GO:0006814; GO:0055085; GO:0005215	membrane; sodium ion transport; transmembrane transport; transporter activity		IPR001898;						561
B9RIF4	27	0.0452261	0	0	-31.6459	-36.7403	0.00131226	Polyadenylate-binding protein, putative	RCOM_1578700	Ricinus communis (Castor bean)	GO:0003723; GO:0006396; GO:0005737; GO:0000166; GO:0005634	RNA binding; RNA processing; cytoplasm; nucleotide binding; nucleus		IPR012677; IPR008111; IPR000504;						199
B9RR02	27	0.075	0	0	-31.6459	-36.7403	0.00131226	Acyl carrier protein	RCOM_0708160	Ricinus communis (Castor bean)	GO:0000036; GO:0048037; GO:0006633; GO:0055114; GO:0016491	acyl carrier activity; cofactor binding; fatty acid biosynthetic process; oxidation reduction; oxidoreductase activity	Fatty acid biosynthesis; Lipid synthesis; Oxidoreductase; Phosphopantetheine	IPR003231; IPR009081; IPR006163;		Acyl carrier domain (1)				120
B9RUF4	27	0.00835655	0	0	-31.6459	-36.7403	0.00131226	Peroxidase 31, putative (EC 1.11.1.7)	RCOM_0852470	Ricinus communis (Castor bean)	GO:0020037; GO:0055114; GO:0004601; GO:0006979	heme binding; oxidation reduction; peroxidase activity; response to oxidative stress	Heme; Iron; Metal-binding; Oxidoreductase; Peroxidase	IPR010255; IPR002016; IPR000823; IPR019794; IPR019793; IPR005343;	1.11.1.7					1077
B9S5B3	27	0.0420561	0	0	-31.6459	-36.7403	0.00131226	Amino acid binding protein, putative	RCOM_0888830	Ricinus communis (Castor bean)										214
B9SC19	27	0.0526316	0	0	-31.6459	-36.7403	0.00131226	Putative uncharacterized protein	RCOM_0701560	Ricinus communis (Castor bean)										171
B9SDJ9	27	0.028481	0	0	-31.6459	-36.7403	0.00131226	Syntaxin, putative	RCOM_0420140	Ricinus communis (Castor bean)	GO:0005484; GO:0006886; GO:0016020; GO:0016192	SNAP receptor activity; intracellular protein transport; membrane; vesicle-mediated transport	Coiled coil	IPR006012; IPR006011; IPR010989; IPR000727;		T-SNARE coiled-coil homology domain (1)	Syntaxin family			316
B9SSM7	27	0.0192308	0	0	-31.6459	-36.7403	0.00131226	Putative uncharacterized protein	RCOM_1374130	Ricinus communis (Castor bean)				IPR012879;						468
B9SU10	27	0.0211765	0	0	-31.6459	-36.7403	0.00131226	Transcription factor RF2a, putative	RCOM_0454610	Ricinus communis (Castor bean)	GO:0005634; GO:0046983; GO:0006355; GO:0043565; GO:0003700	nucleus; protein dimerization activity; regulation of transcription, DNA-dependent; sequence-specific DNA binding; sequence-specific DNA binding transcription factor activity	DNA-binding; Nucleus	IPR011616; IPR004827;		BZIP domain (1)	BZIP family			425
B9T6Z3	27	0.0268657	0	0	-31.6459	-36.7403	0.00131226	Putative uncharacterized protein	RCOM_0107600	Ricinus communis (Castor bean)	GO:0003677; GO:0045449	DNA binding; regulation of transcription		IPR006455; IPR009057; IPR012287; IPR006456;						335
D7KVL5	27	0.0119048	0	0	-31.6459	-36.7403	0.00131226	Kinase family protein	ARALYDRAFT_338999	Arabidopsis lyrata subsp. lyrata	GO:0005524; GO:0006468; GO:0004674	ATP binding; protein amino acid phosphorylation; protein serine/threonine kinase activity	Kinase; Transferase	IPR011009; IPR000719; IPR017442; IPR008271; IPR002290;						756
D7SWA1	27	0.0352941	0	0	-31.6459	-36.7403	0.00131226	Whole genome shotgun sequence of line PN40024, scaffold_31.assembly12x (Fragment)	VIT_00022280001	Vitis vinifera (Grape)				IPR007462;					17721507;	255
D7U7Z9	27	0.032967	0	0	-31.6459	-36.7403	0.00131226	Whole genome shotgun sequence of line PN40024, scaffold_48.assembly12x (Fragment)	VIT_00027398001	Vitis vinifera (Grape)									17721507;	273
Q0ZIW3	27	0.0247934	0	0	-31.6459	-36.7403	0.00131226	NAD(P)H-quinone oxidoreductase subunit 1, chloroplastic (EC 1.6.5.-) (NAD(P)H dehydrogenase subunit 1) (NDH subunit 1) (NADH-plastoquinone oxidoreductase subunit 1)	ndhA	Vitis vinifera (Grape)	GO:0009535; GO:0016021; GO:0055114; GO:0016491; GO:0048038	chloroplast thylakoid membrane; integral to membrane; oxidation reduction; oxidoreductase activity; quinone binding	Chloroplast; Membrane; NAD; NADP; Oxidoreductase; Plastid; Plastoquinone; Quinone; Thylakoid; Transmembrane; Transmembrane helix	IPR023020; IPR001694; IPR018086;	1.6.5.-		Complex I subunit 1 family		16603088	363
Q8L9B9	27	0.0185567	0	0	-31.6459	-36.7403	0.00131226	Chloroplast nucleoid DNA binding protein, putative		Arabidopsis thaliana (Mouse-ear cress)	GO:0004190; GO:0006508	aspartic-type endopeptidase activity; proteolysis		IPR001461; IPR021109; IPR009007;					12093376;	485
Q8LF31	27	0.0294118	0	0	-31.6459	-36.7403	0.00131226	Putative uncharacterized protein	At1g52870	Arabidopsis thaliana (Mouse-ear cress)	GO:0016021	integral to membrane	Complete proteome	IPR007248;					11130712	306
Q9FFZ0	27	0.0328467	0	0	-31.6459	-36.7403	0.00131226	AT5g13810/MAC12_24 (Putative uncharacterized protein) (Similarity to unknown protein)	At5g13810	Arabidopsis thaliana (Mouse-ear cress)	GO:0045454; GO:0009055; GO:0015035	cell redox homeostasis; electron carrier activity; protein disulfide oxidoreductase activity	Complete proteome	IPR002109; IPR012336; IPR012335;					11130714; 12093376;	274
Q9LPW6	27	0.0422535	0	0	-31.6459	-36.7403	0.00131226	F13K23.8 protein	At1g12830 F13K23.8	Arabidopsis thaliana (Mouse-ear cress)			Complete proteome						11130712	213
Q96558	170	0.118056	25	0.0173611	-11.0979	-0.95336	0.00136995	UDP-glucose 6-dehydrogenase (UDP-Glc dehydrogenase) (UDP-GlcDH) (UDPGDH) (EC 1.1.1.22)		Glycine max (Soybean) (Glycine hispida)	GO:0051287; GO:0003979; GO:0055114	NAD or NADH binding; UDP-glucose 6-dehydrogenase activity; oxidation reduction	NAD; Oxidoreductase	IPR008927; IPR021157; IPR016040; IPR017476; IPR014027; IPR014026; IPR014028; IPR001732;	1.1.1.22		UDP-glucose/GDP-mannose dehydrogenase family		8938413	480
B9RF24	50	0.0438596	3	0.00263158	-13.5101	-2.24672	0.00165805	Ring finger protein, putative	RCOM_1430830	Ricinus communis (Castor bean)	GO:0005515; GO:0008270	protein binding; zinc ion binding	Metal-binding; Zinc; Zinc-finger	IPR018957; IPR001841;						380
A5BKL3	91	0.0879227	10	0.00966184	-12.2097	-1.37369	0.00176187	Putative uncharacterized protein	VITISV_043825	Vitis vinifera (Grape)	GO:0055114; GO:0016491; GO:0008270	oxidation reduction; oxidoreductase activity; zinc ion binding		IPR013149; IPR002085; IPR011032; IPR016040;						345
B9RVS3	91	0.203579	10	0.0223714	-12.2097	-1.37369	0.00176187	Glutaredoxin, grx, putative	RCOM_1171870	Ricinus communis (Castor bean)	GO:0045454; GO:0009055; GO:0015035	cell redox homeostasis; electron carrier activity; protein disulfide oxidoreductase activity		IPR011905; IPR002109; IPR012336; IPR012335;						149
D7U2Q6	91	0.0837937	10	0.0092081	-12.2097	-1.37369	0.00176187	Whole genome shotgun sequence of line PN40024, scaffold_5.assembly12x (Fragment)	VIT_00028210001	Vitis vinifera (Grape)	GO:0005524; GO:0006468; GO:0004674	ATP binding; protein amino acid phosphorylation; protein serine/threonine kinase activity	ATP-binding; Kinase; Nucleotide-binding; Serine/threonine-protein kinase; Transferase	IPR011009; IPR000719; IPR017441; IPR001245; IPR008271;			Protein kinase superfamily		17721507;	362
D7TQK9	241	0.730303	40	0.121212	-10.5071	-0.778787	0.00181588	Whole genome shotgun sequence of line PN40024, scaffold_40.assembly12x (Fragment)	VIT_00025678001	Vitis vinifera (Grape)	GO:0016820; GO:0015992; GO:0016471	hydrolase activity, acting on acid anhydrides, catalyzing transmembrane movement of substances; proton transport; vacuolar proton-transporting V-type ATPase complex		IPR005124;					17721507;	110
A5B1Z9	22	0.0215686	0	0	-31.7936	-36.4449	0.00183106	Putative uncharacterized protein (Whole genome shotgun sequence of line PN40024, scaffold_1.assembly12x)	VITISV_006650 VIT_00008878001	Vitis vinifera (Grape)	GO:0016021	integral to membrane	Membrane; Transmembrane; Transmembrane helix	IPR000620; IPR004853;					17721507;	340
A5BMT8	22	0.031746	0	0	-31.7936	-36.4449	0.00183106	Putative uncharacterized protein	VITISV_012577	Vitis vinifera (Grape)				IPR002589; IPR022942;						231
A5BXC8	22	0.053528	0	0	-31.7936	-36.4449	0.00183106	Putative uncharacterized protein	VITISV_003840	Vitis vinifera (Grape)	GO:0045454; GO:0009055; GO:0015035	cell redox homeostasis; electron carrier activity; protein disulfide oxidoreductase activity		IPR011905; IPR002109; IPR014025; IPR012336; IPR012335;						137
A5BZH1	22	0.0711974	0	0	-31.7936	-36.4449	0.00183106	Putative uncharacterized protein (Whole genome shotgun sequence of line PN40024, scaffold_31.assembly12x)	VITISV_022689 VIT_00022341001	Vitis vinifera (Grape)	GO:0003677; GO:0006355; GO:0003713	DNA binding; regulation of transcription, DNA-dependent; transcription coactivator activity		IPR003173; IPR009044;					17721507;	103
A5C076	22	0.0129564	0	0	-31.7936	-36.4449	0.00183106	Putative uncharacterized protein	VITISV_002886	Vitis vinifera (Grape)				IPR006636; IPR009060; IPR000449; IPR015940; IPR015496; IPR000626; IPR019955;						566
A5CAL1	22	0.0234292	0	0	-31.7936	-36.4449	0.00183106	Putative uncharacterized protein	VITISV_025327	Vitis vinifera (Grape)	GO:0051287; GO:0016616	NAD or NADH binding; oxidoreductase activity, acting on the CH-OH group of donors, NAD or NADP as acceptor		IPR006139; IPR006140; IPR016040;			D-isomer specific 2-hydroxyacid dehydrogenase family			313
A9PGT2	22	0.0274657	0	0	-31.7936	-36.4449	0.00183106	Phosphoribulokinase (EC 2.7.1.19)		Populus trichocarpa (Western balsam poplar) (Populus balsamifera subsp. trichocarpa)	GO:0005524; GO:0005975; GO:0008974	ATP binding; carbohydrate metabolic process; phosphoribulokinase activity	ATP-binding; Kinase; Nucleotide-binding; Transferase	IPR006082; IPR006083;	2.7.1.19		Phosphoribulokinase family		18230180	267
B9R9L4	22	0.0152144	0	0	-31.7936	-36.4449	0.00183106	Peptidase, putative	RCOM_1498580	Ricinus communis (Castor bean)	GO:0016020; GO:0004222; GO:0006508	membrane; metalloendopeptidase activity; proteolysis		IPR001915;						482
B9RCK4	22	0.0108321	0	0	-31.7936	-36.4449	0.00183106	Transcription factor, putative	RCOM_1689480	Ricinus communis (Castor bean)										677
B9RJ38	22	0.0137072	0	0	-31.7936	-36.4449	0.00183106	Chlorophyll synthase, putative	RCOM_1030770	Ricinus communis (Castor bean)	GO:0051537; GO:0010277; GO:0005506; GO:0055114; GO:0016705	2 iron, 2 sulfur cluster binding; chlorophyllide a oxygenase [overall] activity; iron ion binding; oxidation reduction; oxidoreductase activity, acting on paired donors, with incorporation or reduction of molecular oxygen	2Fe-2S; Iron; Iron-sulfur; Metal-binding	IPR013626; IPR017941; IPR015881;		Rieske domain (1)				535
B9RJK3	22	0.0111111	0	0	-31.7936	-36.4449	0.00183106	DNA photolyase, putative (EC 4.1.99.3)	RCOM_1035330	Ricinus communis (Castor bean)	GO:0006281; GO:0003904	DNA repair; deoxyribodipyrimidine photo-lyase activity	Lyase	IPR002081; IPR020978; IPR014134; IPR018394; IPR006050; IPR005101; IPR014729;	4.1.99.3					660
B9RJL1	22	0.0224949	0	0	-31.7936	-36.4449	0.00183106	Putative uncharacterized protein	RCOM_1035810	Ricinus communis (Castor bean)	GO:0045454	cell redox homeostasis		IPR017936; IPR012336; IPR013766; IPR012335;						326
B9RK75	22	0.0138626	0	0	-31.7936	-36.4449	0.00183106	Gulonolactone oxidase, putative (EC 1.5.99.12)	RCOM_1047010	Ricinus communis (Castor bean)	GO:0050660; GO:0019139; GO:0009690; GO:0055114	FAD or FADH2 binding; cytokinin dehydrogenase activity; cytokinin metabolic process; oxidation reduction	Oxidoreductase	IPR015345; IPR016166; IPR016167; IPR016164; IPR016168; IPR006094;	1.5.99.12					529
B9RTR7	22	0.0141026	0	0	-31.7936	-36.4449	0.00183106	Protein FRIGIDA, putative	RCOM_0912030	Ricinus communis (Castor bean)				IPR012474;						520
B9RXA6	22	0.0133576	0	0	-31.7936	-36.4449	0.00183106	Ring finger protein, putative	RCOM_1743330	Ricinus communis (Castor bean)	GO:0005515; GO:0008270	protein binding; zinc ion binding	Metal-binding; Zinc; Zinc-finger	IPR018957; IPR001841;						549
B9RY29	22	0.0203704	0	0	-31.7936	-36.4449	0.00183106	Coiled-coil domain-containing protein, putative	RCOM_0814070	Ricinus communis (Castor bean)				IPR007590;						360
B9RZH6	22	0.022022	0	0	-31.7936	-36.4449	0.00183106	DNA binding protein, putative	RCOM_0939270	Ricinus communis (Castor bean)	GO:0003677; GO:0005634; GO:0006355; GO:0006350	DNA binding; nucleus; regulation of transcription, DNA-dependent; transcription	DNA-binding; Nucleus; Transcription; Transcription regulation	IPR015300; IPR003340;						333
B9S0Z4	22	0.0233546	0	0	-31.7936	-36.4449	0.00183106	Putative uncharacterized protein	RCOM_0632140	Ricinus communis (Castor bean)				IPR010775;						314
B9S1K8	22	0.0101852	0	0	-31.7936	-36.4449	0.00183106	Sodium/proline symporter, putative	RCOM_0865980	Ricinus communis (Castor bean)	GO:0016021; GO:0006814; GO:0055085; GO:0005215	integral to membrane; sodium ion transport; transmembrane transport; transporter activity	Ion transport; Membrane; Sodium; Sodium transport; Transmembrane; Transport	IPR001734; IPR019900;			Sodium:solute symporter (SSF) (TC 2.A.21) family			720
B9S2B8	22	0.0238871	0	0	-31.7936	-36.4449	0.00183106	Putative uncharacterized protein	RCOM_0698000	Ricinus communis (Castor bean)										307
B9S8F8	22	0.00797969	0	0	-31.7936	-36.4449	0.00183106	ATP binding protein, putative (EC 1.3.1.74)	RCOM_1252300	Ricinus communis (Castor bean)	GO:0032440; GO:0005524; GO:0055114; GO:0006468; GO:0005515; GO:0004674	2-alkenal reductase activity; ATP binding; oxidation reduction; protein amino acid phosphorylation; protein binding; protein serine/threonine kinase activity	Oxidoreductase	IPR011009; IPR001611; IPR021720; IPR000719; IPR001245; IPR008271;	1.3.1.74					919
B9SHT8	22	0.0117146	0	0	-31.7936	-36.4449	0.00183106	Putative uncharacterized protein	RCOM_0621450	Ricinus communis (Castor bean)				IPR009060; IPR000449; IPR015940;						626
B9SKH2	22	0.0416667	0	0	-31.7936	-36.4449	0.00183106	Pectinesterase inhibitor, putative	RCOM_0658820	Ricinus communis (Castor bean)	GO:0004857; GO:0030599	enzyme inhibitor activity; pectinesterase activity		IPR006501;						176
B9SLE5	22	0.0568475	0	0	-31.7936	-36.4449	0.00183106	Peptidase, putative	RCOM_0685920	Ricinus communis (Castor bean)	GO:0042802; GO:0043086; GO:0004252	identical protein binding; negative regulation of catalytic activity; serine-type endopeptidase activity		IPR015500; IPR010259;						129
B9SR58	22	0.0121012	0	0	-31.7936	-36.4449	0.00183106	Big map kinase/bmk, putative (EC 2.7.11.24)	RCOM_1181950	Ricinus communis (Castor bean)	GO:0005524; GO:0004707; GO:0006468	ATP binding; MAP kinase activity; protein amino acid phosphorylation	ATP-binding; Kinase; Nucleotide-binding; Serine/threonine-protein kinase; Transferase	IPR011009; IPR003527; IPR000719; IPR017441; IPR017442; IPR002290;	2.7.11.24	Protein kinase domain (1)				606
B9SXZ9	22	0.0284238	0	0	-31.7936	-36.4449	0.00183106	Putative uncharacterized protein	RCOM_1455440	Ricinus communis (Castor bean)				IPR006904;						258
B9SY53	22	0.0167428	0	0	-31.7936	-36.4449	0.00183106	Cytochrome P450, putative (EC 1.14.13.68)	RCOM_0987600	Ricinus communis (Castor bean)	GO:0050592; GO:0009055; GO:0020037; GO:0055114	4-hydroxyphenylacetaldehyde oxime monooxygenase activity; electron carrier activity; heme binding; oxidation reduction	Heme; Iron; Metal-binding; Monooxygenase; Oxidoreductase	IPR001128; IPR017972; IPR002401;	1.14.13.68		Cytochrome P450 family			438
B9SY66	22	0.0160467	0	0	-31.7936	-36.4449	0.00183106	Protein kinase APK1B, chloroplast, putative (EC 2.7.10.2)	RCOM_0481390	Ricinus communis (Castor bean)	GO:0005524; GO:0004715; GO:0006468	ATP binding; non-membrane spanning protein tyrosine kinase activity; protein amino acid phosphorylation	ATP-binding; Kinase; Nucleotide-binding; Transferase	IPR011009; IPR000719; IPR017441; IPR017442;	2.7.10.2					457
B9T2G9	22	0.0166289	0	0	-31.7936	-36.4449	0.00183106	Transcription factor, putative	RCOM_0454040	Ricinus communis (Castor bean)	GO:0003677	DNA binding		IPR001005;						441
B9T6D7	22	0.0308123	0	0	-31.7936	-36.4449	0.00183106	Putative uncharacterized protein	RCOM_0172840	Ricinus communis (Castor bean)				IPR012439;						238
B9T892	22	0.0505747	0	0	-31.7936	-36.4449	0.00183106	Putative uncharacterized protein (Fragment)	RCOM_0251910	Ricinus communis (Castor bean)				IPR022796;						145
D7SK53	22	0.014966	0	0	-31.7936	-36.4449	0.00183106	Whole genome shotgun sequence of line PN40024, scaffold_4.assembly12x (Fragment)	VIT_00024833001	Vitis vinifera (Grape)	GO:0005524; GO:0006468; GO:0004672	ATP binding; protein amino acid phosphorylation; protein kinase activity		IPR011009; IPR000719; IPR001245; IPR011990;					17721507;	490
D7SKW7	22	0.013382	0	0	-31.7936	-36.4449	0.00183106	Whole genome shotgun sequence of line PN40024, scaffold_4.assembly12x (Fragment)	VIT_00025168001	Vitis vinifera (Grape)			Repeat; WD repeat	IPR015943; IPR001680; IPR011046; IPR019782; IPR017986; IPR019781;					17721507;	548
D7SN66	22	0.00722496	0	0	-31.7936	-36.4449	0.00183106	Whole genome shotgun sequence of line PN40024, scaffold_61.assembly12x (Fragment)	VIT_00031413001	Vitis vinifera (Grape)	GO:0030131; GO:0006886; GO:0005515; GO:0008565; GO:0016192	clathrin adaptor complex; intracellular protein transport; protein binding; protein transporter activity; vesicle-mediated transport	Membrane	IPR017104; IPR011989; IPR016024; IPR009028; IPR002553; IPR013041; IPR013038; IPR003164; IPR008152; IPR015873;					17721507;	1015
D7SND2	22	0.0234292	0	0	-31.7936	-36.4449	0.00183106	Whole genome shotgun sequence of line PN40024, scaffold_61.assembly12x (Fragment)	VIT_00031502001	Vitis vinifera (Grape)	GO:0046872; GO:0030001	metal ion binding; metal ion transport		IPR006121;					17721507;	313
D7SUD5	22	0.0194004	0	0	-31.7936	-36.4449	0.00183106	Whole genome shotgun sequence of line PN40024, scaffold_8.assembly12x (Fragment)	VIT_00035660001	Vitis vinifera (Grape)				IPR019382;					17721507;	378
D7SYI9	22	0.0177994	0	0	-31.7936	-36.4449	0.00183106	Whole genome shotgun sequence of line PN40024, scaffold_77.assembly12x (Fragment)	VIT_00034965001	Vitis vinifera (Grape)	GO:0005524; GO:0017111	ATP binding; nucleoside-triphosphatase activity	ATP-binding; Nucleotide-binding	IPR003593; IPR004130;					17721507;	412
D7TAC6	22	0.027673	0	0	-31.7936	-36.4449	0.00183106	Whole genome shotgun sequence of line PN40024, scaffold_10.assembly12x (Fragment)	VIT_00010187001	Vitis vinifera (Grape)				IPR021420;					17721507;	265
D7TBU8	22	0.0175859	0	0	-31.7936	-36.4449	0.00183106	Whole genome shotgun sequence of line PN40024, scaffold_16.assembly12x (Fragment)	VIT_00015459001	Vitis vinifera (Grape)	GO:0008508; GO:0016021; GO:0015711	bile acid:sodium symporter activity; integral to membrane; organic anion transport		IPR004710; IPR002657;					17721507;	417
D7TKH6	22	0.0352564	0	0	-31.7936	-36.4449	0.00183106	Whole genome shotgun sequence of line PN40024, scaffold_3.assembly12x (Fragment)	VIT_00021622001	Vitis vinifera (Grape)	GO:0016602; GO:0003677; GO:0006355; GO:0003700	CCAAT-binding factor complex; DNA binding; regulation of transcription, DNA-dependent; sequence-specific DNA binding transcription factor activity		IPR018362; IPR001289;					17721507;	208
D7TLS4	22	0.0107685	0	0	-31.7936	-36.4449	0.00183106	Whole genome shotgun sequence of line PN40024, scaffold_19.assembly12x (Fragment)	VIT_00016524001	Vitis vinifera (Grape)	GO:0003677; GO:0045449	DNA binding; regulation of transcription		IPR009057; IPR012287; IPR017930; IPR001005;					17721507;	681
D7TRB8	22	0.0150892	0	0	-31.7936	-36.4449	0.00183106	Whole genome shotgun sequence of line PN40024, scaffold_215.assembly12x (Fragment)	VIT_00003913001	Vitis vinifera (Grape)	GO:0006914; GO:0008234; GO:0005737; GO:0015031	autophagy; cysteine-type peptidase activity; cytoplasm; protein transport	Autophagy; Cytoplasm; Hydrolase; Protease; Protein transport; Thiol protease; Transport	IPR005078;					17721507;	486
D7TVG8	22	0.0210728	0	0	-31.7936	-36.4449	0.00183106	Whole genome shotgun sequence of line PN40024, scaffold_25.assembly12x (Fragment)	VIT_00019545001	Vitis vinifera (Grape)	GO:0003978; GO:0050662; GO:0006012	UDP-glucose 4-epimerase activity; coenzyme binding; galactose metabolic process	Isomerase; NAD	IPR001509; IPR005886; IPR016040;			Sugar epimerase family		17721507;	348
D7U0L6	22	0.0482456	0	0	-31.7936	-36.4449	0.00183106	Whole genome shotgun sequence of line PN40024, scaffold_2.assembly12x (Fragment)	VIT_00017116001	Vitis vinifera (Grape)				IPR019185;					17721507;	152
D7UCH7	22	0.027673	0	0	-31.7936	-36.4449	0.00183106	Whole genome shotgun sequence of line PN40024, scaffold_46.assembly12x (Fragment)	VIT_00027006001	Vitis vinifera (Grape)	GO:0005840; GO:0003735; GO:0006412	ribosome; structural constituent of ribosome; translation	Ribonucleoprotein; Ribosomal protein	IPR002132; IPR020930; IPR020929; IPR022803;			Ribosomal protein L5P family		17721507;	265
E0CQB9	22	0.0157706	0	0	-31.7936	-36.4449	0.00183106	Whole genome shotgun sequence of line PN40024, scaffold_1.assembly12x (Fragment)	VIT_00009700001	Vitis vinifera (Grape)			Hydrolase	IPR000490; IPR017853; IPR013781; IPR012946;			Glycosyl hydrolase 17 family		17721507;	465
E0CW24	22	0.0113344	0	0	-31.7936	-36.4449	0.00183106	Whole genome shotgun sequence of line PN40024, scaffold_262.assembly12x (Fragment)	VIT_00005168001	Vitis vinifera (Grape)				IPR011009; IPR000719; IPR001245; IPR008271;					17721507;	647
Q39242	22	0.0191471	0	0	-31.7936	-36.4449	0.00183106	Thioredoxin reductase 2 (EC 1.8.1.9) (NADPH-dependent thioredoxin reductase 2) (NTR2) (NADPH-dependent thioredoxin reductase A) (AtNTRA)	NTR2 NTRA At2g17420 F5J6.18	Arabidopsis thaliana (Mouse-ear cress)	GO:0050660; GO:0016049; GO:0045454; GO:0005829; GO:0022900; GO:0005759; GO:0009846; GO:0019430; GO:0046686; GO:0048316; GO:0042964; GO:0004791; GO:0006810	FAD or FADH2 binding; cell growth; cell redox homeostasis; cytosol; electron transport chain; mitochondrial matrix; pollen germination; removal of superoxide radicals; response to cadmium ion; seed development; thioredoxin biosynthetic process; thioredoxin-disulfide reductase activity; transport	Complete proteome; Cytoplasm; Disulfide bond; Electron transport; FAD; Flavoprotein; Mitochondrion; NADP; Oxidoreductase; Redox-active center; Transport	IPR013027; IPR008255; IPR001327; IPR000103; IPR005982;	1.8.1.9		Class-II pyridine nucleotide-disulfide oxidoreductase family		10617197; 8308900; 14593172; 11717467; 15642341	383
Q7X9C5	22	0.0378007	0	0	-31.7936	-36.4449	0.00183106	Synptobrevin-related protein (Fragment)		Pyrus pyrifolia (Chinese pear) (Pyrus serotina)	GO:0016021; GO:0016192	integral to membrane; vesicle-mediated transport	Coiled coil; Membrane	IPR010908; IPR011012; IPR001388;		Longin domain (1); V-SNARE coiled-coil homology domain (1)				194
Q93YQ9	22	0.0447154	0	0	-31.7936	-36.4449	0.00183106	NADH-cytochrome b5 reductase	MVA3.13	Arabidopsis thaliana (Mouse-ear cress)	GO:0055114; GO:0016491	oxidation reduction; oxidoreductase activity	FAD; Flavoprotein; NAD; Oxidoreductase	IPR001709; IPR001834; IPR008333; IPR001433;						164
Q9SHJ6	22	0.0227038	0	0	-31.7936	-36.4449	0.00183106	F12K11.14	At1g06530	Arabidopsis thaliana (Mouse-ear cress)	GO:0005739; GO:0005886; GO:0009536	mitochondrion; plasma membrane; plastid	Complete proteome						11130712	323
Q9SRR8	22	0.0461216	0	0	-31.7936	-36.4449	0.00183106	F21O3.19 protein (Putative uncharacterized protein) (Putative uncharacterized protein At3g07480) (Putative uncharacterized protein F21O3.19)	At3g07480 F21O3.19	Arabidopsis thaliana (Mouse-ear cress)	GO:0009507; GO:0009055; GO:0051536; GO:0005739	chloroplast; electron carrier activity; iron-sulfur cluster binding; mitochondrion	Complete proteome	IPR012675; IPR001041;					11130713; 12093376;	159
Q9XF95	22	0.0199275	0	0	-31.7936	-36.4449	0.00183106	Putative mitogen-activated protein kinase MAPK		Prunus armeniaca (Apricot)	GO:0005524; GO:0004707; GO:0006468	ATP binding; MAP kinase activity; protein amino acid phosphorylation	ATP-binding; Kinase; Nucleotide-binding; Serine/threonine-protein kinase; Transferase	IPR011009; IPR003527; IPR000719; IPR017441; IPR017442; IPR008271; IPR002290;		Protein kinase domain (1)	Protein kinase superfamily			368
A5APM8	21	0.00856793	0	0	-31.8272	-36.3777	0.00183106	Putative uncharacterized protein	VITISV_044143	Vitis vinifera (Grape)				IPR008942; IPR013809; IPR001026;		ENTH (epsin N-terminal homology) domain (1)				817
A5ASK1	21	0.014862	0	0	-31.8272	-36.3777	0.00183106	Putative uncharacterized protein	VITISV_005354	Vitis vinifera (Grape)				IPR006868; IPR006867;						471
A5B1J7	21	0.0180879	0	0	-31.8272	-36.3777	0.00183106	Putative uncharacterized protein	VITISV_007917	Vitis vinifera (Grape)				IPR002022; IPR018082; IPR012334; IPR011050;						387
A5BUT2	21	0.012939	0	0	-31.8272	-36.3777	0.00183106	Putative uncharacterized protein	VITISV_030300	Vitis vinifera (Grape)	GO:0016161; GO:0043169; GO:0000272	beta-amylase activity; cation binding; polysaccharide catabolic process		IPR001554; IPR017853; IPR013781;			Glycosyl hydrolase 14 family			541
A5C3G5	21	0.00820633	0	0	-31.8272	-36.3777	0.00183106	Putative uncharacterized protein	VITISV_025026	Vitis vinifera (Grape)	GO:0005524; GO:0006468; GO:0004674	ATP binding; protein amino acid phosphorylation; protein serine/threonine kinase activity	ATP-binding; Kinase; Nucleotide-binding; Serine/threonine-protein kinase; Transferase	IPR011009; IPR021720; IPR000719; IPR017441; IPR001245; IPR008271;			Protein kinase superfamily			853
A5C3G6	21	0.00783875	0	0	-31.8272	-36.3777	0.00183106	Putative uncharacterized protein	VITISV_005771	Vitis vinifera (Grape)				IPR022175; IPR015943; IPR001680; IPR011046; IPR019781;						893
A5C4L2	21	0.0175	0	0	-31.8272	-36.3777	0.00183106	Putative uncharacterized protein	VITISV_008781	Vitis vinifera (Grape)				IPR021113; IPR002864;						400
A5C4W2	21	0.0104012	0	0	-31.8272	-36.3777	0.00183106	Putative uncharacterized protein	VITISV_036910	Vitis vinifera (Grape)				IPR019144;						673
B9GVN2	21	0.0159817	0	0	-31.8272	-36.3777	0.00183106	Iaa-amino acid hydrolase 11	ILL11 POPTRDRAFT_711792	Populus trichocarpa (Western balsam poplar) (Populus balsamifera subsp. trichocarpa)	GO:0016787; GO:0005515	hydrolase activity; protein binding	Hydrolase	IPR017439; IPR010168; IPR002933; IPR011650;					16973872;	438
B9R9X1	21	0.0257353	0	0	-31.8272	-36.3777	0.00183106	Acid phosphatase 1, putative (EC 3.1.3.2)	RCOM_1501150	Ricinus communis (Castor bean)	GO:0003993	acid phosphatase activity	Hydrolase	IPR005519; IPR010028; IPR014403;	3.1.3.2					272
B9RJH4	21	0.01566	0	0	-31.8272	-36.3777	0.00183106	WD-repeat protein, putative	RCOM_1034310	Ricinus communis (Castor bean)			Repeat; WD repeat	IPR015943; IPR001680; IPR011046; IPR019782; IPR019775; IPR017986; IPR019781;						447
B9S948	21	0.0404624	0	0	-31.8272	-36.3777	0.00183106	Ethylene-responsive transcription factor, putative	RCOM_1012500	Ricinus communis (Castor bean)	GO:0003677; GO:0005634; GO:0006355; GO:0003700; GO:0006350	DNA binding; nucleus; regulation of transcription, DNA-dependent; sequence-specific DNA binding transcription factor activity; transcription	DNA-binding; Nucleus; Transcription; Transcription regulation	IPR016177; IPR001471;						173
B9SA46	21	0.0198864	0	0	-31.8272	-36.3777	0.00183106	Electron transport oxidoreductase, putative	RCOM_0185020	Ricinus communis (Castor bean)	GO:0050660; GO:0009055	FAD or FADH2 binding; electron carrier activity		IPR001308; IPR014730; IPR014731; IPR018206; IPR014729;						352
B9SAT5	21	0.0434783	0	0	-31.8272	-36.3777	0.00183106	Putative uncharacterized protein	RCOM_1178680	Ricinus communis (Castor bean)				IPR007493;						161
B9SHF0	21	0.023569	0	0	-31.8272	-36.3777	0.00183106	Putative uncharacterized protein	RCOM_1120970	Ricinus communis (Castor bean)	GO:0045454	cell redox homeostasis		IPR017936; IPR012336; IPR013766; IPR012335;						297
B9SS12	21	0.028	0	0	-31.8272	-36.3777	0.00183106	2-deoxyglucose-6-phosphate phosphatase, putative (EC 3.1.3.18)	RCOM_0519760	Ricinus communis (Castor bean)	GO:0008967	phosphoglycolate phosphatase activity	Hydrolase	IPR005834; IPR006402; IPR005833;	3.1.3.18					250
B9SUI6	21	0.0181347	0	0	-31.8272	-36.3777	0.00183106	Mevalonate kinase, putative (EC 2.7.1.36)	RCOM_0573350	Ricinus communis (Castor bean)	GO:0005524; GO:0005737; GO:0008299; GO:0004496	ATP binding; cytoplasm; isoprenoid biosynthetic process; mevalonate kinase activity	ATP-binding; Kinase; Nucleotide-binding; Transferase	IPR006204; IPR013750; IPR006203; IPR006205; IPR006206; IPR020568; IPR014721;	2.7.1.36		GHMP kinase family			386
B9SWA1	21	0.0109204	0	0	-31.8272	-36.3777	0.00183106	Putative uncharacterized protein	RCOM_0265510	Ricinus communis (Castor bean)										641
B9SX24	21	0.0175879	0	0	-31.8272	-36.3777	0.00183106	Putative uncharacterized protein	RCOM_1266080	Ricinus communis (Castor bean)				IPR009262;						398
B9SXX8	21	0.0208955	0	0	-31.8272	-36.3777	0.00183106	Dolichyl-phosphate beta-glucosyltransferase, putative (EC 2.4.1.117)	RCOM_1207110	Ricinus communis (Castor bean)	GO:0004581	dolichyl-phosphate beta-glucosyltransferase activity	Glycosyltransferase; Transferase	IPR001173;	2.4.1.117					335
B9SZ80	21	0.0214067	0	0	-31.8272	-36.3777	0.00183106	Calcium ion binding protein, putative	RCOM_0484680	Ricinus communis (Castor bean)	GO:0005509	calcium ion binding		IPR011992; IPR018249;						327
B9T0F3	21	0.0176322	0	0	-31.8272	-36.3777	0.00183106	Putative uncharacterized protein	RCOM_1112620	Ricinus communis (Castor bean)				IPR012429;						397
B9T2T2	21	0.00728408	0	0	-31.8272	-36.3777	0.00183106	Serine/threonine-protein kinase PBS1, putative (EC 2.7.11.25)	RCOM_0437810	Ricinus communis (Castor bean)	GO:0005524; GO:0004709; GO:0016021; GO:0006468; GO:0005515	ATP binding; MAP kinase kinase kinase activity; integral to membrane; protein amino acid phosphorylation; protein binding	ATP-binding; Kinase; Leucine-rich repeat; Membrane; Nucleotide-binding; Repeat; Serine/threonine-protein kinase; Transferase; Transmembrane; Transmembrane helix	IPR013320; IPR011009; IPR001611; IPR013210; IPR000719; IPR017441; IPR017442; IPR008271;	2.7.11.25	Protein kinase domain (1)	Protein kinase superfamily			961
B9T3E4	21	0.0083632	0	0	-31.8272	-36.3777	0.00183106	Dynamin, putative	RCOM_0449340	Ricinus communis (Castor bean)	GO:0005525; GO:0003924	GTP binding; GTPase activity	GTP-binding; Nucleotide-binding	IPR022812; IPR000375; IPR001401; IPR019762; IPR003130; IPR020850;		GED domain (1)	Dynamin family			837
B9T4H6	21	0.0187668	0	0	-31.8272	-36.3777	0.00183106	Trehalose-6-phosphate synthase, putative (EC 3.1.3.12)	RCOM_0198410	Ricinus communis (Castor bean)	GO:0005992; GO:0004805	trehalose biosynthetic process; trehalose-phosphatase activity	Hydrolase	IPR006379; IPR003337;	3.1.3.12					373
B9T6U1	21	0.00642792	0	0	-31.8272	-36.3777	0.00183106	Myosin-1, putative	RCOM_0270700	Ricinus communis (Castor bean)				IPR011684;						1089
B9T763	21	0.0426829	0	0	-31.8272	-36.3777	0.00183106	Putative uncharacterized protein	RCOM_0358800	Ricinus communis (Castor bean)	GO:0006950	response to stress		IPR014729; IPR006015; IPR006016;						164
B9T7P4	21	0.0180412	0	0	-31.8272	-36.3777	0.00183106	Exocyst complex component, putative	RCOM_0442010	Ricinus communis (Castor bean)	GO:0000145; GO:0006887	exocyst; exocytosis		IPR016159; IPR004140;						388
D7SHK8	21	0.00510204	0	0	-31.8272	-36.3777	0.00183106	Whole genome shotgun sequence of line PN40024, scaffold_0.assembly12x (Fragment)	VIT_00007669001	Vitis vinifera (Grape)	GO:0009308; GO:0005507; GO:0055114; GO:0008131; GO:0048038	amine metabolic process; copper ion binding; oxidation reduction; primary amine oxidase activity; quinone binding		IPR011989; IPR016024; IPR000225; IPR000269; IPR015798; IPR016182; IPR015800; IPR015801; IPR015802;			Copper/topaquinone oxidase family		17721507;	1372
D7SKR3	21	0.00684932	0	0	-31.8272	-36.3777	0.00183106	Whole genome shotgun sequence of line PN40024, scaffold_4.assembly12x (Fragment)	VIT_00025102001	Vitis vinifera (Grape)	GO:0003676; GO:0000166; GO:0005515; GO:0008270	nucleic acid binding; nucleotide binding; protein binding; zinc ion binding	Metal-binding; Zinc; Zinc-finger	IPR012677; IPR000504; IPR001841;					17721507;	1022
D7SLY4	21	0.027027	0	0	-31.8272	-36.3777	0.00183106	Whole genome shotgun sequence of line PN40024, scaffold_21.assembly12x (Fragment)	VIT_00018273001	Vitis vinifera (Grape)				IPR000717;					17721507;	259
D7SPM5	21	0.015625	0	0	-31.8272	-36.3777	0.00183106	Whole genome shotgun sequence of line PN40024, scaffold_23.assembly12x (Fragment)	VIT_00019060001	Vitis vinifera (Grape)	GO:0005509; GO:0005783; GO:0006457; GO:0051082	calcium ion binding; endoplasmic reticulum; protein folding; unfolded protein binding	Chaperone; Endoplasmic reticulum	IPR001580; IPR018124; IPR009169; IPR009033; IPR008985; IPR013320;			Calreticulin family		17721507;	448
D7SQF9	21	0.00648148	0	0	-31.8272	-36.3777	0.00183106	Whole genome shotgun sequence of line PN40024, scaffold_52.assembly12x (Fragment)	VIT_00029283001	Vitis vinifera (Grape)	GO:0005524; GO:0006754; GO:0005388; GO:0016021	ATP binding; ATP biosynthetic process; calcium-transporting ATPase activity; integral to membrane	ATP-binding; Hydrolase; Ion transport; Membrane; Nucleotide-binding; Phosphoprotein; Transmembrane; Transmembrane helix; Transport	IPR008250; IPR006408; IPR006069; IPR006068; IPR004014; IPR001757; IPR018303; IPR005834;			Cation transport ATPase (P-type) family		17721507;	1080
D7STK8	21	0.0115132	0	0	-31.8272	-36.3777	0.00183106	Whole genome shotgun sequence of line PN40024, scaffold_8.assembly12x (Fragment)	VIT_00035335001	Vitis vinifera (Grape)				IPR008942; IPR013809; IPR001026;		ENTH (epsin N-terminal homology) domain (1)			17721507;	608
D7T1L2	21	0.00870647	0	0	-31.8272	-36.3777	0.00183106	Whole genome shotgun sequence of line PN40024, scaffold_9.assembly12x (Fragment)	VIT_00037511001	Vitis vinifera (Grape)	GO:0003871; GO:0009086; GO:0008270	5-methyltetrahydropteroyltriglutamate-homocysteine S-methyltransferase activity; methionine biosynthetic process; zinc ion binding		IPR013215; IPR006276; IPR002629;					17721507;	804
D7T6F8	21	0.0163934	0	0	-31.8272	-36.3777	0.00183106	Whole genome shotgun sequence of line PN40024, scaffold_20.assembly12x (Fragment)	VIT_00017760001	Vitis vinifera (Grape)	GO:0016021; GO:0016758	integral to membrane; transferase activity, transferring hexosyl groups		IPR008630;					17721507;	427
D7T9J0	21	0.0174129	0	0	-31.8272	-36.3777	0.00183106	Whole genome shotgun sequence of line PN40024, scaffold_11.assembly12x (Fragment)	VIT_00012071001	Vitis vinifera (Grape)				IPR010987; IPR017933; IPR004046; IPR012336; IPR012335;		GST C-terminal domain (1)			17721507;	402
D7TJ18	21	0.0047619	0	0	-31.8272	-36.3777	0.00183106	Whole genome shotgun sequence of line PN40024, scaffold_7.assembly12x (Fragment)	VIT_00033777001	Vitis vinifera (Grape)	GO:0051539; GO:0006284; GO:0004519	4 iron, 4 sulfur cluster binding; base-excision repair; endonuclease activity		IPR011257; IPR003651; IPR003265;					17721507;	1470
D7TU94	21	0.020649	0	0	-31.8272	-36.3777	0.00183106	Whole genome shotgun sequence of line PN40024, scaffold_17.assembly12x (Fragment)	VIT_00015759001	Vitis vinifera (Grape)	GO:0018580; GO:0055114	nitronate monooxygenase activity; oxidation reduction		IPR004136; IPR013785;					17721507;	339
D7TVM3	21	0.00977654	0	0	-31.8272	-36.3777	0.00183106	Whole genome shotgun sequence of line PN40024, scaffold_25.assembly12x (Fragment)	VIT_00019609001	Vitis vinifera (Grape)	GO:0005524; GO:0016887	ATP binding; ATPase activity	ATP-binding; Nucleotide-binding	IPR003439; IPR017871; IPR003593;			ABC transporter superfamily		17721507;	716
D7U324	21	0.0330189	0	0	-31.8272	-36.3777	0.00183106	Whole genome shotgun sequence of line PN40024, scaffold_5.assembly12x (Fragment)	VIT_00028365001	Vitis vinifera (Grape)	GO:0015031	protein transport		IPR005024;					17721507;	212
D7UAT8	21	0.0147992	0	0	-31.8272	-36.3777	0.00183106	Whole genome shotgun sequence of line PN40024, scaffold_15.assembly12x (Fragment)	VIT_00014840001	Vitis vinifera (Grape)	GO:0005515	protein binding		IPR004000; IPR001810; IPR022364;		F-box domain (1)	Actin family		17721507;	473
O04350	21	0.0619469	0	0	-31.8272	-36.3777	0.00183106	Tubulin-specific chaperone A (TCP1-chaperonin cofactor A) (Tubulin-folding cofactor A) (CFA)	At2g30410 T06B20.22 T09D09.22	Arabidopsis thaliana (Mouse-ear cress)	GO:0005737; GO:0005874; GO:0007021; GO:0051082	cytoplasm; microtubule; tubulin complex assembly; unfolded protein binding	3D-structure; Chaperone; Complete proteome; Cytoplasm; Cytoskeleton; Microtubule	IPR004226;			TBCA family		10617197; 14593172;	113
Q0PMN5	21	0.016055	0	0	-31.8272	-36.3777	0.00183106	Chloroplast omega-3 fatty acid desaturase		Olea europaea (Common olive)	GO:0006629; GO:0055114; GO:0016491	lipid metabolic process; oxidation reduction; oxidoreductase activity		IPR021863; IPR005804;						436
Q0WVJ5	21	0.0160183	0	0	-31.8272	-36.3777	0.00183106	At1g09850 (Papain-like cysteine peptidase XBCP3)	At1g09850	Arabidopsis thaliana (Mouse-ear cress)	GO:0004197; GO:0006508; GO:0005773	cysteine-type endopeptidase activity; proteolysis; vacuole	Complete proteome; Hydrolase; Protease; Thiol protease	IPR000118; IPR000169; IPR013128; IPR000668; IPR013201;			Peptidase C1 family		11130712;	437
Q8LCM4	21	0.0189702	0	0	-31.8272	-36.3777	0.00183106	Trehalose-phosphatase, putative		Arabidopsis thaliana (Mouse-ear cress)	GO:0003824; GO:0005992	catalytic activity; trehalose biosynthetic process		IPR006379; IPR003337;					12093376;	369
Q94F48	21	0.0290456	0	0	-31.8272	-36.3777	0.00183106	AT5g03560/F12E4	At5g03560	Arabidopsis thaliana (Mouse-ear cress)			Complete proteome	IPR018961;					11130714;	241
Q9LR78	21	0.00882724	0	0	-31.8272	-36.3777	0.00183106	Serine/threonine-protein phosphatase BSU1 (EC 3.1.3.16) (Bri1 suppressor protein 1)	BSU1 At1g03445 At1g03450 F21B7.7	Arabidopsis thaliana (Mouse-ear cress)	GO:0009742; GO:0005506; GO:0030145; GO:0005634; GO:0005515; GO:0004722; GO:0032880	brassinosteroid mediated signaling pathway; iron ion binding; manganese ion binding; nucleus; protein binding; protein serine/threonine phosphatase activity; regulation of protein localization	Complete proteome; Hydrolase; Iron; Kelch repeat; Manganese; Metal-binding; Nucleus; Protein phosphatase; Repeat	IPR015915; IPR011498; IPR004843; IPR006186; IPR012391;	3.1.3.16	Kelch repeats (5)	PPP phosphatase family, BSU subfamily		14977918; 11130712; 17368080	793
Q9ZST3	21	0.0123675	0	0	-31.8272	-36.3777	0.00183106	Pyrophosphate-dependent phosphofructokinase beta subunit (EC 2.7.1.90)	PPi-PFKb	Citrus paradisi (Grapefruit)	GO:0003872; GO:0005945; GO:0005524; GO:0047334; GO:0006096	6-phosphofructokinase activity; 6-phosphofructokinase complex; ATP binding; diphosphate-fructose-6-phosphate 1-phosphotransferase activity; glycolysis	Kinase; Transferase	IPR011183; IPR022953; IPR000023; IPR013981;	2.7.1.90					566
B9MSX7	70	0.204678	6	0.0175439	-12.7674	-1.73215	0.00184155	Predicted protein	POPTRDRAFT_836168	Populus trichocarpa (Western balsam poplar) (Populus balsamifera subsp. trichocarpa)				IPR009741;					16973872;	114
B9RFL3	94	0.186508	10	0.0198413	-12.1863	-1.42049	0.00203114	Putative uncharacterized protein	RCOM_1435680	Ricinus communis (Castor bean)				IPR007493;						168
D7TBK4	166	0.168186	24	0.0243161	-11.1445	-0.977903	0.00209006	Whole genome shotgun sequence of line PN40024, scaffold_16.assembly12x (Fragment)	VIT_00015354001	Vitis vinifera (Grape)	GO:0003824; GO:0009116	catalytic activity; nucleoside metabolic process		IPR018017; IPR000845;					17721507;	329
B9SDI4	89	0.0436917	9	0.00441826	-12.3017	-1.49363	0.00211817	Bel1 homeotic protein, putative	RCOM_0418780	Ricinus communis (Castor bean)	GO:0005634; GO:0006355; GO:0043565; GO:0003700	nucleus; regulation of transcription, DNA-dependent; sequence-specific DNA binding; sequence-specific DNA binding transcription factor activity	DNA-binding; Homeobox; Nucleus	IPR001356; IPR009057; IPR012287; IPR006563;						679
B9T181	69	0.0597403	6	0.00519481	-12.7778	-1.71139	0.00266726	Auxin-induced in root cultures protein 12, putative	RCOM_0495210	Ricinus communis (Castor bean)				IPR006593; IPR004877; IPR005018; IPR007613; IPR017214;						385
B9RPQ5	93	0.236641	10	0.0254453	-12.194	-1.40506	0.00279905	DNA binding protein, putative	RCOM_1549750	Ricinus communis (Castor bean)	GO:0005622; GO:0008270	intracellular; zinc ion binding		IPR000315;						131
B9S7T9	92	0.119792	10	0.0130208	-12.2018	-1.38946	0.00279905	Putative uncharacterized protein	RCOM_1381630	Ricinus communis (Castor bean)										256
B9S0K2	1040	0.485528	238	0.111111	-8.16594	-0.315376	0.00280059	Phenylalanine ammonia-lyase (EC 4.3.1.24)	RCOM_1355480	Ricinus communis (Castor bean)	GO:0006559; GO:0016841; GO:0009058; GO:0005737; GO:0009698	L-phenylalanine catabolic process; ammonia-lyase activity; biosynthetic process; cytoplasm; phenylpropanoid metabolic process	Cytoplasm; Lyase; Phenylpropanoid metabolism	IPR008948; IPR001106; IPR022313; IPR005922;	4.3.1.24		PAL/histidase family			714
D7TMU6	94	0.0611979	11	0.00716146	-12.1175	-1.28298	0.00318301	Whole genome shotgun sequence of line PN40024, scaffold_100.assembly12x (Fragment)	VIT_00010599001	Vitis vinifera (Grape)	GO:0005515; GO:0008270	protein binding; zinc ion binding	ANK repeat; Metal-binding; Repeat; Zinc; Zinc-finger	IPR002110; IPR020683; IPR001841; IPR017907;					17721507;	512
B9RN78	122	0.140715	16	0.0184544	-11.6592	-1.11856	0.00322099	Protein phosphatase 2c, putative (EC 3.1.3.16)	RCOM_1344790	Ricinus communis (Castor bean)	GO:0004721	phosphoprotein phosphatase activity	Hydrolase	IPR015655; IPR001932; IPR014045;	3.1.3.16	PP2C-like domain (1)				289
A9PAH1	169	0.385845	26	0.0593607	-11.0739	-0.888265	0.00325941	Predicted protein (Putative uncharacterized protein)	POPTRDRAFT_830079	Populus trichocarpa (Western balsam poplar) (Populus balsamifera subsp. trichocarpa)	GO:0003779; GO:0005622	actin binding; intracellular		IPR002108;		ADF-H domain (1)			18230180; 16973872;	146
A8QYK9	197	0.085615	32	0.013907	-10.8135	-0.809878	0.00334971	Ethylene receptor	ETR2	Cucumis melo var. reticulatus (Netted muskmelon)	GO:0005524; GO:0005789; GO:0009873; GO:0004872; GO:0006355; GO:0000156; GO:0000155	ATP binding; endoplasmic reticulum membrane; ethylene mediated signaling pathway; receptor activity; regulation of transcription, DNA-dependent; two-component response regulator activity; two-component sensor activity	Receptor	IPR003594; IPR011006; IPR003018; IPR014525; IPR003661; IPR009082; IPR001789;		GAF domain (1); Histidine kinase domain (1)				767
A5AKV2	20	0.00861326	0	0	-31.8624	-36.3074	0.00341797	Putative uncharacterized protein	VITISV_009732	Vitis vinifera (Grape)	GO:0005515	protein binding	Leucine-rich repeat; Repeat	IPR001611; IPR003591;						774
A5C158	20	0.00909504	0	0	-31.8624	-36.3074	0.00341797	Putative uncharacterized protein	VITISV_020617	Vitis vinifera (Grape)	GO:0031461; GO:0031625; GO:0006511	cullin-RING ubiquitin ligase complex; ubiquitin protein ligase binding; ubiquitin-dependent protein catabolic process		IPR016158; IPR001373; IPR019559; IPR016159; IPR011991;			Cullin family			733
A8MQW3	20	0.0196078	0	0	-31.8624	-36.3074	0.00341797	AT2G21270 protein (Uncharacterized protein At2g21270.3)	AT2G21270 At2g21270	Arabidopsis thaliana (Mouse-ear cress)	GO:0006511	ubiquitin-dependent protein catabolic process	Complete proteome	IPR004854;					10617197;	340
B9GMX4	20	0.0152905	0	0	-31.8624	-36.3074	0.00341797	Predicted protein	POPTRDRAFT_708902	Populus trichocarpa (Western balsam poplar) (Populus balsamifera subsp. trichocarpa)	GO:0005737; GO:0016149	cytoplasm; translation release factor activity, codon specific		IPR005140; IPR005141; IPR005142; IPR004403;					16973872;	436
B9GTR3	20	0.0167084	0	0	-31.8624	-36.3074	0.00341797	Predicted protein	POPTRDRAFT_799301	Populus trichocarpa (Western balsam poplar) (Populus balsamifera subsp. trichocarpa)	GO:0005097; GO:0005622; GO:0032313	Rab GTPase activator activity; intracellular; regulation of Rab GTPase activity		IPR000195;					16973872;	399
B9GXZ7	20	0.0113379	0	0	-31.8624	-36.3074	0.00341797	Pectinesterase (EC 3.1.1.11)	POPTRDRAFT_799682	Populus trichocarpa (Western balsam poplar) (Populus balsamifera subsp. trichocarpa)	GO:0045330; GO:0005618; GO:0042545; GO:0004857; GO:0030599	aspartyl esterase activity; cell wall; cell wall modification; enzyme inhibitor activity; pectinesterase activity	Aspartyl esterase; Hydrolase	IPR012334; IPR011050; IPR018040; IPR000070; IPR006501;	3.1.1.11		Pectinesterase family		16973872;	588
B9I879	20	0.015361	0	0	-31.8624	-36.3074	0.00341797	Predicted protein (Fragment)	POPTRDRAFT_242903	Populus trichocarpa (Western balsam poplar) (Populus balsamifera subsp. trichocarpa)	GO:0005525; GO:0003924	GTP binding; GTPase activity	GTP-binding; Nucleotide-binding	IPR000795; IPR009001; IPR004161; IPR004160; IPR009000;					16973872;	434
B9R849	20	0.0196657	0	0	-31.8624	-36.3074	0.00341797	Putative uncharacterized protein	RCOM_1596660	Ricinus communis (Castor bean)				IPR010409;						339
B9R861	20	0.0144613	0	0	-31.8624	-36.3074	0.00341797	Nucleic acid binding protein, putative	RCOM_1596980	Ricinus communis (Castor bean)	GO:0003676; GO:0008270	nucleic acid binding; zinc ion binding		IPR000571;						461
B9R9G2	20	0.00894855	0	0	-31.8624	-36.3074	0.00341797	Transcriptional corepressor SEUSS, putative	RCOM_1496960	Ricinus communis (Castor bean)										745
B9RAJ6	20	0.0121433	0	0	-31.8624	-36.3074	0.00341797	AMP dependent CoA ligase, putative (EC 1.13.12.7)	RCOM_1506860	Ricinus communis (Castor bean)	GO:0047077; GO:0016874; GO:0055114	Photinus-luciferin 4-monooxygenase (ATP-hydrolyzing) activity; ligase activity; oxidation reduction	Ligase; Oxidoreductase	IPR020845; IPR000873;	1.13.12.7					549
B9RAT6	20	0.0144928	0	0	-31.8624	-36.3074	0.00341797	Elongation factor Tu	RCOM_1508490	Ricinus communis (Castor bean)	GO:0005525; GO:0003924; GO:0005622; GO:0016779; GO:0003746	GTP binding; GTPase activity; intracellular; nucleotidyltransferase activity; translation elongation factor activity	Elongation factor; GTP-binding; Nucleotide-binding; Nucleotidyltransferase; Protein biosynthesis; Transferase	IPR000795; IPR005225; IPR009001; IPR004161; IPR004541; IPR004160; IPR009000;			GTP-binding elongation factor family, EF-Tu/EF-1A subfamily			460
B9RG46	20	0.0151172	0	0	-31.8624	-36.3074	0.00341797	Putative uncharacterized protein	RCOM_1439030	Ricinus communis (Castor bean)				IPR010765;						441
B9RLR8	20	0.0253485	0	0	-31.8624	-36.3074	0.00341797	Leucine-rich repeat containing protein, putative	RCOM_1470450	Ricinus communis (Castor bean)	GO:0005515	protein binding	Leucine-rich repeat; Repeat	IPR001611; IPR003591;						263
B9RN36	20	0.0242424	0	0	-31.8624	-36.3074	0.00341797	Class I chitinase, putative (EC 3.2.1.14)	RCOM_1343170	Ricinus communis (Castor bean)	GO:0016998; GO:0006032; GO:0004568	cell wall macromolecule catabolic process; chitin catabolic process; chitinase activity	Glycosidase; Hydrolase	IPR016283; IPR000726;	3.2.1.14					275
B9RNA8	20	0.026455	0	0	-31.8624	-36.3074	0.00341797	Putative uncharacterized protein	RCOM_1346300	Ricinus communis (Castor bean)										252
B9RNG5	20	0.00917011	0	0	-31.8624	-36.3074	0.00341797	Triacylglycerol lipase, putative	RCOM_1347470	Ricinus communis (Castor bean)	GO:0006629; GO:0004806	lipid metabolic process; triglyceride lipase activity	Hydrolase	IPR002921;						727
B9RR78	20	0.0209644	0	0	-31.8624	-36.3074	0.00341797	Ubiquinone biosynthesis protein COQ9, mitochondrial, putative	RCOM_0711020	Ricinus communis (Castor bean)	GO:0016566; GO:0006744	specific transcriptional repressor activity; ubiquinone biosynthetic process	Ubiquinone	IPR013718; IPR015893; IPR012762;						318
B9RSP9	20	0.0529101	0	0	-31.8624	-36.3074	0.00341797	Rnase l inhibitor, putative	RCOM_1730590	Ricinus communis (Castor bean)										126
B9RTT5	20	0.0220751	0	0	-31.8624	-36.3074	0.00341797	Putative uncharacterized protein	RCOM_0912620	Ricinus communis (Castor bean)				IPR015414;						302
B9RU96	20	0.0233918	0	0	-31.8624	-36.3074	0.00341797	2,4-dienoyl-CoA reductase, putative (EC 1.1.1.100)	RCOM_1636080	Ricinus communis (Castor bean)	GO:0004316; GO:0005488; GO:0055114	3-oxoacyl-[acyl-carrier-protein] reductase activity; binding; oxidation reduction	Oxidoreductase	IPR002198; IPR002347; IPR016040; IPR020904;	1.1.1.100		Short-chain dehydrogenases/reductases (SDR) family			285
B9RUC8	20	0.0188857	0	0	-31.8624	-36.3074	0.00341797	Auxin-induced protein 5NG4, putative	RCOM_0851810	Ricinus communis (Castor bean)	GO:0016020	membrane		IPR000620;						353
B9RWP2	20	0.0280112	0	0	-31.8624	-36.3074	0.00341797	Putative uncharacterized protein	RCOM_1023130	Ricinus communis (Castor bean)				IPR010264;						238
B9RX51	20	0.0140351	0	0	-31.8624	-36.3074	0.00341797	ATP binding protein, putative	RCOM_0817620	Ricinus communis (Castor bean)				IPR000270;						475
B9S2B9	20	0.013468	0	0	-31.8624	-36.3074	0.00341797	Protein kinase APK1B, chloroplast, putative (EC 2.7.11.25)	RCOM_0698010	Ricinus communis (Castor bean)	GO:0005524; GO:0004709; GO:0006468	ATP binding; MAP kinase kinase kinase activity; protein amino acid phosphorylation	ATP-binding; Kinase; Nucleotide-binding; Serine/threonine-protein kinase; Transferase	IPR011009; IPR000719; IPR017441; IPR017442; IPR008271;	2.7.11.25		Protein kinase superfamily			495
B9S2I6	20	0.0165017	0	0	-31.8624	-36.3074	0.00341797	Transferase, transferring glycosyl groups, putative	RCOM_0699800	Ricinus communis (Castor bean)	GO:0016757	transferase activity, transferring glycosyl groups	Transferase	IPR002495;						404
B9S891	20	0.0118624	0	0	-31.8624	-36.3074	0.00341797	AMP dependent ligase, putative (EC 6.2.1.26)	RCOM_1732230	Ricinus communis (Castor bean)	GO:0008756	o-succinylbenzoate-CoA ligase activity	Ligase	IPR020845; IPR000873;	6.2.1.26					562
B9SAX0	20	0.0296296	0	0	-31.8624	-36.3074	0.00341797	Putative uncharacterized protein	RCOM_1180030	Ricinus communis (Castor bean)	GO:0005622; GO:0008270	intracellular; zinc ion binding		IPR008598; IPR015880;						225
B9SB31	20	0.0176367	0	0	-31.8624	-36.3074	0.00341797	Ferredoxin--NADP reductase (EC 1.18.1.2)	RCOM_1338000	Ricinus communis (Castor bean)	GO:0050660; GO:0050661; GO:0004324; GO:0055114; GO:0042651	FAD or FADH2 binding; NADP or NADPH binding; ferredoxin-NADP+ reductase activity; oxidation reduction; thylakoid membrane	FAD; Flavoprotein; NADP; Oxidoreductase	IPR017927; IPR001709; IPR012146; IPR015701; IPR001433; IPR017938;	1.18.1.2		Ferredoxin--NADP reductase type 1 family			378
B9SCZ5	20	0.0343643	0	0	-31.8624	-36.3074	0.00341797	Putative uncharacterized protein	RCOM_1282490	Ricinus communis (Castor bean)				IPR009688;						194
B9SKF8	20	0.0177305	0	0	-31.8624	-36.3074	0.00341797	Caspase, putative	RCOM_0658580	Ricinus communis (Castor bean)	GO:0004197; GO:0006508	cysteine-type endopeptidase activity; proteolysis		IPR011600; IPR005735;						376
B9SP66	20	0.0162206	0	0	-31.8624	-36.3074	0.00341797	Serine/threonine-protein kinase PBS1, putative (EC 2.7.11.25)	RCOM_0628920	Ricinus communis (Castor bean)	GO:0005524; GO:0004709; GO:0006468	ATP binding; MAP kinase kinase kinase activity; protein amino acid phosphorylation	Kinase; Transferase	IPR011009; IPR000719; IPR001245; IPR008271;	2.7.11.25					411
B9SPL8	20	0.0255428	0	0	-31.8624	-36.3074	0.00341797	Putative uncharacterized protein	RCOM_1183370	Ricinus communis (Castor bean)				IPR004864;						261
B9SQT1	20	0.0233918	0	0	-31.8624	-36.3074	0.00341797	Ribonucleoprotein, chloroplast, putative	RCOM_1217370	Ricinus communis (Castor bean)	GO:0003676; GO:0000166; GO:0030529	nucleic acid binding; nucleotide binding; ribonucleoprotein complex	Ribonucleoprotein; Viral nucleoprotein; Virion	IPR012677; IPR000504;						285
B9SRU5	20	0.020202	0	0	-31.8624	-36.3074	0.00341797	Inosine-uridine preferring nucleoside hydrolase, putative (EC 3.2.2.1)	RCOM_0515660	Ricinus communis (Castor bean)	GO:0008477	purine nucleosidase activity	Glycosidase; Hydrolase	IPR001910;	3.2.2.1					330
B9SSJ8	20	0.0137457	0	0	-31.8624	-36.3074	0.00341797	Triacylglycerol lipase 2, putative (EC 3.1.1.3)	RCOM_0512200	Ricinus communis (Castor bean)	GO:0006629; GO:0004806	lipid metabolic process; triglyceride lipase activity	Hydrolase	IPR006693;	3.1.1.3					485
B9SWH3	20	0.0217155	0	0	-31.8624	-36.3074	0.00341797	Putative uncharacterized protein	RCOM_0293420	Ricinus communis (Castor bean)	GO:0031072; GO:0006457; GO:0051082	heat shock protein binding; protein folding; unfolded protein binding		IPR001305;						307
B9SXA4	20	0.00879507	0	0	-31.8624	-36.3074	0.00341797	Stachyose synthase, putative (EC 2.4.1.67)	RCOM_0268570	Ricinus communis (Castor bean)	GO:0047268	galactinol-raffinose galactosyltransferase activity	Glycosyltransferase; Transferase	IPR013785; IPR017853; IPR008811;	2.4.1.67					758
B9T2U0	20	0.0125078	0	0	-31.8624	-36.3074	0.00341797	Calcium-dependent protein kinase, putative (EC 2.7.11.17)	RCOM_0082230	Ricinus communis (Castor bean)	GO:0005524; GO:0005509; GO:0004683; GO:0006468; GO:0005515	ATP binding; calcium ion binding; calmodulin-dependent protein kinase activity; protein amino acid phosphorylation; protein binding	ATP-binding; Calcium; Kinase; Nucleotide-binding; Repeat; Serine/threonine-protein kinase; Transferase	IPR020642; IPR020636; IPR018248; IPR011992; IPR018247; IPR018249; IPR002048; IPR011009; IPR000719; IPR017441; IPR017442; IPR008271; IPR002290;	2.7.11.17	Protein kinase domain (1)	Protein kinase superfamily			533
B9T508	20	0.0117994	0	0	-31.8624	-36.3074	0.00341797	Putative uncharacterized protein	RCOM_0995430	Ricinus communis (Castor bean)				IPR019378;						565
B9T5H7	20	0.0155039	0	0	-31.8624	-36.3074	0.00341797	Serine/threonine protein kinase, putative (EC 2.7.11.13)	RCOM_0379110	Ricinus communis (Castor bean)	GO:0005524; GO:0006468; GO:0004697	ATP binding; protein amino acid phosphorylation; protein kinase C activity	Kinase; Serine/threonine-protein kinase; Transferase	IPR011009; IPR000719; IPR017442; IPR008271; IPR002290;	2.7.11.13					430
B9T8C2	20	0.0125549	0	0	-31.8624	-36.3074	0.00341797	Putative uncharacterized protein	RCOM_0186330	Ricinus communis (Castor bean)				IPR005061;						531
D7KYV4	20	0.00741565	0	0	-31.8624	-36.3074	0.00341797	Kinase family protein	ARALYDRAFT_894989	Arabidopsis lyrata subsp. lyrata	GO:0005524; GO:0006468; GO:0004672	ATP binding; protein amino acid phosphorylation; protein kinase activity	Kinase; Transferase	IPR011989; IPR016024; IPR011009; IPR000719; IPR017442;						899
D7SH16	20	0.0472813	0	0	-31.8624	-36.3074	0.00341797	Whole genome shotgun sequence of line PN40024, scaffold_0.assembly12x (Fragment)	VIT_00008576001	Vitis vinifera (Grape)				IPR004345;					17721507;	141
D7SPR6	20	0.0229095	0	0	-31.8624	-36.3074	0.00341797	Whole genome shotgun sequence of line PN40024, scaffold_23.assembly12x (Fragment)	VIT_00019117001	Vitis vinifera (Grape)	GO:0016020	membrane		IPR001727;					17721507;	291
D7SPV8	20	0.0167504	0	0	-31.8624	-36.3074	0.00341797	Whole genome shotgun sequence of line PN40024, scaffold_226.assembly12x (Fragment)	VIT_00004102001	Vitis vinifera (Grape)				IPR007374; IPR010759; IPR015947;					17721507;	398
D7SS14	20	0.0416667	0	0	-31.8624	-36.3074	0.00341797	Whole genome shotgun sequence of line PN40024, scaffold_54.assembly12x (Fragment)	VIT_00029554001	Vitis vinifera (Grape)	GO:0005783	endoplasmic reticulum		IPR003388;					17721507;	160
D7SXB7	20	0.0628931	0	0	-31.8624	-36.3074	0.00341797	Whole genome shotgun sequence of line PN40024, scaffold_108.assembly12x (Fragment)	VIT_00011412001	Vitis vinifera (Grape)				IPR003854;					17721507;	106
D7SY60	20	0.0129199	0	0	-31.8624	-36.3074	0.00341797	Whole genome shotgun sequence of line PN40024, scaffold_77.assembly12x (Fragment)	VIT_00035040001	Vitis vinifera (Grape)				IPR000555;					17721507;	516
D7T487	20	0.0239808	0	0	-31.8624	-36.3074	0.00341797	Whole genome shotgun sequence of line PN40024, scaffold_67.assembly12x (Fragment)	VIT_00032633001	Vitis vinifera (Grape)	GO:0003676; GO:0000166; GO:0008270	nucleic acid binding; nucleotide binding; zinc ion binding	Metal-binding; Zinc; Zinc-finger	IPR012677; IPR000504; IPR013084; IPR001878;					17721507;	278
D7TBS1	20	0.0240674	0	0	-31.8624	-36.3074	0.00341797	Whole genome shotgun sequence of line PN40024, scaffold_16.assembly12x (Fragment)	VIT_00015426001	Vitis vinifera (Grape)				IPR000073;					17721507;	277
D7TCK8	20	0.0207684	0	0	-31.8624	-36.3074	0.00341797	Whole genome shotgun sequence of line PN40024, scaffold_16.assembly12x (Fragment)	VIT_00015149001	Vitis vinifera (Grape)			Repeat; WD repeat	IPR020472; IPR015943; IPR001680; IPR011046; IPR019782; IPR019775; IPR017986; IPR019781;					17721507;	321
D7TJK9	20	0.0192123	0	0	-31.8624	-36.3074	0.00341797	Whole genome shotgun sequence of line PN40024, scaffold_3.assembly12x (Fragment)	VIT_00021209001	Vitis vinifera (Grape)				IPR007751;					17721507;	347
D7TN95	20	0.0258398	0	0	-31.8624	-36.3074	0.00341797	Whole genome shotgun sequence of line PN40024, scaffold_26.assembly12x (Fragment)	VIT_00020000001	Vitis vinifera (Grape)	GO:0005783; GO:0006633; GO:0005506; GO:0055114; GO:0016491	endoplasmic reticulum; fatty acid biosynthetic process; iron ion binding; oxidation reduction; oxidoreductase activity		IPR006694;					17721507;	258
D7TUS1	20	0.0114548	0	0	-31.8624	-36.3074	0.00341797	Whole genome shotgun sequence of line PN40024, scaffold_30.assembly12x (Fragment)	VIT_00021907001	Vitis vinifera (Grape)	GO:0005524; GO:0006468; GO:0004674	ATP binding; protein amino acid phosphorylation; protein serine/threonine kinase activity	ATP-binding; Kinase; Nucleotide-binding; Serine/threonine-protein kinase; Transferase	IPR011009; IPR000719; IPR017441; IPR017442; IPR008271; IPR002290;			Protein kinase superfamily		17721507;	582
D7TW71	20	0.0282486	0	0	-31.8624	-36.3074	0.00341797	Whole genome shotgun sequence of line PN40024, scaffold_25.assembly12x (Fragment)	VIT_00019856001	Vitis vinifera (Grape)			Nucleus; Ribosome biogenesis; rRNA processing	IPR009292;					17721507;	236
D7U027	20	0.02442	0	0	-31.8624	-36.3074	0.00341797	Whole genome shotgun sequence of line PN40024, scaffold_2.assembly12x (Fragment)	VIT_00016881001	Vitis vinifera (Grape)	GO:0016791	phosphatase activity		IPR006383; IPR006384; IPR016965;					17721507;	273
D7U1B0	20	0.0289855	0	0	-31.8624	-36.3074	0.00341797	Whole genome shotgun sequence of line PN40024, scaffold_37.assembly12x (Fragment)	VIT_00023603001	Vitis vinifera (Grape)	GO:0005515	protein binding		IPR001478;					17721507;	230
D7U877	20	0.0197239	0	0	-31.8624	-36.3074	0.00341797	Whole genome shotgun sequence of line PN40024, scaffold_70.assembly12x (Fragment)	VIT_00034241001	Vitis vinifera (Grape)	GO:0003824; GO:0044237; GO:0050662	catalytic activity; cellular metabolic process; coenzyme binding		IPR001509; IPR016040;					17721507;	338
D7UD50	20	0.0184162	0	0	-31.8624	-36.3074	0.00341797	Whole genome shotgun sequence of line PN40024, scaffold_78.assembly12x (Fragment)	VIT_00035161001	Vitis vinifera (Grape)	GO:0009058; GO:0016779	biosynthetic process; nucleotidyltransferase activity		IPR004821; IPR004820; IPR014729;					17721507;	362
E0CQB6	20	0.0119261	0	0	-31.8624	-36.3074	0.00341797	Whole genome shotgun sequence of line PN40024, scaffold_1.assembly12x (Fragment)	VIT_00009971001	Vitis vinifera (Grape)				IPR006630; IPR011991;					17721507;	559
O04421	20	0.0550964	0	0	-31.8624	-36.3074	0.00341797	Signal recognition particle 14 kDa protein (SRP14)	SRP14 At2g43640 F18O19.25	Arabidopsis thaliana (Mouse-ear cress)	GO:0008312; GO:0006614; GO:0030942; GO:0045900; GO:0005515; GO:0005786	7S RNA binding; SRP-dependent cotranslational protein targeting to membrane; endoplasmic reticulum signal peptide binding; negative regulation of translational elongation; protein binding; signal recognition particle, endoplasmic reticulum targeting	Complete proteome; Cytoplasm; RNA-binding; Ribonucleoprotein; Signal recognition particle	IPR003210; IPR009018;			SRP14 family		10617197; 14593172;	121
O81829	20	0.0108932	0	0	-31.8624	-36.3074	0.00341797	Indole-3-acetic acid-amido synthetase GH3.5 (EC 6.3.2.-) (Auxin-responsive GH3-like protein 5) (AtGH3-5)	GH3.5 At4g27260 M4I22.70	Arabidopsis thaliana (Mouse-ear cress)	GO:0010252; GO:0010279; GO:0009733	auxin homeostasis; indole-3-acetic acid amido synthetase activity; response to auxin stimulus	Complete proteome; Ligase	IPR004993;	6.3.2.-		IAA-amido conjugating enzyme family		10617198; 14593172; 15659623; 12036261	612
Q1JRA2	20	0.0124378	0	0	-31.8624	-36.3074	0.00341797	Sodium/hydrogen exchanger	nhx4	Solanum lycopersicum (Tomato) (Lycopersicon esculentum)	GO:0016021; GO:0006885; GO:0006814; GO:0015385	integral to membrane; regulation of pH; sodium ion transport; sodium:hydrogen antiporter activity	Antiport; Ion transport; Membrane; Sodium; Sodium transport; Transmembrane; Transport	IPR006153; IPR018422; IPR018407; IPR004709;			Monovalent cation:proton antiporter 1 (CPA1) transporter (TC 2.A.36) family			536
Q6R7N3	20	0.0191022	0	0	-31.8624	-36.3074	0.00341797	Putative WRKY transcription factor 30		Vitis aestivalis (Grape)	GO:0005634; GO:0045449; GO:0043565; GO:0003700; GO:0006350	nucleus; regulation of transcription; sequence-specific DNA binding; sequence-specific DNA binding transcription factor activity; transcription	DNA-binding; Nucleus; Transcription; Transcription regulation	IPR003657;						349
Q6RIB7	20	0.015015	0	0	-31.8624	-36.3074	0.00341797	Enolase (EC 4.2.1.11)		Glycine max (Soybean) (Glycine hispida)	GO:0008415; GO:0009986; GO:0006096; GO:0000287; GO:0004634; GO:0000015	acyltransferase activity; cell surface; glycolysis; magnesium ion binding; phosphopyruvate hydratase activity; phosphopyruvate hydratase complex	Acyltransferase; Glycolysis; Lyase; Magnesium; Transferase	IPR000941; IPR020810; IPR020809; IPR020811;	4.2.1.11		Enolase family			444
Q9LMJ4	20	0.0111297	0	0	-31.8624	-36.3074	0.00341797	At1g07000/F10K1_20 (F10K1.28 protein)	At1g07000 F10K1.28	Arabidopsis thaliana (Mouse-ear cress)	GO:0005829; GO:0000145; GO:0006887; GO:0005634; GO:0005886	cytosol; exocyst; exocytosis; nucleus; plasma membrane	Complete proteome	IPR016159; IPR004140;					11130712;	599
Q9M0B9	20	0.037037	0	0	-31.8624	-36.3074	0.00341797	At4g30410 (BHLH transcription factor) (Putative uncharacterized protein AT4g30410) (Putative uncharacterized protein At4g30410)	bHLH eta At4g30410	Arabidopsis thaliana (Mouse-ear cress)	GO:0005634; GO:0030528	nucleus; transcription regulator activity	Complete proteome	IPR011598;					10617198;	180
Q9M343	20	0.0136893	0	0	-31.8624	-36.3074	0.00341797	Putative uncharacterized protein F5K20_130	F5K20_130 At3g53830	Arabidopsis thaliana (Mouse-ear cress)			Complete proteome; Repeat	IPR000408; IPR009091;					11130713	487
A5ADJ2	19	0.0147975	0	0	-31.8994	-36.2334	0.00341797	Putative uncharacterized protein	VITISV_017553	Vitis vinifera (Grape)										428
A5AL89	19	0.00885781	0	0	-31.8994	-36.2334	0.00341797	Putative uncharacterized protein	VITISV_037210	Vitis vinifera (Grape)				IPR011659;						715
A5AMX3	19	0.0281481	0	0	-31.8994	-36.2334	0.00341797	Putative uncharacterized protein	VITISV_041106	Vitis vinifera (Grape)				IPR013097; IPR011008;						225
A5APD7	19	0.0189055	0	0	-31.8994	-36.2334	0.00341797	Putative uncharacterized protein	VITISV_033678	Vitis vinifera (Grape)				IPR013094;						335
A5BFQ1	19	0.0135328	0	0	-31.8994	-36.2334	0.00341797	Putative uncharacterized protein	VITISV_017226	Vitis vinifera (Grape)	GO:0005515	protein binding	Leucine-rich repeat; Repeat	IPR001611; IPR013210;						468
A5BNK6	19	0.00689155	0	0	-31.8994	-36.2334	0.00341797	Putative uncharacterized protein	VITISV_035399	Vitis vinifera (Grape)	GO:0006629; GO:0004607	lipid metabolic process; phosphatidylcholine-sterol O-acyltransferase activity		IPR003386;						919
A5BSF5	19	0.0120177	0	0	-31.8994	-36.2334	0.00341797	Putative uncharacterized protein	VITISV_010700	Vitis vinifera (Grape)	GO:0005622; GO:0003676; GO:0008270	intracellular; nucleic acid binding; zinc ion binding		IPR007087; IPR015880; IPR013087;						527
A5BSV9	19	0.0136201	0	0	-31.8994	-36.2334	0.00341797	Putative uncharacterized protein	VITISV_006321	Vitis vinifera (Grape)	GO:0005525; GO:0003924	GTP binding; GTPase activity	GTP-binding; Nucleotide-binding	IPR015256; IPR000795; IPR009001; IPR004161; IPR009000;						465
A5BZ57	19	0.0422222	0	0	-31.8994	-36.2334	0.00341797	Putative uncharacterized protein	VITISV_028194	Vitis vinifera (Grape)	GO:0005509	calcium ion binding	Calcium	IPR018248; IPR011992; IPR018247; IPR018249; IPR002048;						150
A5C5R2	19	0.0127431	0	0	-31.8994	-36.2334	0.00341797	Putative uncharacterized protein	VITISV_037025	Vitis vinifera (Grape)	GO:0009058	biosynthetic process		IPR001296;						497
A5C628	19	0.00604903	0	0	-31.8994	-36.2334	0.00341797	Putative uncharacterized protein	VITISV_038366	Vitis vinifera (Grape)	GO:0005852; GO:0003743	eukaryotic translation initiation factor 3 complex; translation initiation factor activity	Cytoplasm; Initiation factor; Protein biosynthesis	IPR008905; IPR000717; IPR011991;		PCI domain (1)				1047
B9I5N0	19	0.0187933	0	0	-31.8994	-36.2334	0.00341797	Serine/threonine-protein phosphatase (EC 3.1.3.16)	POPTRDRAFT_895535	Populus trichocarpa (Western balsam poplar) (Populus balsamifera subsp. trichocarpa)	GO:0004721	phosphoprotein phosphatase activity	Hydrolase; Iron	IPR004843; IPR006186;	3.1.3.16		PPP phosphatase family		16973872;	337
B9N133	19	0.0298742	0	0	-31.8994	-36.2334	0.00341797	Predicted protein (Fragment)	POPTRDRAFT_923624	Populus trichocarpa (Western balsam poplar) (Populus balsamifera subsp. trichocarpa)									16973872;	212
B9R7H1	19	0.00629556	0	0	-31.8994	-36.2334	0.00341797	Hydrolase, putative	RCOM_1591720	Ricinus communis (Castor bean)	GO:0016787	hydrolase activity	Hydrolase	IPR004843;						1006
B9R8Q9	19	0.0163652	0	0	-31.8994	-36.2334	0.00341797	Protein phosphatase 2c, putative (EC 3.1.3.16)	RCOM_1601680	Ricinus communis (Castor bean)	GO:0046872; GO:0006470; GO:0004722; GO:0008287	metal ion binding; protein amino acid dephosphorylation; protein serine/threonine phosphatase activity; protein serine/threonine phosphatase complex	Hydrolase; Magnesium; Metal-binding; Protein phosphatase	IPR015655; IPR001932; IPR000222; IPR014045;	3.1.3.16		PP2C family			387
B9RBP6	19	0.0109573	0	0	-31.8994	-36.2334	0.00341797	Heat shock protein 70 (HSP70)-interacting protein, putative	RCOM_1679700	Ricinus communis (Castor bean)	GO:0005488; GO:0006950	binding; response to stress	Repeat; Stress response; TPR repeat	IPR006636; IPR001440; IPR013026; IPR011990; IPR019734;						578
B9RDG1	19	0.0122977	0	0	-31.8994	-36.2334	0.00341797	Calcium lipid binding protein, putative	RCOM_1612600	Ricinus communis (Castor bean)			Repeat	IPR000008; IPR008973; IPR018029; IPR020477;		C2 domain (1)				515
B9RFF6	19	0.00637156	0	0	-31.8994	-36.2334	0.00341797	Eukaryotic translation initiation factor 3 subunit, putative	RCOM_1434190	Ricinus communis (Castor bean)	GO:0003743	translation initiation factor activity	Initiation factor; Protein biosynthesis	IPR000717;						994
B9RNB2	19	0.019979	0	0	-31.8994	-36.2334	0.00341797	WRKY transcription factor, putative	RCOM_1346340	Ricinus communis (Castor bean)	GO:0005634; GO:0045449; GO:0043565; GO:0003700; GO:0006350	nucleus; regulation of transcription; sequence-specific DNA binding; sequence-specific DNA binding transcription factor activity; transcription	DNA-binding; Nucleus; Transcription; Transcription regulation	IPR003657;						317
B9RRU8	19	0.0131944	0	0	-31.8994	-36.2334	0.00341797	Ferrochelatase (EC 4.99.1.1)	RCOM_0798270	Ricinus communis (Castor bean)	GO:0005737; GO:0004325; GO:0006783	cytoplasm; ferrochelatase activity; heme biosynthetic process	Heme biosynthesis; Iron; Lyase; Porphyrin biosynthesis	IPR001015; IPR019772;	4.99.1.1		Ferrochelatase family			480
B9RSE7	19	0.0490956	0	0	-31.8994	-36.2334	0.00341797	Putative uncharacterized protein	RCOM_1242430	Ricinus communis (Castor bean)										129
B9RUE6	19	0.0248366	0	0	-31.8994	-36.2334	0.00341797	Nuclease, putative	RCOM_0852190	Ricinus communis (Castor bean)	GO:0003676; GO:0004523	nucleic acid binding; ribonuclease H activity		IPR012337; IPR009027; IPR002156; IPR011320;						255
B9RZ84	19	0.0128726	0	0	-31.8994	-36.2334	0.00341797	Glutaredoxin, grx, putative	RCOM_0936190	Ricinus communis (Castor bean)	GO:0045454; GO:0009055; GO:0015035	cell redox homeostasis; electron carrier activity; protein disulfide oxidoreductase activity		IPR002109; IPR004480; IPR017936; IPR012336; IPR013766; IPR012335;						492
B9S418	19	0.025641	0	0	-31.8994	-36.2334	0.00341797	Ribosome recycling factor, putative	RCOM_0557650	Ricinus communis (Castor bean)	GO:0005737; GO:0006355; GO:0003700; GO:0006415	cytoplasm; regulation of transcription, DNA-dependent; sequence-specific DNA binding transcription factor activity; translational termination		IPR020899; IPR002661; IPR015998;						247
B9S4C2	19	0.0173042	0	0	-31.8994	-36.2334	0.00341797	2-deoxyglucose-6-phosphate phosphatase, putative	RCOM_0689400	Ricinus communis (Castor bean)	GO:0003824	catalytic activity		IPR005834;						366
B9S5C5	19	0.016844	0	0	-31.8994	-36.2334	0.00341797	Protein phosphatase 2c, putative (EC 3.1.3.16)	RCOM_1359910	Ricinus communis (Castor bean)	GO:0046872; GO:0006470; GO:0004722; GO:0008287	metal ion binding; protein amino acid dephosphorylation; protein serine/threonine phosphatase activity; protein serine/threonine phosphatase complex	Hydrolase; Magnesium; Metal-binding; Protein phosphatase	IPR015655; IPR001932; IPR000222; IPR014045;	3.1.3.16		PP2C family			376
B9S7C0	19	0.0194274	0	0	-31.8994	-36.2334	0.00341797	Eukaryotic translation initiation factor 3 subunit, putative	RCOM_0776150	Ricinus communis (Castor bean)	GO:0003743	translation initiation factor activity	Initiation factor; Protein biosynthesis; Repeat; WD repeat	IPR020472; IPR015943; IPR001680; IPR011046; IPR019782; IPR019775; IPR017986; IPR019781;						326
B9S7G4	19	0.0158333	0	0	-31.8994	-36.2334	0.00341797	Carboxylesterase np, putative	RCOM_0641750	Ricinus communis (Castor bean)	GO:0003824	catalytic activity		IPR000073; IPR000639;						400
B9S7U0	19	0.0242656	0	0	-31.8994	-36.2334	0.00341797	Putative uncharacterized protein	RCOM_1381640	Ricinus communis (Castor bean)										261
B9SC93	19	0.0112894	0	0	-31.8994	-36.2334	0.00341797	Nicotinate phosphoribosyltransferase, putative	RCOM_1409980	Ricinus communis (Castor bean)	GO:0009435; GO:0004516; GO:0004514	NAD biosynthetic process; nicotinate phosphoribosyltransferase activity; nicotinate-nucleotide diphosphorylase (carboxylating) activity	Glycosyltransferase; Transferase	IPR015977; IPR007229; IPR006405; IPR002638;						561
B9SHF1	19	0.0216155	0	0	-31.8994	-36.2334	0.00341797	Putative uncharacterized protein	RCOM_1120980	Ricinus communis (Castor bean)										293
B9SJW6	19	0.0106443	0	0	-31.8994	-36.2334	0.00341797	Catalytic, putative	RCOM_0576870	Ricinus communis (Castor bean)				IPR013326; IPR016969;						595
B9SKR7	19	0.0172101	0	0	-31.8994	-36.2334	0.00341797	Putative uncharacterized protein	RCOM_1604350	Ricinus communis (Castor bean)	GO:0006914; GO:0005737	autophagy; cytoplasm		IPR007239;						368
B9SME7	19	0.0264993	0	0	-31.8994	-36.2334	0.00341797	Calmodulin, putative (EC 1.3.1.74)	RCOM_1073670	Ricinus communis (Castor bean)	GO:0032440; GO:0005509; GO:0055114	2-alkenal reductase activity; calcium ion binding; oxidation reduction	Calcium; Oxidoreductase; Repeat	IPR018248; IPR011992; IPR018247; IPR018249; IPR002048; IPR008080; IPR019577;	1.3.1.74					239
B9SVS1	19	0.0465686	0	0	-31.8994	-36.2334	0.00341797	Putative uncharacterized protein	RCOM_0255020	Ricinus communis (Castor bean)										136
B9SX19	19	0.0383838	0	0	-31.8994	-36.2334	0.00341797	Transporter, putative	RCOM_1259420	Ricinus communis (Castor bean)				IPR007262;						165
B9SY92	19	0.0197917	0	0	-31.8994	-36.2334	0.00341797	Putative uncharacterized protein	RCOM_0845420	Ricinus communis (Castor bean)	GO:0005856; GO:0006909	cytoskeleton; phagocytosis		IPR006816;						320
B9T526	19	0.0202343	0	0	-31.8994	-36.2334	0.00341797	Late embryogenesis abundant protein Lea14-A, putative	RCOM_0211380	Ricinus communis (Castor bean)	GO:0009269	response to desiccation		IPR013783; IPR004864; IPR013990;						313
B9T6E8	19	0.0267229	0	0	-31.8994	-36.2334	0.00341797	Ubiquitin-conjugating enzyme E2 j2, putative (EC 6.3.2.19)	RCOM_0333490	Ricinus communis (Castor bean)	GO:0051246; GO:0004842	regulation of protein metabolic process; ubiquitin-protein ligase activity	Ligase	IPR016135; IPR000608;	6.3.2.19		Ubiquitin-conjugating enzyme family			237
D7SNC2	19	0.024453	0	0	-31.8994	-36.2334	0.00341797	Whole genome shotgun sequence of line PN40024, scaffold_61.assembly12x (Fragment)	VIT_00031487001	Vitis vinifera (Grape)	GO:0015031	protein transport		IPR005024;					17721507;	259
D7STK2	19	0.0462287	0	0	-31.8994	-36.2334	0.00341797	Whole genome shotgun sequence of line PN40024, scaffold_8.assembly12x (Fragment)	VIT_00035327001	Vitis vinifera (Grape)	GO:0006450	regulation of translational fidelity		IPR003837;					17721507;	137
D7SU92	19	0.0703704	0	0	-31.8994	-36.2334	0.00341797	Whole genome shotgun sequence of line PN40024, scaffold_8.assembly12x (Fragment)	VIT_00035615001	Vitis vinifera (Grape)									17721507;	90
D7SW53	19	0.0331588	0	0	-31.8994	-36.2334	0.00341797	Whole genome shotgun sequence of line PN40024, scaffold_31.assembly12x (Fragment)	VIT_00022222001	Vitis vinifera (Grape)									17721507;	191
D7SY12	19	0.0196687	0	0	-31.8994	-36.2334	0.00341797	Whole genome shotgun sequence of line PN40024, scaffold_105.assembly12x (Fragment)	VIT_00011158001	Vitis vinifera (Grape)	GO:0016791	phosphatase activity		IPR011948; IPR004274;					17721507;	322
D7TL75	19	0.0199161	0	0	-31.8994	-36.2334	0.00341797	Whole genome shotgun sequence of line PN40024, scaffold_82.assembly12x (Fragment)	VIT_00036287001	Vitis vinifera (Grape)	GO:0005524; GO:0005737; GO:0004821; GO:0006427	ATP binding; cytoplasm; histidine-tRNA ligase activity; histidyl-tRNA aminoacylation		IPR004154; IPR004516;					17721507;	318
D7TM34	19	0.0152244	0	0	-31.8994	-36.2334	0.00341797	Whole genome shotgun sequence of line PN40024, scaffold_19.assembly12x (Fragment)	VIT_00016191001	Vitis vinifera (Grape)	GO:0016597; GO:0008152	amino acid binding; metabolic process		IPR002912;					17721507;	416
D7TWQ4	19	0.0165361	0	0	-31.8994	-36.2334	0.00341797	Whole genome shotgun sequence of line PN40024, scaffold_66.assembly12x (Fragment)	VIT_00032479001	Vitis vinifera (Grape)	GO:0051287; GO:0055114; GO:0016616	NAD or NADH binding; oxidation reduction; oxidoreductase activity, acting on the CH-OH group of donors, NAD or NADP as acceptor	Oxidoreductase	IPR006139; IPR006140; IPR016040;			D-isomer specific 2-hydroxyacid dehydrogenase family		17721507;	383
D7TYC8	19	0.0216895	0	0	-31.8994	-36.2334	0.00341797	Whole genome shotgun sequence of line PN40024, scaffold_166.assembly12x (Fragment)	VIT_00001680001	Vitis vinifera (Grape)	GO:0003676; GO:0000166	nucleic acid binding; nucleotide binding		IPR012677; IPR000504;					17721507;	292
D7U2P0	19	0.0160745	0	0	-31.8994	-36.2334	0.00341797	Whole genome shotgun sequence of line PN40024, scaffold_5.assembly12x (Fragment)	VIT_00028192001	Vitis vinifera (Grape)	GO:0046872; GO:0006470; GO:0004722; GO:0008287	metal ion binding; protein amino acid dephosphorylation; protein serine/threonine phosphatase activity; protein serine/threonine phosphatase complex	Hydrolase; Magnesium; Metal-binding; Protein phosphatase	IPR015655; IPR001932; IPR000222; IPR014045;					17721507;	394
D7U4C1	19	0.0087236	0	0	-31.8994	-36.2334	0.00341797	Whole genome shotgun sequence of line PN40024, scaffold_44.assembly12x (Fragment)	VIT_00026462001	Vitis vinifera (Grape)	GO:0005524; GO:0006468; GO:0004674	ATP binding; protein amino acid phosphorylation; protein serine/threonine kinase activity	ATP-binding; Kinase; Nucleotide-binding; Serine/threonine-protein kinase; Transferase	IPR011009; IPR000719; IPR017441; IPR014729; IPR017442; IPR008271;			Protein kinase superfamily		17721507;	726
D7U4E2	19	0.0105556	0	0	-31.8994	-36.2334	0.00341797	Whole genome shotgun sequence of line PN40024, scaffold_44.assembly12x (Fragment)	VIT_00026487001	Vitis vinifera (Grape)	GO:0005524; GO:0006468; GO:0004674	ATP binding; protein amino acid phosphorylation; protein serine/threonine kinase activity	ATP-binding; Nucleotide-binding	IPR011009; IPR015748; IPR000719; IPR017441; IPR017442; IPR002290;					17721507;	600
D7U4Q9	19	0.0178908	0	0	-31.8994	-36.2334	0.00341797	Whole genome shotgun sequence of line PN40024, scaffold_38.assembly12x (Fragment)	VIT_00023864001	Vitis vinifera (Grape)	GO:0000139; GO:0016021; GO:0005338; GO:0005351	Golgi membrane; integral to membrane; nucleotide-sugar transmembrane transporter activity; sugar:hydrogen symporter activity	Membrane; Sugar transport; Transmembrane; Transmembrane helix; Transport	IPR007271; IPR021189; IPR004689;					17721507;	354
D7U5G9	19	0.0301587	0	0	-31.8994	-36.2334	0.00341797	Whole genome shotgun sequence of line PN40024, scaffold_38.assembly12x (Fragment)	VIT_00024173001	Vitis vinifera (Grape)	GO:0005622; GO:0008270	intracellular; zinc ion binding		IPR000315;					17721507;	210
D7U6B9	19	0.0236318	0	0	-31.8994	-36.2334	0.00341797	Whole genome shotgun sequence of line PN40024, scaffold_174.assembly12x (Fragment)	VIT_00001907001	Vitis vinifera (Grape)	GO:0000166	nucleotide binding		IPR004130;					17721507;	268
D7UBR9	19	0.0179924	0	0	-31.8994	-36.2334	0.00341797	Whole genome shotgun sequence of line PN40024, scaffold_74.assembly12x (Fragment)	VIT_00034664001	Vitis vinifera (Grape)			Repeat; WD repeat	IPR015943; IPR001680; IPR011046; IPR019782; IPR017986; IPR019781;					17721507;	352
E0CQ54	19	0.0336879	0	0	-31.8994	-36.2334	0.00341797	Whole genome shotgun sequence of line PN40024, scaffold_1.assembly12x (Fragment)	VIT_00009900001	Vitis vinifera (Grape)				IPR016635; IPR022775; IPR011012;					17721507;	188
E0CV91	19	0.0388548	0	0	-31.8994	-36.2334	0.00341797	Whole genome shotgun sequence of line PN40024, scaffold_98.assembly12x (Fragment)	VIT_00038604001	Vitis vinifera (Grape)				IPR001810; IPR022364;		F-box domain (1)			17721507;	163
O81503	19	0.0112693	0	0	-31.8994	-36.2334	0.00341797	F9D12.18 protein	F9D12.18	Arabidopsis thaliana (Mouse-ear cress)	GO:0005524; GO:0005737; GO:0006457; GO:0051082	ATP binding; cytoplasm; protein folding; unfolded protein binding	ATP-binding; Chaperone; Cytoplasm; Nucleotide-binding	IPR012719; IPR017998; IPR002194; IPR002423;			TCP-1 chaperonin family			562
Q56XT1	19	0.0145929	0	0	-31.8994	-36.2334	0.00341797	Elongation factor G (Fragment)	At1g62750	Arabidopsis thaliana (Mouse-ear cress)	GO:0005525; GO:0003924; GO:0003746	GTP binding; GTPase activity; translation elongation factor activity	Elongation factor; GTP-binding; Nucleotide-binding; Protein biosynthesis	IPR000795; IPR005225; IPR009000;						434
Q8L7K9	19	0.0104338	0	0	-31.8994	-36.2334	0.00341797	Malic enzyme	At4g00570	Arabidopsis thaliana (Mouse-ear cress)	GO:0005524; GO:0051287; GO:0009507; GO:0050897; GO:0004471; GO:0006108; GO:0005739; GO:0055114; GO:0042803; GO:0008270	ATP binding; NAD or NADH binding; chloroplast; cobalt ion binding; malate dehydrogenase (decarboxylating) activity; malate metabolic process; mitochondrion; oxidation reduction; protein homodimerization activity; zinc ion binding	Complete proteome; Metal-binding; Oxidoreductase	IPR015884; IPR012301; IPR012302; IPR001891; IPR016040;			Malic enzymes family		10617198;	607
Q8W5B0	19	0.0251323	0	0	-31.8994	-36.2334	0.00341797	Alpha-expansin 3		Cucumis sativus (Cucumber)	GO:0005576; GO:0016020; GO:0009664	extracellular region; membrane; plant-type cell wall organization	Membrane	IPR014733; IPR009009; IPR007118; IPR007117; IPR002963; IPR007112; IPR005132;		Expansin-like CBD domain (1); Expansin-like EG45 domain (1)	Expansin family		11710397	252
Q9LTC4	19	0.0222222	0	0	-31.8994	-36.2334	0.00341797	At3g23250 (MYB transcription factor) (Myb-related transcription factor) (Putative myb-related transcription factor)	At3g23250	Arabidopsis thaliana (Mouse-ear cress)	GO:0003677; GO:0005634; GO:0045449; GO:0009733; GO:0046686; GO:0010200; GO:0009723; GO:0009753; GO:0009651	DNA binding; nucleus; regulation of transcription; response to auxin stimulus; response to cadmium ion; response to chitin; response to ethylene stimulus; response to jasmonic acid stimulus; response to salt stress	Complete proteome; DNA-binding; Nucleus; Repeat	IPR009057; IPR012287; IPR017930; IPR014778; IPR015495; IPR001005;					11130713;	285
Q9LYG7	19	0.0681004	0	0	-31.8994	-36.2334	0.00341797	Putative uncharacterized protein T22P22_20	T22P22_20 At5g11630	Arabidopsis thaliana (Mouse-ear cress)			Complete proteome						11130714	93
Q9M158	19	0.0135908	0	0	-31.8994	-36.2334	0.00341797	Uncharacterized protein At4g01050	At4g01050 F2N1.31	Arabidopsis thaliana (Mouse-ear cress)	GO:0009941; GO:0009535; GO:0042742; GO:0009772; GO:0005515	chloroplast envelope; chloroplast thylakoid membrane; defense response to bacterium; photosynthetic electron transport in photosystem II; protein binding	3D-structure; Complete proteome	IPR001763;		Rhodanese domain (1)			10617198; 14593172; 15014235; 15576557	466
Q9SZD4	19	0.0142965	0	0	-31.8994	-36.2334	0.00341797	26S proteasome regulatory subunit 4 homolog A (26S proteasome AAA-ATPase subunit RPT2a) (26S proteasome subunit 4 homolog A) (Protein HALTED ROOT) (Regulatory particle triple-A ATPase subunit 2a)	RPT2A HLR At4g29040 F19B15.70 F25O24.6	Arabidopsis thaliana (Mouse-ear cress)	GO:0005524; GO:0005737; GO:0010386; GO:0009965; GO:0010078; GO:0016020; GO:0035266; GO:0009933; GO:0017111; GO:0005634; GO:0043161; GO:0043248; GO:0000502; GO:0046686; GO:0009408; GO:0051788; GO:0048829	ATP binding; cytoplasm; lateral root primordium development; leaf morphogenesis; maintenance of root meristem identity; membrane; meristem growth; meristem structural organization; nucleoside-triphosphatase activity; nucleus; proteasomal ubiquitin-dependent protein catabolic process; proteasome assembly; proteasome complex; response to cadmium ion; response to heat; response to misfolded protein;…	ATP-binding; Complete proteome; Cytoplasm; Nucleotide-binding; Nucleus; Proteasome	IPR005937; IPR003593; IPR003959; IPR003960;			AAA ATPase family		10417703; 15073153; 10617198; 14593172; 17971041; 19500299; 19321709	443
Q9XI32	19	0.0430839	0	0	-31.8994	-36.2334	0.00341797	F9L1.32 protein (Putative uncharacterized protein At1g15370) (Putative uncharacterized protein At1g15370/F9L1_32)	At1g15370/F9L1_32 At1g15370 F9L1.32	Arabidopsis thaliana (Mouse-ear cress)	GO:0006810	transport	Complete proteome	IPR011012;					11130712;	147
Q9ZV88	19	0.0194872	0	0	-31.8994	-36.2334	0.00341797	BES1/BZR1 homolog protein 4	BEH4 At1g78700 F9K20.26	Arabidopsis thaliana (Mouse-ear cress)	GO:0030528	transcription regulator activity	Complete proteome; Phosphoprotein	IPR008540;			BZR/LAT61 family		11130712; 14593172; 15680330	325
Q43840	62	0.0424367	5	0.00342231	-12.9865	-1.82009	0.00380165	NADH dehydrogenase (EC 1.6.99.3)		Solanum tuberosum (Potato)	GO:0051539; GO:0010181; GO:0051287; GO:0008137; GO:0055114	4 iron, 4 sulfur cluster binding; FMN binding; NAD or NADH binding; NADH dehydrogenase (ubiquinone) activity; oxidation reduction	Oxidoreductase	IPR001949; IPR019575; IPR011537; IPR011538; IPR019554;	1.6.99.3					487
D7TB77	61	0.0244098	5	0.0020008	-12.9982	-1.79663	0.00380165	Beta-galactosidase (EC 3.2.1.23) (Fragment)	VIT_00015203001	Vitis vinifera (Grape)	GO:0005975; GO:0043169; GO:0004553; GO:0005529	carbohydrate metabolic process; cation binding; hydrolase activity, hydrolyzing O-glycosyl compounds; sugar binding	Glycosidase; Hydrolase	IPR008979; IPR019801; IPR017853; IPR013781; IPR001944; IPR000922;	3.2.1.23	SUEL-type lectin domain (1)	Glycosyl hydrolase 35 family		17721507;	833
[truncated: 83 more rows]
