# Supplementary material for: Transcriptomic Events Involved in Melon Mature-Fruit Abscission Comprise the Sequential Induction of Cell-Wall Degrading Genes Coupled to a Stimulation of Endo and Exocytosis
Source: PLoS One. 2013 Mar 6;8(3):e58363. doi: 10.1371/journal.pone.0058363 (PMC3590154; doi:10.1371/journal.pone.0058363)
Supplement: Table S5 — Genes up-regulated during MFA in both the first and second experiments (early and late induction of melon MFA). (XLS) [file pone.0058363.s016.xls]

## Sheet: Hoja1
Supplemental Table 5. Genes up-regulated during mature-fruit abscission in both the first and second experiments
ProteinID	Protein names	Gene names	Organism	Gene Ontology ID	Gene Ontology	Keywords	InterPro	EC numbers	Domains	Protein family	Mapped PubMed ID	PubMed ID	Length
A5B0N0	Putative uncharacterized protein	VITISV_003551	Vitis vinifera (Grape)										151
A5B4U6	Putative uncharacterized protein	VITISV_014565	Vitis vinifera (Grape)	GO:0030132; GO:0030130; GO:0006886; GO:0005515; GO:0005198; GO:0016192	clathrin coat of coated pit; clathrin coat of trans-Golgi network vesicle; intracellular protein transport; protein binding; structural molecule activity; vesicle-mediated transport		IPR000996;						319
A5BDV1	Putative uncharacterized protein	VITISV_022820	Vitis vinifera (Grape)	GO:0008610; GO:0016747	lipid biosynthetic process; transferase activity, transferring acyl groups other than amino-acyl groups		IPR013747; IPR016039; IPR016038;						146
A5C7C2	Putative uncharacterized protein	VITISV_041136	Vitis vinifera (Grape)	GO:0003677; GO:0015074; GO:0000785; GO:0006333; GO:0003682; GO:0005634	DNA binding; DNA integration; chromatin; chromatin assembly or disassembly; chromatin binding; nucleus	Nucleus	IPR000953; IPR001584; IPR012337;						377
A7Q0V4	S-adenosylmethionine synthase 5 (AdoMet synthase 5) (EC 2.5.1.6) (Methionine adenosyltransferase 5) (MAT 5)	METK5 GSVIVT00028192001 LOC100243560	Vitis vinifera (Grape)	GO:0005524; GO:0005737; GO:0046872; GO:0004478; GO:0006730	ATP binding; cytoplasm; metal ion binding; methionine adenosyltransferase activity; one-carbon metabolic process	ATP-binding; Cobalt; Cytoplasm; Magnesium; Metal-binding; Nucleotide-binding; One-carbon metabolism; Potassium; Transferase	IPR022631; IPR022630; IPR022629; IPR022628; IPR002133; IPR022636;	2.5.1.6		AdoMet synthase family		17721507	391
A9PE48	Predicted protein (Putative uncharacterized protein)	POPTRDRAFT_827243	Populus trichocarpa (Western balsam poplar) (Populus balsamifera subsp. trichocarpa)	GO:0009055; GO:0020037	electron carrier activity; heme binding		IPR002326; IPR021157; IPR009056;					18230180; 16973872;	310
A9PFE8	Aquaporin, MIP family, PIP subfamily (Putative uncharacterized protein)	POPTRDRAFT_724520	Populus trichocarpa (Western balsam poplar) (Populus balsamifera subsp. trichocarpa)	GO:0016021; GO:0055085; GO:0005215	integral to membrane; transmembrane transport; transporter activity	Membrane; Transmembrane; Transport	IPR012269; IPR000425; IPR022357;			MIP/aquaporin family		18230180; 16973872;	287
B9DHZ8	AT4G20360 protein (Fragment)	AT4G20360	Arabidopsis thaliana (Mouse-ear cress)	GO:0005525; GO:0003924; GO:0005622; GO:0003746	GTP binding; GTPase activity; intracellular; translation elongation factor activity	GTP-binding; Nucleotide-binding	IPR000795; IPR009001; IPR004161; IPR004541; IPR004160; IPR009000;						287
B9GHB4	Predicted protein	POPTRDRAFT_815675	Populus trichocarpa (Western balsam poplar) (Populus balsamifera subsp. trichocarpa)	GO:0003723; GO:0000166	RNA binding; nucleotide binding		IPR012677; IPR006515; IPR002004; IPR000504;					16973872;	644
B9GPE7	Predicted protein	POPTRDRAFT_552034	Populus trichocarpa (Western balsam poplar) (Populus balsamifera subsp. trichocarpa)	GO:0004802	transketolase activity		IPR009014; IPR015941; IPR005475; IPR005478; IPR020826; IPR005476; IPR005474;					16973872;	744
B9HCQ8	Predicted protein	POPTRDRAFT_763163	Populus trichocarpa (Western balsam poplar) (Populus balsamifera subsp. trichocarpa)	GO:0007186; GO:0005525; GO:0006471; GO:0004871	G-protein coupled receptor protein signaling pathway; GTP binding; protein amino acid ADP-ribosylation; signal transducer activity	GTP-binding; Nucleotide-binding	IPR001019; IPR011025; IPR002976;					16973872;	384
B9NAX4	Predicted protein (Fragment)	POPTRDRAFT_934716 POPTRDRAFT_946514 POPTRDRAFT_947394 POPTRDRAFT_947473 POPTRDRAFT_947662 POPTRDRAFT_948736 POPTRDRAFT_948764	Populus trichocarpa (Western balsam poplar) (Populus balsamifera subsp. trichocarpa)									16973872;	63
B9RAB0	Taxadien-5-alpha-ol O-acetyltransferase, putative (EC 2.3.1.144)	RCOM_1505080	Ricinus communis (Castor bean)	GO:0008415; GO:0047672	acyltransferase activity; anthranilate N-benzoyltransferase activity	Acyltransferase; Transferase	IPR003480;	2.3.1.144					432
B9RD90	Pectinesterase (EC 3.1.1.11)	RCOM_1611040	Ricinus communis (Castor bean)	GO:0045330; GO:0005618; GO:0042545; GO:0004857; GO:0030599	aspartyl esterase activity; cell wall; cell wall modification; enzyme inhibitor activity; pectinesterase activity	Aspartyl esterase; Hydrolase	IPR012334; IPR011050; IPR018040; IPR000070; IPR006501;	3.1.1.11		Pectinesterase family			514
B9RJ42	Photosystem II 22 kDa protein, chloroplast, putative	RCOM_1030930	Ricinus communis (Castor bean)				IPR022796;						275
B9RMJ0	Adenylate kinase 1, putative (EC 2.7.4.10)	RCOM_1081020	Ricinus communis (Castor bean)	GO:0005524; GO:0004017; GO:0005737; GO:0046899; GO:0009165	ATP binding; adenylate kinase activity; cytoplasm; nucleoside triphosphate adenylate kinase activity; nucleotide biosynthetic process	Kinase; Transferase	IPR006259; IPR000850; IPR007862;	2.7.4.10		Adenylate kinase family			242
B9RNW5	CBL-interacting serine/threonine-protein kinase, putative (EC 2.7.11.17)	RCOM_0921580	Ricinus communis (Castor bean)	GO:0005524; GO:0004683; GO:0006468; GO:0007165	ATP binding; calmodulin-dependent protein kinase activity; protein amino acid phosphorylation; signal transduction	ATP-binding; Kinase; Nucleotide-binding; Serine/threonine-protein kinase; Transferase	IPR020636; IPR020660; IPR011009; IPR018451; IPR004041; IPR000719; IPR017441; IPR017442; IPR008271; IPR002290;	2.7.11.17	NAF domain (1); Protein kinase domain (1)	Protein kinase superfamily			441
B9RQY5	Protein kinase APK1A, chloroplast, putative (EC 2.7.10.2)	RCOM_0707690	Ricinus communis (Castor bean)	GO:0005524; GO:0004715; GO:0006468; GO:0004674	ATP binding; non-membrane spanning protein tyrosine kinase activity; protein amino acid phosphorylation; protein serine/threonine kinase activity	Kinase; Transferase	IPR011009; IPR000719; IPR001245; IPR008271;	2.7.10.2					448
B9RRU3	Putative uncharacterized protein	RCOM_0798120	Ricinus communis (Castor bean)										369
B9RTW0	Stem-specific protein TSJT1, putative	RCOM_0913370	Ricinus communis (Castor bean)										236
B9RZ68	Stem-specific protein TSJT1, putative	RCOM_0935920	Ricinus communis (Castor bean)										255
B9S9H3	Putative uncharacterized protein	RCOM_0885310	Ricinus communis (Castor bean)										118
B9SBY6	Apolipoprotein d, putative	RCOM_0700620	Ricinus communis (Castor bean)	GO:0005488; GO:0005215	binding; transporter activity	Lipoprotein	IPR012674; IPR011038; IPR013208; IPR022271; IPR002446; IPR022272;						187
B9SLG6	Glutamate-1-semialdehyde 2,1-aminomutase, putative (EC 5.4.3.8)	RCOM_0686430	Ricinus communis (Castor bean)	GO:0042286; GO:0030170; GO:0033014; GO:0008483	glutamate-1-semialdehyde 2,1-aminomutase activity; pyridoxal phosphate binding; tetrapyrrole biosynthetic process; transaminase activity	Isomerase; Pyridoxal phosphate	IPR004639; IPR005814; IPR015424; IPR015421; IPR015422;	5.4.3.8		Class-III pyridoxal-phosphate-dependent aminotransferase family			473
B9SMR5	Photosystem I reaction center subunit XI, chloroplast, putative	RCOM_1628230	Ricinus communis (Castor bean)	GO:0015979; GO:0009538	photosynthesis; photosystem I reaction center		IPR003757;						218
B9SN95	Prephenate dehydratase, putative (EC 4.2.1.51)	RCOM_1187000	Ricinus communis (Castor bean)	GO:0009094; GO:0004664	L-phenylalanine biosynthetic process; prephenate dehydratase activity	Lyase	IPR001086; IPR018528;	4.2.1.51					394
B9SQB9	Ran-binding protein, putative	RCOM_0980270	Ricinus communis (Castor bean)	GO:0046907	intracellular transport		IPR015007; IPR011993; IPR000156;						445
B9SQS6	3-isopropylmalate dehydratase, putative (EC 4.2.1.33)	RCOM_1217320	Ricinus communis (Castor bean)	GO:0003861; GO:0008652	3-isopropylmalate dehydratase activity; cellular amino acid biosynthetic process	Lyase	IPR015931; IPR015937; IPR001030; IPR015932; IPR015936;	4.2.1.33					621
B9SSU2	Aldo-keto reductase, putative	RCOM_0792540	Ricinus communis (Castor bean)	GO:0055114; GO:0016491	oxidation reduction; oxidoreductase activity		IPR001395;						379
B9SVH0	40S ribosomal protein sa, putative	RCOM_1264680	Ricinus communis (Castor bean)	GO:0015935; GO:0003735; GO:0006412	small ribosomal subunit; structural constituent of ribosome; translation	Ribonucleoprotein; Ribosomal protein	IPR001865; IPR018130; IPR005707;			Ribosomal protein S2P family			309
B9SWM8	UDP-glucuronosyltransferase, putative (EC 2.4.1.115)	RCOM_0497790	Ricinus communis (Castor bean)	GO:0047213	anthocyanidin 3-O-glucosyltransferase activity	Glycosyltransferase; Transferase	IPR002213;	2.4.1.115		UDP-glycosyltransferase family			479
B9T4J2	Casein kinase II, alpha chain, putative (EC 2.7.11.23)	RCOM_0396430	Ricinus communis (Castor bean)	GO:0005524; GO:0008353; GO:0006468	ATP binding; RNA polymerase II carboxy-terminal domain kinase activity; protein amino acid phosphorylation	Kinase; Transferase	IPR011009; IPR000719; IPR017442; IPR008271;	2.7.11.23					295
B9T4T0	Transmembrane protein, putative	RCOM_0332900	Ricinus communis (Castor bean)	GO:0016021	integral to membrane	Membrane; Transmembrane	IPR013861;						308
B9T544	Fructokinase, putative (EC 2.7.1.4)	RCOM_0452930	Ricinus communis (Castor bean)	GO:0006014; GO:0008865; GO:0004747	D-ribose metabolic process; fructokinase activity; ribokinase activity	Kinase; Transferase	IPR011611; IPR002173; IPR002139;	2.7.1.4		Carbohydrate kinase pfkB family			330
B9T5V3	Auxin-induced protein 5NG4, putative	RCOM_0425800	Ricinus communis (Castor bean)	GO:0016020	membrane		IPR000620;						357
B9VU85	3-deoxy-D-arabino-heptulosonate-7-phosphate synthase		Vitis vinifera (Grape)	GO:0003849; GO:0009073	3-deoxy-7-phosphoheptulonate synthase activity; aromatic amino acid family biosynthetic process		IPR002480;						532
C4P7Y8	Calcineurin B-like protein 01 (Whole genome shotgun sequence of line PN40024, scaffold_236.assembly12x)	CBL01 VIT_00004840001 VIT_00004842001	Vitis vinifera (Grape)	GO:0005509	calcium ion binding	Calcium; Repeat	IPR015757; IPR011992; IPR018247; IPR018249; IPR002048; IPR001125;					17721507;	213
C5DB50	Putative 2,3-bisphosphoglycerate-independent phosphoglycerate mutase (Whole genome shotgun sequence of line PN40024, scaffold_56.assembly12x)	26N20_20 VIT_00029842001	Vitis vinifera (Grape)	GO:0005737; GO:0006007; GO:0030145; GO:0004619	cytoplasm; glucose catabolic process; manganese ion binding; phosphoglycerate mutase activity		IPR017849; IPR017850; IPR011258; IPR006124; IPR005995;					17721507;	559
D0E574	NAP-like transcription factor		Vitis vinifera (Grape)	GO:0003677; GO:0045449	DNA binding; regulation of transcription		IPR003441;						282
D0ESA0	Thaumatin-like protein (Fragment)	TLP	Pyrus x bretschneideri				IPR001938;						248
D7SHG7	Whole genome shotgun sequence of line PN40024, scaffold_0.assembly12x (Fragment)	VIT_00007619001	Vitis vinifera (Grape)	GO:0005524; GO:0006468; GO:0004674	ATP binding; protein amino acid phosphorylation; protein serine/threonine kinase activity		IPR011009; IPR000719; IPR017442; IPR008271; IPR002290;					17721507;	435
D7SHS6	Whole genome shotgun sequence of line PN40024, scaffold_0.assembly12x (Fragment)	VIT_00007760001	Vitis vinifera (Grape)	GO:0005488	binding	Repeat; TPR repeat	IPR001440; IPR013026; IPR011990; IPR019734;					17721507;	651
D7SLN3	Whole genome shotgun sequence of line PN40024, scaffold_4.assembly12x (Fragment)	VIT_00025494001	Vitis vinifera (Grape)				IPR007275;					17721507;	675
D7SQD1	Whole genome shotgun sequence of line PN40024, scaffold_52.assembly12x (Fragment)	VIT_00029244001	Vitis vinifera (Grape)	GO:0005524; GO:0006754; GO:0015662; GO:0006812; GO:0016021	ATP binding; ATP biosynthetic process; ATPase activity, coupled to transmembrane movement of ions, phosphorylative mechanism; cation transport; integral to membrane	ATP-binding; Hydrolase; Membrane; Nucleotide-binding; Phosphoprotein; Transmembrane; Transmembrane helix	IPR008250; IPR004014; IPR000695; IPR001757; IPR018303; IPR006534; IPR005834;			Cation transport ATPase (P-type) family		17721507;	954
D7SS04	Whole genome shotgun sequence of line PN40024, scaffold_54.assembly12x (Fragment)	VIT_00029544001	Vitis vinifera (Grape)				IPR013865;					17721507;	136
D7SWW0	Whole genome shotgun sequence of line PN40024, scaffold_27.assembly12x (Fragment)	VIT_00020397001	Vitis vinifera (Grape)				IPR007217;					17721507;	379
D7SXH1	Whole genome shotgun sequence of line PN40024, scaffold_108.assembly12x (Fragment)	VIT_00011478001	Vitis vinifera (Grape)	GO:0009073; GO:0004106	aromatic amino acid family biosynthetic process; chorismate mutase activity		IPR008238; IPR020822;					17721507;	320
D7SZY7	Whole genome shotgun sequence of line PN40024, scaffold_34.assembly12x (Fragment)	VIT_00022926001	Vitis vinifera (Grape)									17721507;	278
D7THJ7	Whole genome shotgun sequence of line PN40024, scaffold_7.assembly12x (Fragment)	VIT_00034123001	Vitis vinifera (Grape)	GO:0005524	ATP binding		IPR003959;					17721507;	474
D7TQ99	Whole genome shotgun sequence of line PN40024, scaffold_40.assembly12x (Fragment)	VIT_00025542001	Vitis vinifera (Grape)									17721507;	144
D7U131	Whole genome shotgun sequence of line PN40024, scaffold_2.assembly12x (Fragment)	VIT_00017332001	Vitis vinifera (Grape)	GO:0005507; GO:0009055	copper ion binding; electron carrier activity		IPR000923; IPR008972; IPR003245;					17721507;	624
D7U376	Whole genome shotgun sequence of line PN40024, scaffold_5.assembly12x (Fragment)	VIT_00028431001	Vitis vinifera (Grape)									17721507;	191
D7U403	Whole genome shotgun sequence of line PN40024, scaffold_33.assembly12x (Fragment)	VIT_00022810001	Vitis vinifera (Grape)	GO:0016021; GO:0006814; GO:0055085; GO:0005215	integral to membrane; sodium ion transport; transmembrane transport; transporter activity	Ion transport; Membrane; Sodium; Sodium transport; Transmembrane; Transport	IPR001734; IPR019900;			Sodium:solute symporter (SSF) (TC 2.A.21) family		17721507;	710
D7U7X4	3-phosphoshikimate 1-carboxyvinyltransferase (EC 2.5.1.19) (Fragment)	VIT_00027673001	Vitis vinifera (Grape)	GO:0003866; GO:0009073	3-phosphoshikimate 1-carboxyvinyltransferase activity; aromatic amino acid family biosynthetic process	Amino-acid biosynthesis; Aromatic amino acid biosynthesis; Transferase	IPR006264; IPR001986; IPR013792;	2.5.1.19		EPSP synthase family		17721507;	521
D7UDY2	Whole genome shotgun sequence of line PN40024, scaffold_260.assembly12x (Fragment)	VIT_00005150001	Vitis vinifera (Grape)	GO:0005840; GO:0003735; GO:0006412	ribosome; structural constituent of ribosome; translation		IPR001515;					17721507;	81
E0CR38	Whole genome shotgun sequence of line PN40024, scaffold_1.assembly12x (Fragment)	VIT_00008836001	Vitis vinifera (Grape)				IPR016050; IPR001353;			Peptidase T1B family		17721507;	204
E0CSS8	Whole genome shotgun sequence of line PN40024, scaffold_14.assembly12x (Fragment)	VIT_00014439001	Vitis vinifera (Grape)			Chloroplast; Photosynthesis; Plastid	IPR001344; IPR022796;					17721507;	231
O23939	Ripening-induced protein (Fragment)		Fragaria vesca (Woodland strawberry)	GO:0055114; GO:0016491; GO:0008270	oxidation reduction; oxidoreductase activity; zinc ion binding		IPR013149; IPR013154; IPR002085; IPR011032; IPR016040; IPR002364;						337
O49499	Probable caffeoyl-CoA O-methyltransferase At4g34050 (EC 2.1.1.104) (Trans-caffeoyl-CoA 3-O-methyltransferase) (CCoAMT) (CCoAOMT)	At4g34050 F28A23.190	Arabidopsis thaliana (Mouse-ear cress)	GO:0042409; GO:0009805; GO:0009809; GO:0046872; GO:0046686	caffeoyl-CoA O-methyltransferase activity; coumarin biosynthetic process; lignin biosynthetic process; metal ion binding; response to cadmium ion	Alternative splicing; Complete proteome; Lignin biosynthesis; Metal-binding; Methyltransferase; S-adenosyl-L-methionine; Transferase	IPR002935;	2.1.1.104		Methyltransferase superfamily, Type 3 family, CCoAMT subfamily		10617198; 14593172;	259
O65773	Peroxidase (EC 1.11.1.7)	aprx	Cucurbita pepo (Vegetable marrow) (Summer squash)	GO:0020037; GO:0055114; GO:0004601; GO:0006979	heme binding; oxidation reduction; peroxidase activity; response to oxidative stress	Heme; Iron; Metal-binding; Oxidoreductase; Peroxidase; Signal	IPR010255; IPR002016; IPR000823;	1.11.1.7				10398715	325
P12471	Chlorophyll a-b binding protein, chloroplastic (LHCII type I CAB) (LHCP) (Fragment)		Glycine max (Soybean) (Glycine hispida)	GO:0016168; GO:0009535; GO:0016021; GO:0046872; GO:0009765; GO:0009522; GO:0009523; GO:0018298	chlorophyll binding; chloroplast thylakoid membrane; integral to membrane; metal ion binding; photosynthesis, light harvesting; photosystem I; photosystem II; protein-chromophore linkage	Acetylation; Chlorophyll; Chloroplast; Chromophore; Magnesium; Membrane; Metal-binding; Phosphoprotein; Photosynthesis; Photosystem I; Photosystem II; Plastid; Thylakoid; Transit peptide; Transmembrane; Transmembrane helix	IPR001344; IPR022796;			Light-harvesting chlorophyll a/b-binding (LHC) protein family			245
P25819	Catalase-2 (EC 1.11.1.6)	CAT2 CAT At4g35090 M4E13.140	Arabidopsis thaliana (Mouse-ear cress)	GO:0004096; GO:0008219; GO:0045454; GO:0006995; GO:0016036; GO:0009970; GO:0009507; GO:0050897; GO:0022626; GO:0009514; GO:0020037; GO:0042744; GO:0005739; GO:0055114; GO:0009648; GO:0005515; GO:0009409; GO:0010319	catalase activity; cell death; cell redox homeostasis; cellular response to nitrogen starvation; cellular response to phosphate starvation; cellular response to sulfate starvation; chloroplast; cobalt ion binding; cytosolic ribosome; glyoxysome; heme binding; hydrogen peroxide catabolic process; mitochondrion; oxidation reduction; photoperiodism; protein binding; response to cold; stromule	Alternative splicing; Complete proteome; Glyoxysome; Heme; Hydrogen peroxide; Iron; Metal-binding; Oxidoreductase; Peroxidase; Peroxisome	IPR002226; IPR020835; IPR010582; IPR011614; IPR018028;	1.11.1.6		Catalase family		16669103; 10617198; 14593172	492
P27492	Chlorophyll a-b binding protein 16, chloroplastic (LHCII type I CAB-16) (LHCP)	CAB16	Nicotiana tabacum (Common tobacco)	GO:0016168; GO:0009535; GO:0016021; GO:0046872; GO:0009765; GO:0009522; GO:0009523; GO:0018298	chlorophyll binding; chloroplast thylakoid membrane; integral to membrane; metal ion binding; photosynthesis, light harvesting; photosystem I; photosystem II; protein-chromophore linkage	Acetylation; Chlorophyll; Chloroplast; Chromophore; Magnesium; Membrane; Metal-binding; Phosphoprotein; Photosynthesis; Photosystem I; Photosystem II; Plastid; Thylakoid; Transit peptide; Transmembrane; Transmembrane helix	IPR001344; IPR022796;			Light-harvesting chlorophyll a/b-binding (LHC) protein family			266
P41376	Eukaryotic initiation factor 4A-1 (eIF-4A-1) (EC 3.6.4.13) (ATP-dependent RNA helicase eIF4A-1) (DEAD-box ATP-dependent RNA helicase 4)	TIF4A-1 RH4 At3g13920 MDC16.4	Arabidopsis thaliana (Mouse-ear cress)	GO:0005524; GO:0008026; GO:0003723; GO:0005618; GO:0005829; GO:0016020; GO:0005730; GO:0005515; GO:0046686; GO:0003743	ATP binding; ATP-dependent helicase activity; RNA binding; cell wall; cytosol; membrane; nucleolus; protein binding; response to cadmium ion; translation initiation factor activity	ATP-binding; Alternative splicing; Complete proteome; Cytoplasm; Helicase; Hydrolase; Initiation factor; Nucleotide-binding; Protein biosynthesis; RNA-binding	IPR014001; IPR011545; IPR001650; IPR014021; IPR000629; IPR014014;	3.6.4.13	Helicase ATP-binding domain (1); Helicase C-terminal domain (1)	DEAD box helicase family, eIF4A subfamily		1398145; 10819329; 14593172; 14706832; 17168887	412
P93276	Uncharacterized mitochondrial protein AtMg00030 (ORF107a)	AtMg00030	Arabidopsis thaliana (Mouse-ear cress)	GO:0005739	mitochondrion	Complete proteome; Mitochondrion						8988169	107
Q01943	Extensin (Class I) (Fragment)		Solanum lycopersicum (Tomato) (Lycopersicon esculentum)									1714316	181
Q2Z1Y0	Alcohol acyl-transferase	Pm94	Prunus mume (Japanese flowering apricot)	GO:0016747	transferase activity, transferring acyl groups other than amino-acyl groups	Transferase	IPR003480;						438
Q38913	Extensin-1 (AtExt1) (AtExt4)	EXT1 EXT4 At1g76930 F22K20.3	Arabidopsis thaliana (Mouse-ear cress)	GO:0009664; GO:0009530; GO:0009737; GO:0009753; GO:0009751; GO:0009611; GO:0005199	plant-type cell wall organization; primary cell wall; response to abscisic acid stimulus; response to jasmonic acid stimulus; response to salicylic acid stimulus; response to wounding; structural constituent of cell wall	Alternative splicing; Cell wall; Cell wall biogenesis/degradation; Complete proteome; Glycoprotein; Hydroxylation; Repeat; Secreted; Signal	IPR006706;			Extensin family		10333585; 11475326; 11130712	373
Q39290	DNA-directed RNA polymerases I, II, and III subunit RPABC5 (RNA polymerases I, II, and III subunit ABC5) (ABC10) (DNA-directed RNA polymerase III subunit L) (RPB10 homolog)		Brassica napus (Rape)	GO:0003677; GO:0003899; GO:0005634; GO:0045449; GO:0006351; GO:0008270	DNA binding; DNA-directed RNA polymerase activity; nucleus; regulation of transcription; transcription, DNA-dependent; zinc ion binding	DNA-directed RNA polymerase; Metal-binding; Nucleus; Transcription; Zinc	IPR012287; IPR000268; IPR020789;			Archaeal rpoN/eukaryotic RPB10 RNA polymerase subunit family			71
Q3L7K6	Hexose transporter (Whole genome shotgun sequence of line PN40024, scaffold_20.assembly12x)	HT5 VIT_00017937001	Vitis vinifera (Grape)	GO:0016021; GO:0022891	integral to membrane; substrate-specific transmembrane transporter activity	Membrane; Transmembrane; Transmembrane helix; Transport	IPR020846; IPR016196; IPR005828; IPR003663; IPR005829;			Major facilitator superfamily, Sugar transporter (TC 2.A.1.1) family		17452752; 17721507;	536
Q41360	Pathogenesis-related protein PR-4 type (Fragment)		Sambucus nigra (European elder)	GO:0016998; GO:0006032; GO:0004568; GO:0042742; GO:0050832	cell wall macromolecule catabolic process; chitin catabolic process; chitinase activity; defense response to bacterium; defense response to fungus		IPR001153; IPR014733; IPR009009; IPR018226; IPR000726;						140
Q8H145	Putative elongation factor (Fragment)	At1g56075	Arabidopsis thaliana (Mouse-ear cress)	GO:0005525; GO:0003746	GTP binding; translation elongation factor activity	Elongation factor; Protein biosynthesis	IPR009022; IPR020568; IPR014721; IPR000640; IPR005517; IPR004161; IPR009000;						665
Q9C522	ATP citrate lyase, putative; 3734-7120 (ATP citrate lyase, putative; 38389-41775) (Putative ATP citrate lyase)	T8E24.7 At3g06650 F5E6.2	Arabidopsis thaliana (Mouse-ear cress)	GO:0003878; GO:0006085; GO:0005488; GO:0044262; GO:0016829; GO:0016020; GO:0004775	ATP citrate synthase activity; acetyl-CoA biosynthetic process; binding; cellular carbohydrate metabolic process; lyase activity; membrane; succinate-CoA ligase (ADP-forming) activity	Complete proteome; Lyase	IPR017440; IPR016142; IPR016143; IPR002020; IPR016141; IPR003781; IPR005810; IPR005811; IPR016040; IPR017866; IPR016102;					11130713;	608
Q9FLC0	Peroxidase 52 (Atperox P52) (EC 1.11.1.7) (ATP49)	PER52 P52 At5g05340 K18I23.14	Arabidopsis thaliana (Mouse-ear cress)	GO:0048046; GO:0005618; GO:0020037; GO:0042744; GO:0055114; GO:0004601; GO:0005515	apoplast; cell wall; heme binding; hydrogen peroxide catabolic process; oxidation reduction; peroxidase activity; protein binding	Calcium; Complete proteome; Disulfide bond; Glycoprotein; Heme; Hydrogen peroxide; Iron; Metal-binding; Oxidoreductase; Peroxidase; Secreted; Signal	IPR010255; IPR002016; IPR000823; IPR019794; IPR019793;	1.11.1.7		Peroxidase family, Classical plant (class III) peroxidase subfamily		9679202; 14593172; 12034502	324
Q9FS16	Extensin-3 (AtExt3) (AtExt5)	EXT3 EXT5 At1g21310 F16F4.4	Arabidopsis thaliana (Mouse-ear cress)	GO:0009664; GO:0009530; GO:0005199	plant-type cell wall organization; primary cell wall; structural constituent of cell wall	Cell wall; Cell wall biogenesis/degradation; Complete proteome; Glycoprotein; Hydroxylation; Repeat; Secreted; Signal	IPR006706;			Extensin family		11475326; 11130712	427
Q9LKX1	Cinnamate 4-hydroxylase CYP73	C4H2	Citrus sinensis (Sweet orange)	GO:0009055; GO:0020037; GO:0004497; GO:0055114	electron carrier activity; heme binding; monooxygenase activity; oxidation reduction	Heme; Iron; Metal-binding; Monooxygenase; Oxidoreductase	IPR001128; IPR017972; IPR002401;			Cytochrome P450 family		11575728	519
Q9M089	At4g31130 (Putative uncharacterized protein AT4g31130)	At4g31130	Arabidopsis thaliana (Mouse-ear cress)	GO:0005886	plasma membrane	Complete proteome	IPR009606;					10617198; 17869214; 14506206; 19376835;	195
Q9SFU1	60S ribosomal protein L13a-1	RPL13AA At3g07110 T1B9.24	Arabidopsis thaliana (Mouse-ear cress)	GO:0009507; GO:0022625; GO:0016020; GO:0005730; GO:0003735; GO:0006412	chloroplast; cytosolic large ribosomal subunit; membrane; nucleolus; structural constituent of ribosome; translation	Alternative splicing; Complete proteome; Ribonucleoprotein; Ribosomal protein	IPR005822; IPR005755;			Ribosomal protein L13P family		11130713; 14593172; 11598216	206
Q9SSY2	Aux/IAA protein	CsIAA2	Cucumis sativus (Cucumber)	GO:0009734; GO:0005634; GO:0046983; GO:0045449; GO:0006350	auxin mediated signaling pathway; nucleus; protein dimerization activity; regulation of transcription; transcription	Auxin signaling pathway; Nucleus; Repressor; Transcription; Transcription regulation	IPR003311; IPR011525;		Aux/IAA-ARF domain (1)			10809445; 12154142	355
