# Supplementary material for: Transcriptomic Events Involved in Melon Mature-Fruit Abscission Comprise the Sequential Induction of Cell-Wall Degrading Genes Coupled to a Stimulation of Endo and Exocytosis
Source: PLoS One. 2013 Mar 6;8(3):e58363. doi: 10.1371/journal.pone.0058363 (PMC3590154; doi:10.1371/journal.pone.0058363)
Supplement: Table S6 — Genes down-regulated during MFA in both the first and second experiments (early and late induction of melon MFA). (XLS) [file pone.0058363.s017.xls]

## Sheet: Hoja2
Supplemental Table 6. Genes down-regulated during mature-fruit abscission in both the first and second experiments
ProteinID	Protein names	Gene names	Organism	Gene Ontology ID	Gene Ontology	Keywords	InterPro	EC numbers	Domains	Protein family	Mapped PubMed ID	PubMed ID	Length
A1L4Y4	At5g61510	At5g61510	Arabidopsis thaliana (Mouse-ear cress)	GO:0055114; GO:0016491; GO:0009644; GO:0008270	oxidation reduction; oxidoreductase activity; response to high light intensity; zinc ion binding	Complete proteome	IPR013149; IPR013154; IPR002085; IPR011032; IPR016040;					11130714	406
A3QSJ7	Plastid Tic40		Ricinus communis (Castor bean)	GO:0005737; GO:0005634	cytoplasm; nucleus		IPR006773; IPR006636;					17327256	460
A5AGY5	Putative uncharacterized protein	VITISV_039918	Vitis vinifera (Grape)	GO:0020037; GO:0055114; GO:0004601; GO:0006979	heme binding; oxidation reduction; peroxidase activity; response to oxidative stress	Heme; Iron; Metal-binding; Oxidoreductase; Peroxidase	IPR010255; IPR002016; IPR000823;						334
A5AHU2	Putative uncharacterized protein	VITISV_038533	Vitis vinifera (Grape)	GO:0010181; GO:0005506; GO:0051536; GO:0055114; GO:0016491	FMN binding; iron ion binding; iron-sulfur cluster binding; oxidation reduction; oxidoreductase activity		IPR002550; IPR004159; IPR001094; IPR008254; IPR007197; IPR013917;						1762
A5AIY9	Putative uncharacterized protein	VITISV_013093	Vitis vinifera (Grape)										172
A5AKT0	Putative uncharacterized protein	VITISV_021574	Vitis vinifera (Grape)	GO:0005853; GO:0003746	eukaryotic translation elongation factor 1 complex; translation elongation factor activity	Elongation factor; Protein biosynthesis	IPR010987; IPR004045; IPR017933; IPR004046; IPR012336; IPR012335; IPR001662;		EF-1-gamma C-terminal domain (1); GST C-terminal domain (1); GST N-terminal domain (1)				423
A5AMY6	Putative uncharacterized protein	VITISV_010210	Vitis vinifera (Grape)	GO:0006508; GO:0004252	proteolysis; serine-type endopeptidase activity		IPR000209; IPR022398; IPR015500; IPR003137;						566
A5AT46	Putative uncharacterized protein	VITISV_021647	Vitis vinifera (Grape)	GO:0004867	serine-type endopeptidase inhibitor activity		IPR000215; IPR015554;			Serpin family			389
A5AV70	Putative uncharacterized protein	VITISV_002534	Vitis vinifera (Grape)	GO:0004781; GO:0000103	sulfate adenylyltransferase (ATP) activity; sulfate assimilation		IPR015947; IPR014729; IPR002650;						467
A5AX15	Ribosomal protein L36	VITISV_039227	Vitis vinifera (Grape)	GO:0005840; GO:0003735; GO:0006412	ribosome; structural constituent of ribosome; translation	Ribonucleoprotein; Ribosomal protein	IPR000473;			Ribosomal protein L36P family			100
A5B1B8	Putative uncharacterized protein	VITISV_044048	Vitis vinifera (Grape)	GO:0000287; GO:0030976; GO:0016740	magnesium ion binding; thiamin pyrophosphate binding; transferase activity	Thiamine pyrophosphate	IPR012000; IPR012001; IPR000399; IPR011766;			TPP enzyme family			575
A5B1R0	Ubiquitin carrier protein (EC 6.3.2.-)	VITISV_024680 VIT_00026953001	Vitis vinifera (Grape)	GO:0051246; GO:0004842	regulation of protein metabolic process; ubiquitin-protein ligase activity	Ligase; Ubl conjugation pathway	IPR016135; IPR000608; IPR015581;	6.3.2.-		Ubiquitin-conjugating enzyme family		17721507;	184
A5B237	Putative uncharacterized protein	VITISV_012060	Vitis vinifera (Grape)	GO:0003677; GO:0005634; GO:0006355; GO:0003700; GO:0006350	DNA binding; nucleus; regulation of transcription, DNA-dependent; sequence-specific DNA binding transcription factor activity; transcription	DNA-binding; Nucleus; Transcription; Transcription regulation	IPR016177; IPR001471;						226
A5B2L9	Putative uncharacterized protein	VITISV_044207	Vitis vinifera (Grape)	GO:0008519; GO:0016021	ammonium transmembrane transporter activity; integral to membrane	Membrane; Transmembrane; Transmembrane helix	IPR001905; IPR018047;						502
A5B311	Putative uncharacterized protein (Whole genome shotgun sequence of line PN40024, scaffold_14.assembly12x)	VITISV_024164 VIT_00014553001	Vitis vinifera (Grape)	GO:0003676; GO:0000166	nucleic acid binding; nucleotide binding		IPR012677; IPR000504;					17721507;	135
A5B3D4	Putative uncharacterized protein	VITISV_028922	Vitis vinifera (Grape)	GO:0005840; GO:0003735; GO:0006412	ribosome; structural constituent of ribosome; translation		IPR015498; IPR002136; IPR013005;						306
A5B4M2	Putative uncharacterized protein	VITISV_004310	Vitis vinifera (Grape)	GO:0005622; GO:0008270	intracellular; zinc ion binding		IPR000315;						299
A5B510	Putative uncharacterized protein	VITISV_006850	Vitis vinifera (Grape)				IPR010987; IPR004045; IPR017933; IPR004046; IPR012336; IPR012335;		GST C-terminal domain (1); GST N-terminal domain (1)	GST superfamily			228
A5B6Y9	Photosystem I P700 chlorophyll a apoprotein	VITISV_033139	Vitis vinifera (Grape)	GO:0051539; GO:0005524; GO:0016168; GO:0022900; GO:0016021; GO:0046872; GO:0015979; GO:0009522; GO:0009536; GO:0018298; GO:0006810	4 iron, 4 sulfur cluster binding; ATP binding; chlorophyll binding; electron transport chain; integral to membrane; metal ion binding; photosynthesis; photosystem I; plastid; protein-chromophore linkage; transport	4Fe-4S; Chlorophyll; Chromophore; Electron transport; Iron; Iron-sulfur; Magnesium; Membrane; Metal-binding; Photosynthesis; Photosystem I; Plastid; Thylakoid; Transmembrane; Transport	IPR003959; IPR001280;			PsaA/psaB family			502
A5B7A4	6-phosphogluconate dehydrogenase, decarboxylating (EC 1.1.1.44)	VITISV_032572	Vitis vinifera (Grape)	GO:0050661; GO:0055114; GO:0006098; GO:0004616	NADP or NADPH binding; oxidation reduction; pentose-phosphate shunt; phosphogluconate dehydrogenase (decarboxylating) activity	NADP; Oxidoreductase	IPR008927; IPR006183; IPR006114; IPR006113; IPR006115; IPR013328; IPR012284; IPR016040;	1.1.1.44		6-phosphogluconate dehydrogenase family			438
A5BBT8	Putative uncharacterized protein	VITISV_004355	Vitis vinifera (Grape)				IPR004883;						283
A5BDI9	Putative uncharacterized protein	VITISV_019773	Vitis vinifera (Grape)										138
A5BFH0	Putative uncharacterized protein	VITISV_027161	Vitis vinifera (Grape)	GO:0003677; GO:0008270	DNA binding; zinc ion binding	Metal-binding; Zinc	IPR002653; IPR000058;						172
A5BHF8	Putative uncharacterized protein	VITISV_009109	Vitis vinifera (Grape)	GO:0016740	transferase activity	Transferase	IPR001045;			Spermidine/spermine synthase family			313
A5BIQ8	Putative uncharacterized protein	VITISV_042472	Vitis vinifera (Grape)	GO:0003723; GO:0015935; GO:0003735; GO:0006412	RNA binding; small ribosomal subunit; structural constituent of ribosome; translation	Ribonucleoprotein; Ribosomal protein	IPR014720; IPR000851; IPR005324; IPR020568; IPR014721; IPR005711; IPR013810; IPR018192;			Ribosomal protein S5P family			273
A5BR41	Superoxide dismutase (EC 1.15.1.1)	VITISV_024204	Vitis vinifera (Grape)	GO:0046872; GO:0055114; GO:0004784; GO:0006801	metal ion binding; oxidation reduction; superoxide dismutase activity; superoxide metabolic process	Oxidoreductase	IPR001189; IPR019833; IPR019832; IPR019831;	1.15.1.1		Iron/manganese superoxide dismutase family			228
A5BTS5	Putative uncharacterized protein	VITISV_018553	Vitis vinifera (Grape)	GO:0003677; GO:0000786; GO:0006334; GO:0005634	DNA binding; nucleosome; nucleosome assembly; nucleus	Chromosome; DNA-binding; Nucleus	IPR005818; IPR005819; IPR011991;			Histone H1/H5 family			290
A5BUU4	40S ribosomal protein SA	GSVIVT00034021001 LOC100254883 VITISV_015795	Vitis vinifera (Grape)	GO:0015935; GO:0003735; GO:0006412	small ribosomal subunit; structural constituent of ribosome; translation	Cytoplasm; Ribonucleoprotein; Ribosomal protein	IPR001865; IPR018130; IPR005707;			Ribosomal protein S2P family		17721507;	312
A5BV65	Triosephosphate isomerase (EC 5.3.1.1)	VITISV_041523	Vitis vinifera (Grape)	GO:0004807	triose-phosphate isomerase activity	Isomerase	IPR013785; IPR022896; IPR000652; IPR020861;	5.3.1.1		Triosephosphate isomerase family			254
A5BVF4	Putative uncharacterized protein	VITISV_027630	Vitis vinifera (Grape)	GO:0005509; GO:0019898; GO:0009654; GO:0015979; GO:0042549	calcium ion binding; extrinsic to membrane; oxygen evolving complex; photosynthesis; photosystem II stabilization		IPR002628;						312
A5BVV3	Putative uncharacterized protein	VITISV_030561	Vitis vinifera (Grape)										269
A5BY89	Putative uncharacterized protein	VITISV_023787	Vitis vinifera (Grape)	GO:0003676; GO:0000166	nucleic acid binding; nucleotide binding		IPR012677; IPR000504;						281
A5C3A2	Putative uncharacterized protein	VITISV_009087	Vitis vinifera (Grape)	GO:0005488; GO:0016021; GO:0005743; GO:0055085; GO:0005215	binding; integral to membrane; mitochondrial inner membrane; transmembrane transport; transporter activity	Membrane; Repeat; Transmembrane; Transmembrane helix; Transport	IPR002113; IPR002067; IPR001993; IPR018108;		Solcar repeats (3)	Mitochondrial carrier family			383
A5C4Z3	Putative uncharacterized protein	VITISV_000480	Vitis vinifera (Grape)	GO:0016021	integral to membrane		IPR007248;						185
A5C5R1	Putative uncharacterized protein	VITISV_037024	Vitis vinifera (Grape)	GO:0016747	transferase activity, transferring acyl groups other than amino-acyl groups		IPR003480;						494
A5C5T1	Putative uncharacterized protein	VITISV_039798	Vitis vinifera (Grape)	GO:0005634; GO:0006355; GO:0043565; GO:0003700; GO:0006350; GO:0030528	nucleus; regulation of transcription, DNA-dependent; sequence-specific DNA binding; sequence-specific DNA binding transcription factor activity; transcription; transcription regulator activity	DNA-binding; Homeobox; Nucleus; Transcription; Transcription regulation	IPR001356; IPR017970; IPR009057; IPR012287; IPR000047; IPR003106;		Homeobox DNA-binding domain (1)				333
A5C8A4	Putative uncharacterized protein	VITISV_040683	Vitis vinifera (Grape)										137
A5C9I9	Putative uncharacterized protein (Whole genome shotgun sequence of line PN40024, scaffold_1.assembly12x)	VITISV_021844 VIT_00009367001	Vitis vinifera (Grape)				IPR007513;					17721507;	78
A5CA82	Putative uncharacterized protein	VITISV_015116	Vitis vinifera (Grape)			Kelch repeat	IPR001810; IPR022364; IPR015916; IPR006652; IPR013089;		F-box domain (1)				343
A5CAL1	Putative uncharacterized protein	VITISV_025327	Vitis vinifera (Grape)	GO:0051287; GO:0016616	NAD or NADH binding; oxidoreductase activity, acting on the CH-OH group of donors, NAD or NADP as acceptor		IPR006139; IPR006140; IPR016040;			D-isomer specific 2-hydroxyacid dehydrogenase family			313
A5YWA9	NAC domain protein	NAC	Citrus sinensis (Sweet orange)	GO:0003677; GO:0045449	DNA binding; regulation of transcription		IPR003441;						305
A7Y7H9	Putative uncharacterized protein (Fragment)		Prunus dulcis (Almond) (Prunus amygdalus)				IPR007650;						196
A7YVW2	Glucose-6-phosphate 1-dehydrogenase (EC 1.1.1.49)	G6PD1	Actinidia chinensis (Kiwi) (Yangtao)	GO:0005488; GO:0006006; GO:0004345; GO:0055114	binding; glucose metabolic process; glucose-6-phosphate dehydrogenase activity; oxidation reduction	Carbohydrate metabolism; Glucose metabolism; NADP; Oxidoreductase	IPR001282; IPR019796; IPR022675; IPR022674; IPR016040;	1.1.1.49		Glucose-6-phosphate dehydrogenase family			517
A8QYK9	Ethylene receptor	ETR2	Cucumis melo var. reticulatus (Netted muskmelon)	GO:0005524; GO:0005789; GO:0009873; GO:0004872; GO:0006355; GO:0000156; GO:0000155	ATP binding; endoplasmic reticulum membrane; ethylene mediated signaling pathway; receptor activity; regulation of transcription, DNA-dependent; two-component response regulator activity; two-component sensor activity	Receptor	IPR003594; IPR011006; IPR003018; IPR014525; IPR003661; IPR009082; IPR001789;		GAF domain (1); Histidine kinase domain (1)				767
A8Y7S8	Z-box binding factor 3	zbf3	Arabidopsis thaliana (Mouse-ear cress)	GO:0005509	calcium ion binding	Calcium	IPR018248; IPR011992; IPR018247; IPR018249; IPR002048;					18621945	142
A9P745	Enolase (EC 4.2.1.11)	ENO1	Helianthus annuus (Common sunflower)	GO:0009986; GO:0006096; GO:0000287; GO:0004634; GO:0000015	cell surface; glycolysis; magnesium ion binding; phosphopyruvate hydratase activity; phosphopyruvate hydratase complex	Glycolysis; Lyase; Magnesium	IPR000941; IPR020810; IPR020809; IPR020811;	4.2.1.11		Enolase family			489
A9P806	Predicted protein (Putative uncharacterized protein)	POPTRDRAFT_831551	Populus trichocarpa (Western balsam poplar) (Populus balsamifera subsp. trichocarpa)	GO:0005840; GO:0003735; GO:0006412	ribosome; structural constituent of ribosome; translation	Ribonucleoprotein; Ribosomal protein	IPR000597; IPR019926; IPR009000;			Ribosomal protein L3P family		18230180; 16973872;	389
A9P822	S-adenosylmethionine synthase 1 (AdoMet synthase 1) (EC 2.5.1.6) (Methionine adenosyltransferase 1) (MAT 1)	METK1	Populus trichocarpa (Western balsam poplar) (Populus balsamifera subsp. trichocarpa)	GO:0005524; GO:0005737; GO:0046872; GO:0004478; GO:0006730	ATP binding; cytoplasm; metal ion binding; methionine adenosyltransferase activity; one-carbon metabolic process	ATP-binding; Cobalt; Cytoplasm; Magnesium; Metal-binding; Nucleotide-binding; One-carbon metabolism; Potassium; Transferase	IPR022631; IPR022630; IPR022629; IPR022628; IPR002133; IPR022636;	2.5.1.6		AdoMet synthase family			392
A9P8B6	Peptidyl-prolyl cis-trans isomerase (EC 5.2.1.8)	POPTRDRAFT_821113	Populus trichocarpa (Western balsam poplar) (Populus balsamifera subsp. trichocarpa)	GO:0003755; GO:0006457	peptidyl-prolyl cis-trans isomerase activity; protein folding	Isomerase; Rotamase	IPR015891; IPR020892; IPR002130;	5.2.1.8	PPIase cyclophilin-type domain (1)	Cyclophilin-type PPIase family		18230180; 16973872;	172
A9P8K6	Predicted protein (Putative uncharacterized protein)	POPTRDRAFT_677637	Populus trichocarpa (Western balsam poplar) (Populus balsamifera subsp. trichocarpa)	GO:0005840; GO:0003735; GO:0006412	ribosome; structural constituent of ribosome; translation	Ribonucleoprotein; Ribosomal protein	IPR012340; IPR016027; IPR000266; IPR019978; IPR019979;			Ribosomal protein S17P family		18230180; 16973872;	159
A9P8Q7	Predicted protein (Putative uncharacterized protein)	POPTRDRAFT_818454	Populus trichocarpa (Western balsam poplar) (Populus balsamifera subsp. trichocarpa)	GO:0019904	protein domain specific binding		IPR000308;			14-3-3 family		18230180; 16973872;	254
A9P941	Predicted protein (Putative uncharacterized protein)	POPTRDRAFT_550502 POPTRDRAFT_829935	Populus trichocarpa (Western balsam poplar) (Populus balsamifera subsp. trichocarpa)	GO:0019843; GO:0005840; GO:0003735; GO:0006412	rRNA binding; ribosome; structural constituent of ribosome; translation		IPR000702; IPR020040; IPR002359;					18230180; 16973872;	193
A9P9K9	Proteasome subunit alpha type (EC 3.4.25.1)		Populus trichocarpa (Western balsam poplar) (Populus balsamifera subsp. trichocarpa)	GO:0005737; GO:0005634; GO:0019773; GO:0004298; GO:0006511	cytoplasm; nucleus; proteasome core complex, alpha-subunit complex; threonine-type endopeptidase activity; ubiquitin-dependent protein catabolic process	Cytoplasm; Hydrolase; Nucleus; Protease; Proteasome; Threonine protease	IPR000426; IPR001353;	3.4.25.1		Peptidase T1A family		18230180	281
A9P9U4	Predicted protein (Putative uncharacterized protein)	POPTRDRAFT_552449	Populus trichocarpa (Western balsam poplar) (Populus balsamifera subsp. trichocarpa)	GO:0005840; GO:0003735; GO:0006412	ribosome; structural constituent of ribosome; translation		IPR002671;					18230180; 16973872;	125
A9PA00	Predicted protein (Putative uncharacterized protein)	POPTRDRAFT_728998	Populus trichocarpa (Western balsam poplar) (Populus balsamifera subsp. trichocarpa)	GO:0051287; GO:0006006; GO:0004365; GO:0055114	NAD or NADH binding; glucose metabolic process; glyceraldehyde-3-phosphate dehydrogenase (phosphorylating) activity; oxidation reduction	Oxidoreductase	IPR020831; IPR020830; IPR020829; IPR020828; IPR006424; IPR016040;			Glyceraldehyde-3-phosphate dehydrogenase family		18230180; 16973872;	338
A9PAH1	Predicted protein (Putative uncharacterized protein)	POPTRDRAFT_830079	Populus trichocarpa (Western balsam poplar) (Populus balsamifera subsp. trichocarpa)	GO:0003779; GO:0005622	actin binding; intracellular		IPR002108;		ADF-H domain (1)			18230180; 16973872;	146
A9PAU1	Predicted protein (Putative uncharacterized protein)	POPTRDRAFT_568180	Populus trichocarpa (Western balsam poplar) (Populus balsamifera subsp. trichocarpa)				IPR005336;					18230180; 16973872;	108
A9PAW1	Predicted protein (Putative uncharacterized protein)	POPTRDRAFT_835769	Populus trichocarpa (Western balsam poplar) (Populus balsamifera subsp. trichocarpa)	GO:0003723; GO:0015935; GO:0003735; GO:0006412	RNA binding; small ribosomal subunit; structural constituent of ribosome; translation	Ribonucleoprotein; Ribosomal protein	IPR004087; IPR015946; IPR009019; IPR004044; IPR001351; IPR018280; IPR005703;		KH type-2 domain (1)	Ribosomal protein S3P family		18230180; 16973872;	234
A9PBL0	Predicted protein (Putative uncharacterized protein)	POPTRDRAFT_813911	Populus trichocarpa (Western balsam poplar) (Populus balsamifera subsp. trichocarpa)	GO:0005840; GO:0003735; GO:0006412	ribosome; structural constituent of ribosome; translation	Ribonucleoprotein; Ribosomal protein	IPR000911; IPR020783; IPR020785; IPR020784;			Ribosomal protein L11P family		18230180; 16973872;	165
A9PBQ6	Predicted protein (Putative uncharacterized protein)	POPTRDRAFT_832072	Populus trichocarpa (Western balsam poplar) (Populus balsamifera subsp. trichocarpa)	GO:0003723; GO:0015935; GO:0003735; GO:0006412	RNA binding; small ribosomal subunit; structural constituent of ribosome; translation	Ribonucleoprotein; Ribosomal protein	IPR004087; IPR015946; IPR009019; IPR004044; IPR001351; IPR018280; IPR005703;		KH type-2 domain (1)	Ribosomal protein S3P family		18230180; 16973872;	236
A9PBT2	Predicted protein (Putative uncharacterized protein)	POPTRDRAFT_548036	Populus trichocarpa (Western balsam poplar) (Populus balsamifera subsp. trichocarpa)	GO:0005622; GO:0006810	intracellular; transport		IPR002075; IPR018222;					18230180; 16973872;	123
A9PC20	Ubiquitin carrier protein (EC 6.3.2.-)	POPTRDRAFT_710125	Populus trichocarpa (Western balsam poplar) (Populus balsamifera subsp. trichocarpa)	GO:0043687; GO:0051246; GO:0019787	post-translational protein modification; regulation of protein metabolic process; small conjugating protein ligase activity	Ligase; Ubl conjugation pathway	IPR016135; IPR000608;	6.3.2.-		Ubiquitin-conjugating enzyme family		18230180; 16973872;	161
A9PCK0	Predicted protein (Putative uncharacterized protein)	POPTRDRAFT_814065	Populus trichocarpa (Western balsam poplar) (Populus balsamifera subsp. trichocarpa)				IPR012340; IPR016027;					18230180; 16973872;	138
A9PCX2	Predicted protein (Putative uncharacterized protein)	POPTRDRAFT_817491	Populus trichocarpa (Western balsam poplar) (Populus balsamifera subsp. trichocarpa)	GO:0005840; GO:0003735; GO:0006412	ribosome; structural constituent of ribosome; translation		IPR001147; IPR018259; IPR008991;					18230180; 16973872;	164
A9PDV6	Predicted protein (Putative uncharacterized protein)	POPTRDRAFT_666912	Populus trichocarpa (Western balsam poplar) (Populus balsamifera subsp. trichocarpa)	GO:0005840; GO:0003735; GO:0006412	ribosome; structural constituent of ribosome; translation		IPR012606; IPR000589; IPR023029; IPR009068;					18230180; 16973872;	151
A9PFQ6	Predicted protein (Putative uncharacterized protein)	POPTRDRAFT_738638	Populus trichocarpa (Western balsam poplar) (Populus balsamifera subsp. trichocarpa)	GO:0051252; GO:0008428	regulation of RNA metabolic process; ribonuclease inhibitor activity		IPR005493; IPR010203;			RraA family		18230180; 16973872;	166
A9PGL4	Predicted protein (Putative uncharacterized protein)	POPTRDRAFT_814470	Populus trichocarpa (Western balsam poplar) (Populus balsamifera subsp. trichocarpa)	GO:0005840; GO:0003735; GO:0006412	ribosome; structural constituent of ribosome; translation		IPR001266; IPR018277;					18230180; 16973872;	143
A9PGT6	Predicted protein (Putative uncharacterized protein)	POPTRDRAFT_828229	Populus trichocarpa (Western balsam poplar) (Populus balsamifera subsp. trichocarpa)	GO:0005840; GO:0003735; GO:0006412	ribosome; structural constituent of ribosome; translation		IPR000054; IPR020052;					18230180; 16973872;	120
A9PGX0	Predicted protein (Putative uncharacterized protein)	POPTRDRAFT_746752	Populus trichocarpa (Western balsam poplar) (Populus balsamifera subsp. trichocarpa)	GO:0003677	DNA binding		IPR002836;					18230180; 16973872;	128
A9PH58	Predicted protein (Putative uncharacterized protein)	POPTRDRAFT_720961	Populus trichocarpa (Western balsam poplar) (Populus balsamifera subsp. trichocarpa)	GO:0009734; GO:0005634; GO:0046983; GO:0045449; GO:0006350	auxin mediated signaling pathway; nucleus; protein dimerization activity; regulation of transcription; transcription	Auxin signaling pathway; Nucleus; Repressor; Transcription; Transcription regulation	IPR003311; IPR011525;		Aux/IAA-ARF domain (1)			18230180; 16973872;	248
A9PI27	Predicted protein (Putative uncharacterized protein)	POPTRDRAFT_737394	Populus trichocarpa (Western balsam poplar) (Populus balsamifera subsp. trichocarpa)				IPR000781;					18230180; 16973872;	102
A9PI44	Glutathione peroxidase	PtrcGpx3_1 POPTRDRAFT_709364	Populus trichocarpa (Western balsam poplar) (Populus balsamifera subsp. trichocarpa)	GO:0004602; GO:0055114; GO:0006979	glutathione peroxidase activity; oxidation reduction; response to oxidative stress	Oxidoreductase; Peroxidase	IPR000889; IPR012336; IPR012335;			Glutathione peroxidase family		18230180; 16973872;	168
B6VC54	60S ribosomal protein L27A	RPL27A	Vernicia fordii (Tung) (Aleurites fordii)	GO:0005840; GO:0003735; GO:0006412	ribosome; structural constituent of ribosome; translation	Ribonucleoprotein; Ribosomal protein	IPR001196; IPR021131;			Ribosomal protein L15P family			146
B8Y6I1	Vacuolar ATPase F subunit	VHA-F	Hevea brasiliensis (Para rubber tree) (Siphonia brasiliensis)	GO:0015986; GO:0046933; GO:0046961; GO:0033180	ATP synthesis coupled proton transport; hydrogen ion transporting ATP synthase activity, rotational mechanism; proton-transporting ATPase activity, rotational mechanism; proton-transporting V-type ATPase, V1 domain		IPR005772; IPR008218;						130
B9DG66	AT4G12400 protein	AT4G12400	Arabidopsis thaliana (Mouse-ear cress)	GO:0005488	binding	Repeat; TPR repeat	IPR006636; IPR001440; IPR013026; IPR011990; IPR019734;						558
B9GH53	Predicted protein	POPTRDRAFT_815268	Populus trichocarpa (Western balsam poplar) (Populus balsamifera subsp. trichocarpa)	GO:0015031	protein transport		IPR005024;					16973872;	203
B9GPC9	Predicted protein	POPTRDRAFT_552018	Populus trichocarpa (Western balsam poplar) (Populus balsamifera subsp. trichocarpa)				IPR004241;			MAP1 LC3 family		16973872;	122
B9GQM0	Glycosyltransferase, CAZy family GT8	POPTRDRAFT_553206	Populus trichocarpa (Western balsam poplar) (Populus balsamifera subsp. trichocarpa)	GO:0016757	transferase activity, transferring glycosyl groups	Transferase	IPR002495;					16973872;	554
B9GTD8	Elongation factor Tu	POPTRDRAFT_552665	Populus trichocarpa (Western balsam poplar) (Populus balsamifera subsp. trichocarpa)	GO:0005525; GO:0003924; GO:0005622; GO:0003746	GTP binding; GTPase activity; intracellular; translation elongation factor activity	Elongation factor; GTP-binding; Nucleotide-binding; Protein biosynthesis	IPR000795; IPR005225; IPR009001; IPR004161; IPR004541; IPR004160; IPR009000;			GTP-binding elongation factor family, EF-Tu/EF-1A subfamily		16973872;	447
B9GUY8	Predicted protein	POPTRDRAFT_709874	Populus trichocarpa (Western balsam poplar) (Populus balsamifera subsp. trichocarpa)	GO:0005840; GO:0003735; GO:0006412	ribosome; structural constituent of ribosome; translation		IPR014401; IPR001377;					16973872;	249
B9GVS4	Predicted protein	POPTRDRAFT_817303	Populus trichocarpa (Western balsam poplar) (Populus balsamifera subsp. trichocarpa)	GO:0005509	calcium ion binding	Calcium	IPR018248; IPR011992; IPR018247; IPR018249; IPR002048;					16973872;	147
B9GZK9	Predicted protein	POPTRDRAFT_646311	Populus trichocarpa (Western balsam poplar) (Populus balsamifera subsp. trichocarpa)				IPR000717;					16973872;	386
B9H1R8	Predicted protein	POPTRDRAFT_556731	Populus trichocarpa (Western balsam poplar) (Populus balsamifera subsp. trichocarpa)	GO:0005524; GO:0017111	ATP binding; nucleoside-triphosphatase activity	ATP-binding; Nucleotide-binding	IPR003593; IPR003959; IPR003960; IPR007330; IPR015415;			AAA ATPase family		16973872;	431
B9HIG2	Predicted protein	POPTRDRAFT_564316	Populus trichocarpa (Western balsam poplar) (Populus balsamifera subsp. trichocarpa)	GO:0005794; GO:0030054; GO:0007047; GO:0030244; GO:0008466; GO:0009505	Golgi apparatus; cell junction; cellular cell wall organization; cellulose biosynthetic process; glycogenin glucosyltransferase activity; plant-type cell wall		IPR004901;					16973872;	361
B9HNT7	Silencing group B protein	SGB901 POPTRDRAFT_650021	Populus trichocarpa (Western balsam poplar) (Populus balsamifera subsp. trichocarpa)	GO:0008080	N-acetyltransferase activity		IPR000182; IPR022610; IPR016181;					16973872;	203
B9HUS2	Predicted protein	POPTRDRAFT_880287	Populus trichocarpa (Western balsam poplar) (Populus balsamifera subsp. trichocarpa)	GO:0005840; GO:0003735; GO:0006412	ribosome; structural constituent of ribosome; translation	Cytoplasm; Ribonucleoprotein; Ribosomal protein	IPR001593; IPR018281;			Ribosomal protein S3Ae family		16973872;	261
B9IKT5	Histone H2A	HTA916 POPTRDRAFT_737128	Populus trichocarpa (Western balsam poplar) (Populus balsamifera subsp. trichocarpa)	GO:0003677; GO:0000786; GO:0006334; GO:0005634	DNA binding; nucleosome; nucleosome assembly; nucleus	Chromosome; DNA-binding; Nucleosome core; Nucleus	IPR009072; IPR007125; IPR002119;			Histone H2A family		16973872;	134
B9IQG7	Predicted protein	POPTRDRAFT_738820	Populus trichocarpa (Western balsam poplar) (Populus balsamifera subsp. trichocarpa)				IPR002068; IPR008978;			Small heat shock protein (HSP20) family		16973872;	152
B9MYV7	Predicted protein	POPTRDRAFT_594963	Populus trichocarpa (Western balsam poplar) (Populus balsamifera subsp. trichocarpa)	GO:0050126; GO:0006596	N-carbamoylputrescine amidase activity; polyamine biosynthetic process		IPR017755; IPR003010;					16973872;	301
B9MZ79	Predicted protein	POPTRDRAFT_827290	Populus trichocarpa (Western balsam poplar) (Populus balsamifera subsp. trichocarpa)	GO:0055114; GO:0016491; GO:0008270	oxidation reduction; oxidoreductase activity; zinc ion binding	Metal-binding; Oxidoreductase; Zinc	IPR013149; IPR013154; IPR002085; IPR002328; IPR011032; IPR016040;					16973872;	380
B9R7W4	Putative uncharacterized protein	RCOM_1594870	Ricinus communis (Castor bean)										138
B9R7X8	Low-molecular-weight cysteine-rich protein LCR78, putative	RCOM_1595110	Ricinus communis (Castor bean)	GO:0006952	defense response		IPR008176; IPR003614;						79
B9R8J3	Phosphoprotein ECPP44, putative	RCOM_1600210	Ricinus communis (Castor bean)	GO:0006950; GO:0009415	response to stress; response to water		IPR000167;			Plant dehydrin family			230
B9R933	H(\+)-transporting atpase plant/fungi plasma membrane type, putative (EC 3.6.3.6)	RCOM_1513370	Ricinus communis (Castor bean)	GO:0005524; GO:0006754; GO:0008553; GO:0016021	ATP binding; ATP biosynthetic process; hydrogen-exporting ATPase activity, phosphorylative mechanism; integral to membrane	ATP-binding; Hydrolase; Membrane; Nucleotide-binding; Transmembrane; Transmembrane helix	IPR008250; IPR004014; IPR000695; IPR001757; IPR006534; IPR005834;	3.6.3.6					801
B9R9Q7	21 kDa protein, putative	RCOM_1500010	Ricinus communis (Castor bean)	GO:0004857; GO:0030599	enzyme inhibitor activity; pectinesterase activity		IPR006501;						196
B9RA93	Proteasome subunit alpha type (EC 3.4.25.1)	RCOM_1504710	Ricinus communis (Castor bean)	GO:0005737; GO:0005634; GO:0019773; GO:0004298; GO:0006511	cytoplasm; nucleus; proteasome core complex, alpha-subunit complex; threonine-type endopeptidase activity; ubiquitin-dependent protein catabolic process	Cytoplasm; Hydrolase; Nucleus; Protease; Proteasome; Threonine protease	IPR000426; IPR001353;	3.4.25.1		Peptidase T1A family			250
B9RAH5	Elongation factor 1-beta, putative	RCOM_1506550	Ricinus communis (Castor bean)	GO:0005853; GO:0003746	eukaryotic translation elongation factor 1 complex; translation elongation factor activity	Elongation factor; Protein biosynthesis	IPR014717; IPR001326; IPR014038;			EF-1-beta/EF-1-delta family			232
B9RAI8	Nucleolar protein nop56, putative	RCOM_1506680	Ricinus communis (Castor bean)				IPR012974; IPR012976; IPR002687;						558
B9RB11	Triose phosphate/phosphate translocator, non-green plastid, chloroplast, putative	RCOM_1510440	Ricinus communis (Castor bean)	GO:0016021; GO:0005215	integral to membrane; transporter activity	Membrane; Transmembrane; Transmembrane helix	IPR000620; IPR004853; IPR004696;						417
B9RB15	Nitrogen fixation protein nifu, putative	RCOM_1510480	Ricinus communis (Castor bean)	GO:0005506; GO:0016226; GO:0051536; GO:0005515	iron ion binding; iron-sulfur cluster assembly; iron-sulfur cluster binding; protein binding		IPR011339; IPR002871;						166
B9RBI2	B2 protein, putative	RCOM_1677160	Ricinus communis (Castor bean)				IPR013989; IPR013089;						304
B9RCA7	Glutathione peroxidase	RCOM_1686480	Ricinus communis (Castor bean)	GO:0004602; GO:0055114; GO:0006979	glutathione peroxidase activity; oxidation reduction; response to oxidative stress	Oxidoreductase; Peroxidase	IPR000889; IPR012336; IPR012335;			Glutathione peroxidase family			169
B9RCJ7	Putative uncharacterized protein	RCOM_1689400	Ricinus communis (Castor bean)	GO:0005783	endoplasmic reticulum		IPR003388;						260
B9RCM6	Vacuolar ATP synthase subunit E, putative	RCOM_1690700	Ricinus communis (Castor bean)	GO:0015986; GO:0046961; GO:0033178	ATP synthesis coupled proton transport; proton-transporting ATPase activity, rotational mechanism; proton-transporting two-sector ATPase complex, catalytic domain		IPR002842;						230
B9RCY4	Initiation factor 5a, putative	RCOM_1622080	Ricinus communis (Castor bean)	GO:0003723; GO:0008612; GO:0045901; GO:0045905; GO:0043022; GO:0003746; GO:0003743; GO:0006452	RNA binding; peptidyl-lysine modification to hypusine; positive regulation of translational elongation; positive regulation of translational termination; ribosome binding; translation elongation factor activity; translation initiation factor activity; translational frameshifting	Initiation factor; Protein biosynthesis; Repeat; WD repeat	IPR012340; IPR016027; IPR019769; IPR001884; IPR020189; IPR014722; IPR008991; IPR015943; IPR001680; IPR011046; IPR019782; IPR019775; IPR017986; IPR019781;						509
B9RD79	Vesicle-associated membrane protein, putative	RCOM_1610730	Ricinus communis (Castor bean)	GO:0005198	structural molecule activity		IPR000535; IPR008962; IPR016763;		MSP domain (1)				238
B9RDU1	Cysteine synthase (EC 2.5.1.47)	RCOM_1615850	Ricinus communis (Castor bean)	GO:0006535; GO:0004124; GO:0030170; GO:0016740	cysteine biosynthetic process from serine; cysteine synthase activity; pyridoxal phosphate binding; transferase activity	Amino-acid biosynthesis; Cysteine biosynthesis; Transferase	IPR001216; IPR005856; IPR005859; IPR001926;	2.5.1.47		Cysteine synthase/cystathionine beta-synthase family			355
B9RET1	Transcription regulator, putative	RCOM_1428550	Ricinus communis (Castor bean)				IPR007592;						415
B9RF95	Putative uncharacterized protein	RCOM_1432940	Ricinus communis (Castor bean)				IPR000008; IPR008973; IPR018029;		C2 domain (1)				279
B9RFD6	60S ribosomal protein L18, putative	RCOM_1433890	Ricinus communis (Castor bean)	GO:0003723; GO:0005840; GO:0003735; GO:0006412	RNA binding; ribosome; structural constituent of ribosome; translation	Ribonucleoprotein; Ribosomal protein	IPR002478; IPR015947; IPR000039; IPR021131; IPR004521;						403
B9RFL3	Putative uncharacterized protein	RCOM_1435680	Ricinus communis (Castor bean)				IPR007493;						168
B9RG41	NADH dehydrogenase, putative (EC 1.6.99.3)	RCOM_1438980	Ricinus communis (Castor bean)	GO:0003954; GO:0055114	NADH dehydrogenase activity; oxidation reduction	Oxidoreductase	IPR016464; IPR007741; IPR012336;	1.6.99.3					98
B9RG74	NADH dehydrogenase, putative	RCOM_1451960	Ricinus communis (Castor bean)										132
B9RGC8	Annexin, putative	RCOM_1453010	Ricinus communis (Castor bean)	GO:0005509; GO:0005544	calcium ion binding; calcium-dependent phospholipid binding	Annexin; Calcium; Calcium/phospholipid-binding; Repeat	IPR001464; IPR009118; IPR018502; IPR018252;		Annexin repeats (4)	Annexin family			314
B9RGQ8	Putative uncharacterized protein	RCOM_1442830	Ricinus communis (Castor bean)										120
B9RGW9	Ubiquinol-cytochrome c reductase iron-sulfur subunit (EC 1.10.2.2)	RCOM_1445040	Ricinus communis (Castor bean)	GO:0051537; GO:0022900; GO:0046872; GO:0005739; GO:0070469; GO:0008121	2 iron, 2 sulfur cluster binding; electron transport chain; metal ion binding; mitochondrion; respiratory chain; ubiquinol-cytochrome-c reductase activity	2Fe-2S; Electron transport; Iron; Iron-sulfur; Metal-binding; Mitochondrion; Oxidoreductase; Respiratory chain; Transport	IPR017941; IPR014349; IPR005805; IPR006317; IPR004192;	1.10.2.2	Rieske domain (1)				280
B9RGY8	Putative uncharacterized protein	RCOM_1445430	Ricinus communis (Castor bean)										194
B9RH32	Zinc finger protein, putative (EC 1.3.1.74)	RCOM_1446770	Ricinus communis (Castor bean)	GO:0032440; GO:0055114; GO:0008270	2-alkenal reductase activity; oxidation reduction; zinc ion binding	Metal-binding; Oxidoreductase; Zinc	IPR001594;	1.3.1.74	DHHC-type zinc finger (1)				443
B9RH54	Putative uncharacterized protein	RCOM_1447400	Ricinus communis (Castor bean)	GO:0006950	response to stress		IPR014729; IPR006016;						180
B9RHG8	DNA binding protein, putative	RCOM_1526050	Ricinus communis (Castor bean)	GO:0005634; GO:0030528	nucleus; transcription regulator activity		IPR011598; IPR001092;		Basic helix-loop-helix (bHLH) domain (1)				432
B9RHH3	60S ribosomal protein L6	RCOM_1526800	Ricinus communis (Castor bean)	GO:0005840; GO:0003735; GO:0006412	ribosome; structural constituent of ribosome; translation	Ribonucleoprotein; Ribosomal protein	IPR005568; IPR000915; IPR014722;			Ribosomal protein L6e family			233
B9RIE6	Putative uncharacterized protein	RCOM_1578520	Ricinus communis (Castor bean)				IPR021825;						392
B9RJ15	J domain-containing protein spf31, putative	RCOM_1755010	Ricinus communis (Castor bean)	GO:0031072	heat shock protein binding		IPR001623;						250
B9RJ81	Putative uncharacterized protein	RCOM_1032120	Ricinus communis (Castor bean)										160
B9RJS5	Purine transporter, putative	RCOM_1038370	Ricinus communis (Castor bean)	GO:0016021	integral to membrane	Membrane; Transmembrane; Transmembrane helix	IPR000620; IPR004853;						356
B9RK89	Dead box ATP-dependent RNA helicase, putative	RCOM_1047550	Ricinus communis (Castor bean)	GO:0005524; GO:0008026; GO:0003676	ATP binding; ATP-dependent helicase activity; nucleic acid binding	ATP-binding; Helicase; Hydrolase; Nucleotide-binding; Repeat; WD repeat	IPR014001; IPR011545; IPR001650; IPR014021; IPR000629; IPR014014; IPR015943; IPR001680; IPR011046; IPR019782; IPR019775; IPR017986; IPR019781;						764
B9RKB8	Hydrogen-transporting ATP synthase, rotational mechanism, putative	RCOM_1048140	Ricinus communis (Castor bean)	GO:0015986; GO:0015078; GO:0000276	ATP synthesis coupled proton transport; hydrogen ion transmembrane transporter activity; mitochondrial proton-transporting ATP synthase complex, coupling factor F(o)		IPR006808;						122
B9RKC5	60S ribosomal protein L28, putative	RCOM_1048210	Ricinus communis (Castor bean)	GO:0005840; GO:0003735; GO:0006412	ribosome; structural constituent of ribosome; translation	Ribonucleoprotein; Ribosomal protein	IPR002672;						144
B9RKD5	Charged multivesicular body protein 4b, putative	RCOM_1048510	Ricinus communis (Castor bean)	GO:0015031	protein transport		IPR005024;						218
B9RKH3	Mitochondrial import inner membrane translocase subunit tim17, putative	RCOM_1049400	Ricinus communis (Castor bean)	GO:0016021; GO:0005743; GO:0008565	integral to membrane; mitochondrial inner membrane; protein transporter activity	Membrane; Transmembrane; Transmembrane helix	IPR003397;						216
B9RMD3	Stress associated endoplasmic reticulum protein, putative	RCOM_1079850	Ricinus communis (Castor bean)				IPR010580;						68
B9RME7	Putative uncharacterized protein	RCOM_1080390	Ricinus communis (Castor bean)										88
B9RNF7	Putative uncharacterized protein	RCOM_1347390	Ricinus communis (Castor bean)	GO:0006950	response to stress		IPR014729; IPR006015; IPR006016;						161
B9RNH0	Protein disulfide isomerase, putative (EC 5.3.4.1)	RCOM_1347720	Ricinus communis (Castor bean)	GO:0045454; GO:0005783; GO:0003756	cell redox homeostasis; endoplasmic reticulum; protein disulfide isomerase activity	Isomerase; Redox-active center; Repeat	IPR005788; IPR011679; IPR017936; IPR012336; IPR017937; IPR013766; IPR012335;	5.3.4.1	Thioredoxin domains (2)	Protein disulfide isomerase family			359
B9RNT0	Putative uncharacterized protein	RCOM_0920530	Ricinus communis (Castor bean)				IPR009445;						180
B9RP47	Grr1, plant, putative	RCOM_0924020	Ricinus communis (Castor bean)				IPR001810; IPR022364; IPR006553;		F-box domain (1)				651
B9RQ45	Putative uncharacterized protein	RCOM_0954650	Ricinus communis (Castor bean)										148
B9RQS2	Putative uncharacterized protein	RCOM_0706040	Ricinus communis (Castor bean)				IPR021899;						130
B9RR88	Methylthioribose-1-phosphate isomerase, putative (EC 5.3.1.23)	RCOM_0711420	Ricinus communis (Castor bean)	GO:0046523; GO:0044249	S-methyl-5-thioribose-1-phosphate isomerase activity; cellular biosynthetic process	Isomerase	IPR000649; IPR005251; IPR011559;	5.3.1.23		EIF-2B alpha/beta/delta subunits family			382
B9RSY0	Putative uncharacterized protein	RCOM_0679330	Ricinus communis (Castor bean)										71
B9RT83	Fumarylacetoacetate hydrolase, putative (EC 4.1.1.68)	RCOM_0681980	Ricinus communis (Castor bean)	GO:0018800; GO:0016787	5-oxopent-3-ene-1,2,5-tricarboxylate decarboxylase activity; hydrolase activity	Hydrolase; Lyase	IPR002529; IPR011234;	4.1.1.68					226
B9RTK2	Acireductone dioxygenase, putative	RCOM_0911070	Ricinus communis (Castor bean)	GO:0019509; GO:0046872; GO:0055114; GO:0016702	L-methionine salvage from methylthioadenosine; metal ion binding; oxidation reduction; oxidoreductase activity, acting on single donors with incorporation of molecular oxygen, incorporation of two atoms of oxygen	Dioxygenase; Oxidoreductase	IPR004313; IPR011051; IPR014710;						200
B9RTN1	Proteasome subunit beta type (EC 3.4.25.1)	RCOM_0911560	Ricinus communis (Castor bean)	GO:0005737; GO:0005634; GO:0005839; GO:0051603; GO:0004298	cytoplasm; nucleus; proteasome core complex; proteolysis involved in cellular protein catabolic process; threonine-type endopeptidase activity	Hydrolase; Protease; Proteasome; Threonine protease	IPR016050; IPR001353;	3.4.25.1		Peptidase T1B family			202
B9RU89	Dual specificity phosphatase Cdc25, putative (EC 3.1.3.48)	RCOM_1635810	Ricinus communis (Castor bean)	GO:0004725	protein tyrosine phosphatase activity	Hydrolase	IPR001763;	3.1.3.48					131
B9RUL2	H(\+)-transporting atpase plant/fungi plasma membrane type, putative (EC 3.6.3.6)	RCOM_0854050	Ricinus communis (Castor bean)	GO:0005524; GO:0006754; GO:0008553; GO:0016021	ATP binding; ATP biosynthetic process; hydrogen-exporting ATPase activity, phosphorylative mechanism; integral to membrane	ATP-binding; Hydrolase; Membrane; Nucleotide-binding; Transmembrane; Transmembrane helix	IPR008250; IPR004014; IPR000695; IPR001757; IPR006534; IPR005834;	3.6.3.6					762
B9RV68	GTP binding protein, putative	RCOM_0900240	Ricinus communis (Castor bean)				IPR007612; IPR000007;						206
B9RVK2	Ribosomal protein	RCOM_0963900	Ricinus communis (Castor bean)	GO:0003723; GO:0006396; GO:0015934; GO:0003735; GO:0006412	RNA binding; RNA processing; large ribosomal subunit; structural constituent of ribosome; translation	Ribonucleoprotein; Ribosomal protein	IPR005878; IPR002143; IPR016094; IPR016095;			Ribosomal protein L1P family			360
B9RVU7	Putative uncharacterized protein	RCOM_1173010	Ricinus communis (Castor bean)				IPR012340; IPR016027;						140
B9RVW7	ADP,ATP carrier protein, putative	RCOM_1173510	Ricinus communis (Castor bean)	GO:0005488; GO:0016021; GO:0005743; GO:0055085; GO:0005215	binding; integral to membrane; mitochondrial inner membrane; transmembrane transport; transporter activity	Membrane; Repeat; Transmembrane; Transmembrane helix; Transport	IPR002113; IPR002067; IPR001993; IPR018108;		Solcar repeats (3)	Mitochondrial carrier family			379
B9RWF3	Elongation factor 1-alpha, putative (EC 2.7.7.4)	RCOM_1018980	Ricinus communis (Castor bean)	GO:0005525; GO:0004781; GO:0003746	GTP binding; sulfate adenylyltransferase (ATP) activity; translation elongation factor activity	Elongation factor; Nucleotidyltransferase; Protein biosynthesis; Transferase	IPR009001; IPR004161; IPR004160; IPR009000;	2.7.7.4					295
B9RWH2	Putative uncharacterized protein	RCOM_1019480	Ricinus communis (Castor bean)				IPR007513;						99
B9RWJ3	Putative uncharacterized protein	RCOM_1020190	Ricinus communis (Castor bean)										126
B9RXD8	Short-chain dehydrogenase, putative (EC 1.1.1.184)	RCOM_0902850	Ricinus communis (Castor bean)	GO:0005488; GO:0004090; GO:0055114	binding; carbonyl reductase (NADPH) activity; oxidation reduction	Oxidoreductase	IPR002198; IPR002347; IPR016040; IPR020904;	1.1.1.184		Short-chain dehydrogenases/reductases (SDR) family			253
B9RXN0	Nuclear acid binding protein, putative	RCOM_0905080	Ricinus communis (Castor bean)	GO:0003676; GO:0000166	nucleic acid binding; nucleotide binding		IPR012677; IPR000504;						430
B9RYL4	Defective in cullin neddylation protein, putative	RCOM_1130690	Ricinus communis (Castor bean)				IPR014764; IPR005176; IPR009060;						261
B9RYX6	1-aminocyclopropane-1-carboxylate oxidase, putative (EC 1.14.11.9)	RCOM_1314490	Ricinus communis (Castor bean)	GO:0045486; GO:0055114	naringenin 3-dioxygenase activity; oxidation reduction	Iron; Oxidoreductase	IPR005123;	1.14.11.9		Iron/ascorbate-dependent oxidoreductase family			346
B9RYY9	60S ribosomal protein L9, putative	RCOM_1314920	Ricinus communis (Castor bean)	GO:0019843; GO:0005840; GO:0003735; GO:0006412	rRNA binding; ribosome; structural constituent of ribosome; translation	Ribonucleoprotein; Ribosomal protein	IPR000702; IPR020040; IPR002359;						194
B9RZ64	Putative uncharacterized protein	RCOM_0935780	Ricinus communis (Castor bean)	GO:0030132; GO:0030130; GO:0006886; GO:0005515; GO:0005198; GO:0016192	clathrin coat of coated pit; clathrin coat of trans-Golgi network vesicle; intracellular protein transport; protein binding; structural molecule activity; vesicle-mediated transport		IPR000996;						187
B9RZE6	Putative uncharacterized protein	RCOM_0938650	Ricinus communis (Castor bean)										54
B9S038	Alternative oxidase (EC 1.-.-.-)	RCOM_1296790	Ricinus communis (Castor bean)	GO:0022900; GO:0016021; GO:0046872; GO:0005740; GO:0016491; GO:0070469; GO:0007585	electron transport chain; integral to membrane; metal ion binding; mitochondrial envelope; oxidoreductase activity; respiratory chain; respiratory gaseous exchange	Electron transport; Iron; Membrane; Metal-binding; Oxidoreductase; Respiratory chain; Transmembrane; Transport	IPR002680;	1.-.-.-		Alternative oxidase family			352
B9S045	Putative uncharacterized protein	RCOM_1297890	Ricinus communis (Castor bean)										69
B9S053	ATP synthase alpha subunit mitochondrial, putative (EC 3.6.3.14)	RCOM_1298470	Ricinus communis (Castor bean)	GO:0015986; GO:0046933; GO:0005515; GO:0045261; GO:0046961; GO:0008270	ATP synthesis coupled proton transport; hydrogen ion transporting ATP synthase activity, rotational mechanism; protein binding; proton-transporting ATP synthase complex, catalytic core F(1); proton-transporting ATPase activity, rotational mechanism; zinc ion binding	Hydrolase; Metal-binding; Zinc	IPR020003; IPR000194; IPR017458; IPR021998; IPR019786; IPR011011; IPR001965; IPR019787;	3.6.3.14					367
B9S0I8	Putative uncharacterized protein	RCOM_1355240	Ricinus communis (Castor bean)				IPR018937;						106
B9S129	60S ribosomal protein L18a, putative	RCOM_0632990	Ricinus communis (Castor bean)	GO:0005840; GO:0003735; GO:0006412	ribosome; structural constituent of ribosome; translation	Ribonucleoprotein; Ribosomal protein	IPR002670; IPR021138;						303
B9S194	Leucoanthocyanidin dioxygenase, putative (EC 1.14.11.23)	RCOM_0635290	Ricinus communis (Castor bean)	GO:0045431; GO:0055114; GO:0016702	flavonol synthase activity; oxidation reduction; oxidoreductase activity, acting on single donors with incorporation of molecular oxygen, incorporation of two atoms of oxygen	Dioxygenase; Oxidoreductase	IPR005123;	1.14.11.23					251
B9S1F6	Protein dif-1, putative	RCOM_0864750	Ricinus communis (Castor bean)	GO:0005488; GO:0016021; GO:0005743; GO:0055085; GO:0005215	binding; integral to membrane; mitochondrial inner membrane; transmembrane transport; transporter activity	Membrane; Repeat; Transmembrane; Transmembrane helix; Transport	IPR002113; IPR001993; IPR018108;		Solcar repeats (3)	Mitochondrial carrier family			297
B9S202	NADH-ubiquinone oxidoreductase subunit B17.2, putative (EC 1.6.99.3)	RCOM_1324640	Ricinus communis (Castor bean)	GO:0008137; GO:0009055; GO:0016020; GO:0055114	NADH dehydrogenase (ubiquinone) activity; electron carrier activity; membrane; oxidation reduction	Oxidoreductase; Ubiquinone	IPR007763;	1.6.99.3					159
B9S3A6	Glutathione s-transferase, putative (EC 4.4.1.5)	RCOM_0731900	Ricinus communis (Castor bean)	GO:0004462; GO:0016740	lactoylglutathione lyase activity; transferase activity	Lyase; Transferase	IPR010987; IPR004045; IPR017933; IPR004046; IPR012336; IPR012335;	4.4.1.5	GST C-terminal domain (1); GST N-terminal domain (1)	GST superfamily			222
B9S3X9	U1 small nuclear ribonucleoprotein C, putative	RCOM_0556840	Ricinus communis (Castor bean)	GO:0003676; GO:0005634; GO:0030529; GO:0008270	nucleic acid binding; nucleus; ribonucleoprotein complex; zinc ion binding	Ribonucleoprotein; Viral nucleoprotein; Virion	IPR000690; IPR003604; IPR013085;						206
B9S411	WD-repeat protein, putative (EC 2.7.11.7)	RCOM_0557380	Ricinus communis (Castor bean)	GO:0016905	myosin heavy chain kinase activity	Repeat; Transferase; WD repeat	IPR020472; IPR015943; IPR001680; IPR011046; IPR019782; IPR019775; IPR017986; IPR019781;	2.7.11.7					318
B9S423	Cyclin-dependent protein kinase, putative	RCOM_0557800	Ricinus communis (Castor bean)	GO:0016301	kinase activity	Kinase; Transferase	IPR006670; IPR011028; IPR013763; IPR013922; IPR012389;						219
B9S498	Putative uncharacterized protein	RCOM_0688560	Ricinus communis (Castor bean)				IPR009798;						208
B9S599	Argininosuccinate synthase (EC 6.3.4.5)	RCOM_0887890	Ricinus communis (Castor bean)	GO:0005524; GO:0006526; GO:0004055	ATP binding; arginine biosynthetic process; argininosuccinate synthase activity	ATP-binding; Amino-acid biosynthesis; Arginine biosynthesis; Ligase; Nucleotide-binding	IPR001518; IPR018223; IPR014729;	6.3.4.5		Argininosuccinate synthase family			492
B9S5Z9	Nucleic acid binding protein, putative	RCOM_1062760	Ricinus communis (Castor bean)										147
B9S640	LOB domain-containing protein, putative	RCOM_1064100	Ricinus communis (Castor bean)				IPR004883;						175
B9S6U7	Putative uncharacterized protein	RCOM_0874210	Ricinus communis (Castor bean)	GO:0043087	regulation of GTPase activity		IPR018203; IPR002005; IPR016664;						551
B9S940	28 kDa heat-and acid-stable phosphoprotein, putative	RCOM_1012220	Ricinus communis (Castor bean)				IPR019380;						164
B9S948	Ethylene-responsive transcription factor, putative	RCOM_1012500	Ricinus communis (Castor bean)	GO:0003677; GO:0005634; GO:0006355; GO:0003700; GO:0006350	DNA binding; nucleus; regulation of transcription, DNA-dependent; sequence-specific DNA binding transcription factor activity; transcription	DNA-binding; Nucleus; Transcription; Transcription regulation	IPR016177; IPR001471;						173
B9S9B4	Putative uncharacterized protein	RCOM_1015400	Ricinus communis (Castor bean)				IPR006936;						180
B9S9D8	DNA-directed RNA polymerase II 19 kD polypeptide rpb7, putative	RCOM_0884250	Ricinus communis (Castor bean)	GO:0003899; GO:0006350	DNA-directed RNA polymerase activity; transcription	DNA-directed RNA polymerase; Transcription	IPR012340; IPR016027; IPR005576;						176
B9SA09	DNA binding protein, putative	RCOM_0181650	Ricinus communis (Castor bean)	GO:0005634; GO:0030528	nucleus; transcription regulator activity		IPR011598; IPR001092;		Basic helix-loop-helix (bHLH) domain (1)				235
B9SA38	Translation factor sui1, putative	RCOM_0184440	Ricinus communis (Castor bean)	GO:0003743	translation initiation factor activity		IPR005874; IPR001950;						138
B9SAP7	Putative uncharacterized protein	RCOM_1177900	Ricinus communis (Castor bean)				IPR019002;						190
B9SAT5	Putative uncharacterized protein	RCOM_1178680	Ricinus communis (Castor bean)				IPR007493;						161
B9SBK7	14-3-3 protein, putative	RCOM_0341430	Ricinus communis (Castor bean)	GO:0019904	protein domain specific binding		IPR000308;			14-3-3 family			260
B9SBX7	Putative uncharacterized protein	RCOM_0700320	Ricinus communis (Castor bean)				IPR006735; IPR019955;						375
B9SC19	Putative uncharacterized protein	RCOM_0701560	Ricinus communis (Castor bean)										171
B9SC26	Putative uncharacterized protein	RCOM_0702130	Ricinus communis (Castor bean)										131
B9SC81	ATP binding protein, putative (EC 2.7.11.25)	RCOM_1409160	Ricinus communis (Castor bean)	GO:0005524; GO:0004709; GO:0006468	ATP binding; MAP kinase kinase kinase activity; protein amino acid phosphorylation	ATP-binding; Kinase; Nucleotide-binding; Serine/threonine-protein kinase; Transferase	IPR011009; IPR000719; IPR017441; IPR017442; IPR008271; IPR002290;	2.7.11.25		Protein kinase superfamily			358
B9SC98	Mitochondrial import receptor subunit TOM7-1, putative	RCOM_1410030	Ricinus communis (Castor bean)	GO:0015450; GO:0006886; GO:0005741; GO:0004872	P-P-bond-hydrolysis-driven protein transmembrane transporter activity; intracellular protein transport; mitochondrial outer membrane; receptor activity	Receptor	IPR012621;						75
B9SCC9	Steroid binding protein, putative (EC 1.3.1.74)	RCOM_0892180	Ricinus communis (Castor bean)	GO:0032440; GO:0020037; GO:0055114	2-alkenal reductase activity; heme binding; oxidation reduction	Oxidoreductase	IPR001199;	1.3.1.74					197
B9SCP7	Dc50, putative	RCOM_1375720	Ricinus communis (Castor bean)	GO:0003676; GO:0000166; GO:0008270	nucleic acid binding; nucleotide binding; zinc ion binding	Metal-binding; Zinc; Zinc-finger	IPR012677; IPR000504; IPR013084; IPR001878;						210
B9SCV1	Putative uncharacterized protein	RCOM_1281740	Ricinus communis (Castor bean)										112
B9SEQ3	Putative uncharacterized protein	RCOM_0222390	Ricinus communis (Castor bean)	GO:0003676	nucleic acid binding		IPR002775; IPR014560;						130
B9SFQ9	Bcr-associated protein, bap, putative	RCOM_1224170	Ricinus communis (Castor bean)	GO:0005783; GO:0016021; GO:0006886	endoplasmic reticulum; integral to membrane; intracellular protein transport		IPR008417;						209
B9SFV2	Hydrolase, putative	RCOM_0723790	Ricinus communis (Castor bean)	GO:0016787	hydrolase activity	Hydrolase	IPR004843;						399
B9SH11	NADH-ubiquinone oxidoreductase 18 kDa subunit, mitochondrial, putative (EC 1.6.99.3)	RCOM_0580980	Ricinus communis (Castor bean)	GO:0003954; GO:0022900; GO:0005743	NADH dehydrogenase activity; electron transport chain; mitochondrial inner membrane	Oxidoreductase; Ubiquinone	IPR006885;	1.6.99.3					159
B9SHF1	Putative uncharacterized protein	RCOM_1120980	Ricinus communis (Castor bean)										293
B9SHN5	Putative uncharacterized protein	RCOM_0741630	Ricinus communis (Castor bean)										325
B9SHS6	Catalytic, putative	RCOM_0621130	Ricinus communis (Castor bean)				IPR013094;						337
B9SI15	Ubiquitin-protein ligase, putative	RCOM_0612080	Ricinus communis (Castor bean)	GO:0016874; GO:0005515; GO:0008270	ligase activity; protein binding; zinc ion binding	Ligase; Metal-binding; Zinc; Zinc-finger	IPR001841; IPR017907;						243
B9SI21	NudC domain-containing protein, putative	RCOM_0612440	Ricinus communis (Castor bean)				IPR007052; IPR017447; IPR008978;		CS domain (1)				158
B9SI28	Peptidyl-prolyl cis-trans isomerase (EC 5.2.1.8)	RCOM_0612510	Ricinus communis (Castor bean)	GO:0003755; GO:0006457	peptidyl-prolyl cis-trans isomerase activity; protein folding	Isomerase; Rotamase	IPR015891; IPR020892; IPR002130;	5.2.1.8	PPIase cyclophilin-type domain (1)	Cyclophilin-type PPIase family			204
B9SIM5	Putative uncharacterized protein	RCOM_0823860	Ricinus communis (Castor bean)				IPR006766;						284
B9SK68	Putative uncharacterized protein	RCOM_1027630	Ricinus communis (Castor bean)				IPR006769;						313
B9SK95	12-oxophytodienoate reductase opr, putative (EC 1.3.1.42)	RCOM_1029600	Ricinus communis (Castor bean)	GO:0016629; GO:0010181; GO:0055114	12-oxophytodienoate reductase activity; FMN binding; oxidation reduction	Oxidoreductase	IPR013785; IPR001155;	1.3.1.42					360
B9SL82	Putative uncharacterized protein	RCOM_0092370	Ricinus communis (Castor bean)										115
B9SLE5	Peptidase, putative	RCOM_0685920	Ricinus communis (Castor bean)	GO:0042802; GO:0043086; GO:0004252	identical protein binding; negative regulation of catalytic activity; serine-type endopeptidase activity		IPR015500; IPR010259;						129
B9SLK4	60S acidic ribosomal protein P0, putative (EC 4.2.99.18)	RCOM_0592410	Ricinus communis (Castor bean)	GO:0003906; GO:0005840; GO:0042254; GO:0003735; GO:0006414	DNA-(apurinic or apyrimidinic site) lyase activity; ribosome; ribosome biogenesis; structural constituent of ribosome; translational elongation	Lyase; Ribonucleoprotein; Ribosomal protein	IPR001813; IPR001790;	4.2.99.18		Ribosomal protein L10P family			320
B9SLP3	40S ribosomal protein S17, putative	RCOM_0502070	Ricinus communis (Castor bean)	GO:0005840; GO:0003735; GO:0006412	ribosome; structural constituent of ribosome; translation	Ribonucleoprotein; Ribosomal protein	IPR001210; IPR018273;						144
B9SLQ3	Glycine-rich RNA-binding protein, putative	RCOM_0530530	Ricinus communis (Castor bean)	GO:0003676; GO:0000166	nucleic acid binding; nucleotide binding		IPR012677; IPR015465; IPR000504;						166
B9SN44	Putative uncharacterized protein	RCOM_0312590	Ricinus communis (Castor bean)										191
B9SPA9	Survival motor neuron protein, putative	RCOM_0495940	Ricinus communis (Castor bean)										203
B9SPS7	Cation transport protein chaC, putative	RCOM_0205370	Ricinus communis (Castor bean)				IPR013024; IPR006840;						223
B9SQF3	UDP-glucuronate 5-epimerase, putative (EC 5.1.3.12)	RCOM_0782170	Ricinus communis (Castor bean)	GO:0050379; GO:0005975; GO:0044237; GO:0050662	UDP-glucuronate 5'-epimerase activity; carbohydrate metabolic process; cellular metabolic process; coenzyme binding	Isomerase	IPR001509; IPR016040; IPR008089;	5.1.3.12					433
B9SS02	DNA binding protein, putative	RCOM_0519560	Ricinus communis (Castor bean)	GO:0003677	DNA binding		IPR009057; IPR015609; IPR017877; IPR001005;						315
B9SSH0	Putative uncharacterized protein	RCOM_1061850	Ricinus communis (Castor bean)										57
B9SSV8	Putative uncharacterized protein	RCOM_0792900	Ricinus communis (Castor bean)	GO:0004129; GO:0009055; GO:0005746	cytochrome-c oxidase activity; electron carrier activity; mitochondrial respiratory chain		IPR003177;						106
B9ST81	Putative uncharacterized protein	RCOM_0684970	Ricinus communis (Castor bean)				IPR018467; IPR010399;						269
B9STI9	Putative uncharacterized protein	RCOM_0491960	Ricinus communis (Castor bean)				IPR008637;						157
B9STQ4	Potassium channel AKT1, putative	RCOM_0826630	Ricinus communis (Castor bean)	GO:0016021; GO:0005249	integral to membrane; voltage-gated potassium channel activity	ANK repeat; Ion transport; Ionic channel; Membrane; Repeat; Transmembrane; Transmembrane helix; Transport	IPR002110; IPR020683; IPR000595; IPR018490; IPR021789; IPR005821; IPR003938; IPR014710;		Cyclic nucleotide-binding domain (1)				901
B9SVI7	Putative uncharacterized protein	RCOM_0537780	Ricinus communis (Castor bean)										374
B9SWU1	Transcription cofactor, putative	RCOM_0011080	Ricinus communis (Castor bean)	GO:0006355; GO:0003712	regulation of transcription, DNA-dependent; transcription cofactor activity		IPR003101;						1382
B9SWY1	Pyruvate decarboxylase, putative (EC 4.1.1.1)	RCOM_0489390	Ricinus communis (Castor bean)	GO:0000287; GO:0004737; GO:0030976	magnesium ion binding; pyruvate decarboxylase activity; thiamin pyrophosphate binding	Lyase; Pyruvate	IPR012110; IPR012000; IPR012001; IPR011766;	4.1.1.1		TPP enzyme family			607
B9SX10	RNA binding protein, putative	RCOM_1259230	Ricinus communis (Castor bean)	GO:0003676; GO:0000166	nucleic acid binding; nucleotide binding		IPR012677; IPR000504;						127
B9SX19	Transporter, putative	RCOM_1259420	Ricinus communis (Castor bean)				IPR007262;						165
B9SXB7	Prolyl 4-hydroxylase alpha subunit, putative (EC 1.14.11.2)	RCOM_0782750	Ricinus communis (Castor bean)	GO:0031418; GO:0005506; GO:0055114; GO:0004656	L-ascorbic acid binding; iron ion binding; oxidation reduction; procollagen-proline 4-dioxygenase activity	Oxidoreductase	IPR005123; IPR006620;	1.14.11.2					287
B9SXZ5	Actin, putative	RCOM_1207060	Ricinus communis (Castor bean)	GO:0005524; GO:0005737; GO:0005856; GO:0005515	ATP binding; cytoplasm; cytoskeleton; protein binding	ATP-binding; Cytoplasm; Cytoskeleton; Nucleotide-binding	IPR004000; IPR020902; IPR004001;			Actin family			309
B9SY14	Poly-A binding protein, putative	RCOM_0436100	Ricinus communis (Castor bean)	GO:0003676; GO:0000166	nucleic acid binding; nucleotide binding		IPR012677; IPR000504;						216
B9SY42	Isochorismatase, putative (EC 3.3.2.1)	RCOM_0986590	Ricinus communis (Castor bean)	GO:0008908	isochorismatase activity	Hydrolase	IPR000868;	3.3.2.1					202
B9SZD6	Anthocyanin 5-aromatic acyltransferase, putative (EC 2.3.1.144)	RCOM_1152490	Ricinus communis (Castor bean)	GO:0008415; GO:0047672	acyltransferase activity; anthranilate N-benzoyltransferase activity	Acyltransferase; Transferase	IPR003480;	2.3.1.144					468
B9SZK9	Transmembrane emp24 domain-containing protein 10, putative	RCOM_0066490	Ricinus communis (Castor bean)	GO:0016021; GO:0006810	integral to membrane; transport	Membrane; Transmembrane; Transmembrane helix	IPR000348; IPR009038;		GOLD domain (1)	EMP24/GP25L family			217
B9T007	Fk506 binding protein, putative (EC 5.2.1.8)	RCOM_0040600	Ricinus communis (Castor bean)	GO:0003755; GO:0006457	peptidyl-prolyl cis-trans isomerase activity; protein folding	Isomerase; Rotamase	IPR001179;	5.2.1.8		FKBP-type PPIase family			186
B9T025	40S ribosomal protein S5, putative	RCOM_0037210	Ricinus communis (Castor bean)	GO:0003723; GO:0015935; GO:0003735; GO:0006412	RNA binding; small ribosomal subunit; structural constituent of ribosome; translation	Ribonucleoprotein; Ribosomal protein	IPR000235; IPR020606; IPR005716;			Ribosomal protein S7P family			211
B9T053	Putative uncharacterized protein	RCOM_0029900	Ricinus communis (Castor bean)										189
B9T0M3	Putative uncharacterized protein	RCOM_0193190	Ricinus communis (Castor bean)										154
B9T0Y7	ATP synthase delta chain, putative (EC 3.6.3.14)	RCOM_0403060	Ricinus communis (Castor bean)	GO:0015986; GO:0046933; GO:0016787; GO:0005886; GO:0045261	ATP synthesis coupled proton transport; hydrogen ion transporting ATP synthase activity, rotational mechanism; hydrolase activity; plasma membrane; proton-transporting ATP synthase complex, catalytic core F(1)	Hydrolase	IPR000711; IPR020781;	3.6.3.14					198
B9T167	Cytochrome-c oxidase, putative	RCOM_0338910	Ricinus communis (Castor bean)	GO:0004129; GO:0005751	cytochrome-c oxidase activity; mitochondrial respiratory chain complex IV		IPR001349;			Cytochrome c oxidase subunit 6A family			101
B9T1R2	Iron-sulfur assembly protein IscA, chloroplast, putative	RCOM_0462630	Ricinus communis (Castor bean)	GO:0016226; GO:0051536; GO:0005198	iron-sulfur cluster assembly; iron-sulfur cluster binding; structural molecule activity		IPR000361; IPR016092; IPR017870;						178
B9T1T7	NOI, putative	RCOM_0691110	Ricinus communis (Castor bean)				IPR008700;						77
B9T2M2	30S ribosomal protein S14, putative	RCOM_0171050	Ricinus communis (Castor bean)	GO:0005840; GO:0003735; GO:0006412	ribosome; structural constituent of ribosome; translation	Ribonucleoprotein; Ribosomal protein	IPR001209; IPR018271;						103
B9T2S2	Putative uncharacterized protein	RCOM_0437510	Ricinus communis (Castor bean)				IPR004864;						209
B9T3R0	Cyanate hydratase, putative (EC 4.2.1.104)	RCOM_0038590	Ricinus communis (Castor bean)	GO:0008824; GO:0009439; GO:0016836; GO:0043565	cyanate hydratase activity; cyanate metabolic process; hydro-lyase activity; sequence-specific DNA binding	Lyase	IPR008076; IPR003712; IPR001387; IPR010982;	4.2.1.104					164
B9T526	Late embryogenesis abundant protein Lea14-A, putative	RCOM_0211380	Ricinus communis (Castor bean)	GO:0009269	response to desiccation		IPR013783; IPR004864; IPR013990;						313
B9T5R9	Protein binding protein, putative	RCOM_0450220	Ricinus communis (Castor bean)	GO:0005515; GO:0008270	protein binding; zinc ion binding	Metal-binding; Zinc; Zinc-finger	IPR001841;						221
B9T639	Putative uncharacterized protein	RCOM_0380540	Ricinus communis (Castor bean)										255
B9T6F4	Putative uncharacterized protein	RCOM_0664820	Ricinus communis (Castor bean)				IPR007612; IPR000007;						213
B9T6G3	AP2 domain transcription factor RAP2.3, putative	RCOM_0295580	Ricinus communis (Castor bean)	GO:0003677; GO:0005634; GO:0006355; GO:0003700; GO:0006350	DNA binding; nucleus; regulation of transcription, DNA-dependent; sequence-specific DNA binding transcription factor activity; transcription	DNA-binding; Nucleus; Transcription; Transcription regulation	IPR016177; IPR001471;						259
B9T828	Tyrosine-protein phosphatase SIW14, putative	RCOM_0100300	Ricinus communis (Castor bean)	GO:0004725	protein tyrosine phosphatase activity		IPR016130; IPR020428; IPR004861;						212
C0LQ98	Monodehydroascorbate reductase		Malus domestica (Apple) (Pyrus malus)	GO:0050660; GO:0055114; GO:0016491	FAD or FADH2 binding; oxidation reduction; oxidoreductase activity		IPR016156; IPR013027; IPR001327;					20159657	434
C0Z342	AT5G07090 protein	AT5G07090	Arabidopsis thaliana (Mouse-ear cress)	GO:0005840; GO:0003735; GO:0006412	ribosome; structural constituent of ribosome; translation		IPR005824; IPR000876; IPR013845;						197
C1IC54	Cinnamyl alcohol dehydrogenase (Mannitol dehydrogenase)	CAD1	Gossypium hirsutum (Upland cotton) (Gossypium mexicanum)	GO:0055114; GO:0016491; GO:0008270	oxidation reduction; oxidoreductase activity; zinc ion binding	Metal-binding; Oxidoreductase; Zinc	IPR013149; IPR013154; IPR002085; IPR002328; IPR011032; IPR016040;					19566641;	359
C5YZT9	Ubiquitin carrier protein (EC 6.3.2.-)	Sb09g023560 SORBIDRAFT_09g023560	Sorghum bicolor (Sorghum) (Sorghum vulgare)	GO:0043687; GO:0051246; GO:0019787	post-translational protein modification; regulation of protein metabolic process; small conjugating protein ligase activity	Ligase; Ubl conjugation pathway	IPR016135; IPR000608;	6.3.2.-		Ubiquitin-conjugating enzyme family		19189423	148
D1MDP4	Flowering locus C	FLC	Vitis vinifera (Grape)	GO:0005634; GO:0006355; GO:0043565; GO:0003700; GO:0006350	nucleus; regulation of transcription, DNA-dependent; sequence-specific DNA binding; sequence-specific DNA binding transcription factor activity; transcription	DNA-binding; Nucleus; Transcription; Transcription regulation	IPR002487; IPR002100;		K-box domain (1); MADS-box domain (1); MADS-box domains (3)				210
D1MWZ6	Auxin-repressed protein	CitAuR	Citrullus lanatus subsp. vulgaris (watermelon)				IPR008406;						120
D3JZ18	O-methyltransferase-like protein	OMT1	Prunus mume (Japanese flowering apricot)	GO:0008171; GO:0046983	O-methyltransferase activity; protein dimerization activity	Methyltransferase; Transferase	IPR016461; IPR001077; IPR012967; IPR011991;						377
D5L0Z9	AP2 domain class transcription factor	AP2D15	Malus domestica (Apple) (Pyrus malus)	GO:0003677; GO:0005634; GO:0006355; GO:0003700; GO:0006350	DNA binding; nucleus; regulation of transcription, DNA-dependent; sequence-specific DNA binding transcription factor activity; transcription	DNA-binding; Nucleus; Transcription; Transcription regulation	IPR016177; IPR001471;					20237022	274
D6CH04	Whole genome shotgun sequence of line PN40024, scaffold_236.assembly12x (Fragment)	VIT_00004822001 VIT_00004827001	Vitis vinifera (Grape)	GO:0006869	lipid transport		IPR016140; IPR013770;					17721507;	99
D7MET3	Vesicle-associated membrane family protein	ARALYDRAFT_492738	Arabidopsis lyrata subsp. lyrata	GO:0005198	structural molecule activity		IPR000535; IPR008962;		MSP domain (1)				300
D7SH16	Whole genome shotgun sequence of line PN40024, scaffold_0.assembly12x (Fragment)	VIT_00008576001	Vitis vinifera (Grape)				IPR004345;					17721507;	141
D7SH25	Whole genome shotgun sequence of line PN40024, scaffold_0.assembly12x (Fragment)	VIT_00008585001	Vitis vinifera (Grape)	GO:0030529; GO:0042254	ribonucleoprotein complex; ribosome biogenesis	Ribonucleoprotein	IPR001921; IPR004038; IPR018492; IPR004037;					17721507;	300
D7SIC8	Whole genome shotgun sequence of line PN40024, scaffold_0.assembly12x (Fragment)	VIT_00008022001	Vitis vinifera (Grape)	GO:0005488; GO:0006334; GO:0005634	binding; nucleosome assembly; nucleus		IPR011989; IPR002164;			Nucleosome assembly protein (NAP) family		17721507;	268
D7SIY8	Whole genome shotgun sequence of line PN40024, scaffold_0.assembly12x (Fragment)	VIT_00008284001	Vitis vinifera (Grape)				IPR004883;					17721507;	227
D7SJ03	Whole genome shotgun sequence of line PN40024, scaffold_0.assembly12x (Fragment)	VIT_00008303001	Vitis vinifera (Grape)	GO:0003677; GO:0005634; GO:0045449	DNA binding; nucleus; regulation of transcription	DNA-binding; Nucleus; Repeat	IPR009057; IPR012287; IPR017930; IPR014778; IPR015495; IPR001005;					17721507;	328
D7SJ26	Whole genome shotgun sequence of line PN40024, scaffold_0.assembly12x (Fragment)	VIT_00008327001	Vitis vinifera (Grape)	GO:0005524; GO:0006468; GO:0004674	ATP binding; protein amino acid phosphorylation; protein serine/threonine kinase activity	ATP-binding; Kinase; Nucleotide-binding; Serine/threonine-protein kinase; Transferase	IPR013320; IPR011009; IPR000719; IPR017441; IPR017442; IPR008271;			Protein kinase superfamily		17721507;	973
D7SJC6	Whole genome shotgun sequence of line PN40024, scaffold_0.assembly12x (Fragment)	VIT_00008452001	Vitis vinifera (Grape)				IPR000626; IPR019955;					17721507;	174
D7SJF5	Whole genome shotgun sequence of line PN40024, scaffold_4.assembly12x (Fragment)	VIT_00024516001	Vitis vinifera (Grape)	GO:0003824	catalytic activity		IPR013785; IPR000644;					17721507;	262
D7SJI0	Whole genome shotgun sequence of line PN40024, scaffold_4.assembly12x (Fragment)	VIT_00024550001	Vitis vinifera (Grape)	GO:0003743	translation initiation factor activity		IPR002735; IPR016189; IPR016190;					17721507;	290
D7SJL0	Whole genome shotgun sequence of line PN40024, scaffold_4.assembly12x (Fragment)	VIT_00024585001	Vitis vinifera (Grape)									17721507;	119
D7SJR4	Whole genome shotgun sequence of line PN40024, scaffold_4.assembly12x (Fragment)	VIT_00024656001	Vitis vinifera (Grape)	GO:0016758	transferase activity, transferring hexosyl groups		IPR002213;					17721507;	364
D7SKH9	Whole genome shotgun sequence of line PN40024, scaffold_4.assembly12x (Fragment)	VIT_00024988001	Vitis vinifera (Grape)				IPR009069;					17721507;	80
D7SKM8	Whole genome shotgun sequence of line PN40024, scaffold_4.assembly12x (Fragment)	VIT_00025055001	Vitis vinifera (Grape)			ANK repeat; Repeat	IPR002110; IPR020683;					17721507;	542
D7SLI3	Whole genome shotgun sequence of line PN40024, scaffold_4.assembly12x (Fragment)	VIT_00025433001	Vitis vinifera (Grape)	GO:0016251; GO:0005669; GO:0006367	general RNA polymerase II transcription factor activity; transcription factor TFIID complex; transcription initiation from RNA polymerase II promoter		IPR006751;					17721507;	148
D7SLN5	Whole genome shotgun sequence of line PN40024, scaffold_4.assembly12x (Fragment)	VIT_00025497001	Vitis vinifera (Grape)	GO:0003677; GO:0003702; GO:0006355; GO:0006367	DNA binding; RNA polymerase II transcription factor activity; regulation of transcription, DNA-dependent; transcription initiation from RNA polymerase II promoter		IPR012295; IPR000814; IPR012294;					17721507;	238
D7SMQ9	Whole genome shotgun sequence of line PN40024, scaffold_83.assembly12x (Fragment)	VIT_00036445001	Vitis vinifera (Grape)	GO:0009507; GO:0016853	chloroplast; isomerase activity		IPR009410;					17721507;	251
D7SMR3	Whole genome shotgun sequence of line PN40024, scaffold_83.assembly12x (Fragment)	VIT_00036450001	Vitis vinifera (Grape)				IPR008012;					17721507;	141
D7SN28	Whole genome shotgun sequence of line PN40024, scaffold_61.assembly12x (Fragment)	VIT_00031366001	Vitis vinifera (Grape)	GO:0005840; GO:0003735; GO:0006414	ribosome; structural constituent of ribosome; translational elongation		IPR001813;					17721507;	145
D7SN69	Whole genome shotgun sequence of line PN40024, scaffold_61.assembly12x (Fragment)	VIT_00031418001	Vitis vinifera (Grape)	GO:0003824; GO:0044237; GO:0050662	catalytic activity; cellular metabolic process; coenzyme binding		IPR001509; IPR016040;					17721507;	388
D7SNZ6	Whole genome shotgun sequence of line PN40024, scaffold_23.assembly12x (Fragment)	VIT_00018778001	Vitis vinifera (Grape)	GO:0005524; GO:0005509; GO:0006468; GO:0005515; GO:0004674	ATP binding; calcium ion binding; protein amino acid phosphorylation; protein binding; protein serine/threonine kinase activity	ATP-binding; Calcium; Kinase; Nucleotide-binding; Repeat; Serine/threonine-protein kinase; Transferase	IPR020642; IPR020636; IPR011992; IPR018247; IPR018249; IPR002048; IPR011009; IPR000719; IPR017441; IPR017442; IPR008271; IPR002290; IPR019577;		Protein kinase domain (1)	Protein kinase superfamily		17721507;	558
D7SQM1	Whole genome shotgun sequence of line PN40024, scaffold_141.assembly12x (Fragment)	VIT_00000754001	Vitis vinifera (Grape)	GO:0003723; GO:0015935; GO:0003735; GO:0006412	RNA binding; small ribosomal subunit; structural constituent of ribosome; translation	Ribonucleoprotein; Ribosomal protein	IPR005713; IPR002222; IPR020934;			Ribosomal protein S19P family		17721507;	176
D7SRG7	Whole genome shotgun sequence of line PN40024, scaffold_217.assembly12x (Fragment)	VIT_00003934001	Vitis vinifera (Grape)	GO:0004177; GO:0009987; GO:0008235; GO:0006508	aminopeptidase activity; cellular process; metalloexopeptidase activity; proteolysis		IPR004545; IPR001714; IPR000994; IPR011991;					17721507;	394
D7SS66	Whole genome shotgun sequence of line PN40024, scaffold_54.assembly12x (Fragment)	VIT_00029655001	Vitis vinifera (Grape)	GO:0015934; GO:0003735; GO:0030528; GO:0006412	large ribosomal subunit; structural constituent of ribosome; transcription regulator activity; translation	Ribonucleoprotein; Ribosomal protein	IPR018038; IPR016082; IPR012988; IPR005998;			Ribosomal protein L30P family		17721507;	246
D7SSE8	Whole genome shotgun sequence of line PN40024, scaffold_147.assembly12x (Fragment)	VIT_00000982001	Vitis vinifera (Grape)	GO:0051537; GO:0009055; GO:0022900; GO:0046872	2 iron, 2 sulfur cluster binding; electron carrier activity; electron transport chain; metal ion binding	2Fe-2S; Iron; Iron-sulfur; Metal-binding	IPR006058; IPR012675; IPR010241; IPR001041;		2Fe-2S ferredoxin-type domain (1)			17721507;	168
D7SSI8	Whole genome shotgun sequence of line PN40024, scaffold_205.assembly12x (Fragment)	VIT_00003715001	Vitis vinifera (Grape)									17721507;	132
D7SSL0	Whole genome shotgun sequence of line PN40024, scaffold_291.assembly12x (Fragment)	VIT_00005751001	Vitis vinifera (Grape)				IPR000270;					17721507;	185
D7STL2	Whole genome shotgun sequence of line PN40024, scaffold_8.assembly12x (Fragment)	VIT_00035339001	Vitis vinifera (Grape)				IPR008584;					17721507;	166
D7SU67	Whole genome shotgun sequence of line PN40024, scaffold_8.assembly12x (Fragment)	VIT_00035583001	Vitis vinifera (Grape)	GO:0005524; GO:0004815; GO:0006422; GO:0005737	ATP binding; aspartate-tRNA ligase activity; aspartyl-tRNA aminoacylation; cytoplasm		IPR004364; IPR018150; IPR006195; IPR004523; IPR002312; IPR012340; IPR016027;			Class-II aminoacyl-tRNA synthetase family		17721507;	404
D7SU92	Whole genome shotgun sequence of line PN40024, scaffold_8.assembly12x (Fragment)	VIT_00035615001	Vitis vinifera (Grape)									17721507;	90
D7SUQ2	Whole genome shotgun sequence of line PN40024, scaffold_8.assembly12x (Fragment)	VIT_00035805001	Vitis vinifera (Grape)	GO:0005525; GO:0003924; GO:0006886; GO:0006913; GO:0005515; GO:0007165	GTP binding; GTPase activity; intracellular protein transport; nucleocytoplasmic transport; protein binding; signal transduction	GTP-binding; Nucleotide-binding	IPR002041; IPR013753; IPR005225;					17721507;	305
D7SVL8	Whole genome shotgun sequence of line PN40024, scaffold_68.assembly12x (Fragment)	VIT_00033043001	Vitis vinifera (Grape)				IPR017000; IPR000626; IPR019955;					17721507;	118
D7SW04	Whole genome shotgun sequence of line PN40024, scaffold_31.assembly12x (Fragment)	VIT_00022163001	Vitis vinifera (Grape)	GO:0009058; GO:0030170; GO:0016769	biosynthetic process; pyridoxal phosphate binding; transferase activity, transferring nitrogenous groups	Pyridoxal phosphate	IPR004839; IPR004838; IPR015424; IPR015421; IPR015422;			Class-I pyridoxal-phosphate-dependent aminotransferase family		17721507;	476
D7SW98	Whole genome shotgun sequence of line PN40024, scaffold_31.assembly12x (Fragment)	VIT_00022276001	Vitis vinifera (Grape)				IPR000717; IPR011991;		PCI domain (1)			17721507;	460
D7SWK5	Whole genome shotgun sequence of line PN40024, scaffold_31.assembly12x (Fragment)	VIT_00022413001	Vitis vinifera (Grape)	GO:0005794; GO:0008378; GO:0016021; GO:0006486	Golgi apparatus; galactosyltransferase activity; integral to membrane; protein amino acid glycosylation	Glycosyltransferase; Golgi apparatus; Membrane; Transferase; Transmembrane; Transmembrane helix	IPR002659;					17721507;	397
D7SWK8	Whole genome shotgun sequence of line PN40024, scaffold_31.assembly12x (Fragment)	VIT_00022417001	Vitis vinifera (Grape)	GO:0003676; GO:0000166	nucleic acid binding; nucleotide binding		IPR012677; IPR000504;					17721507;	259
D7SX67	Whole genome shotgun sequence of line PN40024, scaffold_108.assembly12x (Fragment)	VIT_00011353001	Vitis vinifera (Grape)	GO:0047800; GO:0055114	cysteamine dioxygenase activity; oxidation reduction		IPR011051; IPR012864; IPR014710;					17721507;	279
D7SXE9	Whole genome shotgun sequence of line PN40024, scaffold_108.assembly12x (Fragment)	VIT_00011450001	Vitis vinifera (Grape)	GO:0003824; GO:0006520; GO:0030170	catalytic activity; cellular amino acid metabolic process; pyridoxal phosphate binding	Pyridoxal phosphate	IPR000277; IPR015424; IPR015421; IPR015422;			Trans-sulfuration enzymes family		17721507;	497
D7SY27	Whole genome shotgun sequence of line PN40024, scaffold_105.assembly12x (Fragment)	VIT_00011181001	Vitis vinifera (Grape)									17721507;	108
D7SY33	Whole genome shotgun sequence of line PN40024, scaffold_77.assembly12x (Fragment)	VIT_00035004001	Vitis vinifera (Grape)	GO:0006950	response to stress		IPR014729; IPR006015; IPR006016;					17721507;	115
D7SYE4	Whole genome shotgun sequence of line PN40024, scaffold_77.assembly12x (Fragment)	VIT_00035146001	Vitis vinifera (Grape)				IPR019342;					17721507;	101
D7SZI9	Whole genome shotgun sequence of line PN40024, scaffold_49.assembly12x (Fragment)	VIT_00027844001	Vitis vinifera (Grape)	GO:0005840; GO:0003735; GO:0006412	ribosome; structural constituent of ribosome; translation		IPR002784; IPR014722;					17721507;	220
D7SZK1	Whole genome shotgun sequence of line PN40024, scaffold_49.assembly12x (Fragment)	VIT_00027860001	Vitis vinifera (Grape)	GO:0016021	integral to membrane		IPR007248;					17721507;	185
D7SZM9	Whole genome shotgun sequence of line PN40024, scaffold_49.assembly12x (Fragment)	VIT_00027903001	Vitis vinifera (Grape)	GO:0003723; GO:0005737; GO:0003743	RNA binding; cytoplasm; translation initiation factor activity	Initiation factor; Protein biosynthesis; RNA-binding	IPR001040; IPR019770;			Eukaryotic initiation factor 4E family		17721507;	190
D7T037	Whole genome shotgun sequence of line PN40024, scaffold_34.assembly12x (Fragment)	VIT_00023002001	Vitis vinifera (Grape)	GO:0005507; GO:0009055	copper ion binding; electron carrier activity		IPR000923; IPR008972; IPR003245;					17721507;	123
D7T0C7	Whole genome shotgun sequence of line PN40024, scaffold_177.assembly12x (Fragment)	VIT_00002001001	Vitis vinifera (Grape)				IPR020683;					17721507;	172
D7T0P0	Whole genome shotgun sequence of line PN40024, scaffold_65.assembly12x (Fragment)	VIT_00032270001	Vitis vinifera (Grape)	GO:0016272; GO:0006457; GO:0051082	prefoldin complex; protein folding; unfolded protein binding		IPR002777; IPR009053;					17721507;	129
D7T0X0	Whole genome shotgun sequence of line PN40024, scaffold_85.assembly12x (Fragment)	VIT_00036785001	Vitis vinifera (Grape)				IPR018614;					17721507;	121
D7T147	Whole genome shotgun sequence of line PN40024, scaffold_9.assembly12x (Fragment)	VIT_00037255001	Vitis vinifera (Grape)				IPR018450;					17721507;	74
D7T1A7	Whole genome shotgun sequence of line PN40024, scaffold_9.assembly12x (Fragment)	VIT_00037354001	Vitis vinifera (Grape)	GO:0005524; GO:0005737; GO:0006457	ATP binding; cytoplasm; protein folding	Chaperone	IPR020818; IPR011032;			GroES chaperonin family		17721507;	97
D7T1E3	Whole genome shotgun sequence of line PN40024, scaffold_9.assembly12x (Fragment)	VIT_00037402001	Vitis vinifera (Grape)									17721507;	529
D7T2H3	Whole genome shotgun sequence of line PN40024, scaffold_94.assembly12x (Fragment)	VIT_00038188001	Vitis vinifera (Grape)	GO:0008097; GO:0005840; GO:0003735; GO:0006412	5S rRNA binding; ribosome; structural constituent of ribosome; translation		IPR005484; IPR005485;					17721507;	333
D7T2W5	Whole genome shotgun sequence of line PN40024, scaffold_64.assembly12x (Fragment)	VIT_00032041001	Vitis vinifera (Grape)	GO:0005840; GO:0003735; GO:0006412	ribosome; structural constituent of ribosome; translation		IPR005568; IPR000915; IPR014722;					17721507;	206
D7T2Y2	Whole genome shotgun sequence of line PN40024, scaffold_64.assembly12x (Fragment)	VIT_00032062001	Vitis vinifera (Grape)				IPR001163; IPR006649; IPR010920; IPR017132;					17721507;	107
D7T4W3	Whole genome shotgun sequence of line PN40024, scaffold_118.assembly12x (Fragment)	VIT_00012831001	Vitis vinifera (Grape)	GO:0005488	binding		IPR011989; IPR016024;					17721507;	412
D7T502	Whole genome shotgun sequence of line PN40024, scaffold_118.assembly12x (Fragment)	VIT_00012876001	Vitis vinifera (Grape)	GO:0005840; GO:0003735; GO:0006412	ribosome; structural constituent of ribosome; translation		IPR002784; IPR014722;					17721507;	179
D7T537	Whole genome shotgun sequence of line PN40024, scaffold_149.assembly12x (Fragment)	VIT_00001055001	Vitis vinifera (Grape)	GO:0005840; GO:0003735; GO:0006412	ribosome; structural constituent of ribosome; translation		IPR000077; IPR020083;					17721507;	72
D7T6I2	Whole genome shotgun sequence of line PN40024, scaffold_20.assembly12x (Fragment)	VIT_00017791001	Vitis vinifera (Grape)	GO:0005524; GO:0043044; GO:0003677; GO:0016585; GO:0004386; GO:0031491	ATP binding; ATP-dependent chromatin remodeling; DNA binding; chromatin remodeling complex; helicase activity; nucleosome binding		IPR015194; IPR014001; IPR001650; IPR014021; IPR009057; IPR001005; IPR017884; IPR015195; IPR000330;					17721507;	1080
D7T6S1	Whole genome shotgun sequence of line PN40024, scaffold_20.assembly12x (Fragment)	VIT_00017899001	Vitis vinifera (Grape)									17721507;	236
D7T6Y7	Whole genome shotgun sequence of line PN40024, scaffold_20.assembly12x (Fragment)	VIT_00017982001	Vitis vinifera (Grape)	GO:0016272; GO:0006457; GO:0051082	prefoldin complex; protein folding; unfolded protein binding		IPR002777; IPR009053;					17721507;	295
D7T7M4	Whole genome shotgun sequence of line PN40024, scaffold_39.assembly12x (Fragment)	VIT_00024369001	Vitis vinifera (Grape)	GO:0006952; GO:0009607	defense response; response to biotic stimulus		IPR000916;					17721507;	164
D7T7Q8	Whole genome shotgun sequence of line PN40024, scaffold_39.assembly12x (Fragment)	VIT_00024412001	Vitis vinifera (Grape)									17721507;	129
D7T879	Whole genome shotgun sequence of line PN40024, scaffold_90.assembly12x (Fragment)	VIT_00037777001	Vitis vinifera (Grape)	GO:0045449; GO:0006350	regulation of transcription; transcription	Transcription; Transcription regulation	IPR005202;					17721507;	526
D7T8C3	Whole genome shotgun sequence of line PN40024, scaffold_90.assembly12x (Fragment)	VIT_00037650001	Vitis vinifera (Grape)				IPR013813; IPR006175; IPR006056; IPR019897;					17721507;	188
D7T8C6	Whole genome shotgun sequence of line PN40024, scaffold_90.assembly12x (Fragment)	VIT_00037653001	Vitis vinifera (Grape)	GO:0003743	translation initiation factor activity		IPR005874; IPR001950;					17721507;	112
D7T8Q4	Whole genome shotgun sequence of line PN40024, scaffold_11.assembly12x (Fragment)	VIT_00011711001	Vitis vinifera (Grape)									17721507;	139
D7T8U4	Whole genome shotgun sequence of line PN40024, scaffold_11.assembly12x (Fragment)	VIT_00011766001	Vitis vinifera (Grape)									17721507;	231
D7T9H6	Whole genome shotgun sequence of line PN40024, scaffold_11.assembly12x (Fragment)	VIT_00012054001	Vitis vinifera (Grape)	GO:0005840; GO:0003735; GO:0006412	ribosome; structural constituent of ribosome; translation	Ribonucleoprotein; Ribosomal protein	IPR000552; IPR011332;			Ribosomal protein L44e family		17721507;	314
D7T9V3	Whole genome shotgun sequence of line PN40024, scaffold_11.assembly12x (Fragment)	VIT_00012205001	Vitis vinifera (Grape)	GO:0005515	protein binding		IPR001611;					17721507;	329
D7TAM5	Whole genome shotgun sequence of line PN40024, scaffold_10.assembly12x (Fragment)	VIT_00010327001	Vitis vinifera (Grape)				IPR010530;					17721507;	93
D7TAR8	Whole genome shotgun sequence of line PN40024, scaffold_10.assembly12x (Fragment)	VIT_00010375001	Vitis vinifera (Grape)	GO:0005839; GO:0051603; GO:0004298	proteasome core complex; proteolysis involved in cellular protein catabolic process; threonine-type endopeptidase activity		IPR000243; IPR016050; IPR001353;			Peptidase T1B family		17721507;	272
D7TBM3	Whole genome shotgun sequence of line PN40024, scaffold_16.assembly12x (Fragment)	VIT_00015373001	Vitis vinifera (Grape)				IPR007462;					17721507;	266
D7TBX2	Whole genome shotgun sequence of line PN40024, scaffold_16.assembly12x (Fragment)	VIT_00015488001	Vitis vinifera (Grape)	GO:0005737; GO:0008168	cytoplasm; methyltransferase activity		IPR007857;					17721507;	337
D7TC26	Whole genome shotgun sequence of line PN40024, scaffold_16.assembly12x (Fragment)	VIT_00015550001	Vitis vinifera (Grape)	GO:0005488	binding		IPR013026; IPR011990;					17721507;	288
D7TCE8	Whole genome shotgun sequence of line PN40024, scaffold_16.assembly12x (Fragment)	VIT_00015077001	Vitis vinifera (Grape)	GO:0005524; GO:0006468; GO:0004674	ATP binding; protein amino acid phosphorylation; protein serine/threonine kinase activity		IPR011009; IPR000719; IPR001245; IPR008271;					17721507;	442
D7TCN7	Whole genome shotgun sequence of line PN40024, scaffold_80.assembly12x (Fragment)	VIT_00036048001	Vitis vinifera (Grape)				IPR014756; IPR003172;					17721507;	154
D7TD89	Whole genome shotgun sequence of line PN40024, scaffold_57.assembly12x (Fragment)	VIT_00030113001	Vitis vinifera (Grape)				IPR008700;					17721507;	77
D7TDM4	Whole genome shotgun sequence of line PN40024, scaffold_158.assembly12x (Fragment)	VIT_00001441001	Vitis vinifera (Grape)			Repeat; WD repeat	IPR009917; IPR015943; IPR001680; IPR011046; IPR019782; IPR019775; IPR017986; IPR019781;					17721507;	1047
D7TDY3	Whole genome shotgun sequence of line PN40024, scaffold_151.assembly12x (Fragment)	VIT_00001168001	Vitis vinifera (Grape)	GO:0003723; GO:0005515; GO:0005840; GO:0003735; GO:0006412; GO:0008270	RNA binding; protein binding; ribosome; structural constituent of ribosome; translation; zinc ion binding	Metal-binding; Zinc	IPR016181; IPR001892; IPR010979; IPR018269; IPR011011; IPR001965; IPR019787;					17721507;	912
D7TE99	Whole genome shotgun sequence of line PN40024, scaffold_59.assembly12x (Fragment)	VIT_00030454001	Vitis vinifera (Grape)	GO:0016787	hydrolase activity		IPR002925;					17721507;	256
D7TED8	Whole genome shotgun sequence of line PN40024, scaffold_59.assembly12x (Fragment)	VIT_00030502001	Vitis vinifera (Grape)				IPR022617; IPR000626; IPR019955;					17721507;	101
D7TEG6	Whole genome shotgun sequence of line PN40024, scaffold_59.assembly12x (Fragment)	VIT_00030535001	Vitis vinifera (Grape)	GO:0006470; GO:0004725; GO:0008138	protein amino acid dephosphorylation; protein tyrosine phosphatase activity; protein tyrosine/serine/threonine phosphatase activity	Hydrolase	IPR000387; IPR000340; IPR020422; IPR016130;					17721507;	272
D7TFJ1	Ubiquinol-cytochrome c reductase iron-sulfur subunit (EC 1.10.2.2) (Fragment)	VIT_00001093001	Vitis vinifera (Grape)	GO:0051537; GO:0022900; GO:0046872; GO:0005739; GO:0070469; GO:0008121	2 iron, 2 sulfur cluster binding; electron transport chain; metal ion binding; mitochondrion; respiratory chain; ubiquinol-cytochrome-c reductase activity	2Fe-2S; Electron transport; Iron; Iron-sulfur; Metal-binding; Mitochondrion; Oxidoreductase; Respiratory chain; Transport	IPR017941; IPR014349; IPR005805; IPR006317; IPR004192;	1.10.2.2	Rieske domain (1)			17721507;	272
D7TGR5	Whole genome shotgun sequence of line PN40024, scaffold_35.assembly12x (Fragment)	VIT_00023224001	Vitis vinifera (Grape)	GO:0005525; GO:0015031; GO:0007264	GTP binding; protein transport; small GTPase mediated signal transduction	GTP-binding; Nucleotide-binding	IPR003579; IPR013753; IPR001806; IPR005225; IPR020851;			Small GTPase superfamily, Rab family		17721507;	202
D7THC2	Whole genome shotgun sequence of line PN40024, scaffold_7.assembly12x (Fragment)	VIT_00034020001	Vitis vinifera (Grape)	GO:0005783	endoplasmic reticulum		IPR003388;					17721507;	209
D7THH1	Whole genome shotgun sequence of line PN40024, scaffold_7.assembly12x (Fragment)	VIT_00034090001	Vitis vinifera (Grape)				IPR004895;					17721507;	209
D7THW7	Whole genome shotgun sequence of line PN40024, scaffold_7.assembly12x (Fragment)	VIT_00033283001	Vitis vinifera (Grape)	GO:0004222; GO:0006508; GO:0008270	metalloendopeptidase activity; proteolysis; zinc ion binding		IPR011249; IPR011237; IPR011765; IPR001431; IPR007863;			Peptidase M16 family		17721507;	965
D7TIC9	Whole genome shotgun sequence of line PN40024, scaffold_7.assembly12x (Fragment)	VIT_00033481001	Vitis vinifera (Grape)	GO:0005634; GO:0006355; GO:0043565; GO:0003700; GO:0006350; GO:0030528	nucleus; regulation of transcription, DNA-dependent; sequence-specific DNA binding; sequence-specific DNA binding transcription factor activity; transcription; transcription regulator activity	DNA-binding; Homeobox; Nucleus; Transcription; Transcription regulation	IPR001356; IPR017970; IPR009057; IPR012287; IPR003106;		Homeobox DNA-binding domain (1)			17721507;	250
D7TIJ9	Whole genome shotgun sequence of line PN40024, scaffold_7.assembly12x (Fragment)	VIT_00033567001	Vitis vinifera (Grape)	GO:0005509	calcium ion binding	Calcium	IPR018248; IPR011992; IPR018247; IPR018249; IPR002048;					17721507;	175
D7TIZ1	Whole genome shotgun sequence of line PN40024, scaffold_7.assembly12x (Fragment)	VIT_00033743001	Vitis vinifera (Grape)	GO:0005840; GO:0003735; GO:0006412	ribosome; structural constituent of ribosome; translation		IPR000988;					17721507;	165
D7TJZ9	Whole genome shotgun sequence of line PN40024, scaffold_3.assembly12x (Fragment)	VIT_00021391001	Vitis vinifera (Grape)	GO:0006810	transport		IPR022775; IPR011012;					17721507;	200
D7TK38	Whole genome shotgun sequence of line PN40024, scaffold_3.assembly12x (Fragment)	VIT_00021436001	Vitis vinifera (Grape)	GO:0016021; GO:0009252; GO:0008963; GO:0005840; GO:0003735; GO:0006412	integral to membrane; peptidoglycan biosynthetic process; phospho-N-acetylmuramoyl-pentapeptide-transferase activity; ribosome; structural constituent of ribosome; translation	Ribonucleoprotein; Ribosomal protein	IPR000715; IPR003524; IPR018480; IPR001971; IPR018102;			Ribosomal protein S11P family		17721507;	689
D7TL03	Whole genome shotgun sequence of line PN40024, scaffold_56.assembly12x (Fragment)	VIT_00029893001	Vitis vinifera (Grape)	GO:0003824	catalytic activity		IPR011146; IPR011151; IPR019808; IPR001310;		HIT domain (1)			17721507;	129
D7TL61	Whole genome shotgun sequence of line PN40024, scaffold_56.assembly12x (Fragment)	VIT_00029971001	Vitis vinifera (Grape)	GO:0003871; GO:0009086; GO:0008270	5-methyltetrahydropteroyltriglutamate-homocysteine S-methyltransferase activity; methionine biosynthetic process; zinc ion binding		IPR013215; IPR006276; IPR002629;					17721507;	669
D7TLV6	Ubiquitin carrier protein (EC 6.3.2.-) (Fragment)	VIT_00016569001	Vitis vinifera (Grape)	GO:0043687; GO:0051246; GO:0019787	post-translational protein modification; regulation of protein metabolic process; small conjugating protein ligase activity	Ligase; Ubl conjugation pathway	IPR016135; IPR000608;	6.3.2.-		Ubiquitin-conjugating enzyme family		17721507;	168
D7TMM1	Whole genome shotgun sequence of line PN40024, scaffold_19.assembly12x (Fragment)	VIT_00016438001	Vitis vinifera (Grape)	GO:0030529; GO:0042254	ribonucleoprotein complex; ribosome biogenesis	Ribonucleoprotein	IPR002415; IPR004038; IPR018492; IPR004037;					17721507;	142
D7TN55	Whole genome shotgun sequence of line PN40024, scaffold_154.assembly12x (Fragment)	VIT_00001328001	Vitis vinifera (Grape)	GO:0005777	peroxisome		IPR006708;					17721507;	243
D7TNZ5	Whole genome shotgun sequence of line PN40024, scaffold_101.assembly12x (Fragment)	VIT_00010721001	Vitis vinifera (Grape)				IPR004977;					17721507;	151
D7TPE2	Whole genome shotgun sequence of line PN40024, scaffold_104.assembly12x (Fragment)	VIT_00011117001	Vitis vinifera (Grape)				IPR001163; IPR006649; IPR010920;					17721507;	144
D7TQ53	Whole genome shotgun sequence of line PN40024, scaffold_40.assembly12x (Fragment)	VIT_00025840001	Vitis vinifera (Grape)	GO:0016021; GO:0005215	integral to membrane; transporter activity	Membrane; Transmembrane; Transport	IPR000425;			MIP/aquaporin family		17721507;	236
D7TQC4	Whole genome shotgun sequence of line PN40024, scaffold_40.assembly12x (Fragment)	VIT_00025575001	Vitis vinifera (Grape)	GO:0000166	nucleotide binding		IPR012677;					17721507;	218
D7TQG9	Whole genome shotgun sequence of line PN40024, scaffold_40.assembly12x (Fragment)	VIT_00025626001	Vitis vinifera (Grape)	GO:0015935; GO:0003735; GO:0006412	small ribosomal subunit; structural constituent of ribosome; translation	Ribonucleoprotein; Ribosomal protein	IPR012340; IPR016027; IPR006032; IPR005680;			Ribosomal protein S12P family		17721507;	189
D7TR75	Whole genome shotgun sequence of line PN40024, scaffold_235.assembly12x (Fragment)	VIT_00004813001	Vitis vinifera (Grape)									17721507;	182
D7TR92	Whole genome shotgun sequence of line PN40024, scaffold_185.assembly12x (Fragment)	VIT_00003295001	Vitis vinifera (Grape)	GO:0005840; GO:0003735; GO:0006412	ribosome; structural constituent of ribosome; translation		IPR001911;					17721507;	106
D7TRX1	Whole genome shotgun sequence of line PN40024, scaffold_531.assembly12x (Fragment)	VIT_00007329001	Vitis vinifera (Grape)			Repeat	IPR000008; IPR008973; IPR018029; IPR020477;		C2 domain (1)			17721507;	165
D7TS90	Whole genome shotgun sequence of line PN40024, scaffold_51.assembly12x (Fragment)	VIT_00029076001	Vitis vinifera (Grape)				IPR001163; IPR006649; IPR010920;					17721507;	87
D7TSV6	Whole genome shotgun sequence of line PN40024, scaffold_6.assembly12x (Fragment)	VIT_00030913001	Vitis vinifera (Grape)				IPR006760;					17721507;	116
D7TT82	Whole genome shotgun sequence of line PN40024, scaffold_129.assembly12x (Fragment)	VIT_00000132001	Vitis vinifera (Grape)	GO:0005524; GO:0006468; GO:0004674	ATP binding; protein amino acid phosphorylation; protein serine/threonine kinase activity	ATP-binding; Kinase; Nucleotide-binding; Serine/threonine-protein kinase; Transferase	IPR011009; IPR000719; IPR017441; IPR017442; IPR008271; IPR002290;			Protein kinase superfamily		17721507;	424
D7TTS9	Whole genome shotgun sequence of line PN40024, scaffold_12.assembly12x (Fragment)	VIT_00013098001	Vitis vinifera (Grape)	GO:0003676; GO:0000166; GO:0055114; GO:0016491	nucleic acid binding; nucleotide binding; oxidation reduction; oxidoreductase activity		IPR012677; IPR001395; IPR000504;					17721507;	282
D7TU83	Whole genome shotgun sequence of line PN40024, scaffold_17.assembly12x (Fragment)	VIT_00015733001	Vitis vinifera (Grape)	GO:0003755; GO:0006457	peptidyl-prolyl cis-trans isomerase activity; protein folding	Isomerase; Rotamase	IPR001179;			FKBP-type PPIase family		17721507;	112
D7TV58	Whole genome shotgun sequence of line PN40024, scaffold_25.assembly12x (Fragment)	VIT_00019409001	Vitis vinifera (Grape)				IPR005326;					17721507;	210
D7TVV6	Whole genome shotgun sequence of line PN40024, scaffold_25.assembly12x (Fragment)	VIT_00019707001	Vitis vinifera (Grape)	GO:0005488	binding		IPR011989; IPR016024;					17721507;	1176
D7TWS0	Whole genome shotgun sequence of line PN40024, scaffold_66.assembly12x (Fragment)	VIT_00032498001	Vitis vinifera (Grape)				IPR007834;					17721507;	73
D7TX34	Whole genome shotgun sequence of line PN40024, scaffold_84.assembly12x (Fragment)	VIT_00036582001	Vitis vinifera (Grape)	GO:0005524; GO:0006915; GO:0004869; GO:0006952	ATP binding; apoptosis; cysteine-type endopeptidase inhibitor activity; defense response	ATP-binding; Nucleotide-binding; Protease inhibitor; Thiol protease inhibitor	IPR000767; IPR002182; IPR000010; IPR020381; IPR018073;					17721507;	1204
D7TXC5	Whole genome shotgun sequence of line PN40024, scaffold_139.assembly12x (Fragment)	VIT_00000669001	Vitis vinifera (Grape)									17721507;	704
D7TXR6	Whole genome shotgun sequence of line PN40024, scaffold_53.assembly12x (Fragment)	VIT_00029373001	Vitis vinifera (Grape)				IPR002715;		NAC-A/B (NAC-alpha/beta) domain (1)			17721507;	160
D7TZR9	Whole genome shotgun sequence of line PN40024, scaffold_2.assembly12x (Fragment)	VIT_00016749001	Vitis vinifera (Grape)	GO:0003824; GO:0015969	catalytic activity; guanosine tetraphosphate metabolic process		IPR003607; IPR006674; IPR007685;					17721507;	535
D7TZW2	Whole genome shotgun sequence of line PN40024, scaffold_2.assembly12x (Fragment)	VIT_00016802001	Vitis vinifera (Grape)									17721507;	93
D7U027	Whole genome shotgun sequence of line PN40024, scaffold_2.assembly12x (Fragment)	VIT_00016881001	Vitis vinifera (Grape)	GO:0016791	phosphatase activity		IPR006383; IPR006384; IPR016965;					17721507;	273
D7U0G0	Whole genome shotgun sequence of line PN40024, scaffold_2.assembly12x (Fragment)	VIT_00017046001	Vitis vinifera (Grape)	GO:0009734; GO:0005634; GO:0046983; GO:0045449; GO:0006350	auxin mediated signaling pathway; nucleus; protein dimerization activity; regulation of transcription; transcription	Auxin signaling pathway; Nucleus; Repressor; Transcription; Transcription regulation	IPR003311; IPR011525;		Aux/IAA-ARF domain (1)			17721507;	292
D7U0V8	Whole genome shotgun sequence of line PN40024, scaffold_2.assembly12x (Fragment)	VIT_00017234001	Vitis vinifera (Grape)	GO:0005525; GO:0003924; GO:0006886; GO:0006913; GO:0005515; GO:0007165	GTP binding; GTPase activity; intracellular protein transport; nucleocytoplasmic transport; protein binding; signal transduction	GTP-binding; Nucleotide-binding	IPR002041; IPR013753; IPR005225;					17721507;	267
D7U1A2	40S ribosomal protein S12 (Fragment)	VIT_00023591001	Vitis vinifera (Grape)	GO:0005840; GO:0003735; GO:0006412	ribosome; structural constituent of ribosome; translation	Ribonucleoprotein; Ribosomal protein	IPR004038; IPR000530;			Ribosomal protein S12e family		17721507;	177
D7U1B1	Whole genome shotgun sequence of line PN40024, scaffold_37.assembly12x (Fragment)	VIT_00023604001	Vitis vinifera (Grape)	GO:0004177; GO:0005737; GO:0030145; GO:0008235; GO:0006508	aminopeptidase activity; cytoplasm; manganese ion binding; metalloexopeptidase activity; proteolysis		IPR011356; IPR000819; IPR023042; IPR008283;					17721507;	528
D7U1I6	Whole genome shotgun sequence of line PN40024, scaffold_37.assembly12x (Fragment)	VIT_00023723001	Vitis vinifera (Grape)	GO:0006506; GO:0031227; GO:0016757	GPI anchor biosynthetic process; intrinsic to endoplasmic reticulum membrane; transferase activity, transferring glycosyl groups		IPR005599;					17721507;	626
D7U274	Whole genome shotgun sequence of line PN40024, scaffold_5.assembly12x (Fragment)	VIT_00027988001	Vitis vinifera (Grape)				IPR007052; IPR017447; IPR008978;		CS domain (1)			17721507;	213
D7U4T7	Whole genome shotgun sequence of line PN40024, scaffold_38.assembly12x (Fragment)	VIT_00023894001	Vitis vinifera (Grape)				IPR001163; IPR006649; IPR010920;					17721507;	132
D7U5G7	Whole genome shotgun sequence of line PN40024, scaffold_38.assembly12x (Fragment)	VIT_00024171001	Vitis vinifera (Grape)									17721507;	115
D7U5N9	Whole genome shotgun sequence of line PN40024, scaffold_45.assembly12x (Fragment)	VIT_00026700001	Vitis vinifera (Grape)	GO:0005524; GO:0006468; GO:0004674	ATP binding; protein amino acid phosphorylation; protein serine/threonine kinase activity	ATP-binding; Kinase; Nucleotide-binding; Serine/threonine-protein kinase; Transferase	IPR011009; IPR000719; IPR017441; IPR017442; IPR008271; IPR002290;			Protein kinase superfamily		17721507;	294
D7U618	Whole genome shotgun sequence of line PN40024, scaffold_146.assembly12x (Fragment)	VIT_00000967001	Vitis vinifera (Grape)				IPR018467; IPR010399;					17721507;	212
D7U6B9	Whole genome shotgun sequence of line PN40024, scaffold_174.assembly12x (Fragment)	VIT_00001907001	Vitis vinifera (Grape)	GO:0000166	nucleotide binding		IPR004130;					17721507;	268
D7U796	Whole genome shotgun sequence of line PN40024, scaffold_13.assembly12x (Fragment)	VIT_00013934001	Vitis vinifera (Grape)	GO:0003677; GO:0005634; GO:0006355; GO:0003700; GO:0006350	DNA binding; nucleus; regulation of transcription, DNA-dependent; sequence-specific DNA binding transcription factor activity; transcription	DNA-binding; Nucleus; Transcription; Transcription regulation	IPR016177; IPR001471;					17721507;	607
D7U7P2	Whole genome shotgun sequence of line PN40024, scaffold_48.assembly12x (Fragment)	VIT_00027575001	Vitis vinifera (Grape)				IPR017250; IPR010516;					17721507;	152
D7U851	Whole genome shotgun sequence of line PN40024, scaffold_48.assembly12x (Fragment)	VIT_00027465001	Vitis vinifera (Grape)	GO:0016020	membrane		IPR001107; IPR000163;					17721507;	363
D7U865	40S ribosomal protein S12 (Fragment)	VIT_00034219001	Vitis vinifera (Grape)	GO:0005840; GO:0003735; GO:0006412	ribosome; structural constituent of ribosome; translation	Ribonucleoprotein; Ribosomal protein	IPR004038; IPR000530;			Ribosomal protein S12e family		17721507;	228
D7U8E8	Whole genome shotgun sequence of line PN40024, scaffold_92.assembly12x (Fragment)	VIT_00037958001	Vitis vinifera (Grape)				IPR005735;					17721507;	259
D7U9C9	Whole genome shotgun sequence of line PN40024, scaffold_41.assembly12x (Fragment)	VIT_00026083001	Vitis vinifera (Grape)				IPR007512;					17721507;	95
D7U9G3	40S ribosomal protein S8 (Fragment)	VIT_00031566001	Vitis vinifera (Grape)	GO:0005840; GO:0003735; GO:0006412	ribosome; structural constituent of ribosome; translation	Ribonucleoprotein; Ribosomal protein	IPR001047; IPR022309; IPR018283;			Ribosomal protein S8e family		17721507;	214
D7U9L7	Whole genome shotgun sequence of line PN40024, scaffold_62.assembly12x (Fragment)	VIT_00031646001	Vitis vinifera (Grape)	GO:0055114; GO:0016491	oxidation reduction; oxidoreductase activity		IPR001395;					17721507;	318
D7U9U9	Whole genome shotgun sequence of line PN40024, scaffold_60.assembly12x (Fragment)	VIT_00031139001	Vitis vinifera (Grape)				IPR001163; IPR006649; IPR010920;					17721507;	162
D7U9X5	Whole genome shotgun sequence of line PN40024, scaffold_60.assembly12x (Fragment)	VIT_00031168001	Vitis vinifera (Grape)	GO:0005840; GO:0003735; GO:0006412	ribosome; structural constituent of ribosome; translation		IPR000039; IPR021131;					17721507;	249
D7U9Z6	Whole genome shotgun sequence of line PN40024, scaffold_60.assembly12x (Fragment)	VIT_00031195001	Vitis vinifera (Grape)	GO:0003824	catalytic activity		IPR015655; IPR001932; IPR014045;		PP2C-like domain (1)			17721507;	430
D7UA14	Whole genome shotgun sequence of line PN40024, scaffold_60.assembly12x (Fragment)	VIT_00031220001	Vitis vinifera (Grape)	GO:0005622; GO:0003676; GO:0008270	intracellular; nucleic acid binding; zinc ion binding		IPR015880; IPR022755; IPR003604;					17721507;	204
D7UAG2	Whole genome shotgun sequence of line PN40024, scaffold_15.assembly12x (Fragment)	VIT_00014668001	Vitis vinifera (Grape)									17721507;	144
D7UB79	Whole genome shotgun sequence of line PN40024, scaffold_24.assembly12x (Fragment)	VIT_00019304001	Vitis vinifera (Grape)									17721507;	191
D7UBH4	Whole genome shotgun sequence of line PN40024, scaffold_171.assembly12x (Fragment)	VIT_00001850001	Vitis vinifera (Grape)				IPR001012;		UBX domain (1)			17721507;	231
D7UBL2	Whole genome shotgun sequence of line PN40024, scaffold_103.assembly12x (Fragment)	VIT_00010910001	Vitis vinifera (Grape)	GO:0005840; GO:0003735; GO:0006414	ribosome; structural constituent of ribosome; translational elongation		IPR001813;					17721507;	121
D7UC97	60S ribosomal protein L36 (Fragment)	VIT_00026914001	Vitis vinifera (Grape)	GO:0005840; GO:0003735; GO:0006412	ribosome; structural constituent of ribosome; translation	Ribonucleoprotein; Ribosomal protein	IPR000509;			Ribosomal protein L36e family		17721507;	145
D7UCZ6	Whole genome shotgun sequence of line PN40024, scaffold_112.assembly12x (Fragment)	VIT_00012395001	Vitis vinifera (Grape)				IPR002715; IPR016641; IPR000449;		NAC-A/B (NAC-alpha/beta) domain (1); UBA domain (1)			17721507;	202
D7UDB2	Whole genome shotgun sequence of line PN40024, scaffold_122.assembly12x (Fragment)	VIT_00013385001	Vitis vinifera (Grape)	GO:0003677; GO:0005634	DNA binding; nucleus		IPR000910; IPR009071;					17721507;	153
D7UDF7	Whole genome shotgun sequence of line PN40024, scaffold_122.assembly12x (Fragment)	VIT_00013434001	Vitis vinifera (Grape)	GO:0003824; GO:0044237; GO:0050662	catalytic activity; cellular metabolic process; coenzyme binding		IPR001509; IPR016040;					17721507;	318
D9ZIT4	C2H2L domain class transcription factor	C2H2L24	Malus domestica (Apple) (Pyrus malus)				IPR007087; IPR015880;						271
D9ZJ82	MYBR domain class transcription factor	MYBR3	Malus domestica (Apple) (Pyrus malus)				IPR009057; IPR017930; IPR006447; IPR014778; IPR001005;						302
D9ZJB2	SCL domain class transcription factor	SCL13	Malus domestica (Apple) (Pyrus malus)			Transcription; Transcription regulation	IPR005202;						542
E0CP00	Whole genome shotgun sequence of line PN40024, scaffold_1.assembly12x (Fragment)	VIT_00009317001	Vitis vinifera (Grape)				IPR016972;					17721507;	152
E0CPI5	Whole genome shotgun sequence of line PN40024, scaffold_1.assembly12x (Fragment)	VIT_00009830001	Vitis vinifera (Grape)				IPR000073;					17721507;	389
E0CPJ4	Whole genome shotgun sequence of line PN40024, scaffold_1.assembly12x (Fragment)	VIT_00009840001	Vitis vinifera (Grape)									17721507;	116
E0CPL1	Whole genome shotgun sequence of line PN40024, scaffold_1.assembly12x (Fragment)	VIT_00009861001	Vitis vinifera (Grape)				IPR019716;					17721507;	128
E0CQ54	Whole genome shotgun sequence of line PN40024, scaffold_1.assembly12x (Fragment)	VIT_00009900001	Vitis vinifera (Grape)				IPR016635; IPR022775; IPR011012;					17721507;	188
E0CQS3	Whole genome shotgun sequence of line PN40024, scaffold_1.assembly12x (Fragment)	VIT_00008688001	Vitis vinifera (Grape)				IPR005269;					17721507;	214
E0CQT0	Whole genome shotgun sequence of line PN40024, scaffold_1.assembly12x (Fragment)	VIT_00008697001	Vitis vinifera (Grape)									17721507;	106
E0CQX6	Whole genome shotgun sequence of line PN40024, scaffold_1.assembly12x (Fragment)	VIT_00008758001	Vitis vinifera (Grape)				IPR002775; IPR012336;					17721507;	514
E0CRS4	Whole genome shotgun sequence of line PN40024, scaffold_1.assembly12x (Fragment)	VIT_00009124001	Vitis vinifera (Grape)				IPR005645;					17721507;	226
E0CTW1	Whole genome shotgun sequence of line PN40024, scaffold_28.assembly12x (Fragment)	VIT_00020760001	Vitis vinifera (Grape)				IPR003959; IPR003960; IPR000642;					17721507;	333
E0CU36	Whole genome shotgun sequence of line PN40024, scaffold_28.assembly12x (Fragment)	VIT_00020854001	Vitis vinifera (Grape)				IPR006745; IPR003440;					17721507;	1897
E0CUV1	Whole genome shotgun sequence of line PN40024, scaffold_50.assembly12x (Fragment)	VIT_00028854001	Vitis vinifera (Grape)				IPR005326;					17721507;	215
E0CVG3	Whole genome shotgun sequence of line PN40024, scaffold_98.assembly12x (Fragment)	VIT_00038688001	Vitis vinifera (Grape)									17721507;	116
O04331	Prohibitin (Prohibitin 3)	Atphb3 At5g40770/K1B16.2 At5g40770	Arabidopsis thaliana (Mouse-ear cress)	GO:0051301; GO:0016049; GO:0048527; GO:0005739; GO:0007005; GO:0005730; GO:0005886; GO:0045271; GO:0009733; GO:0071731; GO:0009651; GO:0005773	cell division; cell growth; lateral root development; mitochondrion; mitochondrion organization; nucleolus; plasma membrane; respiratory chain complex I; response to auxin stimulus; response to nitric oxide; response to salt stress; vacuole	Complete proteome	IPR001107; IPR000163;					11130714; 12093376; 9872454	277
O04834	GTP-binding protein SAR1A	SAR1A At4g02080 T10M13.9 AGAA.4	Arabidopsis thaliana (Mouse-ear cress)	GO:0005525; GO:0005794; GO:0005783; GO:0006886; GO:0005886; GO:0016192	GTP binding; Golgi apparatus; endoplasmic reticulum; intracellular protein transport; plasma membrane; vesicle-mediated transport	Complete proteome; ER-Golgi transport; Endoplasmic reticulum; GTP-binding; Golgi apparatus; Nucleotide-binding; Protein transport; Transport	IPR006689; IPR006687; IPR005225;			Small GTPase superfamily, SAR1 family		10617198; 14593172; 8580968	193
O22633	NOI protein (NOI protein, nitrate-induced) (Putative NOI protein, nitrate-induced) (Putative nitrate-induced NOI protein)	At5g55850	Arabidopsis thaliana (Mouse-ear cress)	GO:0005886	plasma membrane	Complete proteome	IPR008700;					11130714; 19376835; 10718197	79
O22980	Putative uncharacterized protein AT4g24110 (T19F6.9 protein)	AT4g24110 At4g24110 T19F6.9	Arabidopsis thaliana (Mouse-ear cress)			Complete proteome						10617198;	250
O23207	Minor allergen	C7A10.610 AT4g36750 At4g36750	Arabidopsis thaliana (Mouse-ear cress)	GO:0010181; GO:0016481; GO:0016491; GO:0005886	FMN binding; negative regulation of transcription; oxidoreductase activity; plasma membrane	Complete proteome	IPR008254; IPR010089;					10617198;	273
O23249	Cyclin-dependent kinases regulatory subunit 1 (CKS1-At)	CKS1 At2g27960 T1E2.12	Arabidopsis thaliana (Mouse-ear cress)	GO:0042023; GO:0051301; GO:0016538; GO:0005737; GO:0000278; GO:0005515; GO:0051726	DNA endoreduplication; cell division; cyclin-dependent protein kinase regulator activity; cytoplasm; mitotic cell cycle; protein binding; regulation of cell cycle	Cell cycle; Cell division; Complete proteome	IPR000789;			CKS family		9276444; 10617197; 10100639; 11432958; 11319029; 11971144	87
O23676	Protein mago nashi homolog	At1g02140 T7I23.7	Arabidopsis thaliana (Mouse-ear cress)	GO:0009507; GO:0009793; GO:0035145; GO:0016607; GO:0005730; GO:0010183; GO:0005515	chloroplast; embryo development ending in seed dormancy; exon-exon junction complex; nuclear speck; nucleolus; pollen tube guidance; protein binding	Complete proteome; Nucleus	IPR004023;			Mago nashi family		11130712; 14593172;	150
O23685	AP-1 complex subunit sigma-2 (Adapter-related protein complex 1 sigma-2 subunit) (Adaptor AP-1 19 kDa protein) (Adaptor protein complex AP-1 sigma-2 subunit) (Clathrin assembly protein complex 1 sigma-2 small chain) (Clathrin assembly small subunit protein AP19-2) (AtAP19-2) (Sigma 2 subunit of AP-1 clathrin) (Sigma-adaptin 2) (Sigma2-adaptin)	AAP19-2 At4g35410 F23E12.30	Arabidopsis thaliana (Mouse-ear cress)	GO:0030131; GO:0030130; GO:0006897; GO:0006886; GO:0005515; GO:0008565	clathrin adaptor complex; clathrin coat of trans-Golgi network vesicle; endocytosis; intracellular protein transport; protein binding; protein transporter activity	Alternative splicing; Complete proteome; Cytoplasmic vesicle; Endocytosis; Golgi apparatus; Membrane; Protein transport; Transport	IPR016635; IPR022775; IPR015604; IPR000804; IPR011012;			Adaptor complexes small subunit family		9426606; 10617198; 11910074; 14593172;	162
O23940	Acyl carrier protein		Fragaria vesca (Woodland strawberry)	GO:0000036; GO:0048037; GO:0006633; GO:0031177	acyl carrier activity; cofactor binding; fatty acid biosynthetic process; phosphopantetheine binding	Fatty acid biosynthesis; Lipid synthesis; Phosphopantetheine	IPR003231; IPR009081; IPR006163; IPR006162;		Acyl carrier domain (1)				141
O48551	Proteasome subunit alpha type-6 (EC 3.4.25.1) (20S proteasome alpha subunit A) (20S proteasome subunit alpha-1) (Proteasome iota subunit)	PAA1	Glycine max (Soybean) (Glycine hispida)	GO:0005737; GO:0005634; GO:0019773; GO:0004298; GO:0006511	cytoplasm; nucleus; proteasome core complex, alpha-subunit complex; threonine-type endopeptidase activity; ubiquitin-dependent protein catabolic process	Cytoplasm; Hydrolase; Nucleus; Protease; Proteasome; Threonine protease	IPR000426; IPR001353;	3.4.25.1		Peptidase T1A family			246
O48845	Probable cytochrome b5 isoform 2	At2g32720 F24L7.14	Arabidopsis thaliana (Mouse-ear cress)	GO:0022900; GO:0005789; GO:0020037; GO:0016021; GO:0005792; GO:0005515; GO:0006810	electron transport chain; endoplasmic reticulum membrane; heme binding; integral to membrane; microsome; protein binding; transport	Complete proteome; Electron transport; Endoplasmic reticulum; Heme; Iron; Membrane; Metal-binding; Microsome; Transmembrane; Transmembrane helix; Transport; Ubl conjugation	IPR001199; IPR018506;		Cytochrome b5 heme-binding domain (1)	Cytochrome b5 family		10617197; 14593172; 19292762	134
O48919	Cytosolic ascorbate peroxidase (EC 1.11.1.11)	APX-c APX	Fragaria ananassa (Strawberry)	GO:0016688; GO:0020037; GO:0055114; GO:0006979	L-ascorbate peroxidase activity; heme binding; oxidation reduction; response to oxidative stress	Heme; Iron; Metal-binding; Oxidoreductase; Peroxidase	IPR002207; IPR010255; IPR002016; IPR019794; IPR019793;	1.11.1.11				11696974	250
O49313	Expressed protein (Putative uncharacterized protein) (Putative uncharacterized protein At2g33220)	At2g33220	Arabidopsis thaliana (Mouse-ear cress)	GO:0005747; GO:0009853	mitochondrial respiratory chain complex I; photorespiration	Complete proteome	IPR009346;					10617197; 12093376;	143
O80501	Ras-related protein RABH1B	RABH1B RAB6A At2g44610 F16B22.10	Arabidopsis thaliana (Mouse-ear cress)	GO:0005525; GO:0000139; GO:0005624; GO:0005886; GO:0005515; GO:0015031; GO:0032940; GO:0007264; GO:0016192	GTP binding; Golgi membrane; membrane fraction; plasma membrane; protein binding; protein transport; secretion by cell; small GTPase mediated signal transduction; vesicle-mediated transport	Complete proteome; ER-Golgi transport; GTP-binding; Golgi apparatus; Lipoprotein; Membrane; Methylation; Nucleotide-binding; Prenylation; Protein transport; Transport	IPR003579; IPR015600; IPR013753; IPR001806; IPR005225; IPR020851;			Small GTPase superfamily, Rab family		8159788; 10617197; 12644670; 18182439	208
O80575	6,7-dimethyl-8-ribityllumazine synthase, chloroplastic (DMRL synthase) (Lumazine synthase) (EC 2.5.1.9)	At2g44050 F6E13.18	Arabidopsis thaliana (Mouse-ear cress)	GO:0000906; GO:0009570; GO:0009867; GO:0009231; GO:0004746; GO:0009349	6,7-dimethyl-8-ribityllumazine synthase activity; chloroplast stroma; jasmonic acid mediated signaling pathway; riboflavin biosynthetic process; riboflavin synthase activity; riboflavin synthase complex	Chloroplast; Complete proteome; Plastid; Riboflavin biosynthesis; Transferase; Transit peptide	IPR002180; IPR017420;	2.5.1.9		DMRL synthase family		10419541; 10617197; 14593172	227
O81097	At1g54250 (RNA polymerase I, II and III 16.5 kDa subunit) (RNA polymerase II subunit, putative)	AtRPABC16.5 F20D21.7 At1g54250	Arabidopsis thaliana (Mouse-ear cress)	GO:0005665; GO:0006350	DNA-directed RNA polymerase II, core complex; transcription	Complete proteome	IPR012340; IPR016027; IPR005570;					11130712; 12093376;	146
O82659	Probable calcium-binding protein CML20 (Calmodulin-like protein 20) (Centrin-2)	CML20 CEN2 At3g50360 F11C1.200	Arabidopsis thaliana (Mouse-ear cress)	GO:0005509; GO:0005886; GO:0005515	calcium ion binding; plasma membrane; protein binding	Calcium; Complete proteome; Repeat	IPR018248; IPR011992; IPR018247; IPR018249; IPR002048;		EF-hand domains (4)			9742960; 11130713;	169
P06353	Histone H3.3 (Fragment)		Hordeum vulgare (Barley)	GO:0003677; GO:0000786; GO:0006334; GO:0005634	DNA binding; nucleosome; nucleosome assembly; nucleus	Chromosome; DNA-binding; Nucleosome core; Nucleus	IPR009072; IPR007125; IPR000164;			Histone H3 family			80
P0C0Y3	Profilin (allergen Fra a 4)		Fragaria ananassa (Strawberry)	GO:0003779; GO:0015629; GO:0030036; GO:0005737	actin binding; actin cytoskeleton; actin cytoskeleton organization; cytoplasm	Actin-binding; Allergen; Cytoplasm; Cytoskeleton	IPR002097; IPR005455;			Profilin family			131
P28186	Ras-related protein ARA-3	ARA-3 At3g46060 F12M12_30	Arabidopsis thaliana (Mouse-ear cress)	GO:0005525; GO:0009873; GO:0005886; GO:0015031; GO:0007264; GO:0005773	GTP binding; ethylene mediated signaling pathway; plasma membrane; protein transport; small GTPase mediated signal transduction; vacuole	Cell membrane; Complete proteome; GTP-binding; Lipoprotein; Membrane; Nucleotide-binding; Prenylation	IPR003579; IPR013753; IPR001806; IPR005225; IPR020851;			Small GTPase superfamily, Rab family		1748311; 11130713; 14593172	216
P31582	Ras-related protein RHA1	RHA1 At5g45130 K17O22.15	Arabidopsis thaliana (Mouse-ear cress)	GO:0005525; GO:0005886; GO:0005515; GO:0015031; GO:0007264	GTP binding; plasma membrane; protein binding; protein transport; small GTPase mediated signal transduction	3D-structure; Cell membrane; Complete proteome; GTP-binding; Lipoprotein; Membrane; Nucleotide-binding; Prenylation; Protein transport; Transport	IPR003579; IPR015599; IPR013753; IPR001806; IPR005225; IPR020851;			Small GTPase superfamily, Rab family		1844882; 8305870; 10718197; 14593172	200
P42793	60S ribosomal protein L5, mitochondrial	RPL5 AtMg00210	Arabidopsis thaliana (Mouse-ear cress)	GO:0005739; GO:0005840; GO:0003735; GO:0006412	mitochondrion; ribosome; structural constituent of ribosome; translation	Complete proteome; Mitochondrion; RNA editing; Ribonucleoprotein; Ribosomal protein	IPR002132; IPR022803;			Ribosomal protein L5P family		7916674; 8988169; 10611383; 10617197; 1463850	185
P42795	60S ribosomal protein L11-1 (L16A)	RPL11A RPL16A At2g42740 F7D19.26	Arabidopsis thaliana (Mouse-ear cress)	GO:0009507; GO:0022625; GO:0005730; GO:0019843; GO:0003735; GO:0006412; GO:0005773	chloroplast; cytosolic large ribosomal subunit; nucleolus; rRNA binding; structural constituent of ribosome; translation; vacuole	Complete proteome; Cytoplasm; RNA-binding; Ribonucleoprotein; Ribosomal protein; rRNA-binding	IPR002132; IPR020929; IPR022803;			Ribosomal protein L5P family		7655508; 10617197; 14593172; 11598216	182
P43309	Polyphenol oxidase, chloroplastic (PPO) (EC 1.10.3.1) (Catechol oxidase)		Malus domestica (Apple) (Pyrus malus)	GO:0004097; GO:0009543; GO:0046872; GO:0055114	catechol oxidase activity; chloroplast thylakoid lumen; metal ion binding; oxidation reduction	Chloroplast; Copper; Disulfide bond; Metal-binding; Oxidoreductase; Plastid; Thioether bond; Thylakoid; Transit peptide	IPR008922; IPR016213; IPR022740; IPR022739; IPR002227;	1.10.3.1		Tyrosinase family		7888632	593
P46286	60S ribosomal protein L8-1 (60S ribosomal protein L2) (Protein EMBRYO DEFECTIVE 2296)	RPL8A EMB2296 RPL2 At2g18020 T27K22.11	Arabidopsis thaliana (Mouse-ear cress)	GO:0009507; GO:0022625; GO:0005730; GO:0005886; GO:0005515; GO:0003735; GO:0006412; GO:0005773	chloroplast; cytosolic large ribosomal subunit; nucleolus; plasma membrane; protein binding; structural constituent of ribosome; translation; vacuole	Complete proteome; Cytoplasm; Ribonucleoprotein; Ribosomal protein; Ubl conjugation	IPR012340; IPR016027; IPR022666; IPR002171; IPR014726; IPR022669; IPR022671; IPR014722; IPR008991;			Ribosomal protein L2P family		10617197; 14593172; 11598216; 19292762	258
P46293	40S ribosomal protein S16	RPS16	Gossypium hirsutum (Upland cotton) (Gossypium mexicanum)	GO:0005840; GO:0003735; GO:0006412	ribosome; structural constituent of ribosome; translation	Cytoplasm; Ribonucleoprotein; Ribosomal protein	IPR020568; IPR014721; IPR000754; IPR020574;			Ribosomal protein S9P family		7824648	145
P49204	40S ribosomal protein S4-2	RPS4B At5g07090 MOJ9.26 T28J14_30	Arabidopsis thaliana (Mouse-ear cress)	GO:0022626; GO:0005886; GO:0005515; GO:0019843; GO:0003735; GO:0006412	cytosolic ribosome; plasma membrane; protein binding; rRNA binding; structural constituent of ribosome; translation	Alternative splicing; Complete proteome; Cytoplasm; RNA-binding; Ribonucleoprotein; Ribosomal protein; rRNA-binding	IPR005824; IPR000876; IPR013845; IPR013843; IPR018199; IPR002942;		S4 RNA-binding domain (1)	Ribosomal protein S4e family		9679202; 11130714; 14593172; 8281187; 8580968; 11598216	262
P49689	40S ribosomal protein S30	RPS30A At2g19750 F6F22.22; RPS30B At4g29390 F17A13.210; RPS30C At5g56670 MIK19.12	Arabidopsis thaliana (Mouse-ear cress)	GO:0022627; GO:0005730; GO:0003735; GO:0006412	cytosolic small ribosomal subunit; nucleolus; structural constituent of ribosome; translation	Complete proteome; Ribonucleoprotein; Ribosomal protein	IPR006846;			Ribosomal protein S30e family		10617197; 10617198; 9734815; 14593172; 8580968; 11598216	62
P49690	60S ribosomal protein L23 (Protein EMBRYO DEFECTIVE 2171)	RPL23A At1g04480 F19P19.5; RPL23B At2g33370 F4P9.14; RPL23C EMB2171 At3g04400 T27C4.4	Arabidopsis thaliana (Mouse-ear cress)	GO:0022625; GO:0005730; GO:0003735; GO:0006412	cytosolic large ribosomal subunit; nucleolus; structural constituent of ribosome; translation	Complete proteome; Ribonucleoprotein; Ribosomal protein	IPR019972; IPR000218;			Ribosomal protein L14P family		11130712; 10617197; 11130713; 14593172; 8281187; 11598216	140
P56791	50S ribosomal protein L2, chloroplastic	rpl2-A rpl2-1 AtCg00830; rpl2-B rpl2-2 AtCg01310	Arabidopsis thaliana (Mouse-ear cress)	GO:0003723; GO:0009507; GO:0015934; GO:0003735; GO:0016740; GO:0006412	RNA binding; chloroplast; large ribosomal subunit; structural constituent of ribosome; transferase activity; translation	Chloroplast; Complete proteome; Plastid; Ribonucleoprotein; Ribosomal protein	IPR012340; IPR016027; IPR022666; IPR002171; IPR014726; IPR005880; IPR022669; IPR022671; IPR014722; IPR008991;			Ribosomal protein L2P family		10574454;	274
P59220	Calmodulin-7 (CaM-7)	CAM7 At3g43810 T28A8_100	Arabidopsis thaliana (Mouse-ear cress)	GO:0005509; GO:0019722; GO:0005515; GO:0010099	calcium ion binding; calcium-mediated signaling; protein binding; regulation of photomorphogenesis	Acetylation; Calcium; Complete proteome; Methylation; Repeat	IPR018248; IPR011992; IPR018247; IPR018249; IPR002048;		EF-hand domains (4)	Calmodulin family		11855649; 11130713;	149
P59227	V-type proton ATPase 16 kDa proteolipid subunit c1/c3/c5 (V-ATPase 16 kDa proteolipid subunit c1/c3/c5) (Vacuolar H(+)-ATPase subunit c isoform 1/3/5) (Vacuolar proton pump 16 kDa proteolipid subunit c1/c3/c5)	VHA-C1 AVA-P1 AVAP1 At4g34720 T4L20.300; VHA-C3 AVA-P3 AVAP3 At4g38920 F19H22.20; VHA-C5 AVA-P5 AVAP5 At2g16510 F1P15.11	Arabidopsis thaliana (Mouse-ear cress)	GO:0015986; GO:0015078; GO:0016021; GO:0005886; GO:0005515; GO:0033179; GO:0005774	ATP synthesis coupled proton transport; hydrogen ion transmembrane transporter activity; integral to membrane; plasma membrane; protein binding; proton-transporting V-type ATPase, V0 domain; vacuolar membrane	Complete proteome; Hydrogen ion transport; Ion transport; Membrane; Transmembrane; Transmembrane helix; Transport; Vacuole	IPR002379; IPR000245; IPR011555;			V-ATPase proteolipid subunit family		7579175; 10617198; 10617197; 14593172; 11950611	164
P59231	60S ribosomal protein L10a-3	RPL10AC At5g22440 MWD9.24	Arabidopsis thaliana (Mouse-ear cress)	GO:0003723; GO:0006396; GO:0022625; GO:0005730; GO:0003735; GO:0006412	RNA binding; RNA processing; cytosolic large ribosomal subunit; nucleolus; structural constituent of ribosome; translation	Complete proteome; Ribonucleoprotein; Ribosomal protein	IPR002143; IPR016094; IPR016095;			Ribosomal protein L1P family		9501997; 14593172; 8580968; 11598216	217
P59232	Ubiquitin-40S ribosomal protein S27a-2 [Cleaved into: Ubiquitin; 40S ribosomal protein S27a-2]	RPS27AB UBQ6 At2g47110 F14M4.6	Arabidopsis thaliana (Mouse-ear cress)	GO:0046872; GO:0005634; GO:0005840; GO:0003735; GO:0006412	metal ion binding; nucleus; ribosome; structural constituent of ribosome; translation	Complete proteome; Cytoplasm; Isopeptide bond; Metal-binding; Nucleus; Ribonucleoprotein; Ribosomal protein; Ubl conjugation; Zinc; Zinc-finger	IPR002906; IPR000626; IPR019954; IPR019956; IPR019955;		Ubiquitin-like domain (1)	Ubiquitin family; Ribosomal protein S27Ae family		2165066; 10617197; 14593172; 11598216; 17272265	157
P59259	Histone H4	At1g07660 F24B9.25; At1g07820 F24B9.8; At2g28740 F8N16.2 T11P11.4; At3g45930 F16L2_140; At3g46320 F18L15.40; At3g53730 F5K20_30; At5g59690 MTH12.10; At5g59970 MMN10.22	Arabidopsis thaliana (Mouse-ear cress)	GO:0003677; GO:0009507; GO:0005730; GO:0000786; GO:0006334; GO:0005886; GO:0005515; GO:0009414; GO:0009579; GO:0005773	DNA binding; chloroplast; nucleolus; nucleosome; nucleosome assembly; plasma membrane; protein binding; response to water deprivation; thylakoid; vacuole	Acetylation; Alternative splicing; Chromosome; Complete proteome; DNA-binding; Nucleosome core; Nucleus	IPR009072; IPR007125; IPR001951; IPR019809;			Histone H4 family		11130712; 10617197; 11130713; 9405937; 9872454; 14593172; 17242155	103
P60112	ATP synthase subunit 9, mitochondrial (EC 3.6.3.14) (Lipid-binding protein)	ATP9 AtMg01080	Arabidopsis thaliana (Mouse-ear cress)	GO:0005524; GO:0015986; GO:0015078; GO:0016021; GO:0008289; GO:0031966; GO:0045263	ATP binding; ATP synthesis coupled proton transport; hydrogen ion transmembrane transporter activity; integral to membrane; lipid binding; mitochondrial membrane; proton-transporting ATP synthase complex, coupling factor F(o)	ATP-binding; CF(0); Complete proteome; Hydrogen ion transport; Ion transport; Lipid-binding; Membrane; Mitochondrion; Nucleotide-binding; RNA editing; Transmembrane; Transmembrane helix; Transport	IPR000454; IPR020537; IPR002379;	3.6.3.14		ATPase C chain family		8776901; 8988169; 10617197; 10611383	85
P92549	ATP synthase subunit alpha, mitochondrial	ATPA ATP1 AtMg01190	Arabidopsis thaliana (Mouse-ear cress)	GO:0005524; GO:0015986; GO:0046933; GO:0005743; GO:0045261; GO:0046961	ATP binding; ATP synthesis coupled proton transport; hydrogen ion transporting ATP synthase activity, rotational mechanism; mitochondrial inner membrane; proton-transporting ATP synthase complex, catalytic core F(1); proton-transporting ATPase activity, rotational mechanism	ATP synthesis; ATP-binding; CF(1); Complete proteome; Direct protein sequencing; Hydrogen ion transport; Ion transport; Membrane; Mitochondrion; Mitochondrion inner membrane; Nucleotide-binding; RNA editing; Transport	IPR020003; IPR000194; IPR005294; IPR018118; IPR000793; IPR004100;			ATPase alpha/beta chains family		8988169; 10617197; 11743114; 10611383; 14671022	507
Q01902	Ribosomal protein S7, mitochondrial	RPS7	Triticum aestivum (Wheat)	GO:0005739; GO:0019843; GO:0015935; GO:0003735; GO:0006412	mitochondrion; rRNA binding; small ribosomal subunit; structural constituent of ribosome; translation	Mitochondrion; RNA-binding; Ribonucleoprotein; Ribosomal protein; rRNA-binding	IPR000235; IPR005717;			Ribosomal protein S7P family		8437584	148
Q03666	Probable glutathione S-transferase (EC 2.5.1.18) (Auxin-induced protein PCNT107)		Nicotiana tabacum (Common tobacco)	GO:0009734; GO:0004364	auxin mediated signaling pathway; glutathione transferase activity	Auxin signaling pathway; Transferase	IPR010987; IPR004045; IPR017933; IPR004046; IPR012336; IPR012335;	2.5.1.18	GST C-terminal domain (1); GST N-terminal domain (1)	GST superfamily, HSP26 family		1863770	221
Q04644	1-aminocyclopropane-1-carboxylate oxidase 1 (ACC oxidase 1) (EC 1.14.17.4) (Ethylene-forming enzyme) (EFE) (PMEL1)	ACO1	Cucumis melo (Muskmelon)	GO:0009815; GO:0031418; GO:0009693; GO:0046872; GO:0055114; GO:0009835	1-aminocyclopropane-1-carboxylate oxidase activity; L-ascorbic acid binding; ethylene biosynthetic process; metal ion binding; oxidation reduction; ripening	Ethylene biosynthesis; Fruit ripening; Iron; Metal-binding; Oxidoreductase; Vitamin C	IPR005123;	1.14.17.4	Fe2OG dioxygenase domain (1)	Iron/ascorbate-dependent oxidoreductase family		8444161; 8628251	318
Q08682	40S ribosomal protein Sa-1 (Laminin receptor homolog) (p40)	RPSaA At1g72370 T10D10.16	Arabidopsis thaliana (Mouse-ear cress)	GO:0009507; GO:0022627; GO:0005634; GO:0005886; GO:0009651; GO:0003735; GO:0006412	chloroplast; cytosolic small ribosomal subunit; nucleus; plasma membrane; response to salt stress; structural constituent of ribosome; translation	Alternative splicing; Complete proteome; Cytoplasm; Phosphoprotein; Ribonucleoprotein; Ribosomal protein	IPR001865; IPR018130; IPR005707;			Ribosomal protein S2P family		8208855; 8051176; 9426609; 11130712; 14593172; 11598216; 19376835	298
Q0KIX2	Endoglucanase	CmEGase1	Cucumis melo (Muskmelon)	GO:0005975; GO:0004553	carbohydrate metabolic process; hydrolase activity, hydrolyzing O-glycosyl compounds		IPR008928; IPR012341; IPR001701; IPR018221;						622
Q0MYQ7	Germin-like protein 2 (Putative uncharacterized protein) (Whole genome shotgun sequence of line PN40024, scaffold_60.assembly12x)	VITISV_020289 VIT_00031351001	Vitis vinifera (Grape)	GO:0048046; GO:0030145; GO:0045735	apoplast; manganese ion binding; nutrient reservoir activity	Manganese; Metal-binding	IPR006045; IPR011051; IPR001929; IPR019780; IPR014710;					17849714; 17721507;	217
Q1I1D6	Hypoxia-responsive family protein		Citrus sinensis (Sweet orange)			Membrane; Transmembrane; Transmembrane helix	IPR007667;		HIG1 domain (1)				98
Q1I1D9	Pyruvate decarboxylase		Citrus sinensis (Sweet orange)	GO:0016831; GO:0000287; GO:0030976	carboxy-lyase activity; magnesium ion binding; thiamin pyrophosphate binding	Pyruvate	IPR012110; IPR012000; IPR012001; IPR011766;			TPP enzyme family			589
Q39780	Ascorbate peroxidase (Glyoxysomal ascorbate peroxidase)	gAPX	Gossypium hirsutum (Upland cotton) (Gossypium mexicanum)	GO:0020037; GO:0055114; GO:0004601; GO:0006979	heme binding; oxidation reduction; peroxidase activity; response to oxidative stress	Heme; Iron; Metal-binding; Oxidoreductase; Peroxidase	IPR002207; IPR010255; IPR002016; IPR019794; IPR019793;					8742335;	288
Q3E902	40S ribosomal protein S21-2	RPS21C At5g27700 T1G16.30	Arabidopsis thaliana (Mouse-ear cress)	GO:0022627; GO:0003735; GO:0006412	cytosolic small ribosomal subunit; structural constituent of ribosome; translation	Complete proteome; Ribonucleoprotein; Ribosomal protein	IPR001931; IPR018279;			Ribosomal protein S21e family		11130714; 11598216	85
Q3HRX7	Ribosomal protein L25-like protein		Solanum tuberosum (Potato)	GO:0003723; GO:0000166; GO:0005840; GO:0003735; GO:0006412	RNA binding; nucleotide binding; ribosome; structural constituent of ribosome; translation	Ribonucleoprotein; Ribosomal protein	IPR012677; IPR012678; IPR001014; IPR005633; IPR013025;			Ribosomal protein L23P family			153
Q3KN73	Ubiquitin-60S ribosomal L40 fusion protein		Vitis vinifera (Grape)	GO:0005840; GO:0003735; GO:0006412	ribosome; structural constituent of ribosome; translation		IPR001975; IPR000626; IPR019954; IPR019956; IPR019955;					16169968	128
Q40156	L.esculentum protein with leucine zipper		Solanum lycopersicum (Tomato) (Lycopersicon esculentum)	GO:0000145; GO:0006887	exocyst; exocytosis		IPR016159; IPR004140;						631
Q42971	Enolase (EC 4.2.1.11) (2-phospho-D-glycerate hydro-lyase) (2-phosphoglycerate dehydratase) (OSE1)	ENO1 AD709 Os10g0167300 LOC_Os10g08550 OSJNAb0015J03.9	Oryza sativa subsp. japonica (Rice)	GO:0006096; GO:0000287; GO:0004634; GO:0000015	glycolysis; magnesium ion binding; phosphopyruvate hydratase activity; phosphopyruvate hydratase complex	Cytoplasm; Direct protein sequencing; Glycolysis; Lyase; Magnesium; Metal-binding	IPR000941; IPR020810; IPR020809; IPR020811;	4.2.1.11		Enolase family		12791992; 16100779; 18089549; 14681440	446
Q4F8B3	MADS box protein	MADS2	Prunus persica (Peach)	GO:0005634; GO:0006355; GO:0043565; GO:0003700; GO:0006350	nucleus; regulation of transcription, DNA-dependent; sequence-specific DNA binding; sequence-specific DNA binding transcription factor activity; transcription	DNA-binding; Nucleus; Transcription; Transcription regulation	IPR002487; IPR002100;		K-box domain (1); MADS-box domain (1); MADS-box domains (3)				251
Q4VT47	RD22-like protein		Vitis vinifera (Grape)				IPR004873;					18606386	364
Q56WN1	Glutamine synthetase cytosolic isozyme 1-1 (EC 6.3.1.2) (Glutamate--ammonia ligase GLN1;1) (GLN1;1)	GLN1-1 At5g37600 K12B20.50	Arabidopsis thaliana (Mouse-ear cress)	GO:0005524; GO:0005618; GO:0005507; GO:0005829; GO:0022626; GO:0004356; GO:0006542; GO:0042128; GO:0009399; GO:0005886; GO:0005515	ATP binding; cell wall; copper ion binding; cytosol; cytosolic ribosome; glutamate-ammonia ligase activity; glutamine biosynthetic process; nitrate assimilation; nitrogen fixation; plasma membrane; protein binding	ATP-binding; Complete proteome; Cytoplasm; Ligase; Nitrogen fixation; Nucleotide-binding	IPR008147; IPR014746; IPR008146;	6.3.1.2		Glutamine synthetase family		10470850; 14593172; 10482686; 14757761; 16472779	356
Q5J907	Translationally-controlled tumor protein homolog (TCTP)	TCTP	Elaeis guineensis var. tenera (Oil palm)	GO:0005737	cytoplasm	Calcium; Cytoplasm	IPR011057; IPR011323; IPR018103; IPR018105;			TCTP family			168
Q5S004	Ethylene response factor 1	ERF1	Cucumis sativus (Cucumber)	GO:0003677; GO:0005634; GO:0006355; GO:0003700; GO:0006350	DNA binding; nucleus; regulation of transcription, DNA-dependent; sequence-specific DNA binding transcription factor activity; transcription	DNA-binding; Nucleus; Transcription; Transcription regulation	IPR016177; IPR001471;						246
Q6DUX3	Translationally-controlled tumor protein homolog (TCTP)	TCTP	Solanum lycopersicum (Tomato) (Lycopersicon esculentum)	GO:0005737	cytoplasm	Calcium; Cytoplasm	IPR011057; IPR011323; IPR018103; IPR018105;			TCTP family			168
Q6L3T8	60S ribosomal protein L34, putative	SDM1_34t00005	Solanum demissum (Wild potato)	GO:0005840; GO:0003735; GO:0006412	ribosome; structural constituent of ribosome; translation	Ribonucleoprotein; Ribosomal protein	IPR008195; IPR018065;						126
Q6V5J8	AP2 transcription factor/ethylene response element	Bo_7580	Brassica oleracea (Wild cabbage)	GO:0003677; GO:0005634; GO:0006355; GO:0003700; GO:0006350	DNA binding; nucleus; regulation of transcription, DNA-dependent; sequence-specific DNA binding transcription factor activity; transcription	DNA-binding; Nucleus; Transcription; Transcription regulation	IPR016177; IPR001471;					14970339	206
Q7GC82	Cm-ERS1 protein (Ethylene receptor)	Cm-ERS1 ERS1	Cucumis melo var. reticulatus (Netted muskmelon)	GO:0005524; GO:0016020; GO:0018106; GO:0004872; GO:0000155	ATP binding; membrane; peptidyl-histidine phosphorylation; receptor activity; two-component sensor activity	Receptor	IPR003594; IPR003018; IPR004358; IPR003661; IPR005467; IPR009082;		GAF domain (1); Histidine kinase domain (1)				637
Q8GVF5	Os07g0639800 protein (Putative eukaryotic translation initiation factor 6) (Putative uncharacterized protein) (cDNA clone:001-038-D07, full insert sequence) (cDNA clone:006-308-B01, full insert sequence) (cDNA clone:J033074A21, full insert sequence)	OJ1340_C08.131 Os07g0639800 OsJ_25302	Oryza sativa subsp. japonica (Rice)	GO:0042256; GO:0043022; GO:0003743	mature ribosome assembly; ribosome binding; translation initiation factor activity	Initiation factor; Protein biosynthesis	IPR002769;					15685292; 16381971;	245
Q8GY66	At4g10262 (Putative uncharacterized protein)	At4g10265	Arabidopsis thaliana (Mouse-ear cress)			Complete proteome	IPR022251;					10617198;	83
Q8LAD0	Pyridoxal biosynthesis protein PDX2 (EC 2.6.-.-) (Probable glutamine amidotransferase) (AtPDX2) (Protein EMBRYO DEFECTIVE 2407)	PDX2 EMB2407 At5g60540 muf9.190	Arabidopsis thaliana (Mouse-ear cress)	GO:0005829; GO:0004359; GO:0006541; GO:0046982; GO:0008615; GO:0016740	cytosol; glutaminase activity; glutamine metabolic process; protein heterodimerization activity; pyridoxine biosynthetic process; transferase activity	Complete proteome; Cytoplasm; Glutamine amidotransferase; Pyridoxine biosynthesis; Transferase	IPR002161; IPR021196;	2.6.-.-		Glutamine amidotransferase pdxT/SNO family		9679202; 11910074; 14593172; 16157873; 16766694	255
Q8LAK5	At4g30330 (Small nuclear ribonucleoprotein homolog)	At4g30330	Arabidopsis thaliana (Mouse-ear cress)	GO:0003676; GO:0030529	nucleic acid binding; ribonucleoprotein complex	Complete proteome; Ribonucleoprotein; Viral nucleoprotein; Virion	IPR001163; IPR006649; IPR010920;					10617198;	88
Q8LEH3	Cinnamoyl-CoA reductase-like protein		Arabidopsis thaliana (Mouse-ear cress)	GO:0003824; GO:0044237; GO:0050662	catalytic activity; cellular metabolic process; coenzyme binding		IPR001509; IPR016040;					12093376;	303
Q8S8F7	At2g31305 (Expressed protein) (Putative uncharacterized protein)	At2g31305	Arabidopsis thaliana (Mouse-ear cress)	GO:0009790; GO:0032515; GO:0000164	embryo development; negative regulation of phosphoprotein phosphatase activity; protein phosphatase type 1 complex	Complete proteome	IPR011107;					10617197; 12093376;	107
Q8S8M0	UPF0467 protein At2g41420	At2g41420 T26J13.1	Arabidopsis thaliana (Mouse-ear cress)	GO:0005886	plasma membrane	Complete proteome				UPF0467 family		10617197; 14593172	98
Q8VXU6	Protein DEHYDRATION-INDUCED 19 homolog 4 (AtDi19-4)	DI19-4 At3g06760 F3E22.10	Arabidopsis thaliana (Mouse-ear cress)	GO:0048471	perinuclear region of cytoplasm	Alternative splicing; Complete proteome; Cytoplasm	IPR008598;			Di19 family		11130713; 14593172; 16786289	224
Q8VYI4	Aspartate-semialdehyde dehydrogenase, putative (At1g14810/F10B6_6)	At1g14810	Arabidopsis thaliana (Mouse-ear cress)	GO:0051287; GO:0050661; GO:0004073; GO:0009570; GO:0009086; GO:0005739; GO:0055114; GO:0046983; GO:0009088	NAD or NADH binding; NADP or NADPH binding; aspartate-semialdehyde dehydrogenase activity; chloroplast stroma; methionine biosynthetic process; mitochondrion; oxidation reduction; protein dimerization activity; threonine biosynthetic process	Complete proteome	IPR012080; IPR005986; IPR016040; IPR000534; IPR012280;			Aspartate-semialdehyde dehydrogenase family		11130712; 12093376;	375
Q8VZB9	60S ribosomal protein L10a-1	RPL10AA At1g08360 T27G7.6	Arabidopsis thaliana (Mouse-ear cress)	GO:0003723; GO:0006396; GO:0022625; GO:0005886; GO:0003735; GO:0006412	RNA binding; RNA processing; cytosolic large ribosomal subunit; plasma membrane; structural constituent of ribosome; translation	Complete proteome; Ribonucleoprotein; Ribosomal protein	IPR002143; IPR016094; IPR016095;			Ribosomal protein L1P family		11130712; 14593172; 11598216	216
Q93VF1	At2g04520/T1O3.7		Arabidopsis thaliana (Mouse-ear cress)	GO:0003723; GO:0003743	RNA binding; translation initiation factor activity	Initiation factor; Protein biosynthesis	IPR012340; IPR016027; IPR006196; IPR001253; IPR018104;		S1-like domain (1)	EIF-1A family			145
Q940X7	RING-box protein 1a (At-Rbx1;1) (Protein RING of cullins 1) (RBX1-2) (RBX1a-At)	RBX1A ROC1 At5g20570 F7C8.160	Arabidopsis thaliana (Mouse-ear cress)	GO:0031463; GO:0019005; GO:0005737; GO:0005634; GO:0005515; GO:0016567; GO:0009733; GO:0008270	Cul3-RING ubiquitin ligase complex; SCF ubiquitin ligase complex; cytoplasm; nucleus; protein binding; protein ubiquitination; response to auxin stimulus; zinc ion binding	Alternative splicing; Complete proteome; Cytoplasm; Metal-binding; Nucleus; Ubl conjugation pathway; Zinc; Zinc-finger	IPR001841;		RING-type zinc finger (1)	RING-box family		11130714; 11910074; 14593172; 12215511; 12381738; 12682009; 16844902	118
Q94AI8	Putative uncharacterized protein At3g11800	At3g11800	Arabidopsis thaliana (Mouse-ear cress)			Complete proteome						11130713;	246
Q94G00	Peptidyl-prolyl cis-trans isomerase Pin1 (PPIase Pin1) (EC 5.2.1.8) (MdPin1) (Rotamase Pin1)	PIN1	Malus domestica (Apple) (Pyrus malus)	GO:0003755; GO:0006457	peptidyl-prolyl cis-trans isomerase activity; protein folding	Isomerase; Rotamase	IPR000297;	5.2.1.8	PpiC domain (1)	PpiC/parvulin rotamase family		11118438	121
Q96558	UDP-glucose 6-dehydrogenase (UDP-Glc dehydrogenase) (UDP-GlcDH) (UDPGDH) (EC 1.1.1.22)		Glycine max (Soybean) (Glycine hispida)	GO:0051287; GO:0003979; GO:0055114	NAD or NADH binding; UDP-glucose 6-dehydrogenase activity; oxidation reduction	NAD; Oxidoreductase	IPR008927; IPR021157; IPR016040; IPR017476; IPR014027; IPR014026; IPR014028; IPR001732;	1.1.1.22		UDP-glucose/GDP-mannose dehydrogenase family		8938413	480
Q9AT35	60S ribosomal protein L23a	RPL23A	Daucus carota (Carrot)	GO:0000166; GO:0019843; GO:0005840; GO:0003735; GO:0006412	nucleotide binding; rRNA binding; ribosome; structural constituent of ribosome; translation	RNA-binding; Ribonucleoprotein; Ribosomal protein; rRNA-binding	IPR012677; IPR019985; IPR012678; IPR001014; IPR005633; IPR013025;			Ribosomal protein L23P family			154
Q9AVA8	Endochitinase MCHT-2	mcht-2	Cucumis melo (Muskmelon)	GO:0016998; GO:0008061; GO:0006032; GO:0004568	cell wall macromolecule catabolic process; chitin binding; chitin catabolic process; chitinase activity	Chitin-binding	IPR001002; IPR018371; IPR016283; IPR000726;		Chitin-binding type-1 domain (1)				311
Q9AYR8	Putative MADS-box protein	ERAF17	Cucumis sativus (Cucumber)	GO:0005634; GO:0006355; GO:0043565; GO:0003700; GO:0006350	nucleus; regulation of transcription, DNA-dependent; sequence-specific DNA binding; sequence-specific DNA binding transcription factor activity; transcription	DNA-binding; Nucleus; Transcription; Transcription regulation	IPR002487; IPR002100;		K-box domain (1); MADS-box domain (1); MADS-box domains (3)			11722131	203
Q9C5Y9	Initiation factor 3g (Putative eukaryotic translation initiation factor 3 subunit)		Arabidopsis thaliana (Mouse-ear cress)	GO:0003723; GO:0000166; GO:0003743; GO:0008270	RNA binding; nucleotide binding; translation initiation factor activity; zinc ion binding	Initiation factor; Protein biosynthesis; RNA-binding	IPR012677; IPR000504; IPR017334; IPR001878;		RRM (RNA recognition motif) domain (1)			11042177; 12093376;	294
Q9FHW7	SKP1-like protein 1B (SKP1-like 2) (UFO-binding protein 2)	SKP1B ASK2 UIP2 At5g42190 MJC20.30	Arabidopsis thaliana (Mouse-ear cress)	GO:0009734; GO:0007059; GO:0009793; GO:0009873; GO:0044419; GO:0005634; GO:0005515; GO:0006511	auxin mediated signaling pathway; chromosome segregation; embryo development ending in seed dormancy; ethylene mediated signaling pathway; interspecies interaction between organisms; nucleus; protein binding; ubiquitin-dependent protein catabolic process	Auxin signaling pathway; Chromosome partition; Complete proteome; Developmental protein; Ethylene signaling pathway; Host-virus interaction; Nucleus; Ubl conjugation pathway	IPR011333; IPR016897; IPR001232; IPR016072; IPR016073;			SKP1 family		10607296; 10778750; 9679202; 14593172; 10398681; 11316788; 12381738; 12172031; 12445118; 12169662; 12795696; 12970487; 15310821; 14688296; 14749489; 15447654; 16446454; 18036202; 19682297; 19962994	171
Q9FLF0	40S ribosomal protein S9-2	RPS9C At5g39850 MYH19.1 MYH19.10	Arabidopsis thaliana (Mouse-ear cress)	GO:0016020; GO:0019843; GO:0015935; GO:0003735; GO:0006412	membrane; rRNA binding; small ribosomal subunit; structural constituent of ribosome; translation	Complete proteome; RNA-binding; Ribonucleoprotein; Ribosomal protein; rRNA-binding	IPR022801; IPR005710; IPR001912; IPR018079; IPR002942;		S4 RNA-binding domain (1)	Ribosomal protein S4P family		9628582; 11598216	197
Q9FLP6	Small ubiquitin-related modifier 2 (AtSUMO2)	SUMO2 SUM2 At5g55160 MCO15.11	Arabidopsis thaliana (Mouse-ear cress)	GO:0005737; GO:0005634; GO:0016925; GO:0031386; GO:0009408	cytoplasm; nucleus; protein sumoylation; protein tag; response to heat	Alternative splicing; Complete proteome; Cytoplasm; Isopeptide bond; Nucleus; Ubl conjugation pathway	IPR022617; IPR000626; IPR019955;		Ubiquitin-like domain (1)	Ubiquitin family, SUMO subfamily		12482876; 9628582; 14593172; 17041025; 17644626	103
Q9FMT1	3-isopropylmalate dehydrogenase 3, chloroplastic (3-IPM-DH 3) (IMDH 3) (EC 1.1.1.85) (Beta-IPM dehydrogenase 3)	IMDH3 At5g14200 MUA22.20	Arabidopsis thaliana (Mouse-ear cress)	GO:0003862; GO:0051287; GO:0009570; GO:0019761; GO:0009098; GO:0000287; GO:0004471; GO:0055114; GO:0009651	3-isopropylmalate dehydrogenase activity; NAD or NADH binding; chloroplast stroma; glucosinolate biosynthetic process; leucine biosynthetic process; magnesium ion binding; malate dehydrogenase (decarboxylating) activity; oxidation reduction; response to salt stress	Alternative splicing; Amino-acid biosynthesis; Branched-chain amino acid biosynthesis; Chloroplast; Complete proteome; Leucine biosynthesis; Magnesium; Manganese; Metal-binding; NAD; Oxidoreductase; Phosphoprotein; Plastid; Transit peptide	IPR019818; IPR001804; IPR004429;	1.1.1.85		Isocitrate and isopropylmalate dehydrogenases family		9501997; 14593172; 19376835	409
Q9FNH2	Genomic DNA, chromosome 5, P1 clone:MHF15 (Putative uncharacterized protein At5g06360)	At5g06360	Arabidopsis thaliana (Mouse-ear cress)			Complete proteome	IPR022309;					11130714;	260
Q9FS23	CPRD86 protein (Fragment)	CPRD86	Vigna unguiculata (Cowpea)									10859185	81
Q9LE22	Probable calcium-binding protein CML27 (Calmodulin-like protein 27)	CML27 At1g18210 T10F20.22 T10O22.19	Arabidopsis thaliana (Mouse-ear cress)	GO:0005509; GO:0005886; GO:0005773	calcium ion binding; plasma membrane; vacuole	Calcium; Complete proteome; Phosphoprotein; Repeat	IPR018248; IPR011992; IPR018247; IPR018249; IPR002048;		EF-hand domains (4)			11130712; 14593172; 15720654; 19245862; 19376835	170
Q9LH84	Putative uncharacterized protein At3g28510 (Similarity to AAA-type ATPase)	At3g28510	Arabidopsis thaliana (Mouse-ear cress)	GO:0005524; GO:0017111	ATP binding; nucleoside-triphosphatase activity	ATP-binding; Complete proteome; Nucleotide-binding	IPR003593; IPR003959;					11130713;	530
Q9LHJ8	Zinc finger A20 and AN1 domain-containing stress-associated protein 5 (AtSAP5)	SAP5 At3g12630 T2E22.6 T2E22.105	Arabidopsis thaliana (Mouse-ear cress)	GO:0003677; GO:0005515; GO:0008270	DNA binding; protein binding; zinc ion binding	Complete proteome; Metal-binding; Zinc; Zinc-finger	IPR002653; IPR000058;		A20-type zinc finger (1); AN1-type zinc finger (1)			11130713; 10907853; 14593172; 17033811	160
Q9LRS0	Probable peroxisomal (S)-2-hydroxy-acid oxidase 1 (EC 1.1.3.15) (Glycolate oxidase 1) (GOX 1) (Short chain alpha-hydroxy acid oxidase 1)	At3g14415 MLN21.20	Arabidopsis thaliana (Mouse-ear cress)	GO:0003973; GO:0010181; GO:0048046; GO:0009570; GO:0005634; GO:0055114; GO:0009854; GO:0005777; GO:0005773	(S)-2-hydroxy-acid oxidase activity; FMN binding; apoplast; chloroplast stroma; nucleus; oxidation reduction; oxidative photosynthetic carbon pathway; peroxisome; vacuole	Complete proteome; FMN; Flavoprotein; Glycolate pathway; Oxidoreductase; Peroxisome; Photorespiration	IPR012133; IPR013785; IPR000262; IPR008259;	1.1.3.15	FMN hydroxy acid dehydrogenase domain (1)	FMN-dependent alpha-hydroxy acid dehydrogenase family		10819329; 14593172	367
Q9LX88	40S ribosomal protein S15a-4	RPS15AD At3g46040 F12M12_10	Arabidopsis thaliana (Mouse-ear cress)	GO:0022627; GO:0003735; GO:0006412	cytosolic small ribosomal subunit; structural constituent of ribosome; translation	Complete proteome; Ribonucleoprotein; Ribosomal protein	IPR000630;			Ribosomal protein S8P family		11130713; 14593172; 11598216	130
Q9LYG7	Putative uncharacterized protein T22P22_20	T22P22_20 At5g11630	Arabidopsis thaliana (Mouse-ear cress)			Complete proteome						11130714	93
Q9M3T9	Defender against cell death 1 (DAD-1)	DAD1 DAD	Betula verrucosa (White birch) (Betula pendula)	GO:0006915; GO:0016021	apoptosis; integral to membrane	Apoptosis; Membrane; Transmembrane; Transmembrane helix	IPR003038;			DAD/OST2 family			115
Q9M3V1	Protein phpsphatase 2C (PP2C) (EC 3.1.3.16)	pp2C1	Fagus sylvatica (Beechnut)	GO:0046872; GO:0006470; GO:0004722; GO:0008287	metal ion binding; protein amino acid dephosphorylation; protein serine/threonine phosphatase activity; protein serine/threonine phosphatase complex	Hydrolase; Magnesium; Metal-binding; Protein phosphatase	IPR015655; IPR001932; IPR000222; IPR014045;	3.1.3.16		PP2C family		11299374; 12970481	413
Q9M5M6	60S ribosomal protein L30	RPL30	Euphorbia esula (Leafy spurge)	GO:0005840; GO:0003735; GO:0006412	ribosome; structural constituent of ribosome; translation	Ribonucleoprotein; Ribosomal protein	IPR000231; IPR022991; IPR004038;			Ribosomal protein L30e family			112
Q9M5M7	60S ribosomal protein L10	RPL10	Euphorbia esula (Leafy spurge)	GO:0005840; GO:0003735; GO:0006412	ribosome; structural constituent of ribosome; translation	Ribonucleoprotein; Ribosomal protein	IPR001197; IPR016180; IPR018255;			Ribosomal protein L10e family			220
Q9S799	F28J7.7 protein (F4P13.29 protein) (Putative uncharacterized protein) (Putative uncharacterized protein At3g01740)	F4P13.29 At3g01740 F28J7.7	Arabidopsis thaliana (Mouse-ear cress)			Complete proteome	IPR013870;					11130713; 12093376;	126
Q9SA16	Protein PHLOEM PROTEIN 2-LIKE A9 (AtPP2-A9)	PP2A9 At1g31200 F28K20.16	Arabidopsis thaliana (Mouse-ear cress)			Complete proteome						11130712; 12529520	180
Q9SCL4	At3g49420 (Putative uncharacterized protein) (Putative uncharacterized protein At3g49420; T9C5.20) (Putative uncharacterized protein At5g01430) (Putative uncharacterized protein T10O8_140) (Putative uncharacterized protein T9C5.20)	At3g49420/T9C5.20 T10O8_140 At3g49420 At5g01430 T9C5.20	Arabidopsis thaliana (Mouse-ear cress)	GO:0016192	vesicle-mediated transport	Complete proteome	IPR007305;					11130713; 11130714; 12093376;	140
Q9SIK2	40S ribosomal protein S25-2	RPS25B At2g21580 F2G1.15	Arabidopsis thaliana (Mouse-ear cress)	GO:0022627; GO:0005886	cytosolic small ribosomal subunit; plasma membrane	Alternative splicing; Complete proteome; Ribonucleoprotein; Ribosomal protein	IPR004977;			Ribosomal protein S25e family		10617197; 14593172; 11598216	108
Q9SKZ0	At2g32090/F22D22.16 (Expressed protein)	At2g32090	Arabidopsis thaliana (Mouse-ear cress)			Complete proteome	IPR004360;					10617197;	135
Q9SL03	Callose synthase 2 (EC 2.4.1.34) (1,3-beta-glucan synthase) (Protein GLUCAN SYNTHASE-LIKE 3)	CALS2 GSL3 At2g31960 F22D22.29	Arabidopsis thaliana (Mouse-ear cress)	GO:0006075; GO:0003843; GO:0000148; GO:0007047; GO:0016021; GO:0008360	1,3-beta-glucan biosynthetic process; 1,3-beta-glucan synthase activity; 1,3-beta-glucan synthase complex; cellular cell wall organization; integral to membrane; regulation of cell shape	Cell membrane; Cell shape; Cell wall biogenesis/degradation; Complete proteome; Glycosyltransferase; Membrane; Transferase; Transmembrane; Transmembrane helix	IPR006745; IPR003440;	2.4.1.34		Glycosyltransferase 48 family		10617197; 11910074; 11283334; 16021399	1951
Q9SR36	At3g09270 (Putative glutathione transferase)	At3g09270 F3L24.14	Arabidopsis thaliana (Mouse-ear cress)	GO:0005737; GO:0046686; GO:0009407; GO:0016740	cytoplasm; response to cadmium ion; toxin catabolic process; transferase activity	Complete proteome; Transferase	IPR010987; IPR004045; IPR017933; IPR004046; IPR012336; IPR012335;		GST C-terminal domain (1); GST N-terminal domain (1)	GST superfamily		11130713; 12093376;	224
Q9SSR2	F6D8.18 protein (Putative signal peptidase subunit) (Signal peptidase subunit, putative)	At1g52600 F6D8.18	Arabidopsis thaliana (Mouse-ear cress)	GO:0016020; GO:0008233; GO:0006508; GO:0006465	membrane; peptidase activity; proteolysis; signal peptide processing	Complete proteome	IPR019759; IPR015927; IPR011056; IPR001733;					11130712; 12093376;	180
Q9SXE6	At1g62510 (At1g62510 protein) (Similar to 14KD proline-rich protein DC2.15) (Similar to 14KD proline-rich protein DC2.15 sp|P14009) (T3P18.7)	At1g62510	Arabidopsis thaliana (Mouse-ear cress)	GO:0006869	lipid transport	Complete proteome	IPR016140; IPR013770; IPR003612;					11130712;	149
Q9SZY7	H+-transporting ATPase-like protein (Putative uncharacterized protein) (Vacuolar membrane ATPase subunit c'')	VMA16 AT4g32530 At4g32530 L23H3.10	Arabidopsis thaliana (Mouse-ear cress)	GO:0015986; GO:0015078; GO:0005515; GO:0033179	ATP synthesis coupled proton transport; hydrogen ion transmembrane transporter activity; protein binding; proton-transporting V-type ATPase, V0 domain	Complete proteome; Hydrogen ion transport; Ion transport; Membrane; Transmembrane; Transport	IPR002379; IPR000245;			V-ATPase proteolipid subunit family		10617198;	180
Q9XI42	F9L1.21 protein (Putative uncharacterized protein) (Putative uncharacterized protein At1g15270) (Putative uncharacterized protein At1g15270; F9L1.21)	At1g15270/F9L1.21 At1g15270 F9L1.21	Arabidopsis thaliana (Mouse-ear cress)	GO:0005886	plasma membrane	Complete proteome	IPR015157;					11130712; 12093376;	64
